# Supplementary material for: Duplicated antibiotic resistance genes reveal ongoing selection and horizontal gene transfer in bacteria
Source: Nat Commun. 2024 Feb 16;15:1449. doi: 10.1038/s41467-024-45638-9 (PMC10873360; doi:10.1038/s41467-024-45638-9)
Supplement: Supplementary file 4 — Supplementary Dataset 1 [file 41467_2024_45638_MOESM4_ESM.jl]

### A Pluto.jl notebook ###
# v0.19.32

using Markdown
using InteractiveUtils

# This Pluto notebook uses @bind for interactivity. When running this notebook outside of Pluto, the following 'mock version' of @bind gives bound variables a default value (instead of an error).
macro bind(def, element)
    quote
        local iv = try Base.loaded_modules[Base.PkgId(Base.UUID("6e696c72-6542-2067-7265-42206c756150"), "AbstractPlutoDingetjes")].Bonds.initial_value catch; b -> missing; end
        local el = $(esc(element))
        global $(esc(def)) = Core.applicable(Base.get, el) ? Base.get(el) : iv(el)
        el
    end
end

# ╔═╡ 9c4cf388-bacd-11ed-3a30-0f0349e5f60c
begin
	using Plots
	using Plots.PlotMeasures
	using PlutoUI
	using DifferentialEquations
	using LinearAlgebra
	using Images
	using StatsPlots
	using DataFrames
	using ColorSchemes
	using CSV
end

# ╔═╡ 067221ad-e5d7-48fa-a6b1-6a89ffc33b87
md"""
# **_Toy model of ARG duplication and transposition dynamics_**

**linear ODE model version 6: julia 1.8+**.

Rohan Maddamsetti, Teng Wang, Yi Yao, and Lingchong You.
"""


# ╔═╡ 8706c369-4696-4edb-bc80-199d3fd01af3
load("../results/diagrams/toy-model-v3.jpg")

# ╔═╡ 9e545059-b2c5-4134-b977-94984b01dc66
md"""
## **Model description**

I built a toy model to illustrate why multiple identical copies of a protein sequence in a genome may reveal recent positive selection. A diagram of the model is shown above.

There are three subpopulations of bacteria. Each cell contains a chromosome and a multi-copy plasmid. Each chromosome and plasmid may contain an antibiotic resistance gene (ARG). An ARG on a chromosome is shown as a large black bar, and an ARG on the plasmid is shown as a small black bar.

We are interested in the dynamics of the three subpopulations due to growth and mutation (duplication, loss, and transposition dynamics of the ARG). I roughly follow the modeling framework used by Lopatkin et al. (2017) "Persistence and reversal of plasmid-mediated antibiotic resistance" and by Yao et al. (2022) "Intra-and interpopulation transposition of mobile genetic elements driven by antibiotic selection" and described in those papers' Supplementary Information.

**Model Assumptions**

*Growth dynamics*. We assume that there is a steady inflow of nutrients and antibiotic, and a steady outflow of depleted media and cells, reflected by a constant dilution rate, $D$. This assumption allows the population to grow continuously at a steady-state population size. We normalize the number of cells by the carrying capacity, such that each state variable represents the percentage of carrying capacity that is taken up by the subpopulation-- note that this is *not* the relative frequency of cells in the population, because the total population may be at a steady state that is less than carrying capacity. The growth rate of each subpopulation is modeled by  growth functions $f_i > 0$, that we describe in greater detail below.

*Mutation dynamics.* We define a mutation as a transition from one state to another due to gene duplication by transposition. Each transition occurs at a constant rate $\eta$. We assume that transposon excision rates rates are negligible, such that duplication events leave the original copy unchanged in the chromosome.

These assumptions lead to a system of differential equations of the form:

$\frac{dx_i}{dt} = f_ix_i(1 - \Sigma x_i) - Dx_i + Q_i$ where the first term reflects logistic growth at a rate $f_i$ when carrying capacity has not been reached, the second term reflects constant dilution due to a fixed outflow rate, and the third term wraps up all the state transitions (mutation dynamics). 


**Model Equations**

$\frac{dx_1}{dt} = f_1x_1 (1 - \Sigma x_i) - Dx_1 -  2\eta x_1$

$\frac{dx_2}{dt} = f_2x_2 (1 - \Sigma x_i) - Dx_2 + \eta x_1$

$\frac{dx_3}{dt} = f_3x_3 (1 - \Sigma x_i) - Dx_3 + \eta x_1$


**Growth functions**

$f_i = (1-c)^x \frac{K_j^n}{K_j^n + A^n}$ where $A$ is antibiotic concentration and $K_i$ is the concentration of antibiotic that reduces growth by 50%, $n$ is a Hill coefficient, $c$ is the cost of expressing the ARG, and $x$ is the physical number of ARGs in the cell.

We assume that the plasmid has a copy number of y, with values ranging from 0 to 4. We assume a Hill cofficient $n = 3$. We also assume that $0 < c < 1$, and that $A > 0$. $K$ varies depending on the configuration of genes on chromosome or plasmid:

$f_1 = (1-c) \frac{1^3}{1^3 + A^3}$

$f_2 = (1-c)^2 \frac{2^3}{2^3 + A^3}$

$f_3 = (1-c)^{(1+y)} \frac{(1+y)^3}{(1+y)^3 + A^3}$
"""

# ╔═╡ 1cfeb2d1-e9f9-43cb-a700-cc758944cdc1
function calc_f(Aₜ, k, n, c)
		(1 - c)^k * k^n/(k^n + Aₜ^n)
end

# ╔═╡ 5943c034-659a-4ea7-8781-ac22d13d0baf
md""" My code follows this tutorial: 
[https://diffeq.sciml.ai/stable/tutorials/ode_example](https://diffeq.sciml.ai/stable/tutorials/ode_example)
"""

# ╔═╡ 757af6dd-ed81-48d4-b703-bad3f5d77e71
function dynamics!(du, u, p, t)	
		x1, x2, x3 = u
		xtotal = sum(u)

		η, antibiotic_conc_func, c, D, plasmid_copy_number = p
		
		k1, k2, k3 = [1 2 (1+plasmid_copy_number)]
		n = 3 # Hill coefficient
	
		f1 = calc_f(antibiotic_conc_func(t), k1, n, c)
		f2 = calc_f(antibiotic_conc_func(t), k2, n, c)
		f3 = calc_f(antibiotic_conc_func(t), k3, n, c)
		
    	du[1] = dx1 = f1*x1*(1 - xtotal) - D*x1 - 2η*x1
		du[2] = dx2 = f2*x2*(1 - xtotal) - D*x2 + η*x1
		du[3] = dx3 = f3*x3*(1 - xtotal) - D*x3 + η*x1
end

# ╔═╡ 31940f75-496f-4f5d-a027-f6bc82f9bea3
md""" 
For Figure 1, I use the following parameter settings:  

Antibiotic Concentration = 2.0

Duplication Cost = 0.1

Transposition Rate = 0.0002  

Dilution Rate = 0.1.

Plasmid copy number = 2.
"""

# ╔═╡ d787a932-5cbe-459d-a193-a14261c46eb5
md""" Antibiotic Concentration Slider"""

# ╔═╡ 6ee60bf2-c926-47ba-a3b7-8f3b7fd9c3e6
@bind AntibioticConcentration Slider(0:0.01:5, default=2.0, show_value=true)

# ╔═╡ e53719fe-5949-458e-94b8-ecca22ad05b9
md""" Duplication Cost Slider"""

# ╔═╡ c7b81a78-9045-4004-ac11-aa6420df7dea
@bind DuplicationCost Slider(0:0.01:0.5, default=0.1, show_value=true)

# ╔═╡ 26e1c2e3-063c-4116-a0ac-b07fd6efb896
md""" Transposition Rate Slider"""

# ╔═╡ 1589175b-fa55-4592-b8a8-36e7cd239101
@bind TranspositionRate Slider(0:0.00001:0.0002, default=0.0002, show_value=true)

# ╔═╡ 73848f0b-6f2e-4aba-92e9-97ebaa97f5c6
md""" Dilution Rate Slider"""

# ╔═╡ 0a59dd38-1478-4e3b-bde8-514aafc112c6
@bind DilutionRate Slider(0:0.01:0.1, default=0.1, show_value=true)

# ╔═╡ d32f0e11-b46b-4474-b617-2f0c33128b0d
md""" Plasmid copy number Slider"""

# ╔═╡ af18e81a-c1c8-4965-ba85-8c973608980e
@bind PlasmidCopyNumber Slider(0:1:4, default=2, show_value=true)

# ╔═╡ 3e58b2fc-6052-4602-8991-a4935e97e4a9
begin	
	## initial conditions
	x1, x2, x3 = 1, 0, 0
	u₀ = [x1, x2, x3]
	## time interval
	tspan = (0.0,200.0)
end

# ╔═╡ fabbfa13-8b8e-4268-a48a-7ecac577bbb4
begin 

	## transposition rate.
	η = TranspositionRate
	
	## Dilution rate.
	D = DilutionRate

	## Plasmid copy number
	y = PlasmidCopyNumber
	
	## Antibiotic concentration as a function of time.
	##A₀ = t->AntibioticConcentration ## constant function
	A₀ = t->AntibioticConcentration
	Apulse = t->ifelse(t<5000, AntibioticConcentration,0) ## step function
	
	## fitness cost of duplication c: can be anywhere between 0 and 1.
	c = DuplicationCost
	
	match_Dynetica = false
	if (match_Dynetica)
		η = 3e-5
		D = 0.05
		c = 0.1
		A₀ = t->4
		Apulse = t->ifelse(t<200, 4,0)
	end
	
	## bundle parameters into a vector.
	antibiotic_treatment = [η, A₀, c, D, y]
	pulse_antibiotic_treatment = [η, Apulse, c, D, y]
end

# ╔═╡ 2eec564a-522d-4c0a-b038-cfd5e92125d0
md""" ### plots of the fitness functions. 

fitnesses of x1, x2, x3. 

"""

# ╔═╡ 1f6bd6e1-0750-4624-8b39-e6f5616f8e0e
let ## local scope block
	
	k1, k2, k3 = [1 2 (1+PlasmidCopyNumber)]
	n = 3 # Hill coefficient
	
	f1 = calc_f(AntibioticConcentration, k1, n, c)
	f2 = calc_f(AntibioticConcentration, k2, n, c)
	f3 = calc_f(AntibioticConcentration, k3, n, c)
	fitnesses = [f1, f2, f3]
	
	bar(fitnesses,legend=:bottomright)
	
end

# ╔═╡ ac2b4292-c087-449b-a414-d193b007b3cd
function ConcAndCostToXTotal(antibiotic_conc::Float64, my_cost::Float64, fixed_parameters)
	
	η, D, plasmid_copy_number = fixed_parameters
	antibiotic_conc_func = t->antibiotic_conc

	my_parameters = [η, antibiotic_conc_func, my_cost, D, plasmid_copy_number]
	
	my_prob = ODEProblem(dynamics!, u₀, tspan, my_parameters)
	my_sol = solve(my_prob)
	return sum(my_sol[end])
end

# ╔═╡ 823bad9a-5c39-4492-9164-3e8e74f1ef22
let
	fixed_parameters = [η, D, y]
	
	p = plot()
	for cost in 0:0.01:0.08
	antibiotic_concs = [x for x in 0:0.02:4]
	xtotals = [ConcAndCostToXTotal(x, cost, fixed_parameters) for x in antibiotic_concs]
	my_label = "cost = $cost"
	plot!(antibiotic_concs, xtotals, label = my_label,
			legend = false, palette = :YlGnBu_9,
			ylabel = "Total population size",
			xlabel="Antibiotic Concentration", grid = false,
			fontfamily="Helvetica")
	end
	p
end

# ╔═╡ 9d277a7a-8677-45e8-a8c2-a31561ade308
antibiotic_prob = ODEProblem(dynamics!, u₀, tspan, antibiotic_treatment);	

# ╔═╡ 5cc61696-e79b-4426-baee-99b5df4c0ce7
antibiotic_sol = solve(antibiotic_prob);

# ╔═╡ 46f89e44-2a2a-4b18-81d0-2f4c93db2fc2
let
	Fig1B = plot(antibiotic_sol,linewidth=2,xaxis="Time", size=(3.5*72,3*72),
					legend = false, fontfamily = "Helvetica", grid = false,
					yaxis = "Biomass")
	savefig(Fig1B, "../results/linear-ODE-model-figures/Fig1B-pop-dynamics.pdf")
	## save Source Data for Fig1B.
	CSV.write("../results/Source-Data/Fig1B-Source-Data.csv", antibiotic_sol, header=["Time", "TypeI", "TypeII","TypeIII"])
	Fig1B
end

# ╔═╡ 3ada8460-59d2-4650-8170-e1330be1182c
antibiotic_sol_array = transpose(hcat(antibiotic_sol.u...))

# ╔═╡ 832c8291-e35d-4b4f-a97c-8302193a2975
let
	## IMPORTANT NOTE: THE TIME UNITS ARE MESSED UP! DON'T USE THIS FIGURE!
	## This is *probably* because the timestep is not a fixed interval of time,
	## but I haven't checked this to confirm.
oldFig1B = groupedbar(antibiotic_sol_array, bar_position = :stack, size=(3.5*72,3*72),
					bar_width = 1, legend = false, fontfamily = "Helvetica", lw = 0,
					grid = false,
					ylabel = "Total biomass",
					xlabel = "Time")
savefig(oldFig1B, "../results/linear-ODE-model-figures/old-Fig1B-pop-dynamics.pdf")
oldFig1B
end

# ╔═╡ a5035e2d-b3d8-4f50-942f-ab6ec2aa91e6
pulse_antibiotic_prob = ODEProblem(dynamics!, u₀, tspan, pulse_antibiotic_treatment);

# ╔═╡ 1fbc5140-008d-42d3-a7ed-5980bfdf77a0
pulse_antibiotic_sol = solve(pulse_antibiotic_prob);

# ╔═╡ d2c5f306-d784-47eb-bf15-6c9848979e06
begin
p1 = plot([Apulse(t) for t in 1:10000], linewidth=1,label="Antibiotic")
p2 = plot(pulse_antibiotic_sol,linewidth=2,xaxis="t")
p3 = plot(p1, p2, layout = (2, 1))
p3
end

# ╔═╡ 682f67a5-2bb8-46a9-be45-96c108b2c2d7
savefig(p3, "../results/linear-ODE-model-figures/toy-model-dynamics-v0.5.pdf")

# ╔═╡ 427ae3f1-3555-42dc-9481-4e40f044d064
md""" __Duplication Index calculation__

DI  (duplication index) = $(x_2 + x_3)/ x_{total}$, that is, the fraction of the gene that will be duplicated (for a certain ARG cost).

"""

# ╔═╡ 5c3d5841-d7bb-4d29-a717-509937e046df
function FinalDuplicationIndex(sol)
	## fraction of population containing duplicates
	return (sol[end][2] + sol[end][3])/sum(sol[end])
end

# ╔═╡ 9babc592-5fc3-4840-b231-c93a26e7c54d
function ConcAndCostToFinalDuplicationIndex(antibiotic_conc::Float64, my_cost::Float64, fixed_parameters)
	
	η, D, y = fixed_parameters
	antibiotic_conc_func = t->antibiotic_conc

	my_parameters = [η, antibiotic_conc_func, my_cost, D, y]
	
	my_prob = ODEProblem(dynamics!, u₀, tspan, my_parameters)
	my_sol = solve(my_prob)
	return FinalDuplicationIndex(my_sol)
end

# ╔═╡ d4f12532-dd2b-4fb8-997b-d8b2740ac710
let
	fixed_parameters = [η, D, y]

	p = plot(size=(3.5*72,3*72))

	## Create arrays to store the Source Data for this figure.
	antibiotic_concs_data = Float64[]
	dup_indices_data = Float64[]
	cost_values_data = Float64[]
	
	for cost in 0.05:0.05:0.25
		antibiotic_concs = [x for x in 0.25:0.001:1.2]
		dup_indices = [ConcAndCostToFinalDuplicationIndex(x, cost, fixed_parameters) for x in antibiotic_concs]

		## Append data to the arrays for Source Data.
    	append!(antibiotic_concs_data, antibiotic_concs)
    	append!(dup_indices_data, dup_indices)
    	append!(cost_values_data, fill(cost, length(antibiotic_concs)))
		
		my_label = "cost = $cost"
		plot!(antibiotic_concs, dup_indices, label=my_label,
			legend = false,
			ylabel="Duplication Index",
			palette = :Hokusai3,
			xlabel="Antibiotic Concentration",
			fontfamily="Helvetica",
			grid = false)
	end

	## Create a DataFrame to store the Source Data
	Fig1C_source_data_df = DataFrame(
    	Antibiotic_Concentration = antibiotic_concs_data,
    	Duplication_Index = dup_indices_data,
    	Cost = cost_values_data
	)
	## Save Fig1C Source Data to file.
	CSV.write("../results/Source-Data/Fig1C-Source-Data.csv", Fig1C_source_data_df)
	
	savefig(p, "../results/linear-ODE-model-figures/Fig1C-DI-versus-selection.pdf")
	p
end

# ╔═╡ 0fb01ad1-3e36-42ee-93f2-ee8714cd4909
md"""Fig. 1D: Keep fitness cost and [A] constant. Show the time trajectories of the Duplication index for different rates of duplication."""

# ╔═╡ 817f5ea0-16e2-417b-8bbf-b163974b9c6c
function DuplicationIndexOverTime(sol)
	## fraction of population containing duplicates over time
	duplication_index_vec = [(v[2] + v[3])/sum(v) for v in sol.u]
	return duplication_index_vec
end

# ╔═╡ 4f859c18-0a3a-48c1-8fc6-e3d70324ddb0
struct DuplicationIndexTimeSeries
    t::Vector{Float64}
    v::Vector{Float64}
end

# ╔═╡ 625b835c-7bb1-47ef-93ab-f954741a55b3
function TimeSeriesDuplicationIndex(antibiotic_conc::Float64, my_cost::Float64, η, D, y)
	antibiotic_conc_func = t->antibiotic_conc
	my_parameters = [η, antibiotic_conc_func, my_cost, D, y]
	my_prob = ODEProblem(dynamics!, u₀, tspan, my_parameters)
	my_sol = solve(my_prob) 
	DI_TimeSeries = DuplicationIndexTimeSeries(my_sol.t, DuplicationIndexOverTime(my_sol))
	return DI_TimeSeries
end

# ╔═╡ 022c37b3-6761-4958-8a43-5434dcccdedc
let
	cost = 0.1
	antibiotic_conc = 2.0
	fig1D = plot(size=(3.5*72,3*72))

	## Create arrays to store the Source Data for this figure.
	time_data = Float64[]
	duplication_index_data = Float64[]
	duplication_rate_data = Float64[]
	
	for duplication_rate in [0, 2e-7, 2e-6, 2e-5, 2e-4]
		DI_timeseries = TimeSeriesDuplicationIndex(antibiotic_conc, cost, duplication_rate, D, y)

		## Append data to the arrays for Source Data.
    	append!(time_data, DI_timeseries.t)
    	append!(duplication_index_data, DI_timeseries.v)
    	append!(duplication_rate_data, fill(duplication_rate,length(DI_timeseries.t)))
		
		my_label = "cost = $cost"
		plot!(DI_timeseries.t, DI_timeseries.v, label=my_label,
			legend = false,
			ylabel="Duplication Index",
			palette = :Hokusai3, #:tol_bright,
			xlabel="Time",
			fontfamily="Helvetica",
			grid = false)
	end

	## Create a DataFrame to store the Source Data
	Fig1D_source_data_df = DataFrame(
    	Time = time_data,
   		Duplication_Index = duplication_index_data,
    	Duplication_Rate = duplication_rate_data
	)
	## Save Fig1D Source Data to file.
	CSV.write("../results/Source-Data/Fig1D-Source-Data.csv", Fig1D_source_data_df)
	
	savefig(fig1D, "../results/linear-ODE-model-figures/Fig1D-DI-versus-TranspositionRate.pdf")
	fig1D
end

# ╔═╡ c67c9b24-3fad-44d5-a0a4-69716a5b8aad
md"""Figure 1E: Keep fitness cost and [A] constant. Vary both [A] and transposition rate and show the final Duplication index."""

# ╔═╡ c65feae3-8b17-435d-9103-21c8ce054937
function make_DI_matrix_entry(antibiotic_conc, transposition_rate)
	## helper function for making the heatmap.
	DI_timeseries = TimeSeriesDuplicationIndex(antibiotic_conc, c, transposition_rate, D, y)
	final_DI = DI_timeseries.v[end]
	return final_DI
end

# ╔═╡ d120286a-a043-4080-9030-9c599ad11684
let

	fig1E = plot(size=(3.5*72,3*72))
	
	antibiotic_concs_vec = [x for x in 0.0:0.1:1.2]
	transposition_rates_vec = [1e-12, 1e-11, 1e-10, 1e-9, 1e-8, 1e-7, 1e-6, 1e-5, 1e-4]

	## fill the DI_matrix.
	## IMPORTANT: Julia is column-major, so antibiotics concentrations are columns (y-axis) while transposition rates are rows (x-axis).
	DI_matrix = [make_DI_matrix_entry(i, j) for i in antibiotic_concs_vec, j in transposition_rates_vec]

	## Create arrays to store the Source Data for Figure 1E.
	antibiotic_conc_column = Float64[]
	transposition_rate_column = Float64[]
	DI_column = Float64[]

	for i in antibiotic_concs_vec
		for j in transposition_rates_vec
			final_DI = make_DI_matrix_entry(i, j)
			## Append data to the arrays for Source Data.
    		append!(antibiotic_conc_column, i)
    		append!(transposition_rate_column, j)
    		append!(DI_column, final_DI)
		end
	end

	## Create a DataFrame to store the Source Data
	Fig1E_source_data_df = DataFrame(
    	AntibioticConcentration = antibiotic_conc_column,
		TranspositionRate = transposition_rate_column,
   		Duplication_Index = DI_column
	)
	## Save Fig1E Source Data to file.
	CSV.write("../results/Source-Data/Fig1E-Source-Data.csv", Fig1E_source_data_df)

	## Make Figure 1E.
	fig1E = heatmap(
		DI_matrix, 
		ylabel="Antibiotic Concentration", 
		xlabel="log(Transposition Rate)", 
		title="Duplication Index", 
		fontfamily="Helvetica", 
		c=:viridis,
		bottom_margin = 3mm,
		colorbar=true
	)
	
	# Set tick mark labels on the X-axis
	xticks!(fig1E, 1:4:9, ["-12", "-8", "-4"])

	# Set tick mark labels on the Y-axis
	yticks!(fig1E, 1:6:13, ["0","0.6","1.2"])
	
	# Customize font size
	plot!(fig1E, titlefontsize=16, xlabelfontsize=14, ylabelfontsize=14, tickfontsize=14)
	
	savefig(fig1E, "../results/linear-ODE-model-figures/Fig1E-DI-heatmap.pdf")
	fig1E
	
end

# ╔═╡ 36934771-b7a6-482e-b316-85ec429c5574
findcolorscheme("cvd")

# ╔═╡ 00000000-0000-0000-0000-000000000001
PLUTO_PROJECT_TOML_CONTENTS = """
[deps]
CSV = "336ed68f-0bac-5ca0-87d4-7b16caf5d00b"
ColorSchemes = "35d6a980-a343-548e-a6ea-1d62b119f2f4"
DataFrames = "a93c6f00-e57d-5684-b7b6-d8193f3e46c0"
DifferentialEquations = "0c46a032-eb83-5123-abaf-570d42b7fbaa"
Images = "916415d5-f1e6-5110-898d-aaa5f9f070e0"
LinearAlgebra = "37e2e46d-f89d-539d-b4ee-838fcccc9c8e"
Plots = "91a5bcdd-55d7-5caf-9e0b-520d859cae80"
PlutoUI = "7f904dfe-b85e-4ff6-b463-dae2292396a8"
StatsPlots = "f3b207a7-027a-5e70-b257-86293d7955fd"

[compat]
CSV = "~0.10.11"
ColorSchemes = "~3.20.0"
DataFrames = "~1.5.0"
DifferentialEquations = "~7.7.0"
Images = "~0.25.2"
Plots = "~1.38.6"
PlutoUI = "~0.7.50"
StatsPlots = "~0.15.4"
"""

# ╔═╡ 00000000-0000-0000-0000-000000000002
PLUTO_MANIFEST_TOML_CONTENTS = """
# This file is machine-generated - editing it directly is not advised

julia_version = "1.9.4"
manifest_format = "2.0"
project_hash = "9af07819404fe870252b549a3bd70cac7293ebe8"

[[deps.AbstractFFTs]]
deps = ["ChainRulesCore", "LinearAlgebra"]
git-tree-sha1 = "69f7020bd72f069c219b5e8c236c1fa90d2cb409"
uuid = "621f4979-c628-5d54-868e-fcf4e3e8185c"
version = "1.2.1"

[[deps.AbstractPlutoDingetjes]]
deps = ["Pkg"]
git-tree-sha1 = "8eaf9f1b4921132a4cff3f36a1d9ba923b14a481"
uuid = "6e696c72-6542-2067-7265-42206c756150"
version = "1.1.4"

[[deps.Adapt]]
deps = ["LinearAlgebra", "Requires"]
git-tree-sha1 = "cc37d689f599e8df4f464b2fa3870ff7db7492ef"
uuid = "79e6a3ab-5dfb-504d-930d-738a2a938a0e"
version = "3.6.1"
weakdeps = ["StaticArrays"]

    [deps.Adapt.extensions]
    AdaptStaticArraysExt = "StaticArrays"

[[deps.ArgTools]]
uuid = "0dad84c5-d112-42e6-8d28-ef12dabb789f"
version = "1.1.1"

[[deps.ArnoldiMethod]]
deps = ["LinearAlgebra", "Random", "StaticArrays"]
git-tree-sha1 = "62e51b39331de8911e4a7ff6f5aaf38a5f4cc0ae"
uuid = "ec485272-7323-5ecc-a04f-4719b315124d"
version = "0.2.0"

[[deps.Arpack]]
deps = ["Arpack_jll", "Libdl", "LinearAlgebra", "Logging"]
git-tree-sha1 = "9b9b347613394885fd1c8c7729bfc60528faa436"
uuid = "7d9fca2a-8960-54d3-9f78-7d1dccf2cb97"
version = "0.5.4"

[[deps.Arpack_jll]]
deps = ["Artifacts", "CompilerSupportLibraries_jll", "JLLWrappers", "Libdl", "OpenBLAS_jll", "Pkg"]
git-tree-sha1 = "5ba6c757e8feccf03a1554dfaf3e26b3cfc7fd5e"
uuid = "68821587-b530-5797-8361-c406ea357684"
version = "3.5.1+1"

[[deps.ArrayInterface]]
deps = ["Adapt", "LinearAlgebra", "Requires", "SnoopPrecompile", "SparseArrays", "SuiteSparse"]
git-tree-sha1 = "ec9c36854b569323551a6faf2f31fda15e3459a7"
uuid = "4fba245c-0d91-5ea0-9b3e-6abc04ee57a9"
version = "7.2.0"

    [deps.ArrayInterface.extensions]
    ArrayInterfaceBandedMatricesExt = "BandedMatrices"
    ArrayInterfaceBlockBandedMatricesExt = "BlockBandedMatrices"
    ArrayInterfaceCUDAExt = "CUDA"
    ArrayInterfaceGPUArraysCoreExt = "GPUArraysCore"
    ArrayInterfaceStaticArraysCoreExt = "StaticArraysCore"
    ArrayInterfaceTrackerExt = "Tracker"

    [deps.ArrayInterface.weakdeps]
    BandedMatrices = "aae01518-5342-5314-be14-df237901396f"
    BlockBandedMatrices = "ffab5731-97b5-5995-9138-79e8c1846df0"
    CUDA = "052768ef-5323-5732-b1bb-66c8b64840ba"
    GPUArraysCore = "46192b85-c4d5-4398-a991-12ede77f4527"
    StaticArraysCore = "1e83bf80-4336-4d27-bf5d-d5a4f845583c"
    Tracker = "9f7883ad-71c0-57eb-9f7f-b5c9e6d3789c"

[[deps.ArrayInterfaceCore]]
deps = ["LinearAlgebra", "SnoopPrecompile", "SparseArrays", "SuiteSparse"]
git-tree-sha1 = "e5f08b5689b1aad068e01751889f2f615c7db36d"
uuid = "30b0a656-2188-435a-8636-2ec0e6a096e2"
version = "0.1.29"

[[deps.ArrayLayouts]]
deps = ["FillArrays", "LinearAlgebra", "SparseArrays"]
git-tree-sha1 = "4aff5fa660eb95c2e0deb6bcdabe4d9a96bc4667"
uuid = "4c555306-a7a7-4459-81d9-ec55ddd5c99a"
version = "0.8.18"

[[deps.Artifacts]]
uuid = "56f22d72-fd6d-98f1-02f0-08ddc0907c33"

[[deps.AxisAlgorithms]]
deps = ["LinearAlgebra", "Random", "SparseArrays", "WoodburyMatrices"]
git-tree-sha1 = "66771c8d21c8ff5e3a93379480a2307ac36863f7"
uuid = "13072b0f-2c55-5437-9ae7-d433b7a33950"
version = "1.0.1"

[[deps.AxisArrays]]
deps = ["Dates", "IntervalSets", "IterTools", "RangeArrays"]
git-tree-sha1 = "1dd4d9f5beebac0c03446918741b1a03dc5e5788"
uuid = "39de3d68-74b9-583c-8d2d-e117c070f3a9"
version = "0.4.6"

[[deps.BandedMatrices]]
deps = ["ArrayLayouts", "FillArrays", "LinearAlgebra", "SnoopPrecompile", "SparseArrays"]
git-tree-sha1 = "ee75410471c18f40d57eb53840bc705a74566f23"
uuid = "aae01518-5342-5314-be14-df237901396f"
version = "0.17.16"

[[deps.Base64]]
uuid = "2a0f44e3-6c83-55bd-87e4-b1978d98bd5f"

[[deps.BitFlags]]
git-tree-sha1 = "43b1a4a8f797c1cddadf60499a8a077d4af2cd2d"
uuid = "d1d4a3ce-64b1-5f1a-9ba4-7e7e69966f35"
version = "0.1.7"

[[deps.BitTwiddlingConvenienceFunctions]]
deps = ["Static"]
git-tree-sha1 = "0c5f81f47bbbcf4aea7b2959135713459170798b"
uuid = "62783981-4cbd-42fc-bca8-16325de8dc4b"
version = "0.1.5"

[[deps.BoundaryValueDiffEq]]
deps = ["BandedMatrices", "DiffEqBase", "FiniteDiff", "ForwardDiff", "LinearAlgebra", "NLsolve", "Reexport", "SciMLBase", "SparseArrays"]
git-tree-sha1 = "ed8e837bfb3d1e3157022c9636ec1c722b637318"
uuid = "764a87c0-6b3e-53db-9096-fe964310641d"
version = "2.11.0"

[[deps.Bzip2_jll]]
deps = ["Artifacts", "JLLWrappers", "Libdl", "Pkg"]
git-tree-sha1 = "19a35467a82e236ff51bc17a3a44b69ef35185a2"
uuid = "6e34b625-4abd-537c-b88f-471c36dfa7a0"
version = "1.0.8+0"

[[deps.CEnum]]
git-tree-sha1 = "eb4cb44a499229b3b8426dcfb5dd85333951ff90"
uuid = "fa961155-64e5-5f13-b03f-caf6b980ea82"
version = "0.4.2"

[[deps.CPUSummary]]
deps = ["CpuId", "IfElse", "Static"]
git-tree-sha1 = "2c144ddb46b552f72d7eafe7cc2f50746e41ea21"
uuid = "2a0fbf3d-bb9c-48f3-b0a9-814d99fd7ab9"
version = "0.2.2"

[[deps.CSV]]
deps = ["CodecZlib", "Dates", "FilePathsBase", "InlineStrings", "Mmap", "Parsers", "PooledArrays", "PrecompileTools", "SentinelArrays", "Tables", "Unicode", "WeakRefStrings", "WorkerUtilities"]
git-tree-sha1 = "44dbf560808d49041989b8a96cae4cffbeb7966a"
uuid = "336ed68f-0bac-5ca0-87d4-7b16caf5d00b"
version = "0.10.11"

[[deps.Cairo_jll]]
deps = ["Artifacts", "Bzip2_jll", "CompilerSupportLibraries_jll", "Fontconfig_jll", "FreeType2_jll", "Glib_jll", "JLLWrappers", "LZO_jll", "Libdl", "Pixman_jll", "Pkg", "Xorg_libXext_jll", "Xorg_libXrender_jll", "Zlib_jll", "libpng_jll"]
git-tree-sha1 = "4b859a208b2397a7a623a03449e4636bdb17bcf2"
uuid = "83423d85-b0ee-5818-9007-b63ccbeb887a"
version = "1.16.1+1"

[[deps.Calculus]]
deps = ["LinearAlgebra"]
git-tree-sha1 = "f641eb0a4f00c343bbc32346e1217b86f3ce9dad"
uuid = "49dc2e85-a5d0-5ad3-a950-438e2897f1b9"
version = "0.5.1"

[[deps.CatIndices]]
deps = ["CustomUnitRanges", "OffsetArrays"]
git-tree-sha1 = "a0f80a09780eed9b1d106a1bf62041c2efc995bc"
uuid = "aafaddc9-749c-510e-ac4f-586e18779b91"
version = "0.2.2"

[[deps.ChainRulesCore]]
deps = ["Compat", "LinearAlgebra", "SparseArrays"]
git-tree-sha1 = "c6d890a52d2c4d55d326439580c3b8d0875a77d9"
uuid = "d360d2e6-b24c-11e9-a2a3-2a2ae2dbcce4"
version = "1.15.7"

[[deps.CloseOpenIntervals]]
deps = ["Static", "StaticArrayInterface"]
git-tree-sha1 = "70232f82ffaab9dc52585e0dd043b5e0c6b714f1"
uuid = "fb6a15b2-703c-40df-9091-08a04967cfa9"
version = "0.1.12"

[[deps.Clustering]]
deps = ["Distances", "LinearAlgebra", "NearestNeighbors", "Printf", "Random", "SparseArrays", "Statistics", "StatsBase"]
git-tree-sha1 = "64df3da1d2a26f4de23871cd1b6482bb68092bd5"
uuid = "aaaa29a8-35af-508c-8bc3-b662a17a0fe5"
version = "0.14.3"

[[deps.CodecZlib]]
deps = ["TranscodingStreams", "Zlib_jll"]
git-tree-sha1 = "9c209fb7536406834aa938fb149964b985de6c83"
uuid = "944b1d66-785c-5afd-91f1-9de20f533193"
version = "0.7.1"

[[deps.ColorSchemes]]
deps = ["ColorTypes", "ColorVectorSpace", "Colors", "FixedPointNumbers", "Random", "SnoopPrecompile"]
git-tree-sha1 = "aa3edc8f8dea6cbfa176ee12f7c2fc82f0608ed3"
uuid = "35d6a980-a343-548e-a6ea-1d62b119f2f4"
version = "3.20.0"

[[deps.ColorTypes]]
deps = ["FixedPointNumbers", "Random"]
git-tree-sha1 = "eb7f0f8307f71fac7c606984ea5fb2817275d6e4"
uuid = "3da002f7-5984-5a60-b8a6-cbb66c0b333f"
version = "0.11.4"

[[deps.ColorVectorSpace]]
deps = ["ColorTypes", "FixedPointNumbers", "LinearAlgebra", "SpecialFunctions", "Statistics", "TensorCore"]
git-tree-sha1 = "600cc5508d66b78aae350f7accdb58763ac18589"
uuid = "c3611d14-8923-5661-9e6a-0046d554d3a4"
version = "0.9.10"

[[deps.Colors]]
deps = ["ColorTypes", "FixedPointNumbers", "Reexport"]
git-tree-sha1 = "fc08e5930ee9a4e03f84bfb5211cb54e7769758a"
uuid = "5ae59095-9a9b-59fe-a467-6f913c188581"
version = "0.12.10"

[[deps.CommonSolve]]
git-tree-sha1 = "9441451ee712d1aec22edad62db1a9af3dc8d852"
uuid = "38540f10-b2f7-11e9-35d8-d573e4eb0ff2"
version = "0.2.3"

[[deps.CommonSubexpressions]]
deps = ["MacroTools", "Test"]
git-tree-sha1 = "7b8a93dba8af7e3b42fecabf646260105ac373f7"
uuid = "bbf7d656-a473-5ed7-a52c-81e309532950"
version = "0.3.0"

[[deps.Compat]]
deps = ["Dates", "LinearAlgebra", "UUIDs"]
git-tree-sha1 = "61fdd77467a5c3ad071ef8277ac6bd6af7dd4c04"
uuid = "34da2185-b29b-5c13-b0c7-acf172513d20"
version = "4.6.0"

[[deps.CompilerSupportLibraries_jll]]
deps = ["Artifacts", "Libdl"]
uuid = "e66e0078-7015-5450-92f7-15fbd957f2ae"
version = "1.0.5+0"

[[deps.ComputationalResources]]
git-tree-sha1 = "52cb3ec90e8a8bea0e62e275ba577ad0f74821f7"
uuid = "ed09eef8-17a6-5b46-8889-db040fac31e3"
version = "0.3.2"

[[deps.ConstructionBase]]
deps = ["LinearAlgebra"]
git-tree-sha1 = "89a9db8d28102b094992472d333674bd1a83ce2a"
uuid = "187b0558-2788-49d3-abe0-74a17ed4e7c9"
version = "1.5.1"
weakdeps = ["IntervalSets", "StaticArrays"]

    [deps.ConstructionBase.extensions]
    IntervalSetsExt = "IntervalSets"
    StaticArraysExt = "StaticArrays"

[[deps.Contour]]
git-tree-sha1 = "d05d9e7b7aedff4e5b51a029dced05cfb6125781"
uuid = "d38c429a-6771-53c6-b99e-75d170b6e991"
version = "0.6.2"

[[deps.CoordinateTransformations]]
deps = ["LinearAlgebra", "StaticArrays"]
git-tree-sha1 = "681ea870b918e7cff7111da58791d7f718067a19"
uuid = "150eb455-5306-5404-9cee-2592286d6298"
version = "0.6.2"

[[deps.CpuId]]
deps = ["Markdown"]
git-tree-sha1 = "fcbb72b032692610bfbdb15018ac16a36cf2e406"
uuid = "adafc99b-e345-5852-983c-f28acb93d879"
version = "0.3.1"

[[deps.Crayons]]
git-tree-sha1 = "249fe38abf76d48563e2f4556bebd215aa317e15"
uuid = "a8cc5b0e-0ffa-5ad4-8c14-923d3ee1735f"
version = "4.1.1"

[[deps.CustomUnitRanges]]
git-tree-sha1 = "1a3f97f907e6dd8983b744d2642651bb162a3f7a"
uuid = "dc8bdbbb-1ca9-579f-8c36-e416f6a65cce"
version = "1.0.2"

[[deps.DataAPI]]
git-tree-sha1 = "e8119c1a33d267e16108be441a287a6981ba1630"
uuid = "9a962f9c-6df0-11e9-0e5d-c546b8b5ee8a"
version = "1.14.0"

[[deps.DataFrames]]
deps = ["Compat", "DataAPI", "Future", "InlineStrings", "InvertedIndices", "IteratorInterfaceExtensions", "LinearAlgebra", "Markdown", "Missings", "PooledArrays", "PrettyTables", "Printf", "REPL", "Random", "Reexport", "SentinelArrays", "SnoopPrecompile", "SortingAlgorithms", "Statistics", "TableTraits", "Tables", "Unicode"]
git-tree-sha1 = "aa51303df86f8626a962fccb878430cdb0a97eee"
uuid = "a93c6f00-e57d-5684-b7b6-d8193f3e46c0"
version = "1.5.0"

[[deps.DataStructures]]
deps = ["Compat", "InteractiveUtils", "OrderedCollections"]
git-tree-sha1 = "d1fff3a548102f48987a52a2e0d114fa97d730f0"
uuid = "864edb3b-99cc-5e75-8d2d-829cb0a9cfe8"
version = "0.18.13"

[[deps.DataValueInterfaces]]
git-tree-sha1 = "bfc1187b79289637fa0ef6d4436ebdfe6905cbd6"
uuid = "e2d170a0-9d28-54be-80f0-106bbe20a464"
version = "1.0.0"

[[deps.DataValues]]
deps = ["DataValueInterfaces", "Dates"]
git-tree-sha1 = "d88a19299eba280a6d062e135a43f00323ae70bf"
uuid = "e7dc6d0d-1eca-5fa6-8ad6-5aecde8b7ea5"
version = "0.4.13"

[[deps.Dates]]
deps = ["Printf"]
uuid = "ade2ca70-3891-5945-98fb-dc099432e06a"

[[deps.DelayDiffEq]]
deps = ["ArrayInterface", "DataStructures", "DiffEqBase", "LinearAlgebra", "Logging", "OrdinaryDiffEq", "Printf", "RecursiveArrayTools", "Reexport", "SciMLBase", "SimpleNonlinearSolve", "UnPack"]
git-tree-sha1 = "dde3fa2cfc91fb5d39ba2a7dc7e4383e0a6665b3"
uuid = "bcd4f6db-9728-5f36-b5f7-82caef46ccdb"
version = "5.41.0"

[[deps.DelimitedFiles]]
deps = ["Mmap"]
git-tree-sha1 = "9e2f36d3c96a820c678f2f1f1782582fcf685bae"
uuid = "8bb1440f-4735-579b-a4ab-409b98df4dab"
version = "1.9.1"

[[deps.DiffEqBase]]
deps = ["ArrayInterface", "ChainRulesCore", "DataStructures", "DocStringExtensions", "EnumX", "FastBroadcast", "ForwardDiff", "FunctionWrappers", "FunctionWrappersWrappers", "LinearAlgebra", "Logging", "Markdown", "MuladdMacro", "Parameters", "PreallocationTools", "Printf", "RecursiveArrayTools", "Reexport", "Requires", "SciMLBase", "Setfield", "SparseArrays", "Static", "StaticArraysCore", "Statistics", "Tricks", "TruncatedStacktraces", "ZygoteRules"]
git-tree-sha1 = "a057a5fe2a6a05f28ef1092d5974a0c2986be23c"
uuid = "2b5f629d-d688-5b77-993f-72d75c75574e"
version = "6.121.1"

    [deps.DiffEqBase.extensions]
    DiffEqBaseDistributionsExt = "Distributions"
    DiffEqBaseGeneralizedGeneratedExt = "GeneralizedGenerated"
    DiffEqBaseMPIExt = "MPI"
    DiffEqBaseMeasurementsExt = "Measurements"
    DiffEqBaseMonteCarloMeasurementsExt = "MonteCarloMeasurements"
    DiffEqBaseReverseDiffExt = "ReverseDiff"
    DiffEqBaseTrackerExt = "Tracker"
    DiffEqBaseUnitfulExt = "Unitful"
    DiffEqBaseZygoteExt = "Zygote"

    [deps.DiffEqBase.weakdeps]
    Distributions = "31c24e10-a181-5473-b8eb-7969acd0382f"
    GeneralizedGenerated = "6b9d7cbe-bcb9-11e9-073f-15a7a543e2eb"
    MPI = "da04e1cc-30fd-572f-bb4f-1f8673147195"
    Measurements = "eff96d63-e80a-5855-80a2-b1b0885c5ab7"
    MonteCarloMeasurements = "0987c9cc-fe09-11e8-30f0-b96dd679fdca"
    ReverseDiff = "37e2e3b7-166d-5795-8a7a-e32c996b4267"
    Tracker = "9f7883ad-71c0-57eb-9f7f-b5c9e6d3789c"
    Unitful = "1986cc42-f94f-5a68-af5c-568840ba703d"
    Zygote = "e88e6eb3-aa80-5325-afca-941959d7151f"

[[deps.DiffEqCallbacks]]
deps = ["DataStructures", "DiffEqBase", "ForwardDiff", "LinearAlgebra", "Markdown", "NLsolve", "Parameters", "RecipesBase", "RecursiveArrayTools", "SciMLBase", "StaticArraysCore"]
git-tree-sha1 = "b497f63a13fe37e03ed7ac72d71b72aad17b46c4"
uuid = "459566f4-90b8-5000-8ac3-15dfb0a30def"
version = "2.26.0"

[[deps.DiffEqNoiseProcess]]
deps = ["DiffEqBase", "Distributions", "GPUArraysCore", "LinearAlgebra", "Markdown", "Optim", "PoissonRandom", "QuadGK", "Random", "Random123", "RandomNumbers", "RecipesBase", "RecursiveArrayTools", "Requires", "ResettableStacks", "SciMLBase", "StaticArrays", "Statistics"]
git-tree-sha1 = "2c4ed3eedb87579bfe9f20ecc2440de06b9f3b89"
uuid = "77a26b50-5914-5dd7-bc55-306e6241c503"
version = "5.16.0"

    [deps.DiffEqNoiseProcess.extensions]
    DiffEqNoiseProcessReverseDiffExt = "ReverseDiff"

    [deps.DiffEqNoiseProcess.weakdeps]
    ReverseDiff = "37e2e3b7-166d-5795-8a7a-e32c996b4267"

[[deps.DiffResults]]
deps = ["StaticArraysCore"]
git-tree-sha1 = "782dd5f4561f5d267313f23853baaaa4c52ea621"
uuid = "163ba53b-c6d8-5494-b064-1a9d43ac40c5"
version = "1.1.0"

[[deps.DiffRules]]
deps = ["IrrationalConstants", "LogExpFunctions", "NaNMath", "Random", "SpecialFunctions"]
git-tree-sha1 = "a4ad7ef19d2cdc2eff57abbbe68032b1cd0bd8f8"
uuid = "b552c78f-8df3-52c6-915a-8e097449b14b"
version = "1.13.0"

[[deps.DifferentialEquations]]
deps = ["BoundaryValueDiffEq", "DelayDiffEq", "DiffEqBase", "DiffEqCallbacks", "DiffEqNoiseProcess", "JumpProcesses", "LinearAlgebra", "LinearSolve", "NonlinearSolve", "OrdinaryDiffEq", "Random", "RecursiveArrayTools", "Reexport", "SciMLBase", "SteadyStateDiffEq", "StochasticDiffEq", "Sundials"]
git-tree-sha1 = "ac145e3d718157c679fc4febf2fcef73ec77b067"
uuid = "0c46a032-eb83-5123-abaf-570d42b7fbaa"
version = "7.7.0"

[[deps.Distances]]
deps = ["LinearAlgebra", "SparseArrays", "Statistics", "StatsAPI"]
git-tree-sha1 = "3258d0659f812acde79e8a74b11f17ac06d0ca04"
uuid = "b4f34e82-e78d-54a5-968a-f98e89d6e8f7"
version = "0.10.7"

[[deps.Distributed]]
deps = ["Random", "Serialization", "Sockets"]
uuid = "8ba89e20-285c-5b6f-9357-94700520ee1b"

[[deps.Distributions]]
deps = ["FillArrays", "LinearAlgebra", "PDMats", "Printf", "QuadGK", "Random", "SparseArrays", "SpecialFunctions", "Statistics", "StatsBase", "StatsFuns", "Test"]
git-tree-sha1 = "da9e1a9058f8d3eec3a8c9fe4faacfb89180066b"
uuid = "31c24e10-a181-5473-b8eb-7969acd0382f"
version = "0.25.86"

    [deps.Distributions.extensions]
    DistributionsChainRulesCoreExt = "ChainRulesCore"
    DistributionsDensityInterfaceExt = "DensityInterface"

    [deps.Distributions.weakdeps]
    ChainRulesCore = "d360d2e6-b24c-11e9-a2a3-2a2ae2dbcce4"
    DensityInterface = "b429d917-457f-4dbc-8f4c-0cc954292b1d"

[[deps.DocStringExtensions]]
deps = ["LibGit2"]
git-tree-sha1 = "2fb1e02f2b635d0845df5d7c167fec4dd739b00d"
uuid = "ffbed154-4ef7-542d-bbb7-c09d3a79fcae"
version = "0.9.3"

[[deps.Downloads]]
deps = ["ArgTools", "FileWatching", "LibCURL", "NetworkOptions"]
uuid = "f43a241f-c20a-4ad4-852c-f6b1247861c6"
version = "1.6.0"

[[deps.DualNumbers]]
deps = ["Calculus", "NaNMath", "SpecialFunctions"]
git-tree-sha1 = "5837a837389fccf076445fce071c8ddaea35a566"
uuid = "fa6b7ba4-c1ee-5f82-b5fc-ecf0adba8f74"
version = "0.6.8"

[[deps.EnumX]]
git-tree-sha1 = "bdb1942cd4c45e3c678fd11569d5cccd80976237"
uuid = "4e289a0a-7415-4d19-859d-a7e5c4648b56"
version = "1.0.4"

[[deps.EpollShim_jll]]
deps = ["Artifacts", "JLLWrappers", "Libdl"]
git-tree-sha1 = "8e9441ee83492030ace98f9789a654a6d0b1f643"
uuid = "2702e6a9-849d-5ed8-8c21-79e8b8f9ee43"
version = "0.0.20230411+0"

[[deps.Expat_jll]]
deps = ["Artifacts", "JLLWrappers", "Libdl", "Pkg"]
git-tree-sha1 = "bad72f730e9e91c08d9427d5e8db95478a3c323d"
uuid = "2e619515-83b5-522b-bb60-26c02a35a201"
version = "2.4.8+0"

[[deps.ExponentialUtilities]]
deps = ["Adapt", "ArrayInterface", "GPUArraysCore", "GenericSchur", "LinearAlgebra", "Printf", "SnoopPrecompile", "SparseArrays", "libblastrampoline_jll"]
git-tree-sha1 = "fb7dbef7d2631e2d02c49e2750f7447648b0ec9b"
uuid = "d4d017d3-3776-5f7e-afef-a10c40355c18"
version = "1.24.0"

[[deps.ExprTools]]
git-tree-sha1 = "56559bbef6ca5ea0c0818fa5c90320398a6fbf8d"
uuid = "e2ba6199-217a-4e67-a87a-7c52f15ade04"
version = "0.1.8"

[[deps.FFMPEG]]
deps = ["FFMPEG_jll"]
git-tree-sha1 = "b57e3acbe22f8484b4b5ff66a7499717fe1a9cc8"
uuid = "c87230d0-a227-11e9-1b43-d7ebe4e7570a"
version = "0.4.1"

[[deps.FFMPEG_jll]]
deps = ["Artifacts", "Bzip2_jll", "FreeType2_jll", "FriBidi_jll", "JLLWrappers", "LAME_jll", "Libdl", "Ogg_jll", "OpenSSL_jll", "Opus_jll", "PCRE2_jll", "Pkg", "Zlib_jll", "libaom_jll", "libass_jll", "libfdk_aac_jll", "libvorbis_jll", "x264_jll", "x265_jll"]
git-tree-sha1 = "74faea50c1d007c85837327f6775bea60b5492dd"
uuid = "b22a6f82-2f65-5046-a5b2-351ab43fb4e5"
version = "4.4.2+2"

[[deps.FFTViews]]
deps = ["CustomUnitRanges", "FFTW"]
git-tree-sha1 = "cbdf14d1e8c7c8aacbe8b19862e0179fd08321c2"
uuid = "4f61f5a4-77b1-5117-aa51-3ab5ef4ef0cd"
version = "0.3.2"

[[deps.FFTW]]
deps = ["AbstractFFTs", "FFTW_jll", "LinearAlgebra", "MKL_jll", "Preferences", "Reexport"]
git-tree-sha1 = "f9818144ce7c8c41edf5c4c179c684d92aa4d9fe"
uuid = "7a1cc6ca-52ef-59f5-83cd-3a7055c09341"
version = "1.6.0"

[[deps.FFTW_jll]]
deps = ["Artifacts", "JLLWrappers", "Libdl", "Pkg"]
git-tree-sha1 = "c6033cc3892d0ef5bb9cd29b7f2f0331ea5184ea"
uuid = "f5851436-0d7a-5f13-b9de-f02708fd171a"
version = "3.3.10+0"

[[deps.FastBroadcast]]
deps = ["ArrayInterface", "LinearAlgebra", "Polyester", "Static", "StaticArrayInterface", "StrideArraysCore"]
git-tree-sha1 = "d1248fceea0b26493fd33e8e9e8c553270da03bd"
uuid = "7034ab61-46d4-4ed7-9d0f-46aef9175898"
version = "0.2.5"

[[deps.FastClosures]]
git-tree-sha1 = "acebe244d53ee1b461970f8910c235b259e772ef"
uuid = "9aa1b823-49e4-5ca5-8b0f-3971ec8bab6a"
version = "0.3.2"

[[deps.FastLapackInterface]]
deps = ["LinearAlgebra"]
git-tree-sha1 = "c1293a93193f0ae94be7cf338d33e162c39d8788"
uuid = "29a986be-02c6-4525-aec4-84b980013641"
version = "1.2.9"

[[deps.FileIO]]
deps = ["Pkg", "Requires", "UUIDs"]
git-tree-sha1 = "7be5f99f7d15578798f338f5433b6c432ea8037b"
uuid = "5789e2e9-d7fb-5bc7-8068-2c6fae9b9549"
version = "1.16.0"

[[deps.FilePathsBase]]
deps = ["Compat", "Dates", "Mmap", "Printf", "Test", "UUIDs"]
git-tree-sha1 = "e27c4ebe80e8699540f2d6c805cc12203b614f12"
uuid = "48062228-2e41-5def-b9a4-89aafe57970f"
version = "0.9.20"

[[deps.FileWatching]]
uuid = "7b1f6079-737a-58dc-b8bc-7a2ca5c1b5ee"

[[deps.FillArrays]]
deps = ["LinearAlgebra", "Random", "SparseArrays", "Statistics"]
git-tree-sha1 = "d3ba08ab64bdfd27234d3f61956c966266757fe6"
uuid = "1a297f60-69ca-5386-bcde-b61e274b549b"
version = "0.13.7"

[[deps.FiniteDiff]]
deps = ["ArrayInterface", "LinearAlgebra", "Requires", "Setfield", "SparseArrays", "StaticArrays"]
git-tree-sha1 = "ed1b56934a2f7a65035976985da71b6a65b4f2cf"
uuid = "6a86dc24-6348-571c-b903-95158fe2bd41"
version = "2.18.0"

[[deps.FixedPointNumbers]]
deps = ["Statistics"]
git-tree-sha1 = "335bfdceacc84c5cdf16aadc768aa5ddfc5383cc"
uuid = "53c48c17-4a7d-5ca2-90c5-79b7896eea93"
version = "0.8.4"

[[deps.Fontconfig_jll]]
deps = ["Artifacts", "Bzip2_jll", "Expat_jll", "FreeType2_jll", "JLLWrappers", "Libdl", "Libuuid_jll", "Pkg", "Zlib_jll"]
git-tree-sha1 = "21efd19106a55620a188615da6d3d06cd7f6ee03"
uuid = "a3f928ae-7b40-5064-980b-68af3947d34b"
version = "2.13.93+0"

[[deps.Formatting]]
deps = ["Printf"]
git-tree-sha1 = "8339d61043228fdd3eb658d86c926cb282ae72a8"
uuid = "59287772-0a20-5a39-b81b-1366585eb4c0"
version = "0.4.2"

[[deps.ForwardDiff]]
deps = ["CommonSubexpressions", "DiffResults", "DiffRules", "LinearAlgebra", "LogExpFunctions", "NaNMath", "Preferences", "Printf", "Random", "SpecialFunctions"]
git-tree-sha1 = "00e252f4d706b3d55a8863432e742bf5717b498d"
uuid = "f6369f11-7733-5829-9624-2563aa707210"
version = "0.10.35"
weakdeps = ["StaticArrays"]

    [deps.ForwardDiff.extensions]
    ForwardDiffStaticArraysExt = "StaticArrays"

[[deps.FreeType2_jll]]
deps = ["Artifacts", "Bzip2_jll", "JLLWrappers", "Libdl", "Pkg", "Zlib_jll"]
git-tree-sha1 = "87eb71354d8ec1a96d4a7636bd57a7347dde3ef9"
uuid = "d7e528f0-a631-5988-bf34-fe36492bcfd7"
version = "2.10.4+0"

[[deps.FriBidi_jll]]
deps = ["Artifacts", "JLLWrappers", "Libdl", "Pkg"]
git-tree-sha1 = "aa31987c2ba8704e23c6c8ba8a4f769d5d7e4f91"
uuid = "559328eb-81f9-559d-9380-de523a88c83c"
version = "1.0.10+0"

[[deps.FunctionWrappers]]
git-tree-sha1 = "d62485945ce5ae9c0c48f124a84998d755bae00e"
uuid = "069b7b12-0de2-55c6-9aab-29f3d0a68a2e"
version = "1.1.3"

[[deps.FunctionWrappersWrappers]]
deps = ["FunctionWrappers"]
git-tree-sha1 = "b104d487b34566608f8b4e1c39fb0b10aa279ff8"
uuid = "77dc65aa-8811-40c2-897b-53d922fa7daf"
version = "0.1.3"

[[deps.Future]]
deps = ["Random"]
uuid = "9fa8497b-333b-5362-9e8d-4d0656e87820"

[[deps.GLFW_jll]]
deps = ["Artifacts", "JLLWrappers", "Libdl", "Libglvnd_jll", "Pkg", "Xorg_libXcursor_jll", "Xorg_libXi_jll", "Xorg_libXinerama_jll", "Xorg_libXrandr_jll"]
git-tree-sha1 = "d972031d28c8c8d9d7b41a536ad7bb0c2579caca"
uuid = "0656b61e-2033-5cc2-a64a-77c0f6c09b89"
version = "3.3.8+0"

[[deps.GPUArraysCore]]
deps = ["Adapt"]
git-tree-sha1 = "1cd7f0af1aa58abc02ea1d872953a97359cb87fa"
uuid = "46192b85-c4d5-4398-a991-12ede77f4527"
version = "0.1.4"

[[deps.GR]]
deps = ["Artifacts", "Base64", "DelimitedFiles", "Downloads", "GR_jll", "HTTP", "JSON", "Libdl", "LinearAlgebra", "Pkg", "Preferences", "Printf", "Random", "Serialization", "Sockets", "TOML", "Tar", "Test", "UUIDs", "p7zip_jll"]
git-tree-sha1 = "660b2ea2ec2b010bb02823c6d0ff6afd9bdc5c16"
uuid = "28b8d3ca-fb5f-59d9-8090-bfdbd6d07a71"
version = "0.71.7"

[[deps.GR_jll]]
deps = ["Artifacts", "Bzip2_jll", "Cairo_jll", "FFMPEG_jll", "Fontconfig_jll", "GLFW_jll", "JLLWrappers", "JpegTurbo_jll", "Libdl", "Libtiff_jll", "Pixman_jll", "Qt5Base_jll", "Zlib_jll", "libpng_jll"]
git-tree-sha1 = "d5e1fd17ac7f3aa4c5287a61ee28d4f8b8e98873"
uuid = "d2c73de3-f751-5644-a686-071e5b155ba9"
version = "0.71.7+0"

[[deps.GenericSchur]]
deps = ["LinearAlgebra", "Printf"]
git-tree-sha1 = "fb69b2a645fa69ba5f474af09221b9308b160ce6"
uuid = "c145ed77-6b09-5dd9-b285-bf645a82121e"
version = "0.5.3"

[[deps.Gettext_jll]]
deps = ["Artifacts", "CompilerSupportLibraries_jll", "JLLWrappers", "Libdl", "Libiconv_jll", "Pkg", "XML2_jll"]
git-tree-sha1 = "9b02998aba7bf074d14de89f9d37ca24a1a0b046"
uuid = "78b55507-aeef-58d4-861c-77aaff3498b1"
version = "0.21.0+0"

[[deps.Ghostscript_jll]]
deps = ["Artifacts", "JLLWrappers", "Libdl", "Pkg"]
git-tree-sha1 = "43ba3d3c82c18d88471cfd2924931658838c9d8f"
uuid = "61579ee1-b43e-5ca0-a5da-69d92c66a64b"
version = "9.55.0+4"

[[deps.Glib_jll]]
deps = ["Artifacts", "Gettext_jll", "JLLWrappers", "Libdl", "Libffi_jll", "Libiconv_jll", "Libmount_jll", "PCRE2_jll", "Pkg", "Zlib_jll"]
git-tree-sha1 = "d3b3624125c1474292d0d8ed0f65554ac37ddb23"
uuid = "7746bdde-850d-59dc-9ae8-88ece973131d"
version = "2.74.0+2"

[[deps.Graphics]]
deps = ["Colors", "LinearAlgebra", "NaNMath"]
git-tree-sha1 = "d61890399bc535850c4bf08e4e0d3a7ad0f21cbd"
uuid = "a2bd30eb-e257-5431-a919-1863eab51364"
version = "1.1.2"

[[deps.Graphite2_jll]]
deps = ["Artifacts", "JLLWrappers", "Libdl", "Pkg"]
git-tree-sha1 = "344bf40dcab1073aca04aa0df4fb092f920e4011"
uuid = "3b182d85-2403-5c21-9c21-1e1f0cc25472"
version = "1.3.14+0"

[[deps.Graphs]]
deps = ["ArnoldiMethod", "Compat", "DataStructures", "Distributed", "Inflate", "LinearAlgebra", "Random", "SharedArrays", "SimpleTraits", "SparseArrays", "Statistics"]
git-tree-sha1 = "1cf1d7dcb4bc32d7b4a5add4232db3750c27ecb4"
uuid = "86223c79-3864-5bf0-83f7-82e725a168b6"
version = "1.8.0"

[[deps.Grisu]]
git-tree-sha1 = "53bb909d1151e57e2484c3d1b53e19552b887fb2"
uuid = "42e2da0e-8278-4e71-bc24-59509adca0fe"
version = "1.0.2"

[[deps.HTTP]]
deps = ["Base64", "CodecZlib", "Dates", "IniFile", "Logging", "LoggingExtras", "MbedTLS", "NetworkOptions", "OpenSSL", "Random", "SimpleBufferStream", "Sockets", "URIs", "UUIDs"]
git-tree-sha1 = "37e4657cd56b11abe3d10cd4a1ec5fbdb4180263"
uuid = "cd3eb016-35fb-5094-929b-558a96fad6f3"
version = "1.7.4"

[[deps.HarfBuzz_jll]]
deps = ["Artifacts", "Cairo_jll", "Fontconfig_jll", "FreeType2_jll", "Glib_jll", "Graphite2_jll", "JLLWrappers", "Libdl", "Libffi_jll", "Pkg"]
git-tree-sha1 = "129acf094d168394e80ee1dc4bc06ec835e510a3"
uuid = "2e76f6c2-a576-52d4-95c1-20adfe4de566"
version = "2.8.1+1"

[[deps.HostCPUFeatures]]
deps = ["BitTwiddlingConvenienceFunctions", "IfElse", "Libdl", "Static"]
git-tree-sha1 = "734fd90dd2f920a2f1921d5388dcebe805b262dc"
uuid = "3e5b6fbb-0976-4d2c-9146-d79de83f2fb0"
version = "0.1.14"

[[deps.HypergeometricFunctions]]
deps = ["DualNumbers", "LinearAlgebra", "OpenLibm_jll", "SpecialFunctions", "Test"]
git-tree-sha1 = "709d864e3ed6e3545230601f94e11ebc65994641"
uuid = "34004b35-14d8-5ef3-9330-4cdb6864b03a"
version = "0.3.11"

[[deps.Hyperscript]]
deps = ["Test"]
git-tree-sha1 = "8d511d5b81240fc8e6802386302675bdf47737b9"
uuid = "47d2ed2b-36de-50cf-bf87-49c2cf4b8b91"
version = "0.0.4"

[[deps.HypertextLiteral]]
deps = ["Tricks"]
git-tree-sha1 = "c47c5fa4c5308f27ccaac35504858d8914e102f9"
uuid = "ac1192a8-f4b3-4bfe-ba22-af5b92cd3ab2"
version = "0.9.4"

[[deps.IOCapture]]
deps = ["Logging", "Random"]
git-tree-sha1 = "f7be53659ab06ddc986428d3a9dcc95f6fa6705a"
uuid = "b5f81e59-6552-4d32-b1f0-c071b021bf89"
version = "0.2.2"

[[deps.IfElse]]
git-tree-sha1 = "debdd00ffef04665ccbb3e150747a77560e8fad1"
uuid = "615f187c-cbe4-4ef1-ba3b-2fcf58d6d173"
version = "0.1.1"

[[deps.ImageAxes]]
deps = ["AxisArrays", "ImageBase", "ImageCore", "Reexport", "SimpleTraits"]
git-tree-sha1 = "c54b581a83008dc7f292e205f4c409ab5caa0f04"
uuid = "2803e5a7-5153-5ecf-9a86-9b4c37f5f5ac"
version = "0.6.10"

[[deps.ImageBase]]
deps = ["ImageCore", "Reexport"]
git-tree-sha1 = "b51bb8cae22c66d0f6357e3bcb6363145ef20835"
uuid = "c817782e-172a-44cc-b673-b171935fbb9e"
version = "0.1.5"

[[deps.ImageContrastAdjustment]]
deps = ["ImageCore", "ImageTransformations", "Parameters"]
git-tree-sha1 = "0d75cafa80cf22026cea21a8e6cf965295003edc"
uuid = "f332f351-ec65-5f6a-b3d1-319c6670881a"
version = "0.3.10"

[[deps.ImageCore]]
deps = ["AbstractFFTs", "ColorVectorSpace", "Colors", "FixedPointNumbers", "Graphics", "MappedArrays", "MosaicViews", "OffsetArrays", "PaddedViews", "Reexport"]
git-tree-sha1 = "acf614720ef026d38400b3817614c45882d75500"
uuid = "a09fc81d-aa75-5fe9-8630-4744c3626534"
version = "0.9.4"

[[deps.ImageDistances]]
deps = ["Distances", "ImageCore", "ImageMorphology", "LinearAlgebra", "Statistics"]
git-tree-sha1 = "b1798a4a6b9aafb530f8f0c4a7b2eb5501e2f2a3"
uuid = "51556ac3-7006-55f5-8cb3-34580c88182d"
version = "0.2.16"

[[deps.ImageFiltering]]
deps = ["CatIndices", "ComputationalResources", "DataStructures", "FFTViews", "FFTW", "ImageBase", "ImageCore", "LinearAlgebra", "OffsetArrays", "Reexport", "SnoopPrecompile", "SparseArrays", "StaticArrays", "Statistics", "TiledIteration"]
git-tree-sha1 = "f265e53558fbbf23e0d54e4fab7106c0f2a9e576"
uuid = "6a3955dd-da59-5b1f-98d4-e7296123deb5"
version = "0.7.3"

[[deps.ImageIO]]
deps = ["FileIO", "IndirectArrays", "JpegTurbo", "LazyModules", "Netpbm", "OpenEXR", "PNGFiles", "QOI", "Sixel", "TiffImages", "UUIDs"]
git-tree-sha1 = "342f789fd041a55166764c351da1710db97ce0e0"
uuid = "82e4d734-157c-48bb-816b-45c225c6df19"
version = "0.6.6"

[[deps.ImageMagick]]
deps = ["FileIO", "ImageCore", "ImageMagick_jll", "InteractiveUtils", "Libdl", "Pkg", "Random"]
git-tree-sha1 = "5bc1cb62e0c5f1005868358db0692c994c3a13c6"
uuid = "6218d12a-5da1-5696-b52f-db25d2ecc6d1"
version = "1.2.1"

[[deps.ImageMagick_jll]]
deps = ["Artifacts", "Ghostscript_jll", "JLLWrappers", "JpegTurbo_jll", "Libdl", "Libtiff_jll", "OpenJpeg_jll", "Pkg", "Zlib_jll", "libpng_jll"]
git-tree-sha1 = "7607ad4100c75908a79ff31fabb792cd37711d70"
uuid = "c73af94c-d91f-53ed-93a7-00f77d67a9d7"
version = "6.9.12+4"

[[deps.ImageMetadata]]
deps = ["AxisArrays", "ImageAxes", "ImageBase", "ImageCore"]
git-tree-sha1 = "36cbaebed194b292590cba2593da27b34763804a"
uuid = "bc367c6b-8a6b-528e-b4bd-a4b897500b49"
version = "0.9.8"

[[deps.ImageMorphology]]
deps = ["ImageCore", "LinearAlgebra", "Requires", "TiledIteration"]
git-tree-sha1 = "e7c68ab3df4a75511ba33fc5d8d9098007b579a8"
uuid = "787d08f9-d448-5407-9aad-5290dd7ab264"
version = "0.3.2"

[[deps.ImageQualityIndexes]]
deps = ["ImageContrastAdjustment", "ImageCore", "ImageDistances", "ImageFiltering", "LazyModules", "OffsetArrays", "SnoopPrecompile", "Statistics"]
git-tree-sha1 = "5985d467623f106523ed8351f255642b5141e7be"
uuid = "2996bd0c-7a13-11e9-2da2-2f5ce47296a9"
version = "0.3.4"

[[deps.ImageSegmentation]]
deps = ["Clustering", "DataStructures", "Distances", "Graphs", "ImageCore", "ImageFiltering", "ImageMorphology", "LinearAlgebra", "MetaGraphs", "RegionTrees", "SimpleWeightedGraphs", "StaticArrays", "Statistics"]
git-tree-sha1 = "fb0b597b4928e29fed0597724cfbb5940974f8ca"
uuid = "80713f31-8817-5129-9cf8-209ff8fb23e1"
version = "1.8.0"

[[deps.ImageShow]]
deps = ["Base64", "ColorSchemes", "FileIO", "ImageBase", "ImageCore", "OffsetArrays", "StackViews"]
git-tree-sha1 = "ce28c68c900eed3cdbfa418be66ed053e54d4f56"
uuid = "4e3cecfd-b093-5904-9786-8bbb286a6a31"
version = "0.3.7"

[[deps.ImageTransformations]]
deps = ["AxisAlgorithms", "ColorVectorSpace", "CoordinateTransformations", "ImageBase", "ImageCore", "Interpolations", "OffsetArrays", "Rotations", "StaticArrays"]
git-tree-sha1 = "8717482f4a2108c9358e5c3ca903d3a6113badc9"
uuid = "02fcd773-0e25-5acc-982a-7f6622650795"
version = "0.9.5"

[[deps.Images]]
deps = ["Base64", "FileIO", "Graphics", "ImageAxes", "ImageBase", "ImageContrastAdjustment", "ImageCore", "ImageDistances", "ImageFiltering", "ImageIO", "ImageMagick", "ImageMetadata", "ImageMorphology", "ImageQualityIndexes", "ImageSegmentation", "ImageShow", "ImageTransformations", "IndirectArrays", "IntegralArrays", "Random", "Reexport", "SparseArrays", "StaticArrays", "Statistics", "StatsBase", "TiledIteration"]
git-tree-sha1 = "03d1301b7ec885b266c0f816f338368c6c0b81bd"
uuid = "916415d5-f1e6-5110-898d-aaa5f9f070e0"
version = "0.25.2"

[[deps.Imath_jll]]
deps = ["Artifacts", "JLLWrappers", "Libdl", "Pkg"]
git-tree-sha1 = "87f7662e03a649cffa2e05bf19c303e168732d3e"
uuid = "905a6f67-0a94-5f89-b386-d35d92009cd1"
version = "3.1.2+0"

[[deps.IndirectArrays]]
git-tree-sha1 = "012e604e1c7458645cb8b436f8fba789a51b257f"
uuid = "9b13fd28-a010-5f03-acff-a1bbcff69959"
version = "1.0.0"

[[deps.Inflate]]
git-tree-sha1 = "5cd07aab533df5170988219191dfad0519391428"
uuid = "d25df0c9-e2be-5dd7-82c8-3ad0b3e990b9"
version = "0.1.3"

[[deps.IniFile]]
git-tree-sha1 = "f550e6e32074c939295eb5ea6de31849ac2c9625"
uuid = "83e8ac13-25f8-5344-8a64-a9f2b223428f"
version = "0.5.1"

[[deps.InlineStrings]]
deps = ["Parsers"]
git-tree-sha1 = "9cc2baf75c6d09f9da536ddf58eb2f29dedaf461"
uuid = "842dd82b-1e85-43dc-bf29-5d0ee9dffc48"
version = "1.4.0"

[[deps.IntegralArrays]]
deps = ["ColorTypes", "FixedPointNumbers", "IntervalSets"]
git-tree-sha1 = "be8e690c3973443bec584db3346ddc904d4884eb"
uuid = "1d092043-8f09-5a30-832f-7509e371ab51"
version = "0.1.5"

[[deps.IntelOpenMP_jll]]
deps = ["Artifacts", "JLLWrappers", "Libdl", "Pkg"]
git-tree-sha1 = "d979e54b71da82f3a65b62553da4fc3d18c9004c"
uuid = "1d5cc7b8-4909-519e-a0f8-d0f5ad9712d0"
version = "2018.0.3+2"

[[deps.InteractiveUtils]]
deps = ["Markdown"]
uuid = "b77e0a4c-d291-57a0-90e8-8db25a27a240"

[[deps.Interpolations]]
deps = ["Adapt", "AxisAlgorithms", "ChainRulesCore", "LinearAlgebra", "OffsetArrays", "Random", "Ratios", "Requires", "SharedArrays", "SparseArrays", "StaticArrays", "WoodburyMatrices"]
git-tree-sha1 = "721ec2cf720536ad005cb38f50dbba7b02419a15"
uuid = "a98d9a8b-a2ab-59e6-89dd-64a1c18fca59"
version = "0.14.7"

[[deps.IntervalSets]]
deps = ["Dates", "Random", "Statistics"]
git-tree-sha1 = "16c0cc91853084cb5f58a78bd209513900206ce6"
uuid = "8197267c-284f-5f27-9208-e0e47529a953"
version = "0.7.4"

[[deps.InvertedIndices]]
git-tree-sha1 = "82aec7a3dd64f4d9584659dc0b62ef7db2ef3e19"
uuid = "41ab1584-1d38-5bbf-9106-f11c6c58b48f"
version = "1.2.0"

[[deps.IrrationalConstants]]
git-tree-sha1 = "630b497eafcc20001bba38a4651b327dcfc491d2"
uuid = "92d709cd-6900-40b7-9082-c6be49f344b6"
version = "0.2.2"

[[deps.IterTools]]
git-tree-sha1 = "fa6287a4469f5e048d763df38279ee729fbd44e5"
uuid = "c8e1da08-722c-5040-9ed9-7db0dc04731e"
version = "1.4.0"

[[deps.IterativeSolvers]]
deps = ["LinearAlgebra", "Printf", "Random", "RecipesBase", "SparseArrays"]
git-tree-sha1 = "1169632f425f79429f245113b775a0e3d121457c"
uuid = "42fd0dbc-a981-5370-80f2-aaf504508153"
version = "0.9.2"

[[deps.IteratorInterfaceExtensions]]
git-tree-sha1 = "a3f24677c21f5bbe9d2a714f95dcd58337fb2856"
uuid = "82899510-4779-5014-852e-03e436cf321d"
version = "1.0.0"

[[deps.JLD2]]
deps = ["FileIO", "MacroTools", "Mmap", "OrderedCollections", "Pkg", "Printf", "Reexport", "Requires", "TranscodingStreams", "UUIDs"]
git-tree-sha1 = "42c17b18ced77ff0be65957a591d34f4ed57c631"
uuid = "033835bb-8acc-5ee8-8aae-3f567f8a3819"
version = "0.4.31"

[[deps.JLFzf]]
deps = ["Pipe", "REPL", "Random", "fzf_jll"]
git-tree-sha1 = "f377670cda23b6b7c1c0b3893e37451c5c1a2185"
uuid = "1019f520-868f-41f5-a6de-eb00f4b6a39c"
version = "0.1.5"

[[deps.JLLWrappers]]
deps = ["Preferences"]
git-tree-sha1 = "abc9885a7ca2052a736a600f7fa66209f96506e1"
uuid = "692b3bcd-3c85-4b1f-b108-f13ce0eb3210"
version = "1.4.1"

[[deps.JSON]]
deps = ["Dates", "Mmap", "Parsers", "Unicode"]
git-tree-sha1 = "3c837543ddb02250ef42f4738347454f95079d4e"
uuid = "682c06a0-de6a-54ab-a142-c8b1cf79cde6"
version = "0.21.3"

[[deps.JpegTurbo]]
deps = ["CEnum", "FileIO", "ImageCore", "JpegTurbo_jll", "TOML"]
git-tree-sha1 = "106b6aa272f294ba47e96bd3acbabdc0407b5c60"
uuid = "b835a17e-a41a-41e7-81f0-2f016b05efe0"
version = "0.1.2"

[[deps.JpegTurbo_jll]]
deps = ["Artifacts", "JLLWrappers", "Libdl"]
git-tree-sha1 = "6f2675ef130a300a112286de91973805fcc5ffbc"
uuid = "aacddb02-875f-59d6-b918-886e6ef4fbf8"
version = "2.1.91+0"

[[deps.JumpProcesses]]
deps = ["ArrayInterface", "DataStructures", "DiffEqBase", "DocStringExtensions", "FunctionWrappers", "Graphs", "LinearAlgebra", "Markdown", "PoissonRandom", "Random", "RandomNumbers", "RecursiveArrayTools", "Reexport", "SciMLBase", "StaticArrays", "TreeViews", "UnPack"]
git-tree-sha1 = "7af8d30e281ce558807917b69ba16575d05f412b"
uuid = "ccbc3e58-028d-4f4c-8cd5-9ae44345cda5"
version = "9.5.1"

[[deps.KLU]]
deps = ["LinearAlgebra", "SparseArrays", "SuiteSparse_jll"]
git-tree-sha1 = "764164ed65c30738750965d55652db9c94c59bfe"
uuid = "ef3ab10e-7fda-4108-b977-705223b18434"
version = "0.4.0"

[[deps.KernelDensity]]
deps = ["Distributions", "DocStringExtensions", "FFTW", "Interpolations", "StatsBase"]
git-tree-sha1 = "9816b296736292a80b9a3200eb7fbb57aaa3917a"
uuid = "5ab0869b-81aa-558d-bb23-cbf5423bbe9b"
version = "0.6.5"

[[deps.Krylov]]
deps = ["LinearAlgebra", "Printf", "SparseArrays"]
git-tree-sha1 = "dd90aacbfb622f898a97c2a4411ac49101ebab8a"
uuid = "ba0b0d4f-ebba-5204-a429-3ac8c609bfb7"
version = "0.9.0"

[[deps.KrylovKit]]
deps = ["ChainRulesCore", "GPUArraysCore", "LinearAlgebra", "Printf"]
git-tree-sha1 = "1a5e1d9941c783b0119897d29f2eb665d876ecf3"
uuid = "0b1a1467-8014-51b9-945f-bf0ae24f4b77"
version = "0.6.0"

[[deps.LAME_jll]]
deps = ["Artifacts", "JLLWrappers", "Libdl", "Pkg"]
git-tree-sha1 = "f6250b16881adf048549549fba48b1161acdac8c"
uuid = "c1c5ebd0-6772-5130-a774-d5fcae4a789d"
version = "3.100.1+0"

[[deps.LERC_jll]]
deps = ["Artifacts", "JLLWrappers", "Libdl", "Pkg"]
git-tree-sha1 = "bf36f528eec6634efc60d7ec062008f171071434"
uuid = "88015f11-f218-50d7-93a8-a6af411a945d"
version = "3.0.0+1"

[[deps.LZO_jll]]
deps = ["Artifacts", "JLLWrappers", "Libdl", "Pkg"]
git-tree-sha1 = "e5b909bcf985c5e2605737d2ce278ed791b89be6"
uuid = "dd4b983a-f0e5-5f8d-a1b7-129d4a5fb1ac"
version = "2.10.1+0"

[[deps.LaTeXStrings]]
git-tree-sha1 = "f2355693d6778a178ade15952b7ac47a4ff97996"
uuid = "b964fa9f-0449-5b57-a5c2-d3ea65f4040f"
version = "1.3.0"

[[deps.Latexify]]
deps = ["Formatting", "InteractiveUtils", "LaTeXStrings", "MacroTools", "Markdown", "OrderedCollections", "Printf", "Requires"]
git-tree-sha1 = "2422f47b34d4b127720a18f86fa7b1aa2e141f29"
uuid = "23fbe1c1-3f47-55db-b15f-69d7ec21a316"
version = "0.15.18"

[[deps.LayoutPointers]]
deps = ["ArrayInterface", "LinearAlgebra", "ManualMemory", "SIMDTypes", "Static", "StaticArrayInterface"]
git-tree-sha1 = "88b8f66b604da079a627b6fb2860d3704a6729a1"
uuid = "10f19ff3-798f-405d-979b-55457f8fc047"
version = "0.1.14"

[[deps.Lazy]]
deps = ["MacroTools"]
git-tree-sha1 = "1370f8202dac30758f3c345f9909b97f53d87d3f"
uuid = "50d2b5c4-7a5e-59d5-8109-a42b560f39c0"
version = "0.15.1"

[[deps.LazyArtifacts]]
deps = ["Artifacts", "Pkg"]
uuid = "4af54fe1-eca0-43a8-85a7-787d91b784e3"

[[deps.LazyModules]]
git-tree-sha1 = "a560dd966b386ac9ae60bdd3a3d3a326062d3c3e"
uuid = "8cdb02fc-e678-4876-92c5-9defec4f444e"
version = "0.3.1"

[[deps.LevyArea]]
deps = ["LinearAlgebra", "Random", "SpecialFunctions"]
git-tree-sha1 = "56513a09b8e0ae6485f34401ea9e2f31357958ec"
uuid = "2d8b4e74-eb68-11e8-0fb9-d5eb67b50637"
version = "1.0.0"

[[deps.LibCURL]]
deps = ["LibCURL_jll", "MozillaCACerts_jll"]
uuid = "b27032c2-a3e7-50c8-80cd-2d36dbcbfd21"
version = "0.6.4"

[[deps.LibCURL_jll]]
deps = ["Artifacts", "LibSSH2_jll", "Libdl", "MbedTLS_jll", "Zlib_jll", "nghttp2_jll"]
uuid = "deac9b47-8bc7-5906-a0fe-35ac56dc84c0"
version = "8.4.0+0"

[[deps.LibGit2]]
deps = ["Base64", "NetworkOptions", "Printf", "SHA"]
uuid = "76f85450-5226-5b5a-8eaa-529ad045b433"

[[deps.LibSSH2_jll]]
deps = ["Artifacts", "Libdl", "MbedTLS_jll"]
uuid = "29816b5a-b9ab-546f-933c-edad1886dfa8"
version = "1.11.0+1"

[[deps.Libdl]]
uuid = "8f399da3-3557-5675-b5ff-fb832c97cbdb"

[[deps.Libffi_jll]]
deps = ["Artifacts", "JLLWrappers", "Libdl", "Pkg"]
git-tree-sha1 = "0b4a5d71f3e5200a7dff793393e09dfc2d874290"
uuid = "e9f186c6-92d2-5b65-8a66-fee21dc1b490"
version = "3.2.2+1"

[[deps.Libgcrypt_jll]]
deps = ["Artifacts", "JLLWrappers", "Libdl", "Libgpg_error_jll", "Pkg"]
git-tree-sha1 = "64613c82a59c120435c067c2b809fc61cf5166ae"
uuid = "d4300ac3-e22c-5743-9152-c294e39db1e4"
version = "1.8.7+0"

[[deps.Libglvnd_jll]]
deps = ["Artifacts", "JLLWrappers", "Libdl", "Pkg", "Xorg_libX11_jll", "Xorg_libXext_jll"]
git-tree-sha1 = "6f73d1dd803986947b2c750138528a999a6c7733"
uuid = "7e76a0d4-f3c7-5321-8279-8d96eeed0f29"
version = "1.6.0+0"

[[deps.Libgpg_error_jll]]
deps = ["Artifacts", "JLLWrappers", "Libdl", "Pkg"]
git-tree-sha1 = "c333716e46366857753e273ce6a69ee0945a6db9"
uuid = "7add5ba3-2f88-524e-9cd5-f83b8a55f7b8"
version = "1.42.0+0"

[[deps.Libiconv_jll]]
deps = ["Artifacts", "JLLWrappers", "Libdl", "Pkg"]
git-tree-sha1 = "c7cb1f5d892775ba13767a87c7ada0b980ea0a71"
uuid = "94ce4f54-9a6c-5748-9c1c-f9c7231a4531"
version = "1.16.1+2"

[[deps.Libmount_jll]]
deps = ["Artifacts", "JLLWrappers", "Libdl", "Pkg"]
git-tree-sha1 = "9c30530bf0effd46e15e0fdcf2b8636e78cbbd73"
uuid = "4b2f31a3-9ecc-558c-b454-b3730dcb73e9"
version = "2.35.0+0"

[[deps.Libtiff_jll]]
deps = ["Artifacts", "JLLWrappers", "JpegTurbo_jll", "LERC_jll", "Libdl", "Pkg", "Zlib_jll", "Zstd_jll"]
git-tree-sha1 = "3eb79b0ca5764d4799c06699573fd8f533259713"
uuid = "89763e89-9b03-5906-acba-b20f662cd828"
version = "4.4.0+0"

[[deps.Libuuid_jll]]
deps = ["Artifacts", "JLLWrappers", "Libdl", "Pkg"]
git-tree-sha1 = "7f3efec06033682db852f8b3bc3c1d2b0a0ab066"
uuid = "38a345b3-de98-5d2b-a5d3-14cd9215e700"
version = "2.36.0+0"

[[deps.LineSearches]]
deps = ["LinearAlgebra", "NLSolversBase", "NaNMath", "Parameters", "Printf"]
git-tree-sha1 = "7bbea35cec17305fc70a0e5b4641477dc0789d9d"
uuid = "d3d80556-e9d4-5f37-9878-2ab0fcc64255"
version = "7.2.0"

[[deps.LinearAlgebra]]
deps = ["Libdl", "OpenBLAS_jll", "libblastrampoline_jll"]
uuid = "37e2e46d-f89d-539d-b4ee-838fcccc9c8e"

[[deps.LinearSolve]]
deps = ["ArrayInterface", "DocStringExtensions", "FastLapackInterface", "GPUArraysCore", "IterativeSolvers", "KLU", "Krylov", "KrylovKit", "LinearAlgebra", "Preferences", "RecursiveFactorization", "Reexport", "SciMLBase", "SciMLOperators", "Setfield", "SnoopPrecompile", "SparseArrays", "Sparspak", "SuiteSparse", "UnPack"]
git-tree-sha1 = "fd65db5fff7238ba4c0b7a61de7e81748d73fa14"
uuid = "7ed4a6bd-45f5-4d41-b270-4a48e9bafcae"
version = "1.38.0"

    [deps.LinearSolve.extensions]
    LinearSolveHYPRE = "HYPRE"

    [deps.LinearSolve.weakdeps]
    HYPRE = "b5ffcf37-a2bd-41ab-a3da-4bd9bc8ad771"

[[deps.LittleCMS_jll]]
deps = ["Artifacts", "JLLWrappers", "JpegTurbo_jll", "Libdl", "Libtiff_jll", "Pkg"]
git-tree-sha1 = "110897e7db2d6836be22c18bffd9422218ee6284"
uuid = "d3a379c0-f9a3-5b72-a4c0-6bf4d2e8af0f"
version = "2.12.0+0"

[[deps.LogExpFunctions]]
deps = ["DocStringExtensions", "IrrationalConstants", "LinearAlgebra"]
git-tree-sha1 = "0a1b7c2863e44523180fdb3146534e265a91870b"
uuid = "2ab3a3ac-af41-5b50-aa03-7779005ae688"
version = "0.3.23"

    [deps.LogExpFunctions.extensions]
    LogExpFunctionsChainRulesCoreExt = "ChainRulesCore"
    LogExpFunctionsChangesOfVariablesExt = "ChangesOfVariables"
    LogExpFunctionsInverseFunctionsExt = "InverseFunctions"

    [deps.LogExpFunctions.weakdeps]
    ChainRulesCore = "d360d2e6-b24c-11e9-a2a3-2a2ae2dbcce4"
    ChangesOfVariables = "9e997f8a-9a97-42d5-a9f1-ce6bfc15e2c0"
    InverseFunctions = "3587e190-3f89-42d0-90ee-14403ec27112"

[[deps.Logging]]
uuid = "56ddb016-857b-54e1-b83d-db4d58db5568"

[[deps.LoggingExtras]]
deps = ["Dates", "Logging"]
git-tree-sha1 = "cedb76b37bc5a6c702ade66be44f831fa23c681e"
uuid = "e6f89c97-d47a-5376-807f-9c37f3926c36"
version = "1.0.0"

[[deps.LoopVectorization]]
deps = ["ArrayInterface", "ArrayInterfaceCore", "CPUSummary", "CloseOpenIntervals", "DocStringExtensions", "HostCPUFeatures", "IfElse", "LayoutPointers", "LinearAlgebra", "OffsetArrays", "PolyesterWeave", "SIMDTypes", "SLEEFPirates", "SnoopPrecompile", "Static", "StaticArrayInterface", "ThreadingUtilities", "UnPack", "VectorizationBase"]
git-tree-sha1 = "2acf6874142d05d5d1ad49e8d3786b8cd800936d"
uuid = "bdcacae8-1622-11e9-2a5c-532679323890"
version = "0.12.152"
weakdeps = ["ChainRulesCore", "ForwardDiff", "SpecialFunctions"]

    [deps.LoopVectorization.extensions]
    ForwardDiffExt = ["ChainRulesCore", "ForwardDiff"]
    SpecialFunctionsExt = "SpecialFunctions"

[[deps.MIMEs]]
git-tree-sha1 = "65f28ad4b594aebe22157d6fac869786a255b7eb"
uuid = "6c6e2e6c-3030-632d-7369-2d6c69616d65"
version = "0.1.4"

[[deps.MKL_jll]]
deps = ["Artifacts", "IntelOpenMP_jll", "JLLWrappers", "LazyArtifacts", "Libdl", "Pkg"]
git-tree-sha1 = "2ce8695e1e699b68702c03402672a69f54b8aca9"
uuid = "856f044c-d86e-5d09-b602-aeab76dc8ba7"
version = "2022.2.0+0"

[[deps.MacroTools]]
deps = ["Markdown", "Random"]
git-tree-sha1 = "42324d08725e200c23d4dfb549e0d5d89dede2d2"
uuid = "1914dd2f-81c6-5fcd-8719-6d5c9610ff09"
version = "0.5.10"

[[deps.ManualMemory]]
git-tree-sha1 = "bcaef4fc7a0cfe2cba636d84cda54b5e4e4ca3cd"
uuid = "d125e4d3-2237-4719-b19c-fa641b8a4667"
version = "0.1.8"

[[deps.MappedArrays]]
git-tree-sha1 = "e8b359ef06ec72e8c030463fe02efe5527ee5142"
uuid = "dbb5928d-eab1-5f90-85c2-b9b0edb7c900"
version = "0.4.1"

[[deps.Markdown]]
deps = ["Base64"]
uuid = "d6f4376e-aef5-505a-96c1-9c027394607a"

[[deps.MbedTLS]]
deps = ["Dates", "MbedTLS_jll", "MozillaCACerts_jll", "Random", "Sockets"]
git-tree-sha1 = "03a9b9718f5682ecb107ac9f7308991db4ce395b"
uuid = "739be429-bea8-5141-9913-cc70e7f3736d"
version = "1.1.7"

[[deps.MbedTLS_jll]]
deps = ["Artifacts", "Libdl"]
uuid = "c8ffd9c3-330d-5841-b78e-0817d7145fa1"
version = "2.28.2+0"

[[deps.Measures]]
git-tree-sha1 = "c13304c81eec1ed3af7fc20e75fb6b26092a1102"
uuid = "442fdcdd-2543-5da2-b0f3-8c86c306513e"
version = "0.3.2"

[[deps.MetaGraphs]]
deps = ["Graphs", "JLD2", "Random"]
git-tree-sha1 = "1130dbe1d5276cb656f6e1094ce97466ed700e5a"
uuid = "626554b9-1ddb-594c-aa3c-2596fe9399a5"
version = "0.7.2"

[[deps.Missings]]
deps = ["DataAPI"]
git-tree-sha1 = "f66bdc5de519e8f8ae43bdc598782d35a25b1272"
uuid = "e1d29d7a-bbdc-5cf2-9ac0-f12de2c33e28"
version = "1.1.0"

[[deps.Mmap]]
uuid = "a63ad114-7e13-5084-954f-fe012c677804"

[[deps.MosaicViews]]
deps = ["MappedArrays", "OffsetArrays", "PaddedViews", "StackViews"]
git-tree-sha1 = "7b86a5d4d70a9f5cdf2dacb3cbe6d251d1a61dbe"
uuid = "e94cdb99-869f-56ef-bcf0-1ae2bcbe0389"
version = "0.3.4"

[[deps.MozillaCACerts_jll]]
uuid = "14a3606d-f60d-562e-9121-12d972cd8159"
version = "2022.10.11"

[[deps.MuladdMacro]]
git-tree-sha1 = "cac9cc5499c25554cba55cd3c30543cff5ca4fab"
uuid = "46d2c3a1-f734-5fdb-9937-b9b9aeba4221"
version = "0.2.4"

[[deps.MultivariateStats]]
deps = ["Arpack", "LinearAlgebra", "SparseArrays", "Statistics", "StatsAPI", "StatsBase"]
git-tree-sha1 = "91a48569383df24f0fd2baf789df2aade3d0ad80"
uuid = "6f286f6a-111f-5878-ab1e-185364afe411"
version = "0.10.1"

[[deps.NLSolversBase]]
deps = ["DiffResults", "Distributed", "FiniteDiff", "ForwardDiff"]
git-tree-sha1 = "a0b464d183da839699f4c79e7606d9d186ec172c"
uuid = "d41bc354-129a-5804-8e4c-c37616107c6c"
version = "7.8.3"

[[deps.NLsolve]]
deps = ["Distances", "LineSearches", "LinearAlgebra", "NLSolversBase", "Printf", "Reexport"]
git-tree-sha1 = "019f12e9a1a7880459d0173c182e6a99365d7ac1"
uuid = "2774e3e8-f4cf-5e23-947b-6d7e65073b56"
version = "4.5.1"

[[deps.NaNMath]]
deps = ["OpenLibm_jll"]
git-tree-sha1 = "0877504529a3e5c3343c6f8b4c0381e57e4387e4"
uuid = "77ba4419-2d1f-58cd-9bb1-8ffee604a2e3"
version = "1.0.2"

[[deps.NearestNeighbors]]
deps = ["Distances", "StaticArrays"]
git-tree-sha1 = "2c3726ceb3388917602169bed973dbc97f1b51a8"
uuid = "b8a86587-4115-5ab1-83bc-aa920d37bbce"
version = "0.4.13"

[[deps.Netpbm]]
deps = ["FileIO", "ImageCore", "ImageMetadata"]
git-tree-sha1 = "5ae7ca23e13855b3aba94550f26146c01d259267"
uuid = "f09324ee-3d7c-5217-9330-fc30815ba969"
version = "1.1.0"

[[deps.NetworkOptions]]
uuid = "ca575930-c2e3-43a9-ace4-1e988b2c1908"
version = "1.2.0"

[[deps.NonlinearSolve]]
deps = ["ArrayInterface", "DiffEqBase", "FiniteDiff", "ForwardDiff", "LinearAlgebra", "LinearSolve", "RecursiveArrayTools", "Reexport", "SciMLBase", "SimpleNonlinearSolve", "SnoopPrecompile", "SparseArrays", "SparseDiffTools", "StaticArraysCore", "UnPack"]
git-tree-sha1 = "3f856788ba532419c07ba2e0dc37b06e5d784992"
uuid = "8913a72c-1f9b-4ce2-8d82-65094dcecaec"
version = "1.5.0"

[[deps.Observables]]
git-tree-sha1 = "6862738f9796b3edc1c09d0890afce4eca9e7e93"
uuid = "510215fc-4207-5dde-b226-833fc4488ee2"
version = "0.5.4"

[[deps.OffsetArrays]]
deps = ["Adapt"]
git-tree-sha1 = "82d7c9e310fe55aa54996e6f7f94674e2a38fcb4"
uuid = "6fe1bfb0-de20-5000-8ca7-80f57d26f881"
version = "1.12.9"

[[deps.Ogg_jll]]
deps = ["Artifacts", "JLLWrappers", "Libdl", "Pkg"]
git-tree-sha1 = "887579a3eb005446d514ab7aeac5d1d027658b8f"
uuid = "e7412a2a-1a6e-54c0-be00-318e2571c051"
version = "1.3.5+1"

[[deps.OpenBLAS_jll]]
deps = ["Artifacts", "CompilerSupportLibraries_jll", "Libdl"]
uuid = "4536629a-c528-5b80-bd46-f80d51c5b363"
version = "0.3.21+4"

[[deps.OpenEXR]]
deps = ["Colors", "FileIO", "OpenEXR_jll"]
git-tree-sha1 = "327f53360fdb54df7ecd01e96ef1983536d1e633"
uuid = "52e1d378-f018-4a11-a4be-720524705ac7"
version = "0.3.2"

[[deps.OpenEXR_jll]]
deps = ["Artifacts", "Imath_jll", "JLLWrappers", "Libdl", "Pkg", "Zlib_jll"]
git-tree-sha1 = "923319661e9a22712f24596ce81c54fc0366f304"
uuid = "18a262bb-aa17-5467-a713-aee519bc75cb"
version = "3.1.1+0"

[[deps.OpenJpeg_jll]]
deps = ["Artifacts", "JLLWrappers", "Libdl", "Libtiff_jll", "LittleCMS_jll", "Pkg", "libpng_jll"]
git-tree-sha1 = "76374b6e7f632c130e78100b166e5a48464256f8"
uuid = "643b3616-a352-519d-856d-80112ee9badc"
version = "2.4.0+0"

[[deps.OpenLibm_jll]]
deps = ["Artifacts", "Libdl"]
uuid = "05823500-19ac-5b8b-9628-191a04bc5112"
version = "0.8.1+0"

[[deps.OpenSSL]]
deps = ["BitFlags", "Dates", "MozillaCACerts_jll", "OpenSSL_jll", "Sockets"]
git-tree-sha1 = "6503b77492fd7fcb9379bf73cd31035670e3c509"
uuid = "4d8831e6-92b7-49fb-bdf8-b643e874388c"
version = "1.3.3"

[[deps.OpenSSL_jll]]
deps = ["Artifacts", "JLLWrappers", "Libdl", "Pkg"]
git-tree-sha1 = "9ff31d101d987eb9d66bd8b176ac7c277beccd09"
uuid = "458c3c95-2e84-50aa-8efc-19380b2a3a95"
version = "1.1.20+0"

[[deps.OpenSpecFun_jll]]
deps = ["Artifacts", "CompilerSupportLibraries_jll", "JLLWrappers", "Libdl", "Pkg"]
git-tree-sha1 = "13652491f6856acfd2db29360e1bbcd4565d04f1"
uuid = "efe28fd5-8261-553b-a9e1-b2916fc3738e"
version = "0.5.5+0"

[[deps.Optim]]
deps = ["Compat", "FillArrays", "ForwardDiff", "LineSearches", "LinearAlgebra", "NLSolversBase", "NaNMath", "Parameters", "PositiveFactorizations", "Printf", "SparseArrays", "StatsBase"]
git-tree-sha1 = "1903afc76b7d01719d9c30d3c7d501b61db96721"
uuid = "429524aa-4258-5aef-a3af-852621145aeb"
version = "1.7.4"

[[deps.Opus_jll]]
deps = ["Artifacts", "JLLWrappers", "Libdl", "Pkg"]
git-tree-sha1 = "51a08fb14ec28da2ec7a927c4337e4332c2a4720"
uuid = "91d4177d-7536-5919-b921-800302f37372"
version = "1.3.2+0"

[[deps.OrderedCollections]]
git-tree-sha1 = "85f8e6578bf1f9ee0d11e7bb1b1456435479d47c"
uuid = "bac558e1-5e72-5ebc-8fee-abe8a469f55d"
version = "1.4.1"

[[deps.OrdinaryDiffEq]]
deps = ["Adapt", "ArrayInterface", "DataStructures", "DiffEqBase", "DocStringExtensions", "ExponentialUtilities", "FastBroadcast", "FastClosures", "FiniteDiff", "ForwardDiff", "FunctionWrappersWrappers", "IfElse", "LinearAlgebra", "LinearSolve", "Logging", "LoopVectorization", "MacroTools", "MuladdMacro", "NLsolve", "NonlinearSolve", "Polyester", "PreallocationTools", "Preferences", "RecursiveArrayTools", "Reexport", "SciMLBase", "SciMLNLSolve", "SimpleNonlinearSolve", "SnoopPrecompile", "SparseArrays", "SparseDiffTools", "StaticArrayInterface", "StaticArrays", "TruncatedStacktraces", "UnPack"]
git-tree-sha1 = "d875f5fa389e8a35fb2ae8f39326cc97815d1075"
uuid = "1dea7af3-3e70-54e6-95c3-0bf5283fa5ed"
version = "6.49.0"

[[deps.PCRE2_jll]]
deps = ["Artifacts", "Libdl"]
uuid = "efcefdf7-47ab-520b-bdef-62a2eaa19f15"
version = "10.42.0+0"

[[deps.PDMats]]
deps = ["LinearAlgebra", "SparseArrays", "SuiteSparse"]
git-tree-sha1 = "67eae2738d63117a196f497d7db789821bce61d1"
uuid = "90014a1f-27ba-587c-ab20-58faa44d9150"
version = "0.11.17"

[[deps.PNGFiles]]
deps = ["Base64", "CEnum", "ImageCore", "IndirectArrays", "OffsetArrays", "libpng_jll"]
git-tree-sha1 = "f809158b27eba0c18c269cf2a2be6ed751d3e81d"
uuid = "f57f5aa1-a3ce-4bc8-8ab9-96f992907883"
version = "0.3.17"

[[deps.PaddedViews]]
deps = ["OffsetArrays"]
git-tree-sha1 = "03a7a85b76381a3d04c7a1656039197e70eda03d"
uuid = "5432bcbf-9aad-5242-b902-cca2824c8663"
version = "0.5.11"

[[deps.Parameters]]
deps = ["OrderedCollections", "UnPack"]
git-tree-sha1 = "34c0e9ad262e5f7fc75b10a9952ca7692cfc5fbe"
uuid = "d96e819e-fc66-5662-9728-84c9c7592b0a"
version = "0.12.3"

[[deps.Parsers]]
deps = ["Dates", "SnoopPrecompile"]
git-tree-sha1 = "478ac6c952fddd4399e71d4779797c538d0ff2bf"
uuid = "69de0a69-1ddd-5017-9359-2bf0b02dc9f0"
version = "2.5.8"

[[deps.Pipe]]
git-tree-sha1 = "6842804e7867b115ca9de748a0cf6b364523c16d"
uuid = "b98c9c47-44ae-5843-9183-064241ee97a0"
version = "1.3.0"

[[deps.Pixman_jll]]
deps = ["Artifacts", "JLLWrappers", "Libdl", "Pkg"]
git-tree-sha1 = "b4f5d02549a10e20780a24fce72bea96b6329e29"
uuid = "30392449-352a-5448-841d-b1acce4e97dc"
version = "0.40.1+0"

[[deps.Pkg]]
deps = ["Artifacts", "Dates", "Downloads", "FileWatching", "LibGit2", "Libdl", "Logging", "Markdown", "Printf", "REPL", "Random", "SHA", "Serialization", "TOML", "Tar", "UUIDs", "p7zip_jll"]
uuid = "44cfe95a-1eb2-52ea-b672-e2afdf69b78f"
version = "1.9.2"

[[deps.PkgVersion]]
deps = ["Pkg"]
git-tree-sha1 = "f6cf8e7944e50901594838951729a1861e668cb8"
uuid = "eebad327-c553-4316-9ea0-9fa01ccd7688"
version = "0.3.2"

[[deps.PlotThemes]]
deps = ["PlotUtils", "Statistics"]
git-tree-sha1 = "1f03a2d339f42dca4a4da149c7e15e9b896ad899"
uuid = "ccf2f8ad-2431-5c83-bf29-c5338b663b6a"
version = "3.1.0"

[[deps.PlotUtils]]
deps = ["ColorSchemes", "Colors", "Dates", "Printf", "Random", "Reexport", "SnoopPrecompile", "Statistics"]
git-tree-sha1 = "c95373e73290cf50a8a22c3375e4625ded5c5280"
uuid = "995b91a9-d308-5afd-9ec6-746e21dbc043"
version = "1.3.4"

[[deps.Plots]]
deps = ["Base64", "Contour", "Dates", "Downloads", "FFMPEG", "FixedPointNumbers", "GR", "JLFzf", "JSON", "LaTeXStrings", "Latexify", "LinearAlgebra", "Measures", "NaNMath", "Pkg", "PlotThemes", "PlotUtils", "Preferences", "Printf", "REPL", "Random", "RecipesBase", "RecipesPipeline", "Reexport", "RelocatableFolders", "Requires", "Scratch", "Showoff", "SnoopPrecompile", "SparseArrays", "Statistics", "StatsBase", "UUIDs", "UnicodeFun", "Unzip"]
git-tree-sha1 = "da1d3fb7183e38603fcdd2061c47979d91202c97"
uuid = "91a5bcdd-55d7-5caf-9e0b-520d859cae80"
version = "1.38.6"

    [deps.Plots.extensions]
    FileIOExt = "FileIO"
    GeometryBasicsExt = "GeometryBasics"
    IJuliaExt = "IJulia"
    ImageInTerminalExt = "ImageInTerminal"
    UnitfulExt = "Unitful"

    [deps.Plots.weakdeps]
    FileIO = "5789e2e9-d7fb-5bc7-8068-2c6fae9b9549"
    GeometryBasics = "5c1252a2-5f33-56bf-86c9-59e7332b4326"
    IJulia = "7073ff75-c697-5162-941a-fcdaad2a7d2a"
    ImageInTerminal = "d8c32880-2388-543b-8c61-d9f865259254"
    Unitful = "1986cc42-f94f-5a68-af5c-568840ba703d"

[[deps.PlutoUI]]
deps = ["AbstractPlutoDingetjes", "Base64", "ColorTypes", "Dates", "FixedPointNumbers", "Hyperscript", "HypertextLiteral", "IOCapture", "InteractiveUtils", "JSON", "Logging", "MIMEs", "Markdown", "Random", "Reexport", "URIs", "UUIDs"]
git-tree-sha1 = "5bb5129fdd62a2bbbe17c2756932259acf467386"
uuid = "7f904dfe-b85e-4ff6-b463-dae2292396a8"
version = "0.7.50"

[[deps.PoissonRandom]]
deps = ["Random"]
git-tree-sha1 = "45f9da1ceee5078267eb273d065e8aa2f2515790"
uuid = "e409e4f3-bfea-5376-8464-e040bb5c01ab"
version = "0.4.3"

[[deps.Polyester]]
deps = ["ArrayInterface", "BitTwiddlingConvenienceFunctions", "CPUSummary", "IfElse", "ManualMemory", "PolyesterWeave", "Requires", "Static", "StaticArrayInterface", "StrideArraysCore", "ThreadingUtilities"]
git-tree-sha1 = "0fe4e7c4d8ff4c70bfa507f0dd96fa161b115777"
uuid = "f517fe37-dbe3-4b94-8317-1923a5111588"
version = "0.7.3"

[[deps.PolyesterWeave]]
deps = ["BitTwiddlingConvenienceFunctions", "CPUSummary", "IfElse", "Static", "ThreadingUtilities"]
git-tree-sha1 = "240d7170f5ffdb285f9427b92333c3463bf65bf6"
uuid = "1d0040c9-8b98-4ee7-8388-3f51789ca0ad"
version = "0.2.1"

[[deps.PooledArrays]]
deps = ["DataAPI", "Future"]
git-tree-sha1 = "a6062fe4063cdafe78f4a0a81cfffb89721b30e7"
uuid = "2dfb63ee-cc39-5dd5-95bd-886bf059d720"
version = "1.4.2"

[[deps.PositiveFactorizations]]
deps = ["LinearAlgebra"]
git-tree-sha1 = "17275485f373e6673f7e7f97051f703ed5b15b20"
uuid = "85a6dd25-e78a-55b7-8502-1745935b8125"
version = "0.2.4"

[[deps.PreallocationTools]]
deps = ["Adapt", "ArrayInterface", "ForwardDiff", "Requires"]
git-tree-sha1 = "f739b1b3cc7b9949af3b35089931f2b58c289163"
uuid = "d236fae5-4411-538c-8e31-a6e3d9e00b46"
version = "0.4.12"

    [deps.PreallocationTools.extensions]
    PreallocationToolsReverseDiffExt = "ReverseDiff"

    [deps.PreallocationTools.weakdeps]
    ReverseDiff = "37e2e3b7-166d-5795-8a7a-e32c996b4267"

[[deps.PrecompileTools]]
deps = ["Preferences"]
git-tree-sha1 = "03b4c25b43cb84cee5c90aa9b5ea0a78fd848d2f"
uuid = "aea7be01-6a6a-4083-8856-8a6e6704d82a"
version = "1.2.0"

[[deps.Preferences]]
deps = ["TOML"]
git-tree-sha1 = "47e5f437cc0e7ef2ce8406ce1e7e24d44915f88d"
uuid = "21216c6a-2e73-6563-6e65-726566657250"
version = "1.3.0"

[[deps.PrettyTables]]
deps = ["Crayons", "Formatting", "LaTeXStrings", "Markdown", "Reexport", "StringManipulation", "Tables"]
git-tree-sha1 = "96f6db03ab535bdb901300f88335257b0018689d"
uuid = "08abe8d2-0d0c-5749-adfa-8a2ac140af0d"
version = "2.2.2"

[[deps.Printf]]
deps = ["Unicode"]
uuid = "de0858da-6303-5e67-8744-51eddeeeb8d7"

[[deps.ProgressMeter]]
deps = ["Distributed", "Printf"]
git-tree-sha1 = "d7a7aef8f8f2d537104f170139553b14dfe39fe9"
uuid = "92933f4c-e287-5a05-a399-4b506db050ca"
version = "1.7.2"

[[deps.QOI]]
deps = ["ColorTypes", "FileIO", "FixedPointNumbers"]
git-tree-sha1 = "18e8f4d1426e965c7b532ddd260599e1510d26ce"
uuid = "4b34888f-f399-49d4-9bb3-47ed5cae4e65"
version = "1.0.0"

[[deps.Qt5Base_jll]]
deps = ["Artifacts", "CompilerSupportLibraries_jll", "Fontconfig_jll", "Glib_jll", "JLLWrappers", "Libdl", "Libglvnd_jll", "OpenSSL_jll", "Pkg", "Xorg_libXext_jll", "Xorg_libxcb_jll", "Xorg_xcb_util_image_jll", "Xorg_xcb_util_keysyms_jll", "Xorg_xcb_util_renderutil_jll", "Xorg_xcb_util_wm_jll", "Zlib_jll", "xkbcommon_jll"]
git-tree-sha1 = "0c03844e2231e12fda4d0086fd7cbe4098ee8dc5"
uuid = "ea2cea3b-5b76-57ae-a6ef-0a8af62496e1"
version = "5.15.3+2"

[[deps.QuadGK]]
deps = ["DataStructures", "LinearAlgebra"]
git-tree-sha1 = "786efa36b7eff813723c4849c90456609cf06661"
uuid = "1fd47b50-473d-5c70-9696-f719f8f3bcdc"
version = "2.8.1"

[[deps.Quaternions]]
deps = ["LinearAlgebra", "Random", "RealDot"]
git-tree-sha1 = "da095158bdc8eaccb7890f9884048555ab771019"
uuid = "94ee1d12-ae83-5a48-8b1c-48b8ff168ae0"
version = "0.7.4"

[[deps.REPL]]
deps = ["InteractiveUtils", "Markdown", "Sockets", "Unicode"]
uuid = "3fa0cd96-eef1-5676-8a61-b3b8758bbffb"

[[deps.Random]]
deps = ["SHA", "Serialization"]
uuid = "9a3f8284-a2c9-5f02-9a11-845980a1fd5c"

[[deps.Random123]]
deps = ["Random", "RandomNumbers"]
git-tree-sha1 = "7a1a306b72cfa60634f03a911405f4e64d1b718b"
uuid = "74087812-796a-5b5d-8853-05524746bad3"
version = "1.6.0"

[[deps.RandomNumbers]]
deps = ["Random", "Requires"]
git-tree-sha1 = "043da614cc7e95c703498a491e2c21f58a2b8111"
uuid = "e6cf234a-135c-5ec9-84dd-332b85af5143"
version = "1.5.3"

[[deps.RangeArrays]]
git-tree-sha1 = "b9039e93773ddcfc828f12aadf7115b4b4d225f5"
uuid = "b3c3ace0-ae52-54e7-9d0b-2c1406fd6b9d"
version = "0.3.2"

[[deps.Ratios]]
deps = ["Requires"]
git-tree-sha1 = "dc84268fe0e3335a62e315a3a7cf2afa7178a734"
uuid = "c84ed2f1-dad5-54f0-aa8e-dbefe2724439"
version = "0.4.3"

[[deps.RealDot]]
deps = ["LinearAlgebra"]
git-tree-sha1 = "9f0a1b71baaf7650f4fa8a1d168c7fb6ee41f0c9"
uuid = "c1ae055f-0cd5-4b69-90a6-9a35b1a98df9"
version = "0.1.0"

[[deps.RecipesBase]]
deps = ["SnoopPrecompile"]
git-tree-sha1 = "261dddd3b862bd2c940cf6ca4d1c8fe593e457c8"
uuid = "3cdcf5f2-1ef4-517c-9805-6587b60abb01"
version = "1.3.3"

[[deps.RecipesPipeline]]
deps = ["Dates", "NaNMath", "PlotUtils", "RecipesBase", "SnoopPrecompile"]
git-tree-sha1 = "e974477be88cb5e3040009f3767611bc6357846f"
uuid = "01d81517-befc-4cb6-b9ec-a95719d0359c"
version = "0.6.11"

[[deps.RecursiveArrayTools]]
deps = ["Adapt", "ArrayInterface", "ChainRulesCore", "DocStringExtensions", "FillArrays", "GPUArraysCore", "IteratorInterfaceExtensions", "LinearAlgebra", "RecipesBase", "Requires", "StaticArraysCore", "Statistics", "SymbolicIndexingInterface", "Tables", "ZygoteRules"]
git-tree-sha1 = "3dcb2a98436389c0aac964428a5fa099118944de"
uuid = "731186ca-8d62-57ce-b412-fbd966d074cd"
version = "2.38.0"

    [deps.RecursiveArrayTools.extensions]
    RecursiveArrayToolsTrackerExt = "Tracker"

    [deps.RecursiveArrayTools.weakdeps]
    Tracker = "9f7883ad-71c0-57eb-9f7f-b5c9e6d3789c"

[[deps.RecursiveFactorization]]
deps = ["LinearAlgebra", "LoopVectorization", "Polyester", "SnoopPrecompile", "StrideArraysCore", "TriangularSolve"]
git-tree-sha1 = "9088515ad915c99026beb5436d0a09cd8c18163e"
uuid = "f2c3362d-daeb-58d1-803e-2bc74f2840b4"
version = "0.2.18"

[[deps.Reexport]]
git-tree-sha1 = "45e428421666073eab6f2da5c9d310d99bb12f9b"
uuid = "189a3867-3050-52da-a836-e630ba90ab69"
version = "1.2.2"

[[deps.RegionTrees]]
deps = ["IterTools", "LinearAlgebra", "StaticArrays"]
git-tree-sha1 = "4618ed0da7a251c7f92e869ae1a19c74a7d2a7f9"
uuid = "dee08c22-ab7f-5625-9660-a9af2021b33f"
version = "0.3.2"

[[deps.RelocatableFolders]]
deps = ["SHA", "Scratch"]
git-tree-sha1 = "90bc7a7c96410424509e4263e277e43250c05691"
uuid = "05181044-ff0b-4ac5-8273-598c1e38db00"
version = "1.0.0"

[[deps.Requires]]
deps = ["UUIDs"]
git-tree-sha1 = "838a3a4188e2ded87a4f9f184b4b0d78a1e91cb7"
uuid = "ae029012-a4dd-5104-9daa-d747884805df"
version = "1.3.0"

[[deps.ResettableStacks]]
deps = ["StaticArrays"]
git-tree-sha1 = "256eeeec186fa7f26f2801732774ccf277f05db9"
uuid = "ae5879a3-cd67-5da8-be7f-38c6eb64a37b"
version = "1.1.1"

[[deps.Rmath]]
deps = ["Random", "Rmath_jll"]
git-tree-sha1 = "f65dcb5fa46aee0cf9ed6274ccbd597adc49aa7b"
uuid = "79098fc4-a85e-5d69-aa6a-4863f24498fa"
version = "0.7.1"

[[deps.Rmath_jll]]
deps = ["Artifacts", "JLLWrappers", "Libdl", "Pkg"]
git-tree-sha1 = "6ed52fdd3382cf21947b15e8870ac0ddbff736da"
uuid = "f50d1b31-88e8-58de-be2c-1cc44531875f"
version = "0.4.0+0"

[[deps.Rotations]]
deps = ["LinearAlgebra", "Quaternions", "Random", "StaticArrays", "Statistics"]
git-tree-sha1 = "72a6abdcd088764878b473102df7c09bbc0548de"
uuid = "6038ab10-8711-5258-84ad-4b1120ba62dc"
version = "1.4.0"

[[deps.RuntimeGeneratedFunctions]]
deps = ["ExprTools", "SHA", "Serialization"]
git-tree-sha1 = "50314d2ef65fce648975a8e80ae6d8409ebbf835"
uuid = "7e49a35a-f44a-4d26-94aa-eba1b4ca6b47"
version = "0.5.5"

[[deps.SHA]]
uuid = "ea8e919c-243c-51af-8825-aaa63cd721ce"
version = "0.7.0"

[[deps.SIMDTypes]]
git-tree-sha1 = "330289636fb8107c5f32088d2741e9fd7a061a5c"
uuid = "94e857df-77ce-4151-89e5-788b33177be4"
version = "0.1.0"

[[deps.SLEEFPirates]]
deps = ["IfElse", "Static", "VectorizationBase"]
git-tree-sha1 = "cda0aece8080e992f6370491b08ef3909d1c04e7"
uuid = "476501e8-09a2-5ece-8869-fb82de89a1fa"
version = "0.6.38"

[[deps.SciMLBase]]
deps = ["ArrayInterface", "CommonSolve", "ConstructionBase", "Distributed", "DocStringExtensions", "EnumX", "FunctionWrappersWrappers", "IteratorInterfaceExtensions", "LinearAlgebra", "Logging", "Markdown", "Preferences", "RecipesBase", "RecursiveArrayTools", "Reexport", "RuntimeGeneratedFunctions", "SciMLOperators", "SnoopPrecompile", "StaticArraysCore", "Statistics", "SymbolicIndexingInterface", "Tables", "TruncatedStacktraces"]
git-tree-sha1 = "fdea92555855db1d86c3638f0a789d6e0a830e67"
uuid = "0bca4576-84f4-4d90-8ffe-ffa030f20462"
version = "1.89.0"

[[deps.SciMLNLSolve]]
deps = ["DiffEqBase", "LineSearches", "NLsolve", "Reexport", "SciMLBase"]
git-tree-sha1 = "66c7f901dbcad51791136e2d90ee67240256ecde"
uuid = "e9a6253c-8580-4d32-9898-8661bb511710"
version = "0.1.3"

[[deps.SciMLOperators]]
deps = ["ArrayInterface", "DocStringExtensions", "Lazy", "LinearAlgebra", "Setfield", "SparseArrays", "StaticArraysCore", "Tricks"]
git-tree-sha1 = "e61e48ef909375203092a6e83508c8416df55a83"
uuid = "c0aeaf25-5076-4817-a8d5-81caf7dfa961"
version = "0.2.0"

[[deps.Scratch]]
deps = ["Dates"]
git-tree-sha1 = "f94f779c94e58bf9ea243e77a37e16d9de9126bd"
uuid = "6c6a2e73-6563-6170-7368-637461726353"
version = "1.1.1"

[[deps.SentinelArrays]]
deps = ["Dates", "Random"]
git-tree-sha1 = "77d3c4726515dca71f6d80fbb5e251088defe305"
uuid = "91c51154-3ec4-41a3-a24f-3f23e20d615c"
version = "1.3.18"

[[deps.Serialization]]
uuid = "9e88b42a-f829-5b0c-bbe9-9e923198166b"

[[deps.Setfield]]
deps = ["ConstructionBase", "Future", "MacroTools", "StaticArraysCore"]
git-tree-sha1 = "e2cc6d8c88613c05e1defb55170bf5ff211fbeac"
uuid = "efcf1570-3423-57d1-acb7-fd33fddbac46"
version = "1.1.1"

[[deps.SharedArrays]]
deps = ["Distributed", "Mmap", "Random", "Serialization"]
uuid = "1a1011a3-84de-559e-8e89-a11a2f7dc383"

[[deps.Showoff]]
deps = ["Dates", "Grisu"]
git-tree-sha1 = "91eddf657aca81df9ae6ceb20b959ae5653ad1de"
uuid = "992d4aef-0814-514b-bc4d-f2e9a6c4116f"
version = "1.0.3"

[[deps.SimpleBufferStream]]
git-tree-sha1 = "874e8867b33a00e784c8a7e4b60afe9e037b74e1"
uuid = "777ac1f9-54b0-4bf8-805c-2214025038e7"
version = "1.1.0"

[[deps.SimpleNonlinearSolve]]
deps = ["ArrayInterface", "DiffEqBase", "FiniteDiff", "ForwardDiff", "LinearAlgebra", "Reexport", "Requires", "SciMLBase", "SnoopPrecompile", "StaticArraysCore"]
git-tree-sha1 = "326789bbaa1b65b809bd4596b74e4fc3be5af6ac"
uuid = "727e6d20-b764-4bd8-a329-72de5adea6c7"
version = "0.1.13"

    [deps.SimpleNonlinearSolve.extensions]
    SimpleBatchedNonlinearSolveExt = "NNlib"

    [deps.SimpleNonlinearSolve.weakdeps]
    NNlib = "872c559c-99b0-510c-b3b7-b6c96a88d5cd"

[[deps.SimpleTraits]]
deps = ["InteractiveUtils", "MacroTools"]
git-tree-sha1 = "5d7e3f4e11935503d3ecaf7186eac40602e7d231"
uuid = "699a6c99-e7fa-54fc-8d76-47d257e15c1d"
version = "0.9.4"

[[deps.SimpleWeightedGraphs]]
deps = ["Graphs", "LinearAlgebra", "Markdown", "SparseArrays", "Test"]
git-tree-sha1 = "7d0b07df35fccf9b866a94bcab98822a87a3cb6f"
uuid = "47aef6b3-ad0c-573a-a1e2-d07658019622"
version = "1.3.0"

[[deps.Sixel]]
deps = ["Dates", "FileIO", "ImageCore", "IndirectArrays", "OffsetArrays", "REPL", "libsixel_jll"]
git-tree-sha1 = "8fb59825be681d451c246a795117f317ecbcaa28"
uuid = "45858cf5-a6b0-47a3-bbea-62219f50df47"
version = "0.1.2"

[[deps.SnoopPrecompile]]
deps = ["Preferences"]
git-tree-sha1 = "e760a70afdcd461cf01a575947738d359234665c"
uuid = "66db9d55-30c0-4569-8b51-7e840670fc0c"
version = "1.0.3"

[[deps.Sockets]]
uuid = "6462fe0b-24de-5631-8697-dd941f90decc"

[[deps.SortingAlgorithms]]
deps = ["DataStructures"]
git-tree-sha1 = "a4ada03f999bd01b3a25dcaa30b2d929fe537e00"
uuid = "a2af1166-a08f-5f64-846c-94a0d3cef48c"
version = "1.1.0"

[[deps.SparseArrays]]
deps = ["Libdl", "LinearAlgebra", "Random", "Serialization", "SuiteSparse_jll"]
uuid = "2f01184e-e22b-5df5-ae63-d93ebab69eaf"

[[deps.SparseDiffTools]]
deps = ["Adapt", "ArrayInterface", "Compat", "DataStructures", "FiniteDiff", "ForwardDiff", "Graphs", "LinearAlgebra", "Requires", "SparseArrays", "StaticArrays", "VertexSafeGraphs"]
git-tree-sha1 = "e19ac47477c9a8fcca06dab5e5471417d5d9d723"
uuid = "47a9eef4-7e08-11e9-0b38-333d64bd3804"
version = "1.31.0"

[[deps.Sparspak]]
deps = ["Libdl", "LinearAlgebra", "Logging", "OffsetArrays", "Printf", "SparseArrays", "Test"]
git-tree-sha1 = "342cf4b449c299d8d1ceaf00b7a49f4fbc7940e7"
uuid = "e56a9233-b9d6-4f03-8d0f-1825330902ac"
version = "0.3.9"

[[deps.SpecialFunctions]]
deps = ["IrrationalConstants", "LogExpFunctions", "OpenLibm_jll", "OpenSpecFun_jll"]
git-tree-sha1 = "ef28127915f4229c971eb43f3fc075dd3fe91880"
uuid = "276daf66-3868-5448-9aa4-cd146d93841b"
version = "2.2.0"
weakdeps = ["ChainRulesCore"]

    [deps.SpecialFunctions.extensions]
    SpecialFunctionsChainRulesCoreExt = "ChainRulesCore"

[[deps.StackViews]]
deps = ["OffsetArrays"]
git-tree-sha1 = "46e589465204cd0c08b4bd97385e4fa79a0c770c"
uuid = "cae243ae-269e-4f55-b966-ac2d0dc13c15"
version = "0.1.1"

[[deps.Static]]
deps = ["IfElse"]
git-tree-sha1 = "d0435ba43ab5ad1cbb5f0d286ca4ba67029ed3ee"
uuid = "aedffcd0-7271-4cad-89d0-dc628f76c6d3"
version = "0.8.4"

[[deps.StaticArrayInterface]]
deps = ["ArrayInterface", "Compat", "IfElse", "LinearAlgebra", "Requires", "SnoopPrecompile", "SparseArrays", "Static", "SuiteSparse"]
git-tree-sha1 = "5589ab073f8a244d2530b36478f53806f9106002"
uuid = "0d7ed370-da01-4f52-bd93-41d350b8b718"
version = "1.2.1"
weakdeps = ["OffsetArrays", "StaticArrays"]

    [deps.StaticArrayInterface.extensions]
    StaticArrayInterfaceOffsetArraysExt = "OffsetArrays"
    StaticArrayInterfaceStaticArraysExt = "StaticArrays"

[[deps.StaticArrays]]
deps = ["LinearAlgebra", "Random", "StaticArraysCore", "Statistics"]
git-tree-sha1 = "2d7d9e1ddadc8407ffd460e24218e37ef52dd9a3"
uuid = "90137ffa-7385-5640-81b9-e52037218182"
version = "1.5.16"

[[deps.StaticArraysCore]]
git-tree-sha1 = "6b7ba252635a5eff6a0b0664a41ee140a1c9e72a"
uuid = "1e83bf80-4336-4d27-bf5d-d5a4f845583c"
version = "1.4.0"

[[deps.Statistics]]
deps = ["LinearAlgebra", "SparseArrays"]
uuid = "10745b16-79ce-11e8-11f9-7d13ad32a3b2"
version = "1.9.0"

[[deps.StatsAPI]]
deps = ["LinearAlgebra"]
git-tree-sha1 = "f9af7f195fb13589dd2e2d57fdb401717d2eb1f6"
uuid = "82ae8749-77ed-4fe6-ae5f-f523153014b0"
version = "1.5.0"

[[deps.StatsBase]]
deps = ["DataAPI", "DataStructures", "LinearAlgebra", "LogExpFunctions", "Missings", "Printf", "Random", "SortingAlgorithms", "SparseArrays", "Statistics", "StatsAPI"]
git-tree-sha1 = "d1bf48bfcc554a3761a133fe3a9bb01488e06916"
uuid = "2913bbd2-ae8a-5f71-8c99-4fb6c76f3a91"
version = "0.33.21"

[[deps.StatsFuns]]
deps = ["HypergeometricFunctions", "IrrationalConstants", "LogExpFunctions", "Reexport", "Rmath", "SpecialFunctions"]
git-tree-sha1 = "f625d686d5a88bcd2b15cd81f18f98186fdc0c9a"
uuid = "4c63d2b9-4356-54db-8cca-17b64c39e42c"
version = "1.3.0"

    [deps.StatsFuns.extensions]
    StatsFunsChainRulesCoreExt = "ChainRulesCore"
    StatsFunsInverseFunctionsExt = "InverseFunctions"

    [deps.StatsFuns.weakdeps]
    ChainRulesCore = "d360d2e6-b24c-11e9-a2a3-2a2ae2dbcce4"
    InverseFunctions = "3587e190-3f89-42d0-90ee-14403ec27112"

[[deps.StatsPlots]]
deps = ["AbstractFFTs", "Clustering", "DataStructures", "DataValues", "Distributions", "Interpolations", "KernelDensity", "LinearAlgebra", "MultivariateStats", "NaNMath", "Observables", "Plots", "RecipesBase", "RecipesPipeline", "Reexport", "StatsBase", "TableOperations", "Tables", "Widgets"]
git-tree-sha1 = "e0d5bc26226ab1b7648278169858adcfbd861780"
uuid = "f3b207a7-027a-5e70-b257-86293d7955fd"
version = "0.15.4"

[[deps.SteadyStateDiffEq]]
deps = ["DiffEqBase", "DiffEqCallbacks", "LinearAlgebra", "NLsolve", "Reexport", "SciMLBase"]
git-tree-sha1 = "8998e426c1d49ef92d4c60cc81acb90ddf92c610"
uuid = "9672c7b4-1e72-59bd-8a11-6ac3964bc41f"
version = "1.13.0"

[[deps.StochasticDiffEq]]
deps = ["Adapt", "ArrayInterface", "DataStructures", "DiffEqBase", "DiffEqNoiseProcess", "DocStringExtensions", "FillArrays", "FiniteDiff", "ForwardDiff", "JumpProcesses", "LevyArea", "LinearAlgebra", "Logging", "MuladdMacro", "NLsolve", "OrdinaryDiffEq", "Random", "RandomNumbers", "RecursiveArrayTools", "Reexport", "SciMLBase", "SparseArrays", "SparseDiffTools", "StaticArrays", "UnPack"]
git-tree-sha1 = "c6b4b802d4d830e0e958f5f2098d8dea0a935f4b"
uuid = "789caeaf-c7a9-5a7d-9973-96adeb23e2a0"
version = "6.58.0"

[[deps.StrideArraysCore]]
deps = ["ArrayInterface", "CloseOpenIntervals", "IfElse", "LayoutPointers", "ManualMemory", "SIMDTypes", "Static", "StaticArrayInterface", "ThreadingUtilities"]
git-tree-sha1 = "2842f1dbd12d59f2728ba79f4002cd6b61808f8b"
uuid = "7792a7ef-975c-4747-a70f-980b88e8d1da"
version = "0.4.8"

[[deps.StringManipulation]]
git-tree-sha1 = "46da2434b41f41ac3594ee9816ce5541c6096123"
uuid = "892a3eda-7b42-436c-8928-eab12a02cf0e"
version = "0.3.0"

[[deps.SuiteSparse]]
deps = ["Libdl", "LinearAlgebra", "Serialization", "SparseArrays"]
uuid = "4607b0f0-06f3-5cda-b6b1-a6196a1729e9"

[[deps.SuiteSparse_jll]]
deps = ["Artifacts", "Libdl", "Pkg", "libblastrampoline_jll"]
uuid = "bea87d4a-7f5b-5778-9afe-8cc45184846c"
version = "5.10.1+6"

[[deps.Sundials]]
deps = ["CEnum", "DataStructures", "DiffEqBase", "Libdl", "LinearAlgebra", "Logging", "Reexport", "SciMLBase", "SnoopPrecompile", "SparseArrays", "Sundials_jll"]
git-tree-sha1 = "c033830e3c6fb4260243fc907b1e7e93421e7ae8"
uuid = "c3572dad-4567-51f8-b174-8c6c989267f4"
version = "4.15.1"

[[deps.Sundials_jll]]
deps = ["Artifacts", "CompilerSupportLibraries_jll", "JLLWrappers", "Libdl", "OpenBLAS_jll", "Pkg", "SuiteSparse_jll"]
git-tree-sha1 = "04777432d74ec5bc91ca047c9e0e0fd7f81acdb6"
uuid = "fb77eaff-e24c-56d4-86b1-d163f2edb164"
version = "5.2.1+0"

[[deps.SymbolicIndexingInterface]]
deps = ["DocStringExtensions"]
git-tree-sha1 = "f8ab052bfcbdb9b48fad2c80c873aa0d0344dfe5"
uuid = "2efcf032-c050-4f8e-a9bb-153293bab1f5"
version = "0.2.2"

[[deps.TOML]]
deps = ["Dates"]
uuid = "fa267f1f-6049-4f14-aa54-33bafae1ed76"
version = "1.0.3"

[[deps.TableOperations]]
deps = ["SentinelArrays", "Tables", "Test"]
git-tree-sha1 = "e383c87cf2a1dc41fa30c093b2a19877c83e1bc1"
uuid = "ab02a1b2-a7df-11e8-156e-fb1833f50b87"
version = "1.2.0"

[[deps.TableTraits]]
deps = ["IteratorInterfaceExtensions"]
git-tree-sha1 = "c06b2f539df1c6efa794486abfb6ed2022561a39"
uuid = "3783bdb8-4a98-5b6b-af9a-565f29a5fe9c"
version = "1.0.1"

[[deps.Tables]]
deps = ["DataAPI", "DataValueInterfaces", "IteratorInterfaceExtensions", "LinearAlgebra", "OrderedCollections", "TableTraits", "Test"]
git-tree-sha1 = "c79322d36826aa2f4fd8ecfa96ddb47b174ac78d"
uuid = "bd369af6-aec1-5ad0-b16a-f7cc5008161c"
version = "1.10.0"

[[deps.Tar]]
deps = ["ArgTools", "SHA"]
uuid = "a4e569a6-e804-4fa4-b0f3-eef7a1d5b13e"
version = "1.10.0"

[[deps.TensorCore]]
deps = ["LinearAlgebra"]
git-tree-sha1 = "1feb45f88d133a655e001435632f019a9a1bcdb6"
uuid = "62fd8b95-f654-4bbd-a8a5-9c27f68ccd50"
version = "0.1.1"

[[deps.Test]]
deps = ["InteractiveUtils", "Logging", "Random", "Serialization"]
uuid = "8dfed614-e22c-5e08-85e1-65c5234f0b40"

[[deps.ThreadingUtilities]]
deps = ["ManualMemory"]
git-tree-sha1 = "c97f60dd4f2331e1a495527f80d242501d2f9865"
uuid = "8290d209-cae3-49c0-8002-c8c24d57dab5"
version = "0.5.1"

[[deps.TiffImages]]
deps = ["ColorTypes", "DataStructures", "DocStringExtensions", "FileIO", "FixedPointNumbers", "IndirectArrays", "Inflate", "Mmap", "OffsetArrays", "PkgVersion", "ProgressMeter", "UUIDs"]
git-tree-sha1 = "7e6b0e3e571be0b4dd4d2a9a3a83b65c04351ccc"
uuid = "731e570b-9d59-4bfa-96dc-6df516fadf69"
version = "0.6.3"

[[deps.TiledIteration]]
deps = ["OffsetArrays"]
git-tree-sha1 = "5683455224ba92ef59db72d10690690f4a8dc297"
uuid = "06e1c1a7-607b-532d-9fad-de7d9aa2abac"
version = "0.3.1"

[[deps.TranscodingStreams]]
deps = ["Random", "Test"]
git-tree-sha1 = "94f38103c984f89cf77c402f2a68dbd870f8165f"
uuid = "3bb67fe8-82b1-5028-8e26-92a6c54297fa"
version = "0.9.11"

[[deps.TreeViews]]
deps = ["Test"]
git-tree-sha1 = "8d0d7a3fe2f30d6a7f833a5f19f7c7a5b396eae6"
uuid = "a2a6695c-b41b-5b7d-aed9-dbfdeacea5d7"
version = "0.3.0"

[[deps.TriangularSolve]]
deps = ["CloseOpenIntervals", "IfElse", "LayoutPointers", "LinearAlgebra", "LoopVectorization", "Polyester", "Static", "VectorizationBase"]
git-tree-sha1 = "31eedbc0b6d07c08a700e26d31298ac27ef330eb"
uuid = "d5829a12-d9aa-46ab-831f-fb7c9ab06edf"
version = "0.1.19"

[[deps.Tricks]]
git-tree-sha1 = "6bac775f2d42a611cdfcd1fb217ee719630c4175"
uuid = "410a4b4d-49e4-4fbc-ab6d-cb71b17b3775"
version = "0.1.6"

[[deps.TruncatedStacktraces]]
deps = ["InteractiveUtils", "MacroTools"]
git-tree-sha1 = "f7057ba94e63b269125c0db75dcdef913d956351"
uuid = "781d530d-4396-4725-bb49-402e4bee1e77"
version = "1.1.0"

[[deps.URIs]]
git-tree-sha1 = "074f993b0ca030848b897beff716d93aca60f06a"
uuid = "5c2747f8-b7ea-4ff2-ba2e-563bfd36b1d4"
version = "1.4.2"

[[deps.UUIDs]]
deps = ["Random", "SHA"]
uuid = "cf7118a7-6976-5b1a-9a39-7adc72f591a4"

[[deps.UnPack]]
git-tree-sha1 = "387c1f73762231e86e0c9c5443ce3b4a0a9a0c2b"
uuid = "3a884ed6-31ef-47d7-9d2a-63182c4928ed"
version = "1.0.2"

[[deps.Unicode]]
uuid = "4ec0a83e-493e-50e2-b9ac-8f72acf5a8f5"

[[deps.UnicodeFun]]
deps = ["REPL"]
git-tree-sha1 = "53915e50200959667e78a92a418594b428dffddf"
uuid = "1cfade01-22cf-5700-b092-accc4b62d6e1"
version = "0.4.1"

[[deps.Unzip]]
git-tree-sha1 = "ca0969166a028236229f63514992fc073799bb78"
uuid = "41fe7b60-77ed-43a1-b4f0-825fd5a5650d"
version = "0.2.0"

[[deps.VectorizationBase]]
deps = ["ArrayInterface", "CPUSummary", "HostCPUFeatures", "IfElse", "LayoutPointers", "Libdl", "LinearAlgebra", "SIMDTypes", "Static", "StaticArrayInterface"]
git-tree-sha1 = "952ba509a61d1ebb26381ac459c5c6e838ed43c4"
uuid = "3d5dd08c-fd9d-11e8-17fa-ed2836048c2f"
version = "0.21.60"

[[deps.VertexSafeGraphs]]
deps = ["Graphs"]
git-tree-sha1 = "8351f8d73d7e880bfc042a8b6922684ebeafb35c"
uuid = "19fa3120-7c27-5ec5-8db8-b0b0aa330d6f"
version = "0.2.0"

[[deps.Wayland_jll]]
deps = ["Artifacts", "EpollShim_jll", "Expat_jll", "JLLWrappers", "Libdl", "Libffi_jll", "Pkg", "XML2_jll"]
git-tree-sha1 = "7558e29847e99bc3f04d6569e82d0f5c54460703"
uuid = "a2964d1f-97da-50d4-b82a-358c7fce9d89"
version = "1.21.0+1"

[[deps.Wayland_protocols_jll]]
deps = ["Artifacts", "JLLWrappers", "Libdl", "Pkg"]
git-tree-sha1 = "4528479aa01ee1b3b4cd0e6faef0e04cf16466da"
uuid = "2381bf8a-dfd0-557d-9999-79630e7b1b91"
version = "1.25.0+0"

[[deps.WeakRefStrings]]
deps = ["DataAPI", "InlineStrings", "Parsers"]
git-tree-sha1 = "b1be2855ed9ed8eac54e5caff2afcdb442d52c23"
uuid = "ea10d353-3f73-51f8-a26c-33c1cb351aa5"
version = "1.4.2"

[[deps.Widgets]]
deps = ["Colors", "Dates", "Observables", "OrderedCollections"]
git-tree-sha1 = "fcdae142c1cfc7d89de2d11e08721d0f2f86c98a"
uuid = "cc8bc4a8-27d6-5769-a93b-9d913e69aa62"
version = "0.6.6"

[[deps.WoodburyMatrices]]
deps = ["LinearAlgebra", "SparseArrays"]
git-tree-sha1 = "de67fa59e33ad156a590055375a30b23c40299d3"
uuid = "efce3f68-66dc-5838-9240-27a6d6f5f9b6"
version = "0.5.5"

[[deps.WorkerUtilities]]
git-tree-sha1 = "cd1659ba0d57b71a464a29e64dbc67cfe83d54e7"
uuid = "76eceee3-57b5-4d4a-8e66-0e911cebbf60"
version = "1.6.1"

[[deps.XML2_jll]]
deps = ["Artifacts", "JLLWrappers", "Libdl", "Libiconv_jll", "Pkg", "Zlib_jll"]
git-tree-sha1 = "93c41695bc1c08c46c5899f4fe06d6ead504bb73"
uuid = "02c8fc9c-b97f-50b9-bbe4-9be30ff0a78a"
version = "2.10.3+0"

[[deps.XSLT_jll]]
deps = ["Artifacts", "JLLWrappers", "Libdl", "Libgcrypt_jll", "Libgpg_error_jll", "Libiconv_jll", "Pkg", "XML2_jll", "Zlib_jll"]
git-tree-sha1 = "91844873c4085240b95e795f692c4cec4d805f8a"
uuid = "aed1982a-8fda-507f-9586-7b0439959a61"
version = "1.1.34+0"

[[deps.Xorg_libX11_jll]]
deps = ["Artifacts", "JLLWrappers", "Libdl", "Pkg", "Xorg_libxcb_jll", "Xorg_xtrans_jll"]
git-tree-sha1 = "5be649d550f3f4b95308bf0183b82e2582876527"
uuid = "4f6342f7-b3d2-589e-9d20-edeb45f2b2bc"
version = "1.6.9+4"

[[deps.Xorg_libXau_jll]]
deps = ["Artifacts", "JLLWrappers", "Libdl", "Pkg"]
git-tree-sha1 = "4e490d5c960c314f33885790ed410ff3a94ce67e"
uuid = "0c0b7dd1-d40b-584c-a123-a41640f87eec"
version = "1.0.9+4"

[[deps.Xorg_libXcursor_jll]]
deps = ["Artifacts", "JLLWrappers", "Libdl", "Pkg", "Xorg_libXfixes_jll", "Xorg_libXrender_jll"]
git-tree-sha1 = "12e0eb3bc634fa2080c1c37fccf56f7c22989afd"
uuid = "935fb764-8cf2-53bf-bb30-45bb1f8bf724"
version = "1.2.0+4"

[[deps.Xorg_libXdmcp_jll]]
deps = ["Artifacts", "JLLWrappers", "Libdl", "Pkg"]
git-tree-sha1 = "4fe47bd2247248125c428978740e18a681372dd4"
uuid = "a3789734-cfe1-5b06-b2d0-1dd0d9d62d05"
version = "1.1.3+4"

[[deps.Xorg_libXext_jll]]
deps = ["Artifacts", "JLLWrappers", "Libdl", "Pkg", "Xorg_libX11_jll"]
git-tree-sha1 = "b7c0aa8c376b31e4852b360222848637f481f8c3"
uuid = "1082639a-0dae-5f34-9b06-72781eeb8cb3"
version = "1.3.4+4"

[[deps.Xorg_libXfixes_jll]]
deps = ["Artifacts", "JLLWrappers", "Libdl", "Pkg", "Xorg_libX11_jll"]
git-tree-sha1 = "0e0dc7431e7a0587559f9294aeec269471c991a4"
uuid = "d091e8ba-531a-589c-9de9-94069b037ed8"
version = "5.0.3+4"

[[deps.Xorg_libXi_jll]]
deps = ["Artifacts", "JLLWrappers", "Libdl", "Pkg", "Xorg_libXext_jll", "Xorg_libXfixes_jll"]
git-tree-sha1 = "89b52bc2160aadc84d707093930ef0bffa641246"
uuid = "a51aa0fd-4e3c-5386-b890-e753decda492"
version = "1.7.10+4"

[[deps.Xorg_libXinerama_jll]]
deps = ["Artifacts", "JLLWrappers", "Libdl", "Pkg", "Xorg_libXext_jll"]
git-tree-sha1 = "26be8b1c342929259317d8b9f7b53bf2bb73b123"
uuid = "d1454406-59df-5ea1-beac-c340f2130bc3"
version = "1.1.4+4"

[[deps.Xorg_libXrandr_jll]]
deps = ["Artifacts", "JLLWrappers", "Libdl", "Pkg", "Xorg_libXext_jll", "Xorg_libXrender_jll"]
git-tree-sha1 = "34cea83cb726fb58f325887bf0612c6b3fb17631"
uuid = "ec84b674-ba8e-5d96-8ba1-2a689ba10484"
version = "1.5.2+4"

[[deps.Xorg_libXrender_jll]]
deps = ["Artifacts", "JLLWrappers", "Libdl", "Pkg", "Xorg_libX11_jll"]
git-tree-sha1 = "19560f30fd49f4d4efbe7002a1037f8c43d43b96"
uuid = "ea2f1a96-1ddc-540d-b46f-429655e07cfa"
version = "0.9.10+4"

[[deps.Xorg_libpthread_stubs_jll]]
deps = ["Artifacts", "JLLWrappers", "Libdl", "Pkg"]
git-tree-sha1 = "6783737e45d3c59a4a4c4091f5f88cdcf0908cbb"
uuid = "14d82f49-176c-5ed1-bb49-ad3f5cbd8c74"
version = "0.1.0+3"

[[deps.Xorg_libxcb_jll]]
deps = ["Artifacts", "JLLWrappers", "Libdl", "Pkg", "XSLT_jll", "Xorg_libXau_jll", "Xorg_libXdmcp_jll", "Xorg_libpthread_stubs_jll"]
git-tree-sha1 = "daf17f441228e7a3833846cd048892861cff16d6"
uuid = "c7cfdc94-dc32-55de-ac96-5a1b8d977c5b"
version = "1.13.0+3"

[[deps.Xorg_libxkbfile_jll]]
deps = ["Artifacts", "JLLWrappers", "Libdl", "Pkg", "Xorg_libX11_jll"]
git-tree-sha1 = "926af861744212db0eb001d9e40b5d16292080b2"
uuid = "cc61e674-0454-545c-8b26-ed2c68acab7a"
version = "1.1.0+4"

[[deps.Xorg_xcb_util_image_jll]]
deps = ["Artifacts", "JLLWrappers", "Libdl", "Pkg", "Xorg_xcb_util_jll"]
git-tree-sha1 = "0fab0a40349ba1cba2c1da699243396ff8e94b97"
uuid = "12413925-8142-5f55-bb0e-6d7ca50bb09b"
version = "0.4.0+1"

[[deps.Xorg_xcb_util_jll]]
deps = ["Artifacts", "JLLWrappers", "Libdl", "Pkg", "Xorg_libxcb_jll"]
git-tree-sha1 = "e7fd7b2881fa2eaa72717420894d3938177862d1"
uuid = "2def613f-5ad1-5310-b15b-b15d46f528f5"
version = "0.4.0+1"

[[deps.Xorg_xcb_util_keysyms_jll]]
deps = ["Artifacts", "JLLWrappers", "Libdl", "Pkg", "Xorg_xcb_util_jll"]
git-tree-sha1 = "d1151e2c45a544f32441a567d1690e701ec89b00"
uuid = "975044d2-76e6-5fbe-bf08-97ce7c6574c7"
version = "0.4.0+1"

[[deps.Xorg_xcb_util_renderutil_jll]]
deps = ["Artifacts", "JLLWrappers", "Libdl", "Pkg", "Xorg_xcb_util_jll"]
git-tree-sha1 = "dfd7a8f38d4613b6a575253b3174dd991ca6183e"
uuid = "0d47668e-0667-5a69-a72c-f761630bfb7e"
version = "0.3.9+1"

[[deps.Xorg_xcb_util_wm_jll]]
deps = ["Artifacts", "JLLWrappers", "Libdl", "Pkg", "Xorg_xcb_util_jll"]
git-tree-sha1 = "e78d10aab01a4a154142c5006ed44fd9e8e31b67"
uuid = "c22f9ab0-d5fe-5066-847c-f4bb1cd4e361"
version = "0.4.1+1"

[[deps.Xorg_xkbcomp_jll]]
deps = ["Artifacts", "JLLWrappers", "Libdl", "Pkg", "Xorg_libxkbfile_jll"]
git-tree-sha1 = "4bcbf660f6c2e714f87e960a171b119d06ee163b"
uuid = "35661453-b289-5fab-8a00-3d9160c6a3a4"
version = "1.4.2+4"

[[deps.Xorg_xkeyboard_config_jll]]
deps = ["Artifacts", "JLLWrappers", "Libdl", "Pkg", "Xorg_xkbcomp_jll"]
git-tree-sha1 = "5c8424f8a67c3f2209646d4425f3d415fee5931d"
uuid = "33bec58e-1273-512f-9401-5d533626f822"
version = "2.27.0+4"

[[deps.Xorg_xtrans_jll]]
deps = ["Artifacts", "JLLWrappers", "Libdl", "Pkg"]
git-tree-sha1 = "79c31e7844f6ecf779705fbc12146eb190b7d845"
uuid = "c5fb5394-a638-5e4d-96e5-b29de1b5cf10"
version = "1.4.0+3"

[[deps.Zlib_jll]]
deps = ["Libdl"]
uuid = "83775a58-1f1d-513f-b197-d71354ab007a"
version = "1.2.13+0"

[[deps.Zstd_jll]]
deps = ["Artifacts", "JLLWrappers", "Libdl"]
git-tree-sha1 = "c6edfe154ad7b313c01aceca188c05c835c67360"
uuid = "3161d3a3-bdf6-5164-811a-617609db77b4"
version = "1.5.4+0"

[[deps.ZygoteRules]]
deps = ["MacroTools"]
git-tree-sha1 = "8c1a8e4dfacb1fd631745552c8db35d0deb09ea0"
uuid = "700de1a5-db45-46bc-99cf-38207098b444"
version = "0.2.2"

[[deps.fzf_jll]]
deps = ["Artifacts", "JLLWrappers", "Libdl", "Pkg"]
git-tree-sha1 = "868e669ccb12ba16eaf50cb2957ee2ff61261c56"
uuid = "214eeab7-80f7-51ab-84ad-2988db7cef09"
version = "0.29.0+0"

[[deps.libaom_jll]]
deps = ["Artifacts", "JLLWrappers", "Libdl", "Pkg"]
git-tree-sha1 = "3a2ea60308f0996d26f1e5354e10c24e9ef905d4"
uuid = "a4ae2306-e953-59d6-aa16-d00cac43593b"
version = "3.4.0+0"

[[deps.libass_jll]]
deps = ["Artifacts", "Bzip2_jll", "FreeType2_jll", "FriBidi_jll", "HarfBuzz_jll", "JLLWrappers", "Libdl", "Pkg", "Zlib_jll"]
git-tree-sha1 = "5982a94fcba20f02f42ace44b9894ee2b140fe47"
uuid = "0ac62f75-1d6f-5e53-bd7c-93b484bb37c0"
version = "0.15.1+0"

[[deps.libblastrampoline_jll]]
deps = ["Artifacts", "Libdl"]
uuid = "8e850b90-86db-534c-a0d3-1478176c7d93"
version = "5.8.0+0"

[[deps.libfdk_aac_jll]]
deps = ["Artifacts", "JLLWrappers", "Libdl", "Pkg"]
git-tree-sha1 = "daacc84a041563f965be61859a36e17c4e4fcd55"
uuid = "f638f0a6-7fb0-5443-88ba-1cc74229b280"
version = "2.0.2+0"

[[deps.libpng_jll]]
deps = ["Artifacts", "JLLWrappers", "Libdl", "Pkg", "Zlib_jll"]
git-tree-sha1 = "94d180a6d2b5e55e447e2d27a29ed04fe79eb30c"
uuid = "b53b4c65-9356-5827-b1ea-8c7a1a84506f"
version = "1.6.38+0"

[[deps.libsixel_jll]]
deps = ["Artifacts", "JLLWrappers", "JpegTurbo_jll", "Libdl", "Pkg", "libpng_jll"]
git-tree-sha1 = "d4f63314c8aa1e48cd22aa0c17ed76cd1ae48c3c"
uuid = "075b6546-f08a-558a-be8f-8157d0f608a5"
version = "1.10.3+0"

[[deps.libvorbis_jll]]
deps = ["Artifacts", "JLLWrappers", "Libdl", "Ogg_jll", "Pkg"]
git-tree-sha1 = "b910cb81ef3fe6e78bf6acee440bda86fd6ae00c"
uuid = "f27f6e37-5d2b-51aa-960f-b287f2bc3b7a"
version = "1.3.7+1"

[[deps.nghttp2_jll]]
deps = ["Artifacts", "Libdl"]
uuid = "8e850ede-7688-5339-a07c-302acd2aaf8d"
version = "1.52.0+1"

[[deps.p7zip_jll]]
deps = ["Artifacts", "Libdl"]
uuid = "3f19e933-33d8-53b3-aaab-bd5110c3b7a0"
version = "17.4.0+0"

[[deps.x264_jll]]
deps = ["Artifacts", "JLLWrappers", "Libdl", "Pkg"]
git-tree-sha1 = "4fea590b89e6ec504593146bf8b988b2c00922b2"
uuid = "1270edf5-f2f9-52d2-97e9-ab00b5d0237a"
version = "2021.5.5+0"

[[deps.x265_jll]]
deps = ["Artifacts", "JLLWrappers", "Libdl", "Pkg"]
git-tree-sha1 = "ee567a171cce03570d77ad3a43e90218e38937a9"
uuid = "dfaa095f-4041-5dcd-9319-2fabd8486b76"
version = "3.5.0+0"

[[deps.xkbcommon_jll]]
deps = ["Artifacts", "JLLWrappers", "Libdl", "Pkg", "Wayland_jll", "Wayland_protocols_jll", "Xorg_libxcb_jll", "Xorg_xkeyboard_config_jll"]
git-tree-sha1 = "9c304562909ab2bab0262639bd4f444d7bc2be37"
uuid = "d8fb68d0-12a3-5cfd-a85a-d49703b185fd"
version = "1.4.1+1"
"""

# ╔═╡ Cell order:
# ╠═9c4cf388-bacd-11ed-3a30-0f0349e5f60c
# ╠═067221ad-e5d7-48fa-a6b1-6a89ffc33b87
# ╠═8706c369-4696-4edb-bc80-199d3fd01af3
# ╠═9e545059-b2c5-4134-b977-94984b01dc66
# ╠═1cfeb2d1-e9f9-43cb-a700-cc758944cdc1
# ╟─5943c034-659a-4ea7-8781-ac22d13d0baf
# ╠═757af6dd-ed81-48d4-b703-bad3f5d77e71
# ╟─31940f75-496f-4f5d-a027-f6bc82f9bea3
# ╠═d787a932-5cbe-459d-a193-a14261c46eb5
# ╠═6ee60bf2-c926-47ba-a3b7-8f3b7fd9c3e6
# ╠═e53719fe-5949-458e-94b8-ecca22ad05b9
# ╠═c7b81a78-9045-4004-ac11-aa6420df7dea
# ╠═26e1c2e3-063c-4116-a0ac-b07fd6efb896
# ╠═1589175b-fa55-4592-b8a8-36e7cd239101
# ╠═73848f0b-6f2e-4aba-92e9-97ebaa97f5c6
# ╠═0a59dd38-1478-4e3b-bde8-514aafc112c6
# ╠═d32f0e11-b46b-4474-b617-2f0c33128b0d
# ╠═af18e81a-c1c8-4965-ba85-8c973608980e
# ╠═3e58b2fc-6052-4602-8991-a4935e97e4a9
# ╠═fabbfa13-8b8e-4268-a48a-7ecac577bbb4
# ╠═2eec564a-522d-4c0a-b038-cfd5e92125d0
# ╠═1f6bd6e1-0750-4624-8b39-e6f5616f8e0e
# ╠═ac2b4292-c087-449b-a414-d193b007b3cd
# ╠═823bad9a-5c39-4492-9164-3e8e74f1ef22
# ╠═9d277a7a-8677-45e8-a8c2-a31561ade308
# ╠═5cc61696-e79b-4426-baee-99b5df4c0ce7
# ╠═46f89e44-2a2a-4b18-81d0-2f4c93db2fc2
# ╠═3ada8460-59d2-4650-8170-e1330be1182c
# ╠═832c8291-e35d-4b4f-a97c-8302193a2975
# ╠═a5035e2d-b3d8-4f50-942f-ab6ec2aa91e6
# ╠═1fbc5140-008d-42d3-a7ed-5980bfdf77a0
# ╠═d2c5f306-d784-47eb-bf15-6c9848979e06
# ╠═682f67a5-2bb8-46a9-be45-96c108b2c2d7
# ╠═427ae3f1-3555-42dc-9481-4e40f044d064
# ╠═5c3d5841-d7bb-4d29-a717-509937e046df
# ╠═9babc592-5fc3-4840-b231-c93a26e7c54d
# ╠═d4f12532-dd2b-4fb8-997b-d8b2740ac710
# ╠═0fb01ad1-3e36-42ee-93f2-ee8714cd4909
# ╠═817f5ea0-16e2-417b-8bbf-b163974b9c6c
# ╠═4f859c18-0a3a-48c1-8fc6-e3d70324ddb0
# ╠═625b835c-7bb1-47ef-93ab-f954741a55b3
# ╠═022c37b3-6761-4958-8a43-5434dcccdedc
# ╠═c67c9b24-3fad-44d5-a0a4-69716a5b8aad
# ╠═c65feae3-8b17-435d-9103-21c8ce054937
# ╠═d120286a-a043-4080-9030-9c599ad11684
# ╠═36934771-b7a6-482e-b316-85ec429c5574
# ╟─00000000-0000-0000-0000-000000000001
# ╟─00000000-0000-0000-0000-000000000002
