# Supplementary material for: Duplicated antibiotic resistance genes reveal ongoing selection and horizontal gene transfer in bacteria
Source: Nat Commun. 2024 Feb 16;15:1449. doi: 10.1038/s41467-024-45638-9 (PMC10873360; doi:10.1038/s41467-024-45638-9)
Supplement: Supplementary file 5 — Supplementary Dataset 2 [file 41467_2024_45638_MOESM5_ESM.xlsx]

## Sheet: DH5a-nine-day-expt
Sample	Transposon	Plasmid	Tet	Population	Mutation	Mutation_Category	Gene	Position	Allele	Frequency
RM7-97-7	B59	None	0	4	intergenic	snp_intergenic	rplL/rpoB	4121758	C->G	0.352938
RM7-72-33	B20	None	0	4	synonymous	snp_synonymous	thiL	341661	G->A	0.0578113
RM7-72-33	B20	None	0	4	nonsynonymous	snp_nonsynonymous	otsA	1926707	G->A	0.0525918
RM7-72-33	B20	None	0	4	nonsynonymous	snp_nonsynonymous	ygjI	3167225	G->T	0.0533128
RM7-97-9	B59	None	50	1	intergenic	snp_intergenic	CmR/tetA	1570	G->T	0.330214
RM7-97-9	B59	None	50	1	nonsynonymous	snp_nonsynonymous	mhpT	281712	T->G	0.600555
RM7-97-9	B59	None	50	1	nonsynonymous	snp_nonsynonymous	acrR	391048	A->G	0.607162
RM7-97-9	B59	None	50	1	intergenic	snp_intergenic	sdiA/yecC	1943174	C->T	0.169392
RM7-97-9	B59	None	50	1	nonsynonymous	snp_nonsynonymous	ftsH	3266684	G->A	0.0697637
RM7-97-9	B59	None	50	1	nonsynonymous	snp_nonsynonymous	envZ	3476255	A->C	0.134887
RM7-97-9	B59	None	50	1	nonsynonymous	snp_nonsynonymous	envZ	3476282	A->G	0.158883
RM7-97-9	B59	None	50	1	nonsynonymous	snp_nonsynonymous	robA	4576731	T->G	0.329917
RM7-97-9	B59	None	50	1	nonsynonymous	snp_nonsynonymous	robA	4577103	G->A	0.0598326
RM7-97-8	B59	None	0	5	INS	small_indel	dppC	3644867	A->CCAGCG	0.105831
RM7-97-8	B59	None	0	5	intergenic	snp_intergenic	rplL/rpoB	4121770	A->C	0.0566807
RM7-72-35	B30	p15A	0	1	nonsynonymous	snp_nonsynonymous	oxyR	4099729	T->G	0.141582
RM7-72-5	B20	p15A	0	1	intergenic	snp_intergenic	NEB5A_RS05615/minE	1121747	C->T	0.0672679
RM7-72-5	B20	p15A	0	1	nonsynonymous	snp_nonsynonymous	accD	2380737	G->A	0.0555129
RM7-97-6	B59	None	0	3	DEL	small_indel	CmR/tetA	1541	DEL	0.0605187
RM7-97-6	B59	None	0	3	INS	small_indel	dppC	3644867	A->CCAGCG	0.109422
RM7-97-6	B59	None	0	3	DEL	small_indel	rpoC/yjaZ	4130170	DEL	0.0890918
RM7-97-13	B59	None	50	5	synonymous	snp_synonymous	tetA	1604	G->A	1
RM7-97-13	B59	None	50	5	nonsense	snp_nonsense	marR	1565166	C->A	0.114599
RM7-97-13	B59	None	50	5	nonsynonymous	snp_nonsynonymous	envZ	3475568	T->C	0.88974
RM7-4-32	B20	None	50	2	DEL	small_indel	tetA	4279	DEL	0.0844778
RM7-4-32	B20	None	50	2	MOB	mobile_element_insertion	tetA-Tn5-NEB5A_RS07165	1416915	MOB	0.852998
RM7-4-32	B20	None	50	2	MOB	mobile_element_insertion	tetA-Tn5-yifB/ilvL	3890842	MOB	0.242105
RM7-4-32	B20	None	50	2	MOB	mobile_element_insertion	tetA-Tn5-fimI	4485783	MOB	0.800955
RM7-4-35	B20	None	50	5	MOB	mobile_element_insertion	tetA-Tn5-CmR	956	MOB	1
RM7-4-35	B20	None	50	5	intergenic	snp_intergenic	acrA/acrR	391007	A->C	0.836438
RM7-4-35	B20	None	50	5	MOB	mobile_element_insertion	tetA-Tn5-NEB5A_RS07165	1416915	MOB	1
RM7-97-22	B59	p15A	50	4	intergenic	snp_intergenic	CmR/tetA	1572	G->A	0.885584
RM7-97-22	B59	p15A	50	4	intergenic	snp_intergenic	acrA/acrR	390989	A->C	0.447654
RM7-97-22	B59	p15A	50	4	nonsense	snp_nonsense	ypdF	2453750	G->A	0.44275
RM7-97-22	B59	p15A	50	4	noncoding	snp_noncoding	NEB5A_RS12330	2468367	C->G	0.472012
RM7-97-22	B59	p15A	50	4	INS	small_indel	rpoS	2807943	A->CTT	0.0715005
RM7-97-22	B59	p15A	50	4	nonsynonymous	snp_nonsynonymous	envZ	3475706	A->C	0.0590043
RM7-97-22	B59	p15A	50	4	nonsynonymous	snp_nonsynonymous	robA	4576758	C->G	0.407129
RM7-97-25	B59	pUC	0	2	INS	small_indel	–/KanR	1124	G->AGCAAAAGGCC	0.070069
RM7-97-25	B59	pUC	0	2	nonsynonymous	snp_nonsynonymous	pcnB	158819	C->A	0.158867
RM7-97-25	B59	pUC	0	2	nonsynonymous	snp_nonsynonymous	galE	686788	C->T	0.0827122
RM7-97-25	B59	pUC	0	2	nonsynonymous	snp_nonsynonymous	purB	1087337	T->G	0.639647
RM7-97-25	B59	pUC	0	2	nonsynonymous	snp_nonsynonymous	ttcA	1357452	G->A	0.0614896
RM7-97-25	B59	pUC	0	2	synonymous	snp_synonymous	pfkB	1752395	C->T	0.0555062
RM7-97-25	B59	pUC	0	2	intergenic	snp_intergenic	osmF/bglX	2167166	G->T	0.0684814
RM7-97-25	B59	pUC	0	2	nonsynonymous	snp_nonsynonymous	atoE	2272211	G->A	0.0610275
RM7-97-25	B59	pUC	0	2	synonymous	snp_synonymous	nuoC	2350454	A->G	0.0640545
RM7-97-25	B59	pUC	0	2	nonsynonymous	snp_nonsynonymous	grpE	2691226	C->A	0.0567255
RM7-97-25	B59	pUC	0	2	nonsynonymous	snp_nonsynonymous	kduD	2923578	C->T	0.0587821
RM7-97-25	B59	pUC	0	2	nonsynonymous	snp_nonsynonymous	prfB	2976814	C->T	0.0677562
RM7-97-25	B59	pUC	0	2	nonsynonymous	snp_nonsynonymous	speB	3023630	C->T	0.0570936
RM7-97-25	B59	pUC	0	2	nonsynonymous	snp_nonsynonymous	ubiV	3243897	C->T	0.0515709
RM7-97-25	B59	pUC	0	2	synonymous	snp_synonymous	dinF	4199546	G->A	0.0532837
RM7-97-24	B59	pUC	0	1	nonsynonymous	snp_nonsynonymous	entB	523517	T->G	0.0516057
RM7-97-24	B59	pUC	0	1	nonsynonymous	snp_nonsynonymous	atoB	2274314	C->T	0.0555058
RM7-97-24	B59	pUC	0	1	nonsynonymous	snp_nonsynonymous	hypT	4499942	G->A	0.0632482
RM7-97-24	B59	pUC	0	1	nonsynonymous	snp_nonsynonymous	dnaC	4542628	C->T	0.852308
RM7-97-23	B59	p15A	50	5	intergenic	snp_intergenic	CmR/tetA	1570	G->A	1
RM7-97-23	B59	p15A	50	5	nonsynonymous	snp_nonsynonymous	tetA	2329	T->A	0.946851
RM7-97-15	B59	p15A	0	2	intergenic	snp_intergenic	yhcG/nanQ	3309519	G->A	0.0670652
RM7-97-15	B59	p15A	0	2	nonsynonymous	snp_nonsynonymous	aidB	4355631	C->A	0.0646911
RM7-4-34	B20	None	50	4	MOB	mobile_element_insertion	tetA-Tn5-NEB5A_RS07165	1416915	MOB	1
RM7-97-12	B59	None	50	4	intergenic	snp_intergenic	CmR/tetA	1570	G->A	1
RM7-97-12	B59	None	50	4	nonsynonymous	snp_nonsynonymous	robA	4577104	C->T	0.672571
RM7-4-33	B20	None	50	3	MOB	mobile_element_insertion	tetA-Tn5-hns/tdk	1190701	MOB	1
RM7-4-33	B20	None	50	3	MOB	mobile_element_insertion	tetA-Tn5-deaD	3247211	MOB	1
RM7-97-30	B59	pUC	50	2	intergenic	snp_intergenic	CmR/tetA	1570	G->A	1
RM7-97-30	B59	pUC	50	2	nonsynonymous	snp_nonsynonymous	copA	415570	G->A	0.083293
RM7-97-30	B59	pUC	50	2	nonsynonymous	snp_nonsynonymous	kdpA	622190	C->T	0.0660734
RM7-97-30	B59	pUC	50	2	synonymous	snp_synonymous	nimT	1822484	C->A	0.0791984
RM7-97-30	B59	pUC	50	2	nonsynonymous	snp_nonsynonymous	yegH	2084741	C->T	0.0888424
RM7-97-30	B59	pUC	50	2	nonsynonymous	snp_nonsynonymous	yfgO	2556157	G->A	0.0850658
RM7-97-30	B59	pUC	50	2	nonsynonymous	snp_nonsynonymous	cyaA	3932404	A->G	0.10181
RM7-97-30	B59	pUC	50	2	nonsynonymous	snp_nonsynonymous	robA	4576845	C->T	0.877398
RM7-4-42	B30	p15A	50	2	intergenic	snp_intergenic	–/KanR	1358	A->G	0.814769
RM7-4-42	B30	p15A	50	2	MOB	mobile_element_insertion	tetA-Tn5-–/KanR	2107	MOB	1
RM7-4-42	B30	p15A	50	2	synonymous	snp_synonymous	ybjS	801787	G->A	0.0508895
RM7-4-42	B30	p15A	50	2	nonsynonymous	snp_nonsynonymous	yeeY	2033924	C->T	0.0644541
RM7-4-42	B30	p15A	50	2	nonsynonymous	snp_nonsynonymous	ygeG	2932035	G->T	0.0512657
RM7-4-45	B30	p15A	50	5	MOB	mobile_element_insertion	tetA-Tn5-–/KanR	668	MOB	1
RM7-4-45	B30	p15A	50	5	intergenic	snp_intergenic	–/KanR	1356	C->A	0.086164
RM7-4-45	B30	p15A	50	5	intergenic	snp_intergenic	–/KanR	1393	C->A	0.142341
RM7-4-45	B30	p15A	50	5	intergenic	snp_intergenic	–/KanR	1398	A->T	0.0581179
RM7-4-45	B30	p15A	50	5	intergenic	snp_intergenic	–/KanR	1399	C->G	0.0601888
RM7-4-45	B30	p15A	50	5	nonsynonymous	snp_nonsynonymous	tynA	1396282	C->T	1
RM7-97-31	B59	pUC	50	3	intergenic	snp_intergenic	CmR/tetA	1570	G->A	0.56463
RM7-97-31	B59	pUC	50	3	nonsynonymous	snp_nonsynonymous	tetA	1605	C->A	0.444443
RM7-97-31	B59	pUC	50	3	synonymous	snp_synonymous	lspA	25446	C->T	0.0729499
RM7-97-31	B59	pUC	50	3	synonymous	snp_synonymous	entS	518155	C->T	0.0610166
RM7-97-31	B59	pUC	50	3	nonsynonymous	snp_nonsynonymous	ybdO	532065	C->T	0.0562053
RM7-97-31	B59	pUC	50	3	nonsynonymous	snp_nonsynonymous	etk	937928	C->A	0.0563283
RM7-97-31	B59	pUC	50	3	synonymous	snp_synonymous	puuD	1306590	G->A	0.0908613
RM7-97-31	B59	pUC	50	3	pseudogene	snp_pseudogene	paaA	1399998	G->A	0.0666227
RM7-97-31	B59	pUC	50	3	nonsense	snp_nonsense	lhr	1678662	C->T	0.0566931
RM7-97-31	B59	pUC	50	3	synonymous	snp_synonymous	rfbB	2059210	G->A	0.0614944
RM7-97-31	B59	pUC	50	3	nonsynonymous	snp_nonsynonymous	wcaJ	2067245	T->C	0.0601015
RM7-97-31	B59	pUC	50	3	nonsynonymous	snp_nonsynonymous	nanT	3312916	A->G	0.0657463
RM7-97-31	B59	pUC	50	3	nonsynonymous	snp_nonsynonymous	cyaA	3932142	G->C	0.462963
RM7-97-31	B59	pUC	50	3	nonsynonymous	snp_nonsynonymous	xerC	3937712	C->T	0.0762854
RM7-97-31	B59	pUC	50	3	nonsynonymous	snp_nonsynonymous	ettA	4571649	G->A	0.0677533
RM7-4-44	B30	p15A	50	4	intergenic	snp_intergenic	–/KanR	1293	C->A	0.14977
RM7-4-44	B30	p15A	50	4	intergenic	snp_intergenic	–/KanR	1352	C->T	0.068192
RM7-4-44	B30	p15A	50	4	intergenic	snp_intergenic	–/KanR	1409	T->A	0.431891
RM7-4-44	B30	p15A	50	4	MOB	mobile_element_insertion	tetA-Tn5-KanR	2550	MOB	1
RM7-4-44	B30	p15A	50	4	intergenic	snp_intergenic	CmR/tetA	3101	C->T	0.140069
RM7-4-43	B30	p15A	50	3	MOB	mobile_element_insertion	tetA-Tn5-–/KanR	668	MOB	1
RM7-4-43	B30	p15A	50	3	intergenic	snp_intergenic	–/KanR	1293	C->A	0.240153
RM7-4-43	B30	p15A	50	3	intergenic	snp_intergenic	–/KanR	1393	C->A	0.0839109
RM7-4-43	B30	p15A	50	3	nonsynonymous	snp_nonsynonymous	tynA	1396282	C->T	1
RM7-4-43	B30	p15A	50	3	nonsynonymous	snp_nonsynonymous	marR	1565230	G->A	0.112097
RM7-4-43	B30	p15A	50	3	nonsynonymous	snp_nonsynonymous	marR	1565309	G->A	0.0708642
RM7-4-43	B30	p15A	50	3	intergenic	snp_intergenic	NEB5A_RS25185/rspB	1598639	A->G	0.0725312
RM7-4-43	B30	p15A	50	3	synonymous	snp_synonymous	ftsH	3266405	G->A	0.312576
RM7-4-43	B30	p15A	50	3	nonsynonymous	snp_nonsynonymous	robA	4576845	C->T	0.421041
RM6-176-15	B30	pUC	50	3	INS	small_indel	–/KanR	1124	G->AGCAAAAGGCC	0.0983463
RM6-176-15	B30	pUC	50	3	MOB	mobile_element_insertion	tetA-Tn5-KanR	2052	MOB	0.307268
RM6-176-15	B30	pUC	50	3	nonsynonymous	snp_nonsynonymous	ybaL	408239	G->A	0.0720277
RM6-176-15	B30	pUC	50	3	synonymous	snp_synonymous	flgH	1032462	C->T	0.149219
RM6-176-15	B30	pUC	50	3	nonsynonymous	snp_nonsynonymous	mglC	2184974	G->A	0.108069
RM6-176-15	B30	pUC	50	3	nonsynonymous	snp_nonsynonymous	ubiU	3242815	T->A	0.0769086
RM6-176-15	B30	pUC	50	3	nonsynonymous	snp_nonsynonymous	kdsC	3283260	G->A	0.0951977
RM6-176-15	B30	pUC	50	3	synonymous	snp_synonymous	ftsN	4063119	C->A	0.0859938
RM6-176-15	B30	pUC	50	3	synonymous	snp_synonymous	purH	4147258	C->T	0.102522
RM6-176-15	B30	pUC	50	3	nonsynonymous	snp_nonsynonymous	ulaA	4361154	A->G	0.0934186
RM6-176-15	B30	pUC	50	3	synonymous	snp_synonymous	pmbA	4400181	C->T	0.0689201
RM7-72-26	B20	pUC	0	2	INS	small_indel	–/KanR	1124	G->AGCAAAAGGCC	0.0501143
RM7-72-26	B20	pUC	0	2	synonymous	snp_synonymous	yaaJ	7570	T->C	0.0532827
RM7-72-26	B20	pUC	0	2	synonymous	snp_synonymous	leuC	79605	C->T	0.0666299
RM7-72-26	B20	pUC	0	2	pseudogene	snp_pseudogene	crl	259245	A->G	0.0525808
RM7-72-26	B20	pUC	0	2	nonsynonymous	snp_nonsynonymous	mhpT	282155	G->A	0.0596638
RM7-72-26	B20	pUC	0	2	intergenic	snp_intergenic	ybiT/ybiU	752741	G->A	0.0768871
RM7-72-26	B20	pUC	0	2	nonsynonymous	snp_nonsynonymous	holB	1052886	G->A	0.0543809
RM7-72-26	B20	pUC	0	2	nonsynonymous	snp_nonsynonymous	ycjM	1316218	G->A	0.0751495
RM7-72-26	B20	pUC	0	2	INS	small_indel	hisH	2040933	A->C	0.0599995
RM7-72-26	B20	pUC	0	2	INS	small_indel	hisH	2040933	A->A	0.0599999
RM7-72-26	B20	pUC	0	2	pseudogene	snp_pseudogene	NEB5A_RS25235	2146809	G->A	0.0655365
RM7-72-26	B20	pUC	0	2	nonsynonymous	snp_nonsynonymous	arnD	2317669	G->T	0.0736055
RM7-72-26	B20	pUC	0	2	nonsynonymous	snp_nonsynonymous	cysM	2486645	C->T	0.0596638
RM7-72-26	B20	pUC	0	2	nonsynonymous	snp_nonsynonymous	eutT	2514785	C->A	0.0709076
RM7-72-26	B20	pUC	0	2	synonymous	snp_synonymous	acrD	2530546	G->A	0.0754333
RM7-72-26	B20	pUC	0	2	nonsynonymous	snp_nonsynonymous	ptsP	2907973	G->C	0.0526032
RM7-72-26	B20	pUC	0	2	synonymous	snp_synonymous	fusA	3413032	G->A	0.0525932
RM7-72-26	B20	pUC	0	2	nonsynonymous	snp_nonsynonymous	ftsY	3543862	C->T	0.0547543
RM7-72-26	B20	pUC	0	2	nonsynonymous	snp_nonsynonymous	eptC	4089867	C->T	0.0605683
RM7-72-26	B20	pUC	0	2	nonsynonymous	snp_nonsynonymous	aidB	4356001	G->T	0.0834556
RM7-72-26	B20	pUC	0	2	nonsynonymous	snp_nonsynonymous	arcA	4581643	C->T	0.061029
RM7-72-21	B30	pUC	0	2	INS	small_indel	–/KanR	1124	G->AGCAAAAGGCC	0.0670492
RM7-72-21	B30	pUC	0	2	nonsynonymous	snp_nonsynonymous	argA	2890338	G->A	0.0791698
RM7-72-21	B30	pUC	0	2	nonsynonymous	snp_nonsynonymous	endA	3031167	G->T	0.0708475
RM7-72-21	B30	pUC	0	2	nonsynonymous	snp_nonsynonymous	acrF	3356480	C->T	0.0713902
RM7-72-21	B30	pUC	0	2	synonymous	snp_synonymous	mrcA	3465864	G->A	0.0751495
RM7-72-21	B30	pUC	0	2	nonsynonymous	snp_nonsynonymous	yjaZ	4130628	T->C	0.0605626
RM7-72-28	B20	pUC	0	4	INS	small_indel	–/KanR	1124	G->AGCAAAAGGCC	0.0651038
RM7-72-28	B20	pUC	0	4	synonymous	snp_synonymous	kdpB	621737	G->A	0.0592198
RM7-72-28	B20	pUC	0	4	nonsynonymous	snp_nonsynonymous	glnH	743018	G->A	0.0583549
RM7-72-28	B20	pUC	0	4	nonsynonymous	snp_nonsynonymous	rimO	772375	G->A	0.0575142
RM7-72-28	B20	pUC	0	4	nonsynonymous	snp_nonsynonymous	dmsA	836149	G->A	0.0655351
RM7-72-28	B20	pUC	0	4	nonsynonymous	snp_nonsynonymous	NEB5A_RS06155	1221198	G->A	0.0543818
RM7-72-28	B20	pUC	0	4	nonsynonymous	snp_nonsynonymous	trpB	1262764	G->T	0.0579543
RM7-72-28	B20	pUC	0	4	synonymous	snp_synonymous	ydbH	1389021	G->A	0.0697308
RM7-72-28	B20	pUC	0	4	nonsynonymous	snp_nonsynonymous	narU	1488680	C->T	0.0571032
RM7-72-28	B20	pUC	0	4	nonsynonymous	snp_nonsynonymous	hexR	1884321	C->T	0.0925584
RM7-72-28	B20	pUC	0	4	nonsynonymous	snp_nonsynonymous	gyrA	2286002	G->A	0.0522485
RM7-72-28	B20	pUC	0	4	synonymous	snp_synonymous	nuoF	2348402	G->A	0.0632544
RM7-72-28	B20	pUC	0	4	nonsense	snp_nonsense	dedD	2378762	C->A	0.0661592
RM7-72-28	B20	pUC	0	4	nonsynonymous	snp_nonsynonymous	ppx	2566688	G->A	0.0616064
RM7-72-28	B20	pUC	0	4	nonsynonymous	snp_nonsynonymous	cas3	2827098	C->T	0.0536513
RM7-72-28	B20	pUC	0	4	synonymous	snp_synonymous	yghU	3079990	C->T	0.0657506
RM7-72-28	B20	pUC	0	4	intergenic	snp_intergenic	nfeR/aer	3158036	G->A	0.0591707
RM7-72-28	B20	pUC	0	4	nonsynonymous	snp_nonsynonymous	fecD	4453292	G->A	0.0713902
RM7-72-17	B30	None	0	3	nonsynonymous	snp_nonsynonymous	mdlA	375713	C->T	0.0683999
RM7-72-17	B30	None	0	3	synonymous	snp_synonymous	ydhV	1698966	T->C	0.0536427
RM7-72-17	B30	None	0	3	nonsynonymous	snp_nonsynonymous	arnT	2319787	G->T	0.0579529
RM7-72-17	B30	None	0	3	nonsense	snp_nonsense	yfcD	2366172	G->T	0.0517063
RM7-72-10	B20	p15A	50	1	nonsynonymous	snp_nonsynonymous	rpsA	857900	T->A	0.0521917
RM7-72-10	B20	p15A	50	1	MOB	mobile_element_insertion	tetA-Tn5-NEB5A_RS25475	1196360	MOB	1
RM7-72-10	B20	p15A	50	1	nonsynonymous	snp_nonsynonymous	soxR	4218455	G->A	0.101089
RM7-72-10	B20	p15A	50	1	nonsynonymous	snp_nonsynonymous	soxR	4218465	C->T	0.285921
RM6-176-13	B30	pUC	50	1	INS	small_indel	–/KanR	1124	G->AGCAAAAGGCC	0.0586099
RM6-176-13	B30	pUC	50	1	MOB	mobile_element_insertion	tetA-Tn5-KanR	2052	MOB	0.350656
RM6-176-13	B30	pUC	50	1	synonymous	snp_synonymous	hrpB	164411	C->T	0.098732
RM6-176-13	B30	pUC	50	1	synonymous	snp_synonymous	ldtB	750622	C->T	0.085989
RM6-176-13	B30	pUC	50	1	nonsynonymous	snp_nonsynonymous	ndh	1062739	C->T	0.131118
RM6-176-13	B30	pUC	50	1	nonsense	snp_nonsense	ydeP	1532296	G->A	0.111079
RM6-176-13	B30	pUC	50	1	nonsynonymous	snp_nonsynonymous	der	2577795	C->T	0.115913
RM6-176-14	B30	pUC	50	2	INS	small_indel	–/KanR	1124	G->AGCAAAAGGCC	0.0952973
RM6-176-14	B30	pUC	50	2	MOB	mobile_element_insertion	tetA-Tn5-KanR	2042	MOB	0.170649
RM6-176-14	B30	pUC	50	2	MOB	mobile_element_insertion	tetA-Tn5-KanR	2052	MOB	0.221852
RM6-176-14	B30	pUC	50	2	intergenic	snp_intergenic	CmR/tetA	1828	G->A	0.0999641
RM6-176-14	B30	pUC	50	2	nonsynonymous	snp_nonsynonymous	trg	1438944	C->T	0.0987267
RM6-176-14	B30	pUC	50	2	nonsynonymous	snp_nonsynonymous	tdcE	3202613	T->G	0.097537
RM6-176-14	B30	pUC	50	2	nonsynonymous	snp_nonsynonymous	rtcB	3497577	T->C	0.0929761
RM6-176-14	B30	pUC	50	2	nonsynonymous	snp_nonsynonymous	adiC	4276482	A->G	0.133296
RM6-176-14	B30	pUC	50	2	nonsynonymous	snp_nonsynonymous	ulaD	4362896	C->T	0.0999613
RM7-72-11	B20	p15A	50	2	intergenic	snp_intergenic	–/KanR	1287	C->T	0.0530729
RM7-72-11	B20	p15A	50	2	intergenic	snp_intergenic	–/KanR	1358	A->G	0.736215
RM7-72-11	B20	p15A	50	2	intergenic	snp_intergenic	–/KanR	1391	C->G	0.0766315
RM7-72-11	B20	p15A	50	2	intergenic	snp_intergenic	–/KanR	1439	A->G	0.167769
RM7-72-11	B20	p15A	50	2	MOB	mobile_element_insertion	tetA-Tn5-KanR	2480	MOB	0.791486
RM7-72-11	B20	p15A	50	2	MOB	mobile_element_insertion	tetA-Tn5-KanR	2661	MOB	0.277178
RM7-72-11	B20	p15A	50	2	DEL	small_indel	lon	365781	DEL	0.120491
RM7-72-11	B20	p15A	50	2	nonsynonymous	snp_nonsynonymous	lolE	1074090	G->A	0.0555139
RM7-72-11	B20	p15A	50	2	nonsynonymous	snp_nonsynonymous	narI	1183732	G->A	0.059485
RM7-72-11	B20	p15A	50	2	synonymous	snp_synonymous	tehA	1446601	G->A	0.0728798
RM7-72-11	B20	p15A	50	2	nonsynonymous	snp_nonsynonymous	narU	1489093	C->T	0.0670743
RM7-72-11	B20	p15A	50	2	nonsynonymous	snp_nonsynonymous	ynfU	1586720	C->T	0.0532932
RM7-72-11	B20	p15A	50	2	nonsynonymous	snp_nonsynonymous	yedQ	1973887	C->T	0.0566959
RM7-72-11	B20	p15A	50	2	nonsynonymous	snp_nonsynonymous	yeeJ	1992320	G->A	0.0547528
RM7-72-11	B20	p15A	50	2	nonsense	snp_nonsense	menE	2321947	G->A	0.0543079
RM7-72-11	B20	p15A	50	2	nonsynonymous	snp_nonsynonymous	menC	2322821	C->T	0.0525918
RM7-72-11	B20	p15A	50	2	INS	small_indel	gyrB	3819533	T->CACGGG	0.125083
RM6-200-1	B30	None	50	1	synonymous	snp_synonymous	tetA	3134	G->A	1
RM6-200-1	B30	None	50	1	MOB	mobile_element_insertion	tetA-Tn5-fimC	464799	MOB	0.11194
RM6-200-1	B30	None	50	1	MOB	mobile_element_insertion	tetA-Tn5-yejO	2235797	MOB	0.0549898
RM6-200-1	B30	None	50	1	MOB	mobile_element_insertion	tetA-Tn5-yfcD	2366558	MOB	0.0515464
RM6-200-1	B30	None	50	1	nonsynonymous	snp_nonsynonymous	pyrG	2850101	A->T	0.132762
RM6-200-1	B30	None	50	1	MOB	mobile_element_insertion	tetA-Tn5-yieH	3837957	MOB	0.295638
RM6-200-1	B30	None	50	1	nonsynonymous	snp_nonsynonymous	robA	4576845	C->T	0.328106
RM7-72-29	B20	pUC	0	5	INS	small_indel	–/KanR	1124	G->AGCAAAAGGCC	0.0659229
RM7-72-29	B20	pUC	0	5	pseudogene	snp_pseudogene	NEB5A_RS01180	249713	T->C	0.0547462
RM7-72-29	B20	pUC	0	5	synonymous	snp_synonymous	ribD	338987	C->T	0.0819316
RM7-72-29	B20	pUC	0	5	nonsynonymous	snp_nonsynonymous	bioA	703581	G->A	0.090054
RM7-72-29	B20	pUC	0	5	synonymous	snp_synonymous	rnb	1293529	T->C	0.0726805
RM7-72-29	B20	pUC	0	5	intergenic	snp_intergenic	tpx/ycjG	1333600	C->T	0.0807724
RM7-72-29	B20	pUC	0	5	nonsynonymous	snp_nonsynonymous	dosC	1512901	G->A	0.092557
RM7-72-29	B20	pUC	0	5	nonsynonymous	snp_nonsynonymous	yoaA	1838474	A->T	0.0515499
RM7-72-29	B20	pUC	0	5	nonsynonymous	snp_nonsynonymous	sdaC	2868902	G->A	0.0865021
RM7-72-29	B20	pUC	0	5	nonsynonymous	snp_nonsynonymous	rhaD	4034195	C->T	0.0660787
RM7-72-29	B20	pUC	0	5	synonymous	snp_synonymous	katG	4075809	C->A	0.05404
RM7-72-29	B20	pUC	0	5	nonsynonymous	snp_nonsynonymous	plsB	4196223	C->T	0.0628552
RM7-72-20	B30	pUC	0	1	INS	small_indel	–/KanR	1124	G->AGCAAAAGGCC	0.0675479
RM7-72-20	B30	pUC	0	1	intergenic	snp_intergenic	NEB5A_RS06515/ymiD	1289338	A->G	0.0523
RM7-72-20	B30	pUC	0	1	INS	small_indel	fliD	1951557	A->C	0.0499992
RM7-72-20	B30	pUC	0	1	nonsynonymous	snp_nonsynonymous	ptsP	2450447	C->A	0.0587983
RM7-72-18	B30	None	0	4	nonsynonymous	snp_nonsynonymous	purB	1087278	T->A	0.0575242
RM7-72-27	B20	pUC	0	3	INS	small_indel	–/KanR	1124	G->AGCAAAAGGCC	0.0526813
RM7-72-27	B20	pUC	0	3	nonsynonymous	snp_nonsynonymous	malZ	328376	C->T	0.058785
RM7-72-27	B20	pUC	0	3	nonsynonymous	snp_nonsynonymous	uvrB	708656	T->C	0.0515604
RM7-72-27	B20	pUC	0	3	nonsynonymous	snp_nonsynonymous	rpsA	857865	C->A	0.0588069
RM7-72-27	B20	pUC	0	3	nonsynonymous	snp_nonsynonymous	yeeJ	1994779	G->A	0.0776315
RM7-72-27	B20	pUC	0	3	intergenic	snp_intergenic	ugd/gndA	2046019	G->A	0.0838785
RM7-72-27	B20	pUC	0	3	intergenic	snp_intergenic	qseE/purL	2631855	T->C	0.09519
RM7-72-27	B20	pUC	0	3	nonsynonymous	snp_nonsynonymous	ascG	2779564	C->A	0.0596857
RM7-72-27	B20	pUC	0	3	nonsynonymous	snp_nonsynonymous	cas3	2827275	C->T	0.0695276
RM7-72-27	B20	pUC	0	3	nonsense	snp_nonsense	tkt	3021362	C->T	0.0505934
RM7-72-27	B20	pUC	0	3	synonymous	snp_synonymous	dtpB	3582851	G->A	0.0555158
RM7-72-27	B20	pUC	0	3	nonsense	snp_nonsense	waaZ	3740347	G->A	0.0540137
RM7-72-27	B20	pUC	0	3	synonymous	snp_synonymous	rhaS	4038945	T->A	0.0691853
RM7-72-27	B20	pUC	0	3	nonsynonymous	snp_nonsynonymous	bsmA	4357085	C->T	0.0547543
RM7-97-4	B59	None	0	1	INS	small_indel	dppC	3644867	A->CCAGCG	0.121674
RM7-72-30	B20	None	0	1	intergenic	snp_intergenic	ybaQ/copA	413838	C->T	0.0727782
RM7-72-37	B30	p15A	0	3	nonsynonymous	snp_nonsynonymous	lacZ	1242109	C->A	0.0563259
RM7-72-7	B20	p15A	0	3	nonsynonymous	snp_nonsynonymous	purB	1087337	T->G	0.10508
RM7-72-6	B20	p15A	0	2	DEL	small_indel	ydiB	1719855	DEL	0.0511594
RM7-72-6	B20	p15A	0	2	nonsynonymous	snp_nonsynonymous	panM	3538716	G->A	0.0520415
RM7-72-6	B20	p15A	0	2	nonsynonymous	snp_nonsynonymous	bisC	3655495	C->T	0.0525908
RM7-72-31	B20	None	0	2	nonsynonymous	snp_nonsynonymous	oxyR	4099348	C->A	0.153452
RM7-72-8	B20	p15A	0	4	nonsynonymous	snp_nonsynonymous	nlpC	1738191	C->A	0.0529671
RM7-97-5	B59	None	0	2	INS	small_indel	dppC	3644867	A->CCAGCG	0.108274
RM7-97-17	B59	p15A	0	4	nonsynonymous	snp_nonsynonymous	mtlA	3713753	G->T	0.199986
RM7-4-36	B20	pUC	50	1	MOB	mobile_element_insertion	tetA-Tn5-KanR	2428	MOB	0.881517
RM7-4-36	B20	pUC	50	1	nonsynonymous	snp_nonsynonymous	cyoB	354206	C->A	0.0919452
RM7-4-36	B20	pUC	50	1	nonsynonymous	snp_nonsynonymous	appB	935263	G->A	0.151856
RM7-4-36	B20	pUC	50	1	synonymous	snp_synonymous	ydiK	1715620	G->A	0.127611
RM7-4-36	B20	pUC	50	1	nonsynonymous	snp_nonsynonymous	motB	1922599	G->A	0.115895
RM7-4-36	B20	pUC	50	1	nonsynonymous	snp_nonsynonymous	yqeF	2925334	C->T	0.0869064
RM7-4-36	B20	pUC	50	1	synonymous	snp_synonymous	uhpC	3788738	G->A	0.0951858
RM7-4-36	B20	pUC	50	1	nonsynonymous	snp_nonsynonymous	adiA	4280569	C->T	0.0929708
RM7-97-28	B59	pUC	0	5	nonsynonymous	snp_nonsynonymous	nfsB	499917	G->A	0.0764198
RM7-97-28	B59	pUC	0	5	nonsynonymous	snp_nonsynonymous	NEB5A_RS04610	945370	G->A	0.0596542
RM7-97-28	B59	pUC	0	5	synonymous	snp_synonymous	mdoC	1004707	C->T	0.0601935
RM7-97-28	B59	pUC	0	5	nonsynonymous	snp_nonsynonymous	narU	1489288	C->T	0.0566902
RM7-97-28	B59	pUC	0	5	nonsynonymous	snp_nonsynonymous	glk	2456070	C->T	0.0583467
RM7-97-28	B59	pUC	0	5	nonsynonymous	snp_nonsynonymous	tldD	3332239	T->C	0.051229
RM7-97-28	B59	pUC	0	5	nonsynonymous	snp_nonsynonymous	gltS	3768698	C->T	0.0548911
RM7-97-28	B59	pUC	0	5	nonsynonymous	snp_nonsynonymous	pmbA	4399245	C->T	0.0567646
RM7-97-10	B59	None	50	2	intergenic	snp_intergenic	CmR/tetA	1571	C->A	1
RM7-97-10	B59	None	50	2	DEL	small_indel	acrR	391597	DEL	1
RM7-97-10	B59	None	50	2	nonsynonymous	snp_nonsynonymous	robA	4576845	C->T	0.169527
RM7-4-31	B20	None	50	1	synonymous	snp_synonymous	tetA	3134	G->A	0.412426
RM7-4-31	B20	None	50	1	nonsynonymous	snp_nonsynonymous	tetA	3859	T->G	0.350099
RM7-4-31	B20	None	50	1	nonsynonymous	snp_nonsynonymous	acrR	391289	C->A	0.128621
RM7-4-31	B20	None	50	1	DEL	small_indel	NEB5A_RS03340/NEB5A_RS03345	676256	DEL	0.0502748
RM7-4-31	B20	None	50	1	MOB	mobile_element_insertion	tetA-Tn5-NEB5A_RS07165	1416915	MOB	1
RM7-4-31	B20	None	50	1	nonsynonymous	snp_nonsynonymous	ydeM	1525718	C->T	0.0525703
RM7-4-31	B20	None	50	1	nonsynonymous	snp_nonsynonymous	rsuA	2227989	A->G	0.0629377
RM7-97-26	B59	pUC	0	3	INS	small_indel	–/KanR	1124	G->AGCAAAAGGCC	0.0682559
RM7-97-26	B59	pUC	0	3	nonsynonymous	snp_nonsynonymous	flgF	1030533	G->T	0.0824637
RM7-97-26	B59	pUC	0	3	synonymous	snp_synonymous	sohB	1274860	G->T	0.0629749
RM7-97-26	B59	pUC	0	3	nonsynonymous	snp_nonsynonymous	astE	1772246	G->A	0.0783868
RM7-97-26	B59	pUC	0	3	synonymous	snp_synonymous	NEB5A_RS10850	2148820	C->T	0.0919175
RM7-97-26	B59	pUC	0	3	nonsynonymous	snp_nonsynonymous	bglX	2168614	C->T	0.0999641
RM7-97-26	B59	pUC	0	3	synonymous	snp_synonymous	fadB	3969561	C->T	0.0695195
RM7-97-26	B59	pUC	0	3	nonsynonymous	snp_nonsynonymous	phnK	4258552	T->C	0.0655293
RM7-4-38	B20	pUC	50	3	MOB	mobile_element_insertion	tetA-Tn5-KanR	2052	MOB	0.247153
RM7-4-38	B20	pUC	50	3	MOB	mobile_element_insertion	tetA-Tn5-KanR	2428	MOB	0.628268
RM7-4-38	B20	pUC	50	3	MOB	mobile_element_insertion	tetA-Tn5-KanR	2438	MOB	0.566087
RM7-4-38	B20	pUC	50	3	synonymous	snp_synonymous	caiC	36679	C->T	0.140799
RM7-4-38	B20	pUC	50	3	synonymous	snp_synonymous	ynjE	1785935	C->T	0.126935
RM7-4-38	B20	pUC	50	3	nonsynonymous	snp_nonsynonymous	uvrC	1941019	C->T	0.109539
RM7-4-38	B20	pUC	50	3	nonsynonymous	snp_nonsynonymous	yphG	2622868	G->A	0.119353
RM7-4-38	B20	pUC	50	3	nonsynonymous	snp_nonsynonymous	glyQ	3665499	C->T	0.085052
RM7-4-38	B20	pUC	50	3	nonsynonymous	snp_nonsynonymous	glmU	3855670	C->T	0.0761352
RM7-4-38	B20	pUC	50	3	nonsynonymous	snp_nonsynonymous	srkA	3983311	G->A	0.103844
RM7-4-38	B20	pUC	50	3	nonsynonymous	snp_nonsynonymous	uxuA	4493748	G->A	0.156205
RM7-97-19	B59	p15A	50	1	intergenic	snp_intergenic	CmR/tetA	1570	G->T	1
RM7-97-19	B59	p15A	50	1	synonymous	snp_synonymous	acrR	391038	G->A	0.0639505
RM7-97-19	B59	p15A	50	1	nonsynonymous	snp_nonsynonymous	NEB5A_RS06315	1251573	G->T	0.260529
RM7-97-19	B59	p15A	50	1	nonsynonymous	snp_nonsynonymous	robA	4576579	C->T	1
RM7-97-21	B59	p15A	50	3	intergenic	snp_intergenic	CmR/tetA	1570	G->T	1
RM7-97-21	B59	p15A	50	3	nonsynonymous	snp_nonsynonymous	acrR	391444	A->C	0.118719
RM7-97-21	B59	p15A	50	3	nonsynonymous	snp_nonsynonymous	robA	4576534	C->T	1
RM7-97-20	B59	p15A	50	2	intergenic	snp_intergenic	CmR/tetA	1569	A->T	1
RM7-97-20	B59	p15A	50	2	nonsynonymous	snp_nonsynonymous	envZ	3475239	G->A	0.820544
RM7-97-27	B59	pUC	0	4	INS	small_indel	–/KanR	1124	G->AGCAAAAGGCC	0.0693881
RM7-97-27	B59	pUC	0	4	intergenic	snp_intergenic	yabI/thiQ	72165	A->G	0.0677547
RM7-97-27	B59	pUC	0	4	synonymous	snp_synonymous	sucA	654470	C->T	0.0639505
RM7-97-27	B59	pUC	0	4	nonsynonymous	snp_nonsynonymous	ldtD	876624	C->T	0.0644755
RM7-97-27	B59	pUC	0	4	nonsynonymous	snp_nonsynonymous	purB	1088054	C->T	0.194965
RM7-97-27	B59	pUC	0	4	intergenic	snp_intergenic	yddM/adhP	1498600	C->T	0.0768752
RM7-97-27	B59	pUC	0	4	nonsynonymous	snp_nonsynonymous	ydiK	1714983	G->A	0.0689254
RM7-97-27	B59	pUC	0	4	synonymous	snp_synonymous	usg	2383788	G->A	0.0522461
RM7-97-27	B59	pUC	0	4	nonsynonymous	snp_nonsynonymous	scpA	3003367	C->T	0.0587826
RM7-97-27	B59	pUC	0	4	synonymous	snp_synonymous	argG	3259570	C->T	0.0629516
RM7-97-27	B59	pUC	0	4	nonsynonymous	snp_nonsynonymous	gspE	3399804	G->A	0.0757093
RM7-97-27	B59	pUC	0	4	synonymous	snp_synonymous	typA	3999278	C->T	0.0547438
RM7-4-39	B20	pUC	50	4	MOB	mobile_element_insertion	tetA-Tn5-KanR	2428	MOB	0.820171
RM7-4-39	B20	pUC	50	4	MOB	mobile_element_insertion	tetA-Tn5-KanR	2438	MOB	0.770949
RM7-4-39	B20	pUC	50	4	pseudogene	snp_pseudogene	pgaA	988325	C->T	0.129823
RM7-4-39	B20	pUC	50	4	nonsynonymous	snp_nonsynonymous	selO	1735937	T->A	0.142844
RM7-4-39	B20	pUC	50	4	nonsynonymous	snp_nonsynonymous	gudX	2861079	G->A	0.105212
RM7-4-39	B20	pUC	50	4	nonsynonymous	snp_nonsynonymous	yhhW	3519542	T->A	0.0952225
RM7-97-18	B59	p15A	0	5	nonsynonymous	snp_nonsynonymous	aidB	4355631	C->A	0.105062
RM7-97-11	B59	None	50	3	intergenic	snp_intergenic	CmR/tetA	1571	C->A	1
RM7-4-37	B20	pUC	50	2	INS	small_indel	–/KanR	1124	G->AGCAAAAGGCC	0.111019
RM7-4-37	B20	pUC	50	2	MOB	mobile_element_insertion	tetA-Tn5-KanR	2052	MOB	1
RM7-4-37	B20	pUC	50	2	synonymous	snp_synonymous	ynfE	1604756	C->T	0.10662
RM7-4-37	B20	pUC	50	2	nonsynonymous	snp_nonsynonymous	mrcA	3465177	C->A	0.0999913
RM7-4-37	B20	pUC	50	2	synonymous	snp_synonymous	bcsA	3633471	C->T	0.0919056
RM7-97-29	B59	pUC	50	1	INS	small_indel	–/KanR	1124	G->AGCAAAAGGCC	0.0627875
RM7-97-29	B59	pUC	50	1	synonymous	snp_synonymous	tetA	1607	C->T	1
RM7-97-29	B59	pUC	50	1	synonymous	snp_synonymous	acrR	391038	G->A	0.208023
RM7-97-29	B59	pUC	50	1	nonsynonymous	snp_nonsynonymous	acrR	391103	T->C	0.270048
RM7-97-29	B59	pUC	50	1	pseudogene	snp_pseudogene	NEB5A_RS06320	1254287	G->A	0.126948
RM7-97-29	B59	pUC	50	1	nonsynonymous	snp_nonsynonymous	pdxI	1420485	T->C	0.0888429
RM7-97-29	B59	pUC	50	1	synonymous	snp_synonymous	yeiQ	2214471	C->T	0.0624504
RM7-97-29	B59	pUC	50	1	nonsynonymous	snp_nonsynonymous	ftsH	3265996	G->A	0.55753
RM7-97-29	B59	pUC	50	1	nonsynonymous	snp_nonsynonymous	yrbL	3289315	G->A	0.0583439
RM7-97-29	B59	pUC	50	1	nonsynonymous	snp_nonsynonymous	uspD	4054105	C->T	0.0660739
RM7-4-41	B30	p15A	50	1	MOB	mobile_element_insertion	tetA-Tn5-–/KanR	680	MOB	1
RM7-4-41	B30	p15A	50	1	intergenic	snp_intergenic	–/KanR	1287	C->T	0.113566
RM7-4-41	B30	p15A	50	1	intergenic	snp_intergenic	–/KanR	1400	C->T	0.190711
RM7-4-41	B30	p15A	50	1	nonsynonymous	snp_nonsynonymous	robA	4576579	C->G	0.277504
RM7-97-33	B59	pUC	50	5	INS	small_indel	–/KanR	1124	G->AGCAAAAGGCC	0.0538051
RM7-97-33	B59	pUC	50	5	nonsynonymous	snp_nonsynonymous	tetA	1605	C->T	1
RM7-97-33	B59	pUC	50	5	intergenic	snp_intergenic	entD/fepA	505314	G->A	0.0799589
RM7-97-33	B59	pUC	50	5	synonymous	snp_synonymous	mlc	1613562	C->T	0.112632
RM7-97-33	B59	pUC	50	5	synonymous	snp_synonymous	cpsB	2070306	A->G	0.0869088
RM7-97-33	B59	pUC	50	5	nonsynonymous	snp_nonsynonymous	mreC	3339504	C->T	0.0832925
RM7-97-33	B59	pUC	50	5	nonsynonymous	snp_nonsynonymous	glgC	3508747	C->A	0.0683608
RM7-97-33	B59	pUC	50	5	synonymous	snp_synonymous	dnaT	4543435	T->C	0.129835
RM7-4-40	B20	pUC	50	5	MOB	mobile_element_insertion	tetA-Tn5-KanR	2180	MOB	0.647992
RM7-4-40	B20	pUC	50	5	MOB	mobile_element_insertion	tetA-Tn5-KanR	2428	MOB	0.215807
RM7-4-40	B20	pUC	50	5	nonsynonymous	snp_nonsynonymous	yieH	3837754	C->A	0.0784216
RM7-97-32	B59	pUC	50	4	INS	small_indel	–/KanR	1124	G->AGCAAAAGGCC	0.0677909
RM7-97-32	B59	pUC	50	4	intergenic	snp_intergenic	CmR/tetA	1570	G->T	1
RM7-97-32	B59	pUC	50	4	DEL	small_indel	ftsI	92844	DEL	0.055061
RM7-97-32	B59	pUC	50	4	nonsynonymous	snp_nonsynonymous	acrR	391112	A->C	1
RM7-97-32	B59	pUC	50	4	nonsynonymous	snp_nonsynonymous	glnQ	741439	A->G	0.133298
RM7-97-32	B59	pUC	50	4	synonymous	snp_synonymous	cysJ	2831131	A->G	0.114243
RM7-97-32	B59	pUC	50	4	nonsynonymous	snp_nonsynonymous	ygjI	3167745	G->A	1
RM7-97-32	B59	pUC	50	4	nonsynonymous	snp_nonsynonymous	yiaT	3691896	T->C	0.0898418
RM7-97-32	B59	pUC	50	4	nonsynonymous	snp_nonsynonymous	uxuA	4494079	C->T	0.147501
RM7-72-22	B30	pUC	0	3	INS	small_indel	–/KanR	1124	G->AGCAAAAGGCC	0.0519
RM7-72-22	B30	pUC	0	3	nonsynonymous	snp_nonsynonymous	ribD	338967	C->T	0.0888519
RM7-72-22	B30	pUC	0	3	intergenic	snp_intergenic	glnS/chiP	603414	C->A	0.0882225
RM7-72-22	B30	pUC	0	3	nonsynonymous	snp_nonsynonymous	rluC	1042139	G->A	0.0944524
RM7-72-22	B30	pUC	0	3	pseudogene	snp_pseudogene	NEB5A_RS07165	1418794	C->A	0.0583801
RM7-72-22	B30	pUC	0	3	nonsense	snp_nonsense	agn43	2018480	C->T	0.0983257
RM7-72-22	B30	pUC	0	3	synonymous	snp_synonymous	mdtB	2104227	C->A	0.0605907
RM7-72-22	B30	pUC	0	3	pseudogene	snp_pseudogene	NEB5A_RS11440	2279358	A->G	0.0596523
RM7-72-22	B30	pUC	0	3	synonymous	snp_synonymous	ligA	2476443	G->A	0.0708828
RM7-72-22	B30	pUC	0	3	synonymous	snp_synonymous	nrdE	2742634	G->T	0.0686865
RM7-72-22	B30	pUC	0	3	nonsynonymous	snp_nonsynonymous	ascF	2780417	G->A	0.0876837
RM7-72-22	B30	pUC	0	3	synonymous	snp_synonymous	ygcU	2838749	G->A	0.0587845
RM7-72-25	B20	pUC	0	1	INS	small_indel	–/KanR	1124	G->AGCAAAAGGCC	0.0616061
RM7-72-25	B20	pUC	0	1	nonsynonymous	snp_nonsynonymous	cstA	525447	G->A	0.0602016
RM7-72-25	B20	pUC	0	1	synonymous	snp_synonymous	sucA	655088	G->A	0.0644779
RM7-72-25	B20	pUC	0	1	nonsynonymous	snp_nonsynonymous	kdsB	866296	G->C	0.0529442
RM7-72-25	B20	pUC	0	1	nonsynonymous	snp_nonsynonymous	lpxL	1013034	G->A	0.0768862
RM7-72-25	B20	pUC	0	1	nonsynonymous	snp_nonsynonymous	lpxL	1013048	G->A	0.0707588
RM7-72-25	B20	pUC	0	1	nonsynonymous	snp_nonsynonymous	cvrA	1138833	G->A	0.0551329
RM7-72-25	B20	pUC	0	1	nonsense	snp_nonsense	fabI	1295604	C->A	0.0544033
RM7-72-25	B20	pUC	0	1	synonymous	snp_synonymous	fumC	1632302	C->T	0.0624614
RM7-72-25	B20	pUC	0	1	nonsynonymous	snp_nonsynonymous	rplT	1745456	C->T	0.075151
RM7-72-25	B20	pUC	0	1	intergenic	snp_intergenic	nac/NEB5A_RS10195	2008392	A->G	0.0701265
RM7-72-25	B20	pUC	0	1	nonsynonymous	snp_nonsynonymous	sbmC	2027295	C->T	0.0614991
RM7-72-25	B20	pUC	0	1	nonsynonymous	snp_nonsynonymous	dacD	2028247	C->T	0.0661864
RM7-72-25	B20	pUC	0	1	nonsynonymous	snp_nonsynonymous	wcaD	2076824	C->A	0.0719266
RM7-72-25	B20	pUC	0	1	synonymous	snp_synonymous	purM	2562079	C->T	0.0675292
RM7-72-25	B20	pUC	0	1	synonymous	snp_synonymous	ascF	2780179	G->A	0.0529404
RM7-72-25	B20	pUC	0	1	synonymous	snp_synonymous	rlmM	2881257	A->G	0.0551219
RM7-72-25	B20	pUC	0	1	nonsense	snp_nonsense	ygfB	2995964	G->A	0.0515733
RM7-72-25	B20	pUC	0	1	nonsynonymous	snp_nonsynonymous	gshB	3032797	C->T	0.0505929
RM7-72-25	B20	pUC	0	1	synonymous	snp_synonymous	nikD	3558110	C->A	0.062974
RM6-200-4	B30	None	50	4	nonsynonymous	snp_nonsynonymous	tetA	3859	T->C	0.0804114
RM6-200-4	B30	None	50	4	nonsense	snp_nonsense	tetA	4286	G->A	0.633611
RM6-200-4	B30	None	50	4	DEL	small_indel	acrR	391538	DEL	0.0543799
RM7-72-13	B20	p15A	50	4	INS	small_indel	–/KanR	1124	G->AGCAAAAGGCC	0.071918
RM7-72-13	B20	p15A	50	4	intergenic	snp_intergenic	–/KanR	1352	C->T	0.420138
RM7-72-13	B20	p15A	50	4	intergenic	snp_intergenic	–/KanR	1407	T->G	0.333887
RM7-72-13	B20	p15A	50	4	intergenic	snp_intergenic	–/KanR	1420	T->G	0.0868607
RM7-72-13	B20	p15A	50	4	MOB	mobile_element_insertion	tetA-Tn5-KanR	2926	MOB	0.310229
RM7-72-13	B20	p15A	50	4	MOB	mobile_element_insertion	tetA-Tn5-[KanR]	3176	MOB	0.770758
RM6-200-3	B30	None	50	3	intergenic	snp_intergenic	CmR/tetA	3100	G->A	0.197135
RM6-200-3	B30	None	50	3	nonsynonymous	snp_nonsynonymous	tetA	3135	C->T	0.517625
RM6-200-3	B30	None	50	3	MOB	mobile_element_insertion	tetA-Tn5-NEB5A_RS01440	290253	MOB	0.728395
RM6-200-3	B30	None	50	3	nonsynonymous	snp_nonsynonymous	acrR	391222	T->C	0.298549
RM6-200-3	B30	None	50	3	nonsynonymous	snp_nonsynonymous	robA	4576532	A->C	0.356534
RM6-200-3	B30	None	50	3	nonsynonymous	snp_nonsynonymous	robA	4576725	A->C	0.161176
RM7-72-14	B20	p15A	50	5	intergenic	snp_intergenic	–/KanR	1287	C->T	0.351882
RM7-72-14	B20	p15A	50	5	intergenic	snp_intergenic	–/KanR	1358	A->G	0.259011
RM7-72-14	B20	p15A	50	5	intergenic	snp_intergenic	–/KanR	1398	A->T	0.108907
RM7-72-14	B20	p15A	50	5	intergenic	snp_intergenic	–/KanR	1437	T->G	0.153999
RM7-72-14	B20	p15A	50	5	MOB	mobile_element_insertion	tetA-Tn5-KanR	2384	MOB	0.921831
RM7-72-14	B20	p15A	50	5	MOB	mobile_element_insertion	tetA-Tn5-KanR	2480	MOB	0.275004
RM7-72-14	B20	p15A	50	5	nonsynonymous	snp_nonsynonymous	soxR	4218437	G->A	0.938991
RM6-176-16	B30	pUC	50	4	INS	small_indel	–/KanR	1124	G->AGCAAAAGGCC	0.0628848
RM6-176-16	B30	pUC	50	4	MOB	mobile_element_insertion	tetA-Tn5-KanR	2052	MOB	0.294874
RM6-176-16	B30	pUC	50	4	intergenic	snp_intergenic	NEB5A_RS05840/NEB5A_RS05845	1167175	C->T	0.142813
RM6-176-16	B30	pUC	50	4	synonymous	snp_synonymous	mlc	1614267	C->A	0.0987096
RM6-176-16	B30	pUC	50	4	nonsynonymous	snp_nonsynonymous	msrP	1986207	G->A	0.173876
RM6-176-16	B30	pUC	50	4	nonsynonymous	snp_nonsynonymous	glrR	2629355	C->A	0.109534
RM6-200-2	B30	None	50	2	intergenic	snp_intergenic	CmR/tetA	3102	G->A	0.78833
RM6-200-2	B30	None	50	2	synonymous	snp_synonymous	tetA	3134	G->A	0.173038
RM6-200-2	B30	None	50	2	nonsense	snp_nonsense	tetA	4285	G->A	0.751762
RM6-200-2	B30	None	50	2	nonsynonymous	snp_nonsynonymous	ftsN	4063089	C->T	0.175262
RM6-200-2	B30	None	50	2	nonsynonymous	snp_nonsynonymous	robA	4576845	C->T	0.128589
RM6-200-2	B30	None	50	2	nonsynonymous	snp_nonsynonymous	robA	4577103	G->A	0.797324
RM7-72-15	B30	None	0	1	nonsynonymous	snp_nonsynonymous	mfd	1067694	G->A	0.0551715
RM7-72-15	B30	None	0	1	nonsynonymous	snp_nonsynonymous	ydbD	1423138	G->A	0.061183
RM7-72-15	B30	None	0	1	nonsynonymous	snp_nonsynonymous	mqo	2253781	C->T	0.0510211
RM7-72-15	B30	None	0	1	nonsynonymous	snp_nonsynonymous	ypfG	2522814	A->G	0.0786033
RM6-200-5	B30	None	50	5	nonsense	snp_nonsense	tetA	4285	G->A	1
RM7-72-12	B20	p15A	50	3	intergenic	snp_intergenic	–/KanR	1393	C->A	0.183484
RM7-72-12	B20	p15A	50	3	intergenic	snp_intergenic	–/KanR	1407	T->G	0.780035
RM7-72-12	B20	p15A	50	3	MOB	mobile_element_insertion	tetA-Tn5-KanR	2384	MOB	1
RM7-72-12	B20	p15A	50	3	nonsynonymous	snp_nonsynonymous	acrR	391185	G->T	0.0601048
RM7-72-24	B30	pUC	0	5	nonsynonymous	snp_nonsynonymous	plsX	1045057	G->A	0.0512261
RM7-72-24	B30	pUC	0	5	nonsynonymous	snp_nonsynonymous	sapB	1300159	G->A	0.050704
RM7-72-24	B30	pUC	0	5	nonsynonymous	snp_nonsynonymous	azoR	1428573	G->T	0.056468
RM7-72-24	B30	pUC	0	5	nonsynonymous	snp_nonsynonymous	NEB5A_RS07455	1478785	G->T	0.0673881
RM7-72-24	B30	pUC	0	5	synonymous	snp_synonymous	gatD	2118635	C->T	0.0701218
RM7-72-24	B30	pUC	0	5	nonsense	snp_nonsense	fruK	2209198	C->T	0.0542922
RM7-72-24	B30	pUC	0	5	intergenic	snp_intergenic	elaD/yfbK	2331371	A->T	0.0593772
RM7-72-23	B30	pUC	0	4	INS	small_indel	–/KanR	1124	G->AGCAAAAGGCC	0.105794
RM7-72-23	B30	pUC	0	4	nonsynonymous	snp_nonsynonymous	ldtD	877992	A->T	0.050384
RM7-72-23	B30	pUC	0	4	nonsynonymous	snp_nonsynonymous	tus	1630388	G->A	0.0518932
RM6-176-17	B30	pUC	50	5	MOB	mobile_element_insertion	tetA-Tn5-KanR	2041	MOB	0.117377
RM6-176-17	B30	pUC	50	5	nonsynonymous	snp_nonsynonymous	dnaX	398821	G->A	0.14058
RM6-176-17	B30	pUC	50	5	nonsynonymous	snp_nonsynonymous	ybjL	783559	G->T	0.111056
RM6-176-17	B30	pUC	50	5	synonymous	snp_synonymous	poxB	804607	G->A	0.102517
RM6-176-17	B30	pUC	50	5	nonsynonymous	snp_nonsynonymous	narX	1174159	G->T	0.0918965
RM6-176-17	B30	pUC	50	5	nonsynonymous	snp_nonsynonymous	recE	1362190	C->T	0.128988
RM6-176-17	B30	pUC	50	5	pseudogene	snp_pseudogene	ftsP	3102264	G->T	0.12815
RM6-176-17	B30	pUC	50	5	synonymous	snp_synonymous	ygjK	3170069	C->T	0.0987158
RM6-176-17	B30	pUC	50	5	synonymous	snp_synonymous	uxaA	3183090	G->A	0.148104
RM6-176-17	B30	pUC	50	5	synonymous	snp_synonymous	nanK	3310483	G->A	0.083281
RM6-176-17	B30	pUC	50	5	nonsynonymous	snp_nonsynonymous	nanT	3312850	C->A	0.10384
RM6-176-17	B30	pUC	50	5	intergenic	snp_intergenic	yhhM/yhhN	3546250	C->A	0.102507
RM6-176-17	B30	pUC	50	5	nonsynonymous	snp_nonsynonymous	rfaG	3747074	G->T	0.128518
RM6-176-17	B30	pUC	50	5	pseudogene	snp_pseudogene	hsdR	4527624	G->A	0.08884

## Sheet: K12-one-day-expt
Sample	Transposon	Plasmid	Tet	Population	Mutation	Mutation_Category	Gene	Position	Allele	Frequency
RM7-87-25	B59	None	5	1	MOB	mobile_element_insertion	clpX/lon	458014	MOB	0.241082
RM7-87-25	B59	None	5	1	intergenic	snp_intergenic	sdaA/pdeD	1896375	G->A	0.0521369
RM7-87-22	B30	None	0	3	intergenic	snp_intergenic	rdlC/chaA	1269769	G->T	0.0509391
RM7-87-14	B59	p15A	0	2	nonsynonymous	snp_nonsynonymous	baeR	2164326	A->G	0.0536823
RM7-87-40	B30	None	5	3	MOB	mobile_element_insertion	tetA-Tn5-galF	2113933	MOB	0.748454
RM7-87-12	B30	pUC	0	1	nonsynonymous	snp_nonsynonymous	cra	88353	G->A	0.0551267
RM7-87-12	B30	pUC	0	1	synonymous	snp_synonymous	fdnG	1547555	C->T	0.0579329
RM7-87-12	B30	pUC	0	1	synonymous	snp_synonymous	ydfU	1641967	G->A	0.0566916
RM7-87-12	B30	pUC	0	1	intergenic	snp_intergenic	gatD/gatB	2171625	G->A	0.0505948
RM7-87-12	B30	pUC	0	1	intergenic	snp_intergenic	yjfY/rpsF	4423542	T->C	0.0514846
RM7-87-12	B30	pUC	0	1	nonsynonymous	snp_nonsynonymous	fimD	4543641	G->A	0.07933
RM7-87-15	B59	pUC	0	2	nonsynonymous	snp_nonsynonymous	entH	628894	G->A	0.0529466
RM7-87-15	B59	pUC	0	2	nonsynonymous	snp_nonsynonymous	ychQ	1266473	C->T	0.0543814
RM7-87-15	B59	pUC	0	2	nonsynonymous	snp_nonsynonymous	elaA	2380839	T->A	0.0551429
RM7-87-15	B59	pUC	0	2	nonsynonymous	snp_nonsynonymous	rluD	2735413	T->C	0.0543618
RM7-87-15	B59	pUC	0	2	nonsynonymous	snp_nonsynonymous	lgoT	4593193	C->T	0.0505915
RM7-87-23	B30	p15A	0	3	nonsynonymous	snp_nonsynonymous	ykfC	272361	A->C	0.399971
RM7-87-9	B59	pUC	0	1	INS	small_indel	–/KanR	1124	G->AGCAAAAGGCC	0.0849222
RM7-87-9	B59	pUC	0	1	nonsynonymous	snp_nonsynonymous	dgkA	4256590	T->C	0.0587673
RM7-87-9	B59	pUC	0	1	nonsynonymous	snp_nonsynonymous	yjeJ	4373122	C->T	0.0575094
RM7-87-9	B59	pUC	0	1	nonsynonymous	snp_nonsynonymous	sgcC	4529486	T->C	0.0640469
RM7-87-24	B30	pUC	0	3	INS	small_indel	–/KanR	700	T->AGAG	0.181124
RM7-87-24	B30	pUC	0	3	synonymous	snp_synonymous	pyrH	192268	A->T	0.0605736
RM7-87-24	B30	pUC	0	3	synonymous	snp_synonymous	accA	209475	G->A	0.0869241
RM7-87-24	B30	pUC	0	3	nonsynonymous	snp_nonsynonymous	mhpB	369985	C->A	0.0615172
RM7-87-24	B30	pUC	0	3	intergenic	snp_intergenic	uof/fldA	710034	G->A	0.0989766
RM7-87-24	B30	pUC	0	3	DEL	small_indel	yphG	2678366	DEL	0.0776691
RM7-87-24	B30	pUC	0	3	synonymous	snp_synonymous	sdaC	2927850	C->T	0.0579276
RM7-87-24	B30	pUC	0	3	nonsense	snp_nonsense	ygiQ	3159571	G->A	0.0707612
RM7-87-24	B30	pUC	0	3	nonsynonymous	snp_nonsynonymous	avtA	3738773	G->A	0.0689225
RM7-87-24	B30	pUC	0	3	nonsynonymous	snp_nonsynonymous	yjfC	4411759	G->A	0.0925531
RM7-87-24	B30	pUC	0	3	synonymous	snp_synonymous	fklB	4427608	G->A	0.0925593
RM7-87-41	B30	p15A	5	3	MOB	mobile_element_insertion	tetA-Tn5-fabD	1149837	MOB	0.376842
RM7-87-41	B30	p15A	5	3	MOB	mobile_element_insertion	tetA-Tn5-ygaV	2797075	MOB	0.408805
RM7-87-39	B59	pUC	5	3	INS	small_indel	–/KanR	1124	G->AGCAAAAGGCC	0.0501093
RM7-87-39	B59	pUC	5	3	nonsynonymous	snp_nonsynonymous	yabP	58816	C->T	0.0917077
RM7-87-39	B59	pUC	5	3	nonsynonymous	snp_nonsynonymous	leuA	82089	C->T	0.070138
RM7-87-39	B59	pUC	5	3	MOB	mobile_element_insertion	clpX/lon	458014	MOB	1
RM7-87-39	B59	pUC	5	3	MOB	mobile_element_insertion	clpX/lon	458014	MOB	1
RM7-87-39	B59	pUC	5	3	nonsynonymous	snp_nonsynonymous	fadD	1887958	T->C	0.07195
RM7-87-37	B59	None	5	3	MOB	mobile_element_insertion	clpX/lon	458014	MOB	0.380488
RM7-87-30	B30	pUC	5	1	synonymous	snp_synonymous	caiB	38213	C->T	0.0671887
RM7-87-30	B30	pUC	5	1	nonsynonymous	snp_nonsynonymous	gmhA	244026	G->A	0.0713906
RM7-87-30	B30	pUC	5	1	synonymous	snp_synonymous	mhpT	375783	T->C	0.0683212
RM7-87-30	B30	pUC	5	1	nonsynonymous	snp_nonsynonymous	uvrB	813299	A->G	0.0720177
RM7-87-30	B30	pUC	5	1	nonsynonymous	snp_nonsynonymous	pyrG	2906521	C->T	0.0999656
RM7-87-30	B30	pUC	5	1	intergenic	snp_intergenic	cca/bacA	3201714	C->T	0.0799623
RM7-87-30	B30	pUC	5	1	DEL	small_indel	glyS	3722215	DEL	0.0701714
RM7-87-30	B30	pUC	5	1	synonymous	snp_synonymous	mtlA	3771951	G->A	0.0677657
RM7-87-30	B30	pUC	5	1	MOB	mobile_element_insertion	tetA-Tn5-htrL	3792041	MOB	0.841463
RM7-87-31	B59	None	5	2	MOB	mobile_element_insertion	clpX/lon	458014	MOB	0.0731707
RM7-87-31	B59	None	5	2	MOB	mobile_element_insertion	clpX/lon	458014	MOB	0.563218
RM7-87-36	B30	pUC	5	2	nonsynonymous	snp_nonsynonymous	tetA	4221	T->G	0.0635104
RM7-87-36	B30	pUC	5	2	nonsynonymous	snp_nonsynonymous	yacC	136874	G->T	0.0644956
RM7-87-36	B30	pUC	5	2	synonymous	snp_synonymous	bamA	198398	G->T	0.0540409
RM7-87-36	B30	pUC	5	2	nonsynonymous	snp_nonsynonymous	galK	788839	G->T	0.0650282
RM7-87-36	B30	pUC	5	2	synonymous	snp_synonymous	elfC	998817	G->T	0.0615177
RM7-87-36	B30	pUC	5	2	intergenic	snp_intergenic	rdlC/chaA	1269769	G->T	0.0526137
RM7-87-36	B30	pUC	5	2	nonsynonymous	snp_nonsynonymous	tynA	1449274	T->C	0.0574303
RM7-87-36	B30	pUC	5	2	synonymous	snp_synonymous	alaC	2495575	C->T	0.0644855
RM7-87-36	B30	pUC	5	2	nonsynonymous	snp_nonsynonymous	yggC	3072963	G->A	0.0505915
RM7-87-36	B30	pUC	5	2	nonsense	snp_nonsense	garR	3271126	G->T	0.0579505
RM7-87-36	B30	pUC	5	2	MOB	mobile_element_insertion	tetA-Tn5-htrL	3792041	MOB	0.848606
RM7-87-36	B30	pUC	5	2	nonsynonymous	snp_nonsynonymous	yihS	4070010	G->A	0.0729656
RM7-87-38	B59	p15A	5	3	INS	small_indel	CmR/tetA	1558	T->GTGCTAGCC	0.0688486
RM7-87-38	B59	p15A	5	3	MOB	mobile_element_insertion	clpX/lon	458014	MOB	0.129897
RM7-87-38	B59	p15A	5	3	MOB	mobile_element_insertion	clpX/lon	458014	MOB	0.115304
RM7-87-38	B59	p15A	5	3	DEL	small_indel	marR	1618558	DEL	1
RM7-87-21	B59	pUC	0	3	INS	small_indel	–/KanR	1124	G->AGCAAAAGGCC	0.0631781
RM7-87-21	B59	pUC	0	3	synonymous	snp_synonymous	pxpC	743505	G->A	0.0653291
RM7-87-21	B59	pUC	0	3	nonsynonymous	snp_nonsynonymous	srlR	2829323	T->C	0.0799441
RM7-87-21	B59	pUC	0	3	nonsynonymous	snp_nonsynonymous	yqeC	3014062	C->T	0.063962
RM7-87-21	B59	pUC	0	3	synonymous	snp_synonymous	speA	3084732	C->T	0.0575218
RM7-87-21	B59	pUC	0	3	nonsynonymous	snp_nonsynonymous	rpsI	3377698	A->G	0.0612268
RM7-87-21	B59	pUC	0	3	nonsynonymous	snp_nonsynonymous	aceK	4218707	G->A	0.0713973
RM7-87-26	B59	p15A	5	1	MOB	mobile_element_insertion	clpX/lon	458014	MOB	0.533333
RM7-87-26	B59	p15A	5	1	MOB	mobile_element_insertion	clpX/lon	458014	MOB	0.367893
RM7-87-10	B30	None	0	1	nonsynonymous	snp_nonsynonymous	yoaA	1890967	G->A	0.0519094
RM7-87-28	B30	None	5	1	MOB	mobile_element_insertion	tetA-Tn5-crl	257880	MOB	0.0709534
RM7-87-28	B30	None	5	1	MOB	mobile_element_insertion	tetA-Tn5-galF	2113933	MOB	0.478764
RM7-87-28	B30	None	5	1	MOB	mobile_element_insertion	tetA-Tn5-slp	3653742	MOB	0.0860215
RM7-87-28	B30	None	5	1	MOB	mobile_element_insertion	tetA-Tn5-emrD	3853612	MOB	0.193811
RM7-87-17	B30	p15A	0	2	nonsynonymous	snp_nonsynonymous	ykfC	272361	A->C	0.328165
RM7-87-42	B30	pUC	5	3	synonymous	snp_synonymous	ydeQ	1584890	G->A	0.0575213
RM7-87-42	B30	pUC	5	3	nonsynonymous	snp_nonsynonymous	mlaA	2462856	C->T	0.0841813
RM7-87-42	B30	pUC	5	3	nonsense	snp_nonsense	yggL	3100263	C->T	0.0768867
RM7-87-42	B30	pUC	5	3	synonymous	snp_synonymous	pnp	3307749	G->A	0.065186
RM7-87-42	B30	pUC	5	3	synonymous	snp_synonymous	nanT	3370541	G->A	0.0893955
RM7-87-42	B30	pUC	5	3	MOB	mobile_element_insertion	tetA-Tn5-htrL	3792041	MOB	0.819905
RM7-87-42	B30	pUC	5	3	nonsynonymous	snp_nonsynonymous	lysC	4230459	C->A	0.0591888
RM7-87-42	B30	pUC	5	3	nonsynonymous	snp_nonsynonymous	alr	4264962	G->T	0.061995
RM7-87-42	B30	pUC	5	3	nonsynonymous	snp_nonsynonymous	yjjI	4614038	C->T	0.0562973
RM7-87-29	B30	p15A	5	1	MOB	mobile_element_insertion	tetA-Tn5-KanR	3084	MOB	0.390866
RM7-87-29	B30	p15A	5	1	MOB	mobile_element_insertion	tetA-Tn5-fabD	1149837	MOB	0.0663812
RM7-87-29	B30	p15A	5	1	MOB	mobile_element_insertion	tetA-Tn5-ygaV	2797075	MOB	0.324561
RM7-87-16	B30	None	0	2	nonsynonymous	snp_nonsynonymous	yhdZ	3422740	G->T	0.0506172
RM7-87-16	B30	None	0	2	nonsynonymous	snp_nonsynonymous	hemN	4052031	C->T	0.0585799
RM7-87-11	B30	p15A	0	1	nonsynonymous	snp_nonsynonymous	ykfC	272361	A->C	0.341411
RM7-87-11	B30	p15A	0	1	nonsynonymous	snp_nonsynonymous	yfeH	2527537	G->A	0.0531459
RM7-87-18	B30	pUC	0	2	INS	small_indel	–/KanR	1124	G->AGCAAAAGGCC	0.0635209
RM7-87-18	B30	pUC	0	2	nonsynonymous	snp_nonsynonymous	rihA	683284	G->A	0.0547571
RM7-87-18	B30	pUC	0	2	nonsynonymous	snp_nonsynonymous	trpE	1319527	G->A	0.0768924
RM7-87-18	B30	pUC	0	2	nonsynonymous	snp_nonsynonymous	flhC	1975631	C->A	0.0775065
RM7-87-18	B30	pUC	0	2	nonsynonymous	snp_nonsynonymous	nrdA	2343429	A->C	0.0661283
RM7-87-18	B30	pUC	0	2	synonymous	snp_synonymous	mtlA	3772437	C->T	0.0694084
RM7-87-18	B30	pUC	0	2	synonymous	snp_synonymous	pldB	4007853	T->C	0.0747142
RM7-87-27	B59	pUC	5	1	MOB	mobile_element_insertion	clpX/lon	458014	MOB	0.224599
RM7-87-27	B59	pUC	5	1	nonsynonymous	snp_nonsynonymous	nagK	1178228	C->A	0.0775752
RM7-87-27	B59	pUC	5	1	DEL	large_deletion	insH21	1298723	DEL	1
RM7-87-27	B59	pUC	5	1	DEL	small_indel	marC/marR	1618324	DEL	0.76953
RM7-87-27	B59	pUC	5	1	nonsynonymous	snp_nonsynonymous	yraQ	3296787	C->T	0.0563002
RM7-87-27	B59	pUC	5	1	nonsynonymous	snp_nonsynonymous	glgP	3565293	G->A	0.0812721
RM7-87-27	B59	pUC	5	1	synonymous	snp_synonymous	yhiM	3634735	G->A	0.0629621
RM7-87-27	B59	pUC	5	1	nonsynonymous	snp_nonsynonymous	mtlA	3773613	G->A	0.0610323
RM7-87-33	B59	pUC	5	2	nonsynonymous	snp_nonsynonymous	lacI	366124	T->C	0.0595741
RM7-87-33	B59	pUC	5	2	synonymous	snp_synonymous	tauD	387735	C->T	0.0551333
RM7-87-33	B59	pUC	5	2	MOB	mobile_element_insertion	clpX/lon	458014	MOB	0.894118
RM7-87-33	B59	pUC	5	2	MOB	mobile_element_insertion	clpX/lon	458014	MOB	0.644737
RM7-87-33	B59	pUC	5	2	nonsynonymous	snp_nonsynonymous	ushA	505443	G->A	0.0579376
RM7-87-33	B59	pUC	5	2	nonsynonymous	snp_nonsynonymous	cusC	595358	G->A	0.0684605
RM7-87-33	B59	pUC	5	2	nonsynonymous	snp_nonsynonymous	ycjQ	1375076	G->A	0.0724244
RM7-87-33	B59	pUC	5	2	nonsynonymous	snp_nonsynonymous	fnr	1398295	T->G	0.0655446
RM7-87-33	B59	pUC	5	2	nonsynonymous	snp_nonsynonymous	narZ	1538631	G->A	0.0592194
RM7-87-33	B59	pUC	5	2	nonsynonymous	snp_nonsynonymous	leuE	1879394	C->T	0.059669
RM7-87-33	B59	pUC	5	2	nonsynonymous	snp_nonsynonymous	ftnB	1986618	G->T	0.0761728
RM7-87-33	B59	pUC	5	2	nonsynonymous	snp_nonsynonymous	yhbO	3298771	C->A	0.096766
RM7-87-33	B59	pUC	5	2	synonymous	snp_synonymous	yhhX	3579801	G->A	0.0505981
RM7-87-33	B59	pUC	5	2	DEL	small_indel	treF	3670855	DEL	0.0621753
RM7-87-33	B59	pUC	5	2	DEL	small_indel	treF	3670856	DEL	0.0638289
RM7-87-33	B59	pUC	5	2	DEL	small_indel	treF	3670857	DEL	0.0648637
RM7-87-33	B59	pUC	5	2	DEL	small_indel	treF	3670858	DEL	0.0634909
RM7-87-33	B59	pUC	5	2	nonsynonymous	snp_nonsynonymous	yicH	3831132	C->T	0.052598
RM7-87-33	B59	pUC	5	2	synonymous	snp_synonymous	ravA	3930128	G->T	0.0533147
RM7-87-33	B59	pUC	5	2	nonsynonymous	snp_nonsynonymous	nrfC	4289851	C->A	0.0536728
RM7-87-33	B59	pUC	5	2	nonsynonymous	snp_nonsynonymous	prfC	4610593	T->C	0.0501852
RM7-87-34	B30	None	5	2	MOB	mobile_element_insertion	tetA-Tn5-ydfJ/ynfT	1631999	MOB	0.114701
RM7-87-34	B30	None	5	2	MOB	mobile_element_insertion	tetA-Tn5-galF	2113933	MOB	0.581395
RM7-87-34	B30	None	5	2	MOB	mobile_element_insertion	tetA-Tn5-lysV/xapR	2521086	MOB	0.206983
RM7-87-35	B30	p15A	5	2	MOB	mobile_element_insertion	tetA-Tn5-KanR	3084	MOB	0.0602823
RM7-87-35	B30	p15A	5	2	MOB	mobile_element_insertion	tetA-Tn5-fabD	1149837	MOB	0.34717
RM7-87-35	B30	p15A	5	2	MOB	mobile_element_insertion	tetA-Tn5-ygaV	2797075	MOB	0.477927
RM7-87-32	B59	p15A	5	2	MOB	mobile_element_insertion	clpX/lon	458014	MOB	0.413163
RM7-87-32	B59	p15A	5	2	MOB	mobile_element_insertion	clpX/lon	458014	MOB	0.0502959
RM7-87-32	B59	p15A	5	2	MOB	mobile_element_insertion	acrR	485249	MOB	0.109515
RM7-87-32	B59	p15A	5	2	nonsynonymous	snp_nonsynonymous	marR	1618608	A->G	0.0758085

## Sheet: K12-antibiotic-generality-expt
Sample	Transposon	Plasmid	Antibiotic	AntibioticConcentration	Population	Mutation	Mutation_Category	Gene	Position	Allele	Frequency
RM7-114-9	B107	None	Tetracycline	0	1	intergenic	snp_intergenic	yagF/yagG	284446	G->T	1
RM7-114-9	B107	None	Tetracycline	0	1	DEL	large_deletion	insH21	1298723	DEL	1
RM7-114-9	B107	None	Tetracycline	0	1	nonsynonymous	snp_nonsynonymous	yhiI	3629563	G->A	0.0859847
RM7-114-9	B107	None	Tetracycline	0	1	intergenic	snp_intergenic	gltP/yjcO	4295837	A->C	0.545468
RM7-114-12	B109	None	Tetracycline	0	1	DEL	large_deletion	insH21	1298723	DEL	1
RM7-114-12	B109	None	Tetracycline	0	1	nonsynonymous	snp_nonsynonymous	puuB	1364102	C->T	0.112649
RM7-114-12	B109	None	Tetracycline	0	1	MOB	mobile_element_insertion	rihB	2254582	MOB	0.0510204
RM7-114-12	B109	None	Tetracycline	0	1	nonsynonymous	snp_nonsynonymous	hyfC	2603589	G->A	0.0650077
RM7-114-12	B109	None	Tetracycline	0	1	nonsynonymous	snp_nonsynonymous	yjgA	4457234	C->T	0.0683441
RM7-114-15	B111	p15A	Tetracycline	0	1	nonsynonymous	snp_nonsynonymous	ldtB	854886	G->A	0.0567055
RM7-114-14	B107	p15A	Tetracycline	0	1	nonsense	snp_nonsense	ftsW	98809	C->A	0.102544
RM7-114-14	B107	p15A	Tetracycline	0	1	synonymous	snp_synonymous	mfd	1171308	G->A	0.111082
RM7-114-14	B107	p15A	Tetracycline	0	1	DEL	large_deletion	insH21	1298723	DEL	1
RM7-114-13	B110	None	Tetracycline	0	1	intergenic	snp_intergenic	gltP/yjcO	4295480	T->C	0.20584
RM7-114-13	B110	None	Tetracycline	0	1	intergenic	snp_intergenic	gltP/yjcO	4295706	C->T	0.294112
RM7-115-25	B90	None	Spectinomycin	250	1	DEL	large_deletion	insH21	1298723	DEL	1
RM7-115-25	B90	None	Spectinomycin	250	1	MOB	mobile_element_insertion	miniTn5-ompC	2312290	MOB	0.840796
RM7-115-25	B90	None	Spectinomycin	250	1	MOB	mobile_element_insertion	miniTn5-groS/groL	4370654	MOB	0.0961538
RM7-115-22	B91	None	Kanamycin	0	1	nonsynonymous	snp_nonsynonymous	mukE	975230	G->T	0.117631
RM7-115-22	B91	None	Kanamycin	0	1	intergenic	snp_intergenic	gltP/yjcO	4295706	C->T	0.307683
RM7-115-22	B91	None	Kanamycin	0	1	intergenic	snp_intergenic	gltP/yjcO	4295836	A->G	0.476182
RM7-115-14	B109	None	Tetracycline	5	2	intergenic	snp_intergenic	Tnp/TcR	3002	G->T	1
RM7-115-14	B109	None	Tetracycline	5	2	nonsynonymous	snp_nonsynonymous	sgrR	77248	C->T	0.060576
RM7-115-14	B109	None	Tetracycline	5	2	synonymous	snp_synonymous	lon	458903	G->A	0.0644865
RM7-115-13	B123	None	Tetracycline	5	2	MOB	mobile_element_insertion	clpX/lon	458014	MOB	1
RM7-115-13	B123	None	Tetracycline	5	2	nonsynonymous	snp_nonsynonymous	marR	1618565	G->T	0.653537
RM7-115-13	B123	None	Tetracycline	5	2	synonymous	snp_synonymous	cheB	1966871	G->A	0.0592308
RM7-115-13	B123	None	Tetracycline	5	2	intergenic	snp_intergenic	rsmB/trkA	3436158	G->A	0.0555267
RM7-115-13	B123	None	Tetracycline	5	2	nonsynonymous	snp_nonsynonymous	yhjV	3700803	T->C	0.056684
RM7-115-13	B123	None	Tetracycline	5	2	intergenic	snp_intergenic	gltP/yjcO	4295480	T->C	0.103403
RM7-115-13	B123	None	Tetracycline	5	2	intergenic	snp_intergenic	gltP/yjcO	4295706	C->T	0.169793
RM7-115-13	B123	None	Tetracycline	5	2	intergenic	snp_intergenic	gltP/yjcO	4295836	A->G	0.399981
RM7-115-12	B111	None	Tetracycline	5	2	MOB	mobile_element_insertion	clpX/lon	458014	MOB	1
RM7-115-12	B111	None	Tetracycline	5	2	MOB	mobile_element_insertion	clpX/lon	458014	MOB	1
RM7-115-12	B111	None	Tetracycline	5	2	intergenic	snp_intergenic	ybeF/lipB	660753	G->A	0.0707655
RM7-115-12	B111	None	Tetracycline	5	2	DEL	large_deletion	insH21	1298723	DEL	1
RM7-115-12	B111	None	Tetracycline	5	2	DEL	small_indel	marC/marR	1618312	DEL	0.74413
RM7-115-12	B111	None	Tetracycline	5	2	nonsense	snp_nonsense	marR	1618484	C->A	0.142838
RM7-115-12	B111	None	Tetracycline	5	2	nonsynonymous	snp_nonsynonymous	recC	2961577	G->C	0.0695481
RM7-115-12	B111	None	Tetracycline	5	2	nonsynonymous	snp_nonsynonymous	tdcD	3262887	G->A	0.123432
RM7-115-12	B111	None	Tetracycline	5	2	intergenic	snp_intergenic	gltP/yjcO	4295836	A->G	0.333307
RM7-115-12	B111	None	Tetracycline	5	2	intergenic	snp_intergenic	gltP/yjcO	4295837	A->C	0.317075
RM7-115-15	B110	None	Tetracycline	5	2	MOB	mobile_element_insertion	clpX/lon	458014	MOB	0.0808081
RM7-115-15	B110	None	Tetracycline	5	2	MOB	mobile_element_insertion	clpX/lon	458014	MOB	0.272
RM7-115-15	B110	None	Tetracycline	5	2	DEL	small_indel	lon	460177	DEL	1
RM7-115-15	B110	None	Tetracycline	5	2	DEL	large_deletion	insH21	1298723	DEL	1
RM7-115-15	B110	None	Tetracycline	5	2	MOB	mobile_element_insertion	marR	1618424	MOB	0.101449
RM7-115-15	B110	None	Tetracycline	5	2	nonsynonymous	snp_nonsynonymous	marR	1618576	T->A	0.422533
RM7-115-15	B110	None	Tetracycline	5	2	synonymous	snp_synonymous	sbp	4108824	C->T	0.108076
RM7-115-23	B92	None	Carbenicillin	0	1	intergenic	snp_intergenic	yagF/yagG	284446	G->T	1
RM7-115-23	B92	None	Carbenicillin	0	1	DEL	small_indel	nhaB	1232665	DEL	0.238636
RM7-115-23	B92	None	Carbenicillin	0	1	DEL	small_indel	nhaB	1232666	DEL	0.233331
RM7-115-23	B92	None	Carbenicillin	0	1	DEL	large_deletion	insH21	1298723	DEL	1
RM7-115-23	B92	None	Carbenicillin	0	1	nonsynonymous	snp_nonsynonymous	fryC	2506893	A->G	0.0869126
RM7-115-24	B95	None	Chloramphenicol	0	1	nonsynonymous	snp_nonsynonymous	ecpC	307715	C->A	0.0555344
RM7-115-24	B95	None	Chloramphenicol	0	1	nonsynonymous	snp_nonsynonymous	hchA	2035939	G->A	0.0892615
RM7-115-30	B91	None	Kanamycin	250	2	MOB	mobile_element_insertion	miniTn5-rrsH	224555	MOB	0.921348
RM7-115-30	B91	None	Kanamycin	250	2	intergenic	snp_intergenic	fadE/gmhA	243359	G->A	0.074738
RM7-115-30	B91	None	Kanamycin	250	2	DEL	large_deletion	insH21	1298723	DEL	1
RM7-115-30	B91	None	Kanamycin	250	2	synonymous	snp_synonymous	hofN	3521432	G->A	0.0859942
RM7-115-30	B91	None	Kanamycin	250	2	MOB	mobile_element_insertion	miniTn5-rpmG	3811009	MOB	0.226667
RM7-115-30	B91	None	Kanamycin	250	2	intergenic	snp_intergenic	gltP/yjcO	4295801	T->C	0.199971
RM7-115-30	B91	None	Kanamycin	250	2	intergenic	snp_intergenic	gltP/yjcO	4295836	A->G	0.399988
RM7-115-30	B91	None	Kanamycin	250	2	intergenic	snp_intergenic	gltP/yjcO	4295837	A->C	0.475009
RM7-115-4	B109	None	Tetracycline	5	1	MOB	mobile_element_insertion	clpX/lon	458014	MOB	0.484536
RM7-115-4	B109	None	Tetracycline	5	1	MOB	mobile_element_insertion	clpX/lon	458014	MOB	0.647887
RM7-115-4	B109	None	Tetracycline	5	1	MOB	mobile_element_insertion	acrR	485117	MOB	0.129944
RM7-115-4	B109	None	Tetracycline	5	1	MOB	mobile_element_insertion	acrR	485256	MOB	0.127273
RM7-115-4	B109	None	Tetracycline	5	1	synonymous	snp_synonymous	kdpC	724018	G->A	0.0754433
RM7-115-4	B109	None	Tetracycline	5	1	DEL	large_deletion	insH21	1298723	DEL	1
RM7-115-4	B109	None	Tetracycline	5	1	DEL	small_indel	marC/marR	1618324	DEL	1
RM7-115-4	B109	None	Tetracycline	5	1	MOB	mobile_element_insertion	rihB	2254582	MOB	1
RM7-115-4	B109	None	Tetracycline	5	1	nonsynonymous	snp_nonsynonymous	gcvP	3046445	G->A	0.061038
RM7-115-4	B109	None	Tetracycline	5	1	nonsynonymous	snp_nonsynonymous	glcG	3123726	C->T	0.105743
RM7-115-4	B109	None	Tetracycline	5	1	intergenic	snp_intergenic	gltP/yjcO	4295706	C->T	0.199984
RM7-115-4	B109	None	Tetracycline	5	1	intergenic	snp_intergenic	gltP/yjcO	4295836	A->G	0.482744
RM7-115-3	B123	None	Tetracycline	5	1	MOB	mobile_element_insertion	clpX/lon	458014	MOB	1
RM7-115-3	B123	None	Tetracycline	5	1	MOB	mobile_element_insertion	clpX/lon	458014	MOB	1
RM7-115-3	B123	None	Tetracycline	5	1	intergenic	snp_intergenic	ycdU/serX	1096382	C->T	0.187482
RM7-115-3	B123	None	Tetracycline	5	1	INS	small_indel	marR	1618675	G->C	0.873875
RM7-115-3	B123	None	Tetracycline	5	1	intergenic	snp_intergenic	gltP/yjcO	4295836	A->G	0.326058
RM7-115-3	B123	None	Tetracycline	5	1	intergenic	snp_intergenic	gltP/yjcO	4295837	A->C	0.333336
RM7-115-31	B92	None	Carbenicillin	2000	2	nonsynonymous	snp_nonsynonymous	ycfT	1173905	C->T	0.0869231
RM7-115-31	B92	None	Carbenicillin	2000	2	DEL	small_indel	nhaB	1232665	DEL	0.274724
RM7-115-31	B92	None	Carbenicillin	2000	2	DEL	small_indel	nhaB	1232666	DEL	0.284089
RM7-115-31	B92	None	Carbenicillin	2000	2	DEL	large_deletion	insH21	1298723	DEL	1
RM7-115-31	B92	None	Carbenicillin	2000	2	MOB	mobile_element_insertion	miniTn5-fis	3411122	MOB	0.762238
RM7-115-31	B92	None	Carbenicillin	2000	2	MOB	mobile_element_insertion	miniTn5-atpA	3919081	MOB	0.34715
RM7-115-2	B111	None	Tetracycline	5	1	MOB	mobile_element_insertion	clpX/lon	458014	MOB	0.124138
RM7-115-2	B111	None	Tetracycline	5	1	MOB	mobile_element_insertion	clpX/lon	458014	MOB	0.438053
RM7-115-2	B111	None	Tetracycline	5	1	MOB	mobile_element_insertion	acrR	485249	MOB	0.0636364
RM7-115-2	B111	None	Tetracycline	5	1	MOB	mobile_element_insertion	acrR	485273	MOB	0.230769
RM7-115-2	B111	None	Tetracycline	5	1	DEL	small_indel	marR	1618715	DEL	1
RM7-115-2	B111	None	Tetracycline	5	1	intergenic	snp_intergenic	gltP/yjcO	4295836	A->G	0.348808
RM7-115-2	B111	None	Tetracycline	5	1	intergenic	snp_intergenic	gltP/yjcO	4295837	A->C	0.378388
RM7-115-5	B110	None	Tetracycline	5	1	MOB	mobile_element_insertion	clpX/lon	458014	MOB	0.571429
RM7-115-5	B110	None	Tetracycline	5	1	MOB	mobile_element_insertion	clpX/lon	458014	MOB	0.867647
RM7-115-5	B110	None	Tetracycline	5	1	nonsynonymous	snp_nonsynonymous	ybbP	519781	C->T	0.0713959
RM7-115-5	B110	None	Tetracycline	5	1	DEL	large_deletion	insH21	1298723	DEL	1
RM7-115-5	B110	None	Tetracycline	5	1	nonsynonymous	snp_nonsynonymous	marR	1618594	T->G	1
RM7-115-5	B110	None	Tetracycline	5	1	nonsynonymous	snp_nonsynonymous	soxR	4277560	T->A	0.0825596
RM7-115-5	B110	None	Tetracycline	5	1	synonymous|synonymous	snp_synonymous|synonymous	mcrB|mcrB	4577735	G->T	0.0720487
RM7-114-16	B123	p15A	Tetracycline	0	1	nonsynonymous	snp_nonsynonymous	gfcE	1044496	C->T	0.0826144
RM7-114-16	B123	p15A	Tetracycline	0	1	noncoding	snp_noncoding	asnV	2061923	C->A	0.0784121
RM7-114-16	B123	p15A	Tetracycline	0	1	intergenic	snp_intergenic	eutH/eutG	2567954	C->T	0.10808
RM7-114-11	B123	None	Tetracycline	0	1	DEL	large_deletion	insH21	1298723	DEL	1
RM7-114-11	B123	None	Tetracycline	0	1	nonsynonymous	snp_nonsynonymous	zur	4259142	G->A	0.0799665
RM7-114-18	B110	p15A	Tetracycline	0	1	synonymous	snp_synonymous	dnaE	206409	G->T	0.0701542
RM7-114-18	B110	p15A	Tetracycline	0	1	DEL	large_deletion	insH21	1298723	DEL	1
RM7-114-18	B110	p15A	Tetracycline	0	1	synonymous	snp_synonymous	malT	3554481	G->T	0.0592365
RM7-114-18	B110	p15A	Tetracycline	0	1	nonsynonymous	snp_nonsynonymous	msrA	4441335	C->T	0.0529466
RM7-114-10	B111	None	Tetracycline	0	1	nonsynonymous	snp_nonsynonymous	murD	98107	C->A	0.0529523
RM7-114-10	B111	None	Tetracycline	0	1	nonsynonymous	snp_nonsynonymous	rutA	1072620	C->A	0.123052
RM7-114-10	B111	None	Tetracycline	0	1	DEL	large_deletion	insH21	1298723	DEL	1
RM7-114-10	B111	None	Tetracycline	0	1	nonsynonymous	snp_nonsynonymous	ugpB	3591527	A->G	0.102513
RM7-114-10	B111	None	Tetracycline	0	1	synonymous	snp_synonymous	nfi	4198759	G->A	0.0824437
RM7-115-19	B109	p15A	Tetracycline	5	2	MOB	mobile_element_insertion	clpX/lon	458014	MOB	1
RM7-115-19	B109	p15A	Tetracycline	5	2	MOB	mobile_element_insertion	clpX/lon	458014	MOB	0.945946
RM7-115-19	B109	p15A	Tetracycline	5	2	MOB	mobile_element_insertion	acrR	485249	MOB	0.497487
RM7-115-19	B109	p15A	Tetracycline	5	2	intergenic	snp_intergenic	marC/marR	1618339	C->G	0.0981951
RM7-115-19	B109	p15A	Tetracycline	5	2	nonsynonymous	snp_nonsynonymous	marR	1618477	T->G	0.390807
RM7-115-19	B109	p15A	Tetracycline	5	2	nonsynonymous	snp_nonsynonymous	adeD	3844798	G->A	0.091928
RM7-115-19	B109	p15A	Tetracycline	5	2	intergenic	snp_intergenic	gltP/yjcO	4295836	A->G	0.333315
RM7-115-19	B109	p15A	Tetracycline	5	2	intergenic	snp_intergenic	gltP/yjcO	4295837	A->C	0.344829
RM7-115-26	B91	None	Kanamycin	250	1	MOB	mobile_element_insertion	miniTn5-cspA	3719793	MOB	1
RM7-115-26	B91	None	Kanamycin	250	1	intergenic	snp_intergenic	gltP/yjcO	4295836	A->G	0.333312
RM7-115-10	B110	p15A	Tetracycline	5	1	MOB	mobile_element_insertion	miniIS50-KanR	2643	MOB	0.89769
RM7-115-10	B110	p15A	Tetracycline	5	1	MOB	mobile_element_insertion	acrR	485461	MOB	1
RM7-115-10	B110	p15A	Tetracycline	5	1	intergenic	snp_intergenic	ydfJ/ynfT	1632061	A->G	0.275333
RM7-115-10	B110	p15A	Tetracycline	5	1	noncoding	snp_noncoding	rseX	2033361	G->A	0.0859947
RM7-115-10	B110	p15A	Tetracycline	5	1	intergenic	snp_intergenic	gltP/yjcO	4295836	A->G	0.243211
RM7-115-10	B110	p15A	Tetracycline	5	1	intergenic	snp_intergenic	gltP/yjcO	4295837	A->C	0.346156
RM7-115-28	B95	None	Chloramphenicol	70	1	DEL	large_deletion	insH21	1298723	DEL	1
RM7-115-28	B95	None	Chloramphenicol	70	1	MOB	mobile_element_insertion	miniTn5-rrlC	3943397	MOB	0.495238
RM7-115-28	B95	None	Chloramphenicol	70	1	intergenic	snp_intergenic	gltP/yjcO	4295836	A->G	0.319976
RM7-115-28	B95	None	Chloramphenicol	70	1	intergenic	snp_intergenic	gltP/yjcO	4295837	A->C	0.347829
RM7-115-28	B95	None	Chloramphenicol	70	1	intergenic	snp_intergenic	gltP/yjcO	4295914	T->C	0.23401
RM7-115-17	B111	p15A	Tetracycline	5	2	INS	small_indel	Tnp/TcR	2598	G->AAGGAGATATACA	1
RM7-115-17	B111	p15A	Tetracycline	5	2	MOB	mobile_element_insertion	acrR	485249	MOB	1
RM7-115-17	B111	p15A	Tetracycline	5	2	nonsynonymous	snp_nonsynonymous	chiP	708567	G->A	0.0522618
RM7-115-17	B111	p15A	Tetracycline	5	2	DEL	large_deletion	insH21	1298723	DEL	1
RM7-115-17	B111	p15A	Tetracycline	5	2	synonymous	snp_synonymous	ghxQ	3027599	T->C	0.0689244
RM7-115-17	B111	p15A	Tetracycline	5	2	nonsynonymous	snp_nonsynonymous	gss	3136562	C->A	0.0615153
RM7-115-17	B111	p15A	Tetracycline	5	2	intergenic	snp_intergenic	yhjX/yhjY	3711756	G->T	0.0571203
RM7-115-29	B90	None	Spectinomycin	250	2	DEL	large_deletion	insH21	1298723	DEL	1
RM7-115-29	B90	None	Spectinomycin	250	2	MOB	mobile_element_insertion	miniTn5-lysV	2520949	MOB	1
RM7-115-16	B107	p15A	Tetracycline	5	2	MOB	mobile_element_insertion	clpX/lon	458014	MOB	0.148472
RM7-115-16	B107	p15A	Tetracycline	5	2	synonymous	snp_synonymous	pal	778620	C->T	0.066637
RM7-115-16	B107	p15A	Tetracycline	5	2	DEL	large_deletion	insH21	1298723	DEL	1
RM7-115-16	B107	p15A	Tetracycline	5	2	nonsynonymous	snp_nonsynonymous	marR	1618633	T->C	0.123152
RM7-115-16	B107	p15A	Tetracycline	5	2	nonsynonymous	snp_nonsynonymous	fadH	3232082	C->T	0.0644875
RM7-115-11	B107	None	Tetracycline	5	2	intergenic	snp_intergenic	yagF/yagG	284446	G->T	1
RM7-115-11	B107	None	Tetracycline	5	2	MOB	mobile_element_insertion	clpX/lon	458014	MOB	0.657143
RM7-115-11	B107	None	Tetracycline	5	2	MOB	mobile_element_insertion	clpX/lon	458014	MOB	0.784431
RM7-115-11	B107	None	Tetracycline	5	2	MOB	mobile_element_insertion	acrR	485069	MOB	0.105042
RM7-115-11	B107	None	Tetracycline	5	2	synonymous	snp_synonymous	dtpD	740461	A->T	0.060143
RM7-115-11	B107	None	Tetracycline	5	2	DEL	small_indel	marR	1618492	DEL	0.579439
RM7-115-11	B107	None	Tetracycline	5	2	DEL	large_deletion	metW–metV	2947113	DEL	0.65502
RM7-115-11	B107	None	Tetracycline	5	2	intergenic	snp_intergenic	gltP/yjcO	4295836	A->G	0.355531
RM7-115-11	B107	None	Tetracycline	5	2	intergenic	snp_intergenic	gltP/yjcO	4295837	A->C	0.317075
RM7-115-11	B107	None	Tetracycline	5	2	intergenic	snp_intergenic	gltP/yjcO	4295914	T->C	0.212464
RM7-115-18	B123	p15A	Tetracycline	5	2	intergenic	snp_intergenic	Tnp/TcR	2887	G->T	1
RM7-115-18	B123	p15A	Tetracycline	5	2	DEL	large_deletion	insH21	1298723	DEL	1
RM7-115-18	B123	p15A	Tetracycline	5	2	synonymous	snp_synonymous	actS	2999231	G->A	0.0807791
RM7-115-18	B123	p15A	Tetracycline	5	2	intergenic	snp_intergenic	gltP/yjcO	4295480	T->C	0.0879631
RM7-115-27	B92	None	Carbenicillin	2000	1	intergenic	snp_intergenic	yagF/yagG	284446	G->T	1
RM7-115-27	B92	None	Carbenicillin	2000	1	DEL	small_indel	nhaB	1232665	DEL	0.201922
RM7-115-27	B92	None	Carbenicillin	2000	1	DEL	small_indel	nhaB	1232666	DEL	0.207919
RM7-115-27	B92	None	Carbenicillin	2000	1	synonymous	snp_synonymous	chaA	1270870	C->T	0.0776415
RM7-115-27	B92	None	Carbenicillin	2000	1	DEL	large_deletion	insH21	1298723	DEL	1
RM7-115-27	B92	None	Carbenicillin	2000	1	MOB	mobile_element_insertion	miniTn5-proV	2804826	MOB	0.202186
RM7-115-27	B92	None	Carbenicillin	2000	1	MOB	mobile_element_insertion	miniTn5-proV	2805483	MOB	0.151659
RM7-115-27	B92	None	Carbenicillin	2000	1	MOB	mobile_element_insertion	miniTn5-nfeR	3216588	MOB	0.384615
RM7-115-27	B92	None	Carbenicillin	2000	1	intergenic	snp_intergenic	hdeD/arrS	3657474	C->T	0.0850792
RM7-115-27	B92	None	Carbenicillin	2000	1	intergenic	snp_intergenic	gltP/yjcO	4295836	A->G	0.272701
RM7-115-27	B92	None	Carbenicillin	2000	1	intergenic	snp_intergenic	gltP/yjcO	4295837	A->C	0.322582
RM7-115-20	B110	p15A	Tetracycline	5	2	MOB	mobile_element_insertion	miniIS50-KanR	2919	MOB	1
RM7-115-20	B110	p15A	Tetracycline	5	2	synonymous	snp_synonymous	tfaE	1208044	A->G	0.079957
RM7-115-20	B110	p15A	Tetracycline	5	2	synonymous	snp_synonymous	ydfJ	1631006	C->T	0.0754457
RM7-115-7	B111	p15A	Tetracycline	5	1	nonsynonymous	snp_nonsynonymous	TcR	2631	C->T	0.333326
RM7-115-7	B111	p15A	Tetracycline	5	1	MOB	mobile_element_insertion	clpX/lon	458014	MOB	0.496241
RM7-115-7	B111	p15A	Tetracycline	5	1	MOB	mobile_element_insertion	acrR	485249	MOB	1
RM7-115-7	B111	p15A	Tetracycline	5	1	DEL	large_deletion	insH21	1298723	DEL	1
RM7-115-7	B111	p15A	Tetracycline	5	1	synonymous	snp_synonymous	pheS	1797351	G->A	0.084178
RM7-115-7	B111	p15A	Tetracycline	5	1	nonsynonymous	snp_nonsynonymous	pta	2414517	G->T	0.103876
RM7-115-7	B111	p15A	Tetracycline	5	1	synonymous	snp_synonymous	rtcR	3559070	C->T	0.10201
RM7-115-9	B109	p15A	Tetracycline	5	1	MOB	mobile_element_insertion	clpX/lon	458014	MOB	0.333333
RM7-115-9	B109	p15A	Tetracycline	5	1	MOB	mobile_element_insertion	acrR	485249	MOB	0.626168
RM7-115-9	B109	p15A	Tetracycline	5	1	DEL	large_deletion	insH21	1298723	DEL	1
RM7-115-9	B109	p15A	Tetracycline	5	1	nonsynonymous	snp_nonsynonymous	marR	1618593	G->A	0.319143
RM7-115-9	B109	p15A	Tetracycline	5	1	nonsense	snp_nonsense	marR	1618692	C->T	0.618579
RM7-115-9	B109	p15A	Tetracycline	5	1	synonymous	snp_synonymous	truC	2922785	C->T	0.0634623
RM7-115-9	B109	p15A	Tetracycline	5	1	intergenic	snp_intergenic	gltP/yjcO	4295836	A->G	0.318154
RM7-115-9	B109	p15A	Tetracycline	5	1	intergenic	snp_intergenic	gltP/yjcO	4295914	T->C	0.230732
RM7-115-8	B123	p15A	Tetracycline	5	1	MOB	mobile_element_insertion	clpX/lon	458014	MOB	0.829268
RM7-115-8	B123	p15A	Tetracycline	5	1	MOB	mobile_element_insertion	clpX/lon	458014	MOB	0.654321
RM7-115-8	B123	p15A	Tetracycline	5	1	nonsynonymous	snp_nonsynonymous	marR	1618576	T->A	1
RM7-115-8	B123	p15A	Tetracycline	5	1	nonsynonymous	snp_nonsynonymous	hslO	3529570	C->T	0.0615077
RM7-115-8	B123	p15A	Tetracycline	5	1	intergenic	snp_intergenic	gltP/yjcO	4295836	A->G	0.257111
RM7-115-8	B123	p15A	Tetracycline	5	1	intergenic	snp_intergenic	gltP/yjcO	4295837	A->C	0.258066
RM7-115-6	B107	p15A	Tetracycline	5	1	intergenic	snp_intergenic	gltP/yjcO	4295836	A->G	0.25712
RM7-115-6	B107	p15A	Tetracycline	5	1	intergenic	snp_intergenic	gltP/yjcO	4295837	A->C	0.275862
RM7-115-1	B107	None	Tetracycline	5	1	intergenic	snp_intergenic	yagF/yagG	284446	G->T	1
RM7-115-1	B107	None	Tetracycline	5	1	DEL	large_deletion	insH21	1298723	DEL	1
RM7-115-32	B95	None	Chloramphenicol	70	2	nonsynonymous	snp_nonsynonymous	ycgV	1252365	G->T	0.0850892
RM7-115-32	B95	None	Chloramphenicol	70	2	intergenic	snp_intergenic	gltP/yjcO	4295836	A->G	0.322559
RM7-115-32	B95	None	Chloramphenicol	70	2	intergenic	snp_intergenic	gltP/yjcO	4295837	A->C	0.275863
RM7-115-32	B95	None	Chloramphenicol	70	2	intergenic	snp_intergenic	gltP/yjcO	4295914	T->C	0.243873
