# Supplementary material for: Duplicated antibiotic resistance genes reveal ongoing selection and horizontal gene transfer in bacteria
Source: Nat Commun. 2024 Feb 16;15:1449. doi: 10.1038/s41467-024-45638-9 (PMC10873360; doi:10.1038/s41467-024-45638-9)
Supplement: Supplementary file 6 — Supplementary Dataset 3 [file 41467_2024_45638_MOESM6_ESM.csv]

Annotation_Accession	host	isolation_source	Annotation	Organism	Strain	Genus	hasDuplicatedARGs
GCF_019552145.1_ASM1955214v1	chicken	Epidemic materials	Livestock	Riemerella anatipestifer	20190604J2-1	Riemerella	TRUE
GCF_001635975.1_ASM163597v1	Homo sapiens	NA	Humans	Streptococcus pyogenes	MGAS27061	Streptococcus	FALSE
GCF_900636445.1_41965_G01	NA	Oral Cavity	Humans	Streptococcus vestibularis	NCTC12167	Streptococcus	FALSE
GCF_000648735.3_ASM64873v3	Actinidia deliciosa 'Hayward'	NA	Plants & Animals	Pseudomonas syringae pv. actinidiae ICMP 18884	ICMP 18884	Pseudomonas	FALSE
GCF_019754235.1_ASM1975423v1	NA	soil	Earth	Pseudomonas protegens	PS1	Pseudomonas	FALSE
GCF_005518015.1_ASM551801v1	Homo sapiens	sputum	Humans	Mycobacterium avium subsp. hominissuis	101174	Mycobacterium	FALSE
GCF_019330045.1_ASM1933004v1	Homo sapiens	NA	Humans	Staphylococcus epidermidis	B1286247	Staphylococcus	FALSE
GCF_011694695.1_ASM1169469v1	Homo sapiens	blood	Humans	Streptococcus pneumoniae	PZ900701590	Streptococcus	FALSE
GCF_020520365.1_ASM2052036v1	Homo sapiens	hospital	Humans	Acinetobacter baumannii	HKU5	Acinetobacter	TRUE
GCF_002009315.1_ASM200931v1	Homo sapiens	NA	Humans	Escherichia coli	MDR_56	Escherichia	FALSE
GCF_018289275.1_ASM1828927v1	Homo sapiens	feces	Humans	Bacteroides thetaiotaomicron	CL11T00C24	Bacteroides	TRUE
GCF_016629565.1_ASM1662956v1	NA	marine hydrothermal vent chimney	Water	Nitratiruptor sp. YY08-10	YY08-10	Nitratiruptor	FALSE
GCF_902810285.1_SC406	NA	Water	Water	Escherichia coli	SC406	Escherichia	FALSE
GCF_001686585.1_ASM168658v1	Homo sapiens	nasopharyngeal swab	Humans	Bordetella pertussis	VA-145	Bordetella	FALSE
GCF_009945865.1_ASM994586v1	Homo sapiens	nasophraynx	Humans	Mycoplasma pneumoniae	10-1385	Mycoplasma	FALSE
GCF_904425455.1_ASM90442545v1	NA	activated sludge	Human-impacted	Enterobacter cancerogenus	UPC1	Enterobacter	FALSE
GCF_002355135.1_ASM235513v1	Panesthia angustipennis yayeyamensis	NA	Plants & Animals	Blattabacterium cuenoti BPAY	BPAY	Blattabacterium	FALSE
GCF_003205835.1_ASM320583v1	NA	wastewater	Human-impacted	Stenotrophomonas maltophilia	SJTL3	Stenotrophomonas	FALSE
GCF_002777055.1_ASM277705v1	Homo sapiens	epithelial cells	Humans	Chlamydia trachomatis	SQ02	Chlamydia	FALSE
GCF_013838465.1_ASM1383846v1	NA	Pooled sheep faecal samples collected from floor of farm	Livestock	Escherichia fergusonii	RHB24-C06	Escherichia	FALSE
GCF_000943805.1_ASM94380v1	NA	soil	Earth	Sphingobium sp. YBL2	YBL2	Sphingobium	FALSE
GCF_012224465.1_ASM1222446v1	Euplotes	Marine	Water	Francisella adeliensis	FSC1325	Francisella	FALSE
GCF_019844075.1_ASM1984407v1	Medicago sativa	seed coat	Plants & Animals	Curtobacterium sp. TC1	TC1	Curtobacterium	FALSE
GCF_013466425.1_ASM1346642v1	Homo sapiens	NA	Humans	Mycobacterium vicinigordonae	24	Mycobacterium	FALSE
GCF_018223685.1_ASM1822368v1	fish	kidney	Plants & Animals	Nocardia seriolae	TL20	Nocardia	FALSE
GCF_003112225.1_ASM311222v1	Bos taurus	feces	Livestock	Escherichia coli O26 str. RM10386	RM10386	Escherichia	FALSE
GCF_000143685.1_ASM14368v1	NA	chicken yard waste	Food	Clostridium ljungdahlii DSM 13528	DSM 13528	Clostridium	FALSE
GCF_010230375.1_ASM1023037v1	NA	Korean adult feces	Humans	Akkermansia muciniphila	EB-AMDK-40	Akkermansia	FALSE
GCF_002447595.1_ASM244759v1	Homo sapiens	sputum	Humans	Mycobacterium tuberculosis	LN55	Mycobacterium	FALSE
GCF_001018645.2_ASM101864v2	Homo sapiens	NA	Humans	Staphylococcus aureus	FDAARGOS_2	Staphylococcus	FALSE
GCF_000746525.1_ASM74652v1	NA	soil	Earth	Pseudomonas alkylphenolica	KL28	Pseudomonas	FALSE
GCF_001189295.1_ASM118929v1	NA	soil	Earth	Chondromyces crocatus	Cm c5	Chondromyces	FALSE
GCF_009913595.1_ASM991359v1	NA	Ganjang(korea Soy sauce)	Food	Bacillus subtilis	SRCM102756	Bacillus	FALSE
GCF_900475075.1_42290_F02	Homo sapiens	not available: to be reported later	Humans	Streptococcus pyogenes	NCTC8195	Streptococcus	FALSE
GCF_018417515.1_ASM1841751v1	NA	mixed forest with bamboo	Earth	Bacillus halotolerans	MBH1	Bacillus	FALSE
GCF_002998015.1_ASM299801v1	Mus musculus	plaque-purified isolate from stock culture	Plants & Animals	Chlamydia muridarum str. Nigg	Nigg	Chlamydia	FALSE
GCF_006496635.1_ASM649663v1	NA	Wastewater sludge	Human-impacted	Azoarcus sp. DD4	DD4	Azoarcus	FALSE
GCF_016775905.1_ASM1677590v1	Homo sapiens	NA	Humans	Escherichia coli	RIVM_C030443	Escherichia	FALSE
GCF_016903195.1_ASM1690319v1	Homo sapiens	NA	Humans	Klebsiella pneumoniae	FDAARGOS_1305	Klebsiella	TRUE
GCF_001190805.1_ASM119080v1	tiapia	brain	Humans	Streptococcus agalactiae	HN016	Streptococcus	FALSE
GCF_014884505.1_ASM1488450v1	NA	animal	Plants & Animals	Brucella suis bv. 4	CVI_72	Brucella	FALSE
GCF_000817995.1_ASM81799v1	Homo sapiens	human feces	Humans	Bifidobacterium adolescentis	BBMN23	Bifidobacterium	FALSE
GCF_001986215.1_ASM198621v1	Homo sapiens	NA	Humans	Bordetella pertussis	H851	Bordetella	FALSE
GCF_002759095.2_ASM275909v2	Phaseolus vulgaris	NA	Plants & Animals	Xanthomonas phaseoli pv. phaseoli	CFBP412	Xanthomonas	FALSE
GCF_007431345.1_ASM743134v1	NA	arctica soil	Earth	Chitinimonas arctica	R3-44	Chitinimonas	FALSE
GCF_001587175.1_ASM158717v1	Homo sapiens	supragingival plaque from caries-free child	Humans	Streptococcus sp. A12	A12	Streptococcus	FALSE
GCF_009883775.1_ASM988377v1	NA	Oil field produced water	Human-impacted	Sulfurimonas sp. CVO	CVO	Sulfurimonas	FALSE
GCF_000335875.2_ASM33587v2	NA	Poultry	Livestock	Salmonella enterica subsp. enterica serovar Enteritidis str. 18569	18569	Salmonella	FALSE
GCF_000632905.1_ASM63290v1	Homo sapiens	NA	Humans	Ehrlichia chaffeensis str. Osceola	Osceola	Ehrlichia	FALSE
GCF_017498605.1_ASM1749860v1	porcine	feces	Livestock	Acinetobacter towneri	GX5	Acinetobacter	FALSE
GCF_003950235.1_ASM395023v1	Homo sapiens	blood	Humans	Pseudomonas aeruginosa	B41226	Pseudomonas	TRUE
GCF_016804265.1_ASM1680426v1	Homo sapiens	NA	Humans	Bordetella parapertussis	J216	Bordetella	FALSE
GCF_900184705.1_CAMBI-1	NA	Anaerobic digester biomass	Human-impacted	Brevefilum fermentans	CAMBI-1	Brevefilum	FALSE
GCF_002260685.1_ASM226068v1	Homo sapiens	Pleural effusion	Humans	Nocardiopsis dassonvillei	HZNU_N_1	Nocardiopsis	FALSE
GCF_003194245.1_ASM319424v1	Homo sapiens	sputum	Humans	Pseudomonas aeruginosa	CCUG 70744	Pseudomonas	FALSE
GCF_002357935.1_ASM235793v1	Homo sapiens	NA	Humans	Mycobacterium tuberculosis	HN-205	Mycobacterium	FALSE
GCF_017161205.1_ASM1716120v1	NA	Soil samples of chilli in Haidian Harbor Garden; Haikou city; Hainan Province; China	Earth	Bacillus altitudinis	1817	Bacillus	FALSE
GCF_001548135.1_ASM154813v1	Homo sapiens	NA	Humans	Pseudomonas aeruginosa	8380	Pseudomonas	FALSE
GCF_013201255.1_ASM1320125v1	pig	slaughterhouse	Livestock	Escherichia coli	CP55_Sichuan	Escherichia	FALSE
GCF_017378625.1_ASM1737862v1	NA	Infant feces	Humans	Bifidobacterium longum subsp. infantis	JCM 7010	Bifidobacterium	FALSE
GCF_014280235.1_ASM1428023v1	NA	marine environment	Water	Cyanobium sp. NS01	NS01	Cyanobium	FALSE
GCF_001606215.1_ASM160621v1	Homo sapiens	NA	Humans	Mycobacteroides abscessus	FLAC004	Mycobacteroides	FALSE
GCF_011301115.1_ASM1130111v1	NA	Cybister brevis	Plants & Animals	Erysipelothrix sp. HDW6B	HDW6B	Erysipelothrix	FALSE
GCF_003184985.1_ASM318498v1	Homo sapiens	left-sided endocarditis	Humans	Staphylococcus aureus	IT1-S	Staphylococcus	FALSE
GCF_019469165.1_ASM1946916v1	Apis cerana	gut tissue	Plants & Animals	Gilliamella sp. ESL0443	ESL0443	Gilliamella	FALSE
GCF_002277955.1_ASM227795v1	NA	terrestrial hot spring	Earth	Thermogutta terrifontis	R1	Thermogutta	FALSE
GCF_003925975.1_ASM392597v1	Bos taurus	milk	Livestock	Mycoplasmopsis californica	HAZ106_1lincomycin	Mycoplasmopsis	FALSE
GCF_000623195.2_ASM62319v2	NA	Broiler	Livestock	Salmonella enterica subsp. enterica serovar Enteritidis str. EC20120005	EC20120005	Salmonella	FALSE
GCF_001900295.1_ASM190029v1	cow	NA	Livestock	Escherichia coli	C1	Escherichia	FALSE
GCF_014775695.1_ASM1477569v1	Seriola lalandi	NA	Plants & Animals	Photobacterium damselae subsp. piscicida	AS-16-0555-7	Photobacterium	FALSE
GCF_002795865.1_ASM279586v1	NA	Intertidal sediment	Earth	Qipengyuania seohaensis	SW-135	Qipengyuania	FALSE
GCF_000834495.1_ASM83449v1	Homo sapiens	Human Clinical	Humans	Yersinia pestis	El Dorado	Yersinia	FALSE
GCF_018736145.1_ASM1873614v1	NA	soil	Earth	Amycolatopsis sp. CA-230715	CA-230715	Amycolatopsis	FALSE
GCF_001636235.1_ASM163623v1	Homo sapiens	Bronchial fluid	Humans	Acinetobacter baumannii	3207	Acinetobacter	TRUE
GCF_008807855.1_ASM880785v1	NA	activated sludge	Human-impacted	Cupriavidus oxalaticus	T2	Cupriavidus	FALSE
GCF_016747995.1_ASM1674799v1	Homo sapiens	String method	Humans	Helicobacter pylori	ASHA-001	Helicobacter	FALSE
GCF_002591235.1_ASM259123v1	Homo sapiens	G tube	Humans	Pseudomonas sp. FDAARGOS_380	FDAARGOS_380	Pseudomonas	FALSE
GCF_001932795.1_ASM193279v1	Salmo salar	Liver	Plants & Animals	Piscirickettsia salmonis	PM51819A	Piscirickettsia	FALSE
GCF_010223255.1_ASM1022325v1	NA	Korean adult feces	Humans	Akkermansia muciniphila	EB-AMDK-35	Akkermansia	FALSE
GCF_002302615.1_ASM230261v1	Homo sapiens	Bronchial aspirate	Humans	Capnocytophaga leadbetteri	H6253	Capnocytophaga	FALSE
GCF_006351965.1_ASM635196v1	NA	surface of plastic from ocean	Water	Oceanicola sp. D3	D3	Oceanicola	FALSE
GCF_001683535.1_ASM168353v1	Siniperca chuatsi	NA	Plants & Animals	Aeromonas hydrophila	GYK1	Aeromonas	FALSE
GCF_002786465.1_ASM278646v1	Homo sapiens	bone	Humans	Staphylococcus aureus	EDCC5458	Staphylococcus	FALSE
GCF_002504125.1_ASM250412v1	NA	river water	Water	Salmonella enterica subsp. enterica	RM11060	Salmonella	FALSE
GCF_001752885.1_ASM175288v1	NA	Clinical	Humans	Legionella pneumophila	C3_O	Legionella	FALSE
GCF_000299475.1_ASM29947v1	Homo sapiens	NA	Humans	Escherichia coli O104:H4 str. 2009EL-2071	2009EL-2071	Escherichia	FALSE
GCF_008728775.1_ASM872877v1	Homo sapiens	groin	Humans	Staphylococcus lugdunensis	SL118	Staphylococcus	FALSE
GCF_008807935.1_ASM880793v1	cattle	cervico-vaginal swab	Livestock	Listeria monocytogenes	52859	Listeria	FALSE
GCF_000993805.1_ASM99380v1	NA	sediment	Earth	Infirmifilum uzonense	1807-2	Infirmifilum	FALSE
GCF_002946835.1_ASM294683v1	NA	soil	Earth	Streptomyces dengpaensis	XZHG99	Streptomyces	FALSE
GCF_013004065.1_ASM1300406v1	NA	deep-seawater	Water	Limnobacter sp. SAORIC-580	SAORIC-580	Limnobacter	FALSE
GCF_004795795.1_ASM479579v1	soil	NA	Earth	Stenotrophomonas sp. PAMC25021	PAMC25021	Stenotrophomonas	FALSE
GCF_001890325.1_ASM189032v1	Homo sapiens	NA	Humans	Escherichia coli	319	Escherichia	FALSE
GCF_019703915.1_ASM1970391v1	Homo sapiens	NA	Humans	Rhodococcus hoagii	JCM94-14	Rhodococcus	FALSE
GCF_003815935.1_ASM381593v1	Homo sapiens	blood	Humans	Chryseobacterium indologenes	H5559	Chryseobacterium	FALSE
GCF_018024495.1_ASM1802449v1	NA	Archimandrita tessellata	Plants & Animals	Agromyces sp. G127AT	G127AT	Agromyces	FALSE
GCF_008728635.1_ASM872863v1	NA	soil	Earth	Hymenobacter baengnokdamensis	BRD72	Hymenobacter	FALSE
GCF_008064875.1_ASM806487v1	Homo sapiens	feces	Humans	Escherichia fergusonii	ATCC 35473	Escherichia	FALSE
GCF_001989195.1_ASM198919v1	Homo sapiens	NA	Humans	Bordetella pertussis	J162	Bordetella	FALSE
GCF_017869415.1_ASM1786941v1	NA	dairy	Human-impacted	Lactococcus lactis subsp. lactis bv. diacetylactis	Ge001	Lactococcus	FALSE
GCF_001703555.1_ASM170355v1	NA	poultry meat	Food	Carnobacterium divergens	TMW 2.1579	Carnobacterium	FALSE
GCF_013624375.1_ASM1362437v1	NA	Freshwater sample from upstream of wastewater treatment plant	Human-impacted	Klebsiella michiganensis	RHBSTW-00167	Klebsiella	FALSE
GCF_009626535.1_ASM962653v1	Homo sapiens	NA	Humans	Bordetella parapertussis	J156	Bordetella	FALSE
GCF_003966695.1_ASM396669v1	Lemna minor	water	Plants & Animals	Asticcacaulis excentricus	M6	Asticcacaulis	FALSE
GCF_003008635.1_ASM300863v1	Wheat	NA	Plants & Animals	Pseudomonas chlororaphis subsp. piscium	ZJU60	Pseudomonas	FALSE
GCF_001704955.2_ASM170495v2	NA	freshwater	Water	Microcystis aeruginosa NIES-2481	NIES-2481	Microcystis	FALSE
GCF_001901405.1_ASM190140v1	NA	forest soil	Earth	Escherichia coli	S50	Escherichia	FALSE
GCF_000164865.1_ASM16486v1	NA	Short Cloud Forest soil	Earth	[Enterobacter] lignolyticus SCF1	SCF1	[Enterobacter]	FALSE
GCF_002950075.1_ASM295007v1	Homo sapiens	Feces of patient with diarrhea	Humans	Shigella dysenteriae	ATCC 49346	Shigella	FALSE
GCF_001886455.1_ASM188645v1	NA	water	Water	Alteromonas mediterranea	AR43	Alteromonas	FALSE
GCF_001014305.1_ASM101430v1	Homo sapiens	NA	Humans	Streptococcus pyogenes	D471	Streptococcus	FALSE
GCF_000177235.2_ASM17723v2	NA	soil	Earth	Evansella cellulosilytica DSM 2522	DSM 2522	Evansella	FALSE
GCF_002906575.1_ASM290657v1	NA	marine solar saltern brine	Earth	Salinigranum rubrum	GX10	Salinigranum	FALSE
GCF_020035535.1_ASM2003553v1	NA	The sample was isolated from cell culture after 9 month of microevolution experiment	Human-impacted	Ensifer adhaerens	W2-B9	Ensifer	FALSE
GCF_009664515.1_ASM966451v1	Homo sapiens	NA	Humans	Shigella sonnei	AUSMDU00010534	Shigella	FALSE
GCF_002117085.1_ASM211708v1	NA	marine sediment	Earth	Nonlabens tegetincola	NBRC 100970	Nonlabens	FALSE
GCF_018966865.1_ASM1896686v1	NA	Lichen	Plants & Animals	Bacillus sp. NP247	NP247	Bacillus	FALSE
GCF_009857135.1_ASM985713v1	NA	mangrove soil	Earth	Streptomyces sp. HM190	HM190	Streptomyces	FALSE
GCF_002090275.1_ASM209027v1	Homo sapiens	throat swab	Humans	Mycoplasma pneumoniae	S68-tet-R	Mycoplasma	FALSE
GCF_003173735.1_ASM317373v1	NA	soil	Earth	Methylobacterium radiodurans	17Sr1-43	Methylobacterium	FALSE
GCF_002090335.1_ASM209033v1	NA	Farm Soil	Earth	Streptomyces sp. MOE7	MOE7	Streptomyces	TRUE
GCF_001901045.1_ASM190104v1	mouse	feces	Plants & Animals	Escherichia coli	M3	Escherichia	FALSE
GCF_002906475.1_ASM290647v1	NA	Bay of Bengal	Water	Vibrio campbellii	BoB-53	Vibrio	FALSE
GCF_002147855.1_ASM214785v1	NA	Clinical	Humans	Mycoplasma pneumoniae	M129 2002	Mycoplasma	FALSE
GCF_001026925.1_ASM102692v1	Homo sapiens	Blood	Humans	Streptococcus agalactiae	SS1	Streptococcus	FALSE
GCF_009455505.1_ASM945550v1	Homo sapiens	NA	Humans	Acinetobacter baumannii	6507	Acinetobacter	FALSE
GCF_001674475.2_ASM167447v2	Homo sapiens	NA	Humans	Acinetobacter baumannii	ABUH763	Acinetobacter	TRUE
GCF_004101505.1_ASM410150v1	NA	food	Food	Lactiplantibacillus plantarum	SRCM103357	Lactiplantibacillus	FALSE
GCF_019670705.1_ASM1967070v1	Homo sapiens	NA	Humans	Shewanella carassii	TUM17387	Shewanella	FALSE
GCF_000750195.1_ASM75019v1	NA	Marine Biofilm	Water	Cellulophaga lytica	HI1	Cellulophaga	FALSE
GCF_900324315.1_12_LA_293	Homo sapiens	human	Humans	Staphylococcus aureus	12_LA_293	Staphylococcus	FALSE
GCF_015191005.1_ASM1519100v1	NA	R2A medium	Human-impacted	Kaistella flava (ex Peng et al. 2021)	7-3A	Kaistella	FALSE
GCF_019112525.1_ASM1911252v1	NA	Stratosphere	Earth	Modestobacter sp. L9-4	L9-4	Modestobacter	FALSE
GCF_001686545.1_ASM168654v1	Homo sapiens	nasopharyngeal swab	Humans	Bordetella pertussis	VA-18	Bordetella	FALSE
GCF_007750395.1_ASM775039v1	NA	polystyrene	Human-impacted	Polystyrenella longa	Pla110	Polystyrenella	FALSE
GCF_003994855.1_ASM399485v1	NA	subseafloor basaltic crust	Earth	Marinobacter sp. NP-4(2019)	NP-4(2019)	Marinobacter	FALSE
GCF_018139005.1_ASM1813900v1	NA	Ailuropoda melanoleuca	Plants & Animals	Proteus mirabilis	S62-3-2-2	Proteus	TRUE
GCF_018137985.1_ASM1813798v1	Homo sapiens	wound	Humans	Streptococcus sp. HKU75	HKU75	Streptococcus	FALSE
GCF_000967305.2_ASM96730v2	nematode	NA	Plants & Animals	Alcaligenes faecalis	ZD02	Alcaligenes	FALSE
GCF_002881355.1_ASM288135v1	Nile tilapia	Brain	Plants & Animals	Streptococcus agalactiae	SA85	Streptococcus	FALSE
GCF_009671085.1_ASM967108v1	swine	feces	Livestock	Escherichia coli	1916D6	Escherichia	TRUE
GCF_008000935.1_ASM800093v1	NA	saline soil	Earth	Flavobacterium alkalisoli	XS-5	Flavobacterium	FALSE
GCF_001932755.1_ASM193275v1	Salmo salar	Kidney	Plants & Animals	Piscirickettsia salmonis	PM23019A	Piscirickettsia	FALSE
GCF_019469365.1_ASM1946936v1	Apis cerana	gut tissue	Plants & Animals	Lactobacillus panisapium	ESL0409	Lactobacillus	FALSE
GCF_008124365.1_ASM812436v1	NA	mouse gut	Plants & Animals	Escherichia coli O16:H48	PG20180052	Escherichia	FALSE
GCF_012767755.2_ASM1276775v2	Homo sapiens	NA	Humans	Pseudomonas tohonis	TUM18999	Pseudomonas	FALSE
GCF_003522555.1_ASM352255v1	Mactra quadrangularis	NA	Plants & Animals	Vibrio vulnificus	FORC_053	Vibrio	FALSE
GCF_001999025.1_ASM199902v1	NA	Environmental sponge	Human-impacted	Listeria monocytogenes	10-092876-0731 LM5	Listeria	FALSE
GCF_000743995.1_ASM74399v1	Homo sapiens	feces	Humans	Shigella flexneri Shi06HN006	Shi06HN006	Shigella	TRUE
GCF_016925435.1_ASM1692543v1	Homo sapiens	blood	Humans	Klebsiella pneumoniae	B28906	Klebsiella	FALSE
GCF_000812205.2_ASM81220v2	NA	sugarcane root	Plants & Animals	Klebsiella variicola	DX120E	Klebsiella	FALSE
GCF_003325455.1_ASM332545v1	NA	barley grains	Plants & Animals	Acidipropionibacterium virtanenii	JS278	Acidipropionibacterium	FALSE
GCF_001664305.1_ASM166430v1	Phaseolus vulgaris	legume-root nodule	Plants & Animals	Rhizobium sp. N1314	N1314	Rhizobium	FALSE
GCF_004524875.1_ASM452487v1	NA	sediment from seaside wetland around Yalujiang river	Earth	Streptomyces sp. S501	S501	Streptomyces	FALSE
GCF_011600855.2_ASM1160085v2	bovine	preputial wash	Livestock	Campylobacter fetus	CFF02A725-35A	Campylobacter	FALSE
GCF_003287245.1_ASM328724v1	NA	cow's milk	Food	Escherichia coli	C	Escherichia	FALSE
GCF_014490845.1_ASM1449084v1	NA	sewage water	Human-impacted	Enterobacter roggenkampii	enterobacter cloacae	Enterobacter	TRUE
GCF_003355175.1_ASM335517v1	Homo sapiens	rectal swab	Humans	Escherichia coli	Es_ST2350_SE1_NDM_03_2018	Escherichia	FALSE
GCF_013357685.1_ASM1335768v1	NA	Water sample	Water	Vibrio cholerae	L6G	Vibrio	FALSE
GCF_000025085.1_ASM2508v1	Homo sapiens	clinical specimen	Humans	Staphylococcus lugdunensis HKU09-01	HKU09-01	Staphylococcus	TRUE
GCF_001518875.1_ASM151887v1	NA	fried eel (fish)	Food	Bacillus cereus	FORC_013	Bacillus	FALSE
GCF_020714885.1_ASM2071488v1	Homo sapiens	Taiwan	Humans	Salmonella enterica subsp. enterica serovar Schwarzengrund	Articuno	Salmonella	FALSE
GCF_900699015.1_ErCipiceae_v1.0	Cinara piceae	host's whole body	Plants & Animals	Candidatus Erwinia haradaeae	ErCipiceae	Candidatus	FALSE
GCF_003017615.1_ASM301761v1	Homo sapiens	stool	Humans	Escherichia coli	2014C-4135	Escherichia	FALSE
GCF_005491085.2_ASM549108v2	NA	air	Earth	Microbacterium sp. SGAir0570	SGAir0570	Microbacterium	FALSE
GCF_016944775.1_ASM1694477v1	Homo sapiens	rectal swab	Humans	Escherichia coli	EH01-18-02	Escherichia	FALSE
GCF_011305775.1_ASM1130577v1	NA	Siniperca scherzeri	Plants & Animals	Hymenobacter sp. HDW8	HDW8	Hymenobacter	FALSE
GCF_900161835.1_HBAv1	NA	organic material	Earth	Sodalis endosymbiont of Henestaris halophilus	HBA	Sodalis	FALSE
GCF_013010385.1_ASM1301038v1	Homo sapiens	sputim from lungs	Humans	Mycobacterium tuberculosis	4860	Mycobacterium	FALSE
GCF_002105775.1_ASM210577v1	NA	ginseng soil	Earth	Cellulosimicrobium sp. TH-20	TH-20	Cellulosimicrobium	FALSE
GCF_015291885.1_ASM1529188v1	NA	marine sediments	Earth	Pseudomonas stutzeri	ATCC 14405	Pseudomonas	FALSE
GCF_915401715.1_2019-04-29034-1-3	Canis lupus familiaris	Intestine	Livestock	Providencia alcalifaciens	2019-04-29034-1-3	Providencia	FALSE
GCF_001887595.1_ASM188759v1	NA	Spring barley rhizosphere	Earth	Luteibacter rhizovicinus DSM 16549	LJ96	Luteibacter	FALSE
GCF_000696505.1_ASM69650v1	pig	milk	Livestock	Streptococcus equi subsp. zooepidemicus CY	CY	Streptococcus	FALSE
GCF_017378735.1_ASM1737873v1	Bos taurus	artisanal cheese	Food	Lactococcus cremoris	FM-YL11	Lactococcus	FALSE
GCF_900489555.1_MMC68	Capra aegagrus	NA	Plants & Animals	Mycoplasma mycoides subsp. capri	GM12	Mycoplasma	FALSE
GCF_013414305.1_ASM1341430v1	Rehmannia glutinosa	NA	Plants & Animals	Streptomyces sp. Rer75	Rer75	Streptomyces	FALSE
GCF_002945235.1_ASM294523v1	Homo sapiens	urine	Humans	Proteus mirabilis	GN2	Proteus	TRUE
GCF_014961485.1_ASM1496148v1	Homo sapiens	blood culture from maile	Humans	Klebsiella pneumoniae	KP19-3088	Klebsiella	TRUE
GCF_002009355.1_ASM200935v1	Bactericera cockerelli	NA	Plants & Animals	Candidatus Carsonella ruddii	BC	Candidatus	FALSE
GCF_013408755.1_ASM1340875v1	NA	Homo sapiens	Humans	Klebsiella pneumoniae	46-16	Klebsiella	FALSE
GCF_014250535.1_ASM1425053v1	Penaeus vannamei	NA	Plants & Animals	Proteus vulgaris	P3M	Proteus	FALSE
GCF_016404165.2_ASM1640416v2	Homo sapiens	stool	Humans	Escherichia coli	S19-651	Escherichia	FALSE
GCF_001986135.1_ASM198613v1	Homo sapiens	skin	Humans	Staphylococcus aureus	SR434	Staphylococcus	FALSE
GCF_001587015.1_ASM158701v1	chicken	liver	Livestock	Campylobacter jejuni	OD267	Campylobacter	FALSE
GCF_009557615.1_ASM955761v1	Tibetan gazelle	NA	Plants & Animals	Sphingobacterium sp. dk4302	dk4302	Sphingobacterium	FALSE
GCF_006349735.2_ASM634973v2	black pepper plant	root	Plants & Animals	Bacillus cereus	A24	Bacillus	FALSE
GCF_014792065.1_ASM1479206v1	NA	Almond orchard	Plants & Animals	Bacillus amyloliquefaciens	MOH1-5b	Bacillus	FALSE
GCF_013137955.1_ASM1313795v1	NA	Doubanjiang	Food	Staphylococcus warneri	WB224	Staphylococcus	FALSE
GCF_019243775.1_ASM1924377v1	NA	stool of a summer diarrhea case	Humans	Morganella morganii	DSM 30164	Morganella	FALSE
GCF_002804185.1_ASM280418v1	NA	medium	Human-impacted	Lactococcus lactis subsp. lactis	F44	Lactococcus	FALSE
GCF_016584355.1_ASM1658435v1	Drosophila melanogaster	NA	Plants & Animals	Wolbachia endosymbiont of Drosophila melanogaster	wMelPop2	Wolbachia	FALSE
GCF_019134735.1_ASM1913473v1	Homo sapiens	lung tissue	Humans	Francisella tularensis	2017317779	Francisella	FALSE
GCF_015697765.1_ASM1569776v1	Homo sapiens	stool	Humans	Salmonella enterica subsp. enterica serovar Indiana	S530	Salmonella	TRUE
GCF_014843515.1_ASM1484351v1	NA	soil	Earth	Pseudomonas sp. ADPe	ADPe	Pseudomonas	FALSE
GCF_009912955.1_ASM991295v1	Homo sapiens	NA	Humans	Staphylococcus aureus	UP_426	Staphylococcus	FALSE
GCF_020388925.1_ASM2038892v1	Homo sapiens	Skin swab	Humans	Staphylococcus aureus	318	Staphylococcus	FALSE
GCF_018741145.1_ASM1874114v1	NA	soil	Earth	Bacillus mycoides	JAS06/1	Bacillus	FALSE
GCF_002208805.2_ASM220880v2	Homo sapiens	Blood	Humans	Staphylococcus pettenkoferi	FDAARGOS_288	Staphylococcus	TRUE
GCF_018687275.1_ASM1868727v1	NA	freshwater	Water	Polynucleobacter sp. MWH-Aus1W21	MWH-Aus1W21	Polynucleobacter	FALSE
GCF_017639145.1_ASM1763914v1	NA	waste water	Human-impacted	Escherichia coli	ABW_A32	Escherichia	TRUE
GCF_011064245.1_ASM1106424v1	NA	Rhizosphere of Soybean	Earth	Sphingobacterium sp. DR205	DR205	Sphingobacterium	FALSE
GCF_020683125.1_ASM2068312v1	Apium graveolens	celery plant	Plants & Animals	Erwinia rhapontici	BY21311	Erwinia	FALSE
GCF_013874595.1_ASM1387459v1	Procambarus clarkii	intestinal contents	Plants & Animals	Flavobacterium sp. xlx-214	xlx-214	Flavobacterium	FALSE
GCF_017933115.1_ASM1793311v1	Solanum tuberosum	part of plant	Plants & Animals	Streptomyces sp. LBUM 1482	LBUM 1482	Streptomyces	FALSE
GCF_900489705.1_MMC-Mcap-Mmc-u1-4-P4	Capra aegagrus	NA	Plants & Animals	Mycoplasma mycoides subsp. capri	GM12	Mycoplasma	FALSE
GCF_001717505.1_ASM171750v1	Homo sapiens	Supragingival dental plaque	Humans	Dialister pneumosintes	F0677	Dialister	FALSE
GCF_020526785.1_ASM2052678v1	NA	laboratory experiment	Human-impacted	Escherichia coli	gw25	Escherichia	FALSE
GCF_000623655.2_ASM62365v2	NA	Animal - Chicken-Environment swab	Food	Salmonella enterica subsp. enterica serovar Enteritidis str. SA19970510	SA19970510	Salmonella	FALSE
GCF_008761515.1_ASM876151v1	NA	feces	Humans	Escherichia coli	RM9245	Escherichia	FALSE
GCF_900477945.1_45473_H02	Human infant	nasopharynx	Humans	Haemophilus haemolyticus	NCTC10839	Haemophilus	FALSE
GCF_004295385.1_ASM429538v1	Homo sapiens	blood	Humans	Klebsiella pneumoniae	BA1559	Klebsiella	TRUE
GCF_014084105.1_ASM1408410v1	Decaying wood	NA	Earth	Streptacidiphilus sp. P02-A3a	P02-A3a	Streptacidiphilus	FALSE
GCF_003940765.1_ASM394076v1	NA	water	Water	Enterobacter asburiae	CAV1043	Enterobacter	FALSE
GCF_004008715.1_ASM400871v1	Homo sapiens	NA	Humans	Bordetella pertussis	H034	Bordetella	FALSE
GCF_002214345.1_ASM221434v1	NA	bottom water	Water	Vibrio mediterranei	QT6D1	Vibrio	FALSE
GCF_006874665.1_ASM687466v1	pig	fresh intestinal feces	Livestock	Limosilactobacillus reuteri	YSJL-12	Limosilactobacillus	FALSE
GCF_014825845.1_ASM1482584v1	NA	culture mutant	Human-impacted	Escherichia coli	20R2R	Escherichia	FALSE
GCF_000024765.1_ASM2476v1	NA	disintigrated concrete from an outflow sewer	Human-impacted	Halothiobacillus neapolitanus c2	c2	Halothiobacillus	FALSE
GCF_004119975.1_ASM411997v1	Homo sapiens	bile	Humans	Klebsiella pneumoniae	F77	Klebsiella	TRUE
GCF_018223805.1_ASM1822380v1	Homo sapiens	blood	Humans	Burkholderia cenocepacia	toggle4	Burkholderia	TRUE
GCF_003285185.1_ASM328518v1	Homo sapiens	NA	Humans	Klebsiella variicola	13450	Klebsiella	FALSE
GCF_002777035.1_ASM277703v1	Homo sapiens	epithelial cells	Humans	Chlamydia trachomatis	SQ01	Chlamydia	FALSE
GCF_002224325.1_ASM222432v1	Homo sapiens	NA	Humans	Campylobacter jejuni	11168H/lacY	Campylobacter	FALSE
GCF_013267635.1_ASM1326763v1	Homo sapiens	sputum	Humans	Mycobacterium tuberculosis	FDAARGOS_757	Mycobacterium	FALSE
GCF_000245515.1_ASM24551v1	Homo sapiens	urine from child < 5 years old	Humans	Escherichia coli O55:H7 str. RM12579	RM12579	Escherichia	FALSE
GCF_003798325.1_ASM379832v1	Homo sapiens	Subgingival plaque	Humans	Propionibacterium acidifaciens	FDAARGOS_576	Propionibacterium	FALSE
GCF_017357805.1_ASM1735780v1	Tilapia (Oreochromis niloticus)	NA	Plants & Animals	Enterococcus faecalis	BFF1B1	Enterococcus	FALSE
GCF_001592435.1_ASM159243v1	NA	hydrothermal fluid	Water	Thermococcus peptonophilus	OG-1	Thermococcus	FALSE
GCF_000336405.1_ASM33640v1	NA	milk and dairy utensils	Food	Enterococcus faecium ATCC 8459 = NRRL B-2354	NRRL B-2354	Enterococcus	FALSE
GCF_016917795.1_ASM1691779v1	Bombyx mori	NA	Plants & Animals	Bacillus cereus	VKM B-370	Bacillus	FALSE
GCF_006494815.1_ASM649481v1	NA	dried soil	Earth	Nocardioides sambongensis	KUDC 5002	Nocardioides	FALSE
GCF_019342865.1_ASM1934286v1	Homo sapiens	throat	Humans	Streptococcus pyogenes	TSPY637	Streptococcus	FALSE
GCF_001417635.1_ASM141763v1	NA	beef liver	Food	Campylobacter coli	HC2-48	Campylobacter	FALSE
GCF_014217235.1_ASM1421723v1	NA	soil	Earth	Micrococcus luteus	V017	Micrococcus	FALSE
GCF_013341435.1_ASM1334143v1	Homo sapiens	urine specimens	Humans	Staphylococcus saprophyticus	UTI-056	Staphylococcus	FALSE
GCF_002447295.1_ASM244729v1	Homo sapiens	sputum	Humans	Mycobacterium tuberculosis	SLM056	Mycobacterium	FALSE
GCF_002850075.1_ASM285007v1	Oryza sativa	rice product	Plants & Animals	Xanthomonas oryzae pv. oryzae	MAI73	Xanthomonas	FALSE
GCF_002499975.2_ASM249997v2	NA	sediment	Earth	Alteromonas pelagimontana	5.12	Alteromonas	FALSE
GCF_004007155.1_ASM400715v1	Homo sapiens	NA	Humans	Bordetella pertussis	J077	Bordetella	FALSE
GCF_001987615.1_ASM198761v1	Homo sapiens	NA	Humans	Bordetella pertussis	I968	Bordetella	FALSE
GCF_020035515.1_ASM2003551v1	NA	soil	Earth	Ensifer adhaerens	W2-B	Ensifer	FALSE
GCF_018200035.1_ASM1820003v1	NA	marine sediment	Earth	Sulfitobacter sp. JK7-1	JK7-1	Sulfitobacter	FALSE
GCF_001686445.1_ASM168644v1	Homo sapiens	nasopharyngeal swab	Humans	Bordetella pertussis	VA-150	Bordetella	FALSE
GCF_002025205.1_ASM202520v1	NA	Arctic Ocean sediment	Earth	Pseudomonas sp. CC6-YY-74	CC6-YY-74	Pseudomonas	FALSE
GCF_020041925.1_ASM2004192v1	Asian citrus psyllid	NA	Plants & Animals	Moraxella osloensis	FLMOS1	Moraxella	FALSE
GCF_013003965.1_ASM1300396v1	NA	soil	Earth	Usitatibacter rugosus	0125_3	Usitatibacter	FALSE
GCF_012049805.1_ASM1204980v1	chicken	Chicken product	Food	Salmonella enterica subsp. enterica serovar Enteritidis	SE124	Salmonella	FALSE
GCF_012225445.1_ASM1222544v1	NA	broiler chicken	Livestock	Campylobacter jejuni	ZJB021	Campylobacter	FALSE
GCF_016838645.1_ASM1683864v1	NA	Ripening beef	Food	Lactiplantibacillus plantarum	KM2	Lactiplantibacillus	FALSE
GCF_000020245.1_ASM2024v1	NA	gastric antrum from Amerindian resident	Humans	Helicobacter pylori Shi470	Shi470	Helicobacter	FALSE
GCF_013260445.1_ASM1326044v1	Morus alba	NA	Plants & Animals	Pseudomonas aeruginosa	YD001	Pseudomonas	FALSE
GCF_001697405.1_ASM169740v1	Homo sapiens	NA	Humans	Neisseria meningitidis	M22189	Neisseria	FALSE
GCF_017183935.1_ASM1718393v1	Homo sapiens	Clinical patient	Humans	Mycobacteroides abscessus subsp. abscessus	GD69B	Mycobacteroides	FALSE
GCF_011299615.1_ASM1129961v1	NA	Hydrophilus acuminatus	Plants & Animals	Erysipelothrix sp. HDW6C	HDW6C	Erysipelothrix	FALSE
GCF_019428585.1_ASM1942858v1	Homo sapiens	human; urinary tract infection	Humans	Escherichia coli	M45	Escherichia	FALSE
GCF_002952555.1_ASM295255v1	gerbil	NA	Plants & Animals	Helicobacter pylori	7.13_R2c	Helicobacter	FALSE
GCF_001420935.1_ASM142093v1	Homo sapiens	NA	Humans	Escherichia coli	2012C-4227	Escherichia	FALSE
GCF_014295275.1_ASM1429527v1	Homo sapiens	feces from healthy individual	Humans	Escherichia coli	G3/10	Escherichia	FALSE
GCF_015097055.1_ASM1509705v1	NA	farm soil	Earth	Effusibacillus dendaii	skT53	Effusibacillus	FALSE
GCF_004015065.1_ASM401506v1	Homo sapiens	Korean adult feces	Humans	Akkermansia muciniphila	EB-AMDK-14	Akkermansia	FALSE
GCF_013813205.1_ASM1381320v1	NA	Pooled pig faecal samples collected from floor of farm	Livestock	Escherichia fergusonii	RHB38-C07	Escherichia	FALSE
GCF_001580175.1_ASM158017v1	Homo sapiens	NA	Humans	Shigella flexneri 2a	981	Shigella	TRUE
GCF_011457615.1_ASM1145761v1	Homo sapiens	gastric antrum	Humans	Helicobacter pylori	87A3	Helicobacter	FALSE
GCF_011601005.2_ASM1160100v2	bovine	preputial wash	Livestock	Campylobacter fetus	CFV08A948-2A	Campylobacter	FALSE
GCF_019904175.1_ASM1990417v1	NA	soil	Earth	Dactylosporangium vinaceum	NRRL B-16297	Dactylosporangium	FALSE
GCF_005706655.1_ASM570665v1	Homo sapiens	Appendix abscess	Humans	Bacteroides fragilis	CCUG4856T	Bacteroides	FALSE
GCF_001999065.1_ASM199906v1	NA	Environmental swab	Human-impacted	Listeria monocytogenes	10-092876-1547 LM7	Listeria	FALSE
GCF_002850015.1_ASM285001v1	NA	olive fermentation	Food	Lactiplantibacillus pentosus	BGM48	Lactiplantibacillus	FALSE
GCF_016599715.1_ASM1659971v1	Homo sapiens	Hospital wastewater	Humans	Acinetobacter sp. CS-2	CS-2	Acinetobacter	FALSE
GCF_004120095.1_ASM412009v1	Homo sapiens	blood	Humans	Klebsiella pneumoniae	F138	Klebsiella	TRUE
GCF_003410275.1_ASM341027v1	Homo sapiens	Rectal swab	Humans	Escherichia coli	N3	Escherichia	TRUE
GCF_001304615.2_ASM130461v2	NA	Anaerobic digester sludge	Human-impacted	Methanosarcina flavescens	E03.2	Methanosarcina	FALSE
GCF_014725775.1_ASM1472577v1	Homo sapiens	Stool/Rectal Swab	Humans	Klebsiella pneumoniae	ENT1988	Klebsiella	FALSE
GCF_001604995.1_ASM160499v1	NA	tomato rhisosphere	Earth	Bacillus subtilis	SZMC 6179J	Bacillus	FALSE
GCF_000262165.1_ASM26216v1	Homo sapiens	sputa	Humans	Mycobacterium sp. MOTT36Y	MOTT36Y	Mycobacterium	FALSE
GCF_001704155.1_ASM170415v1	NA	Fallen Leaves of Virgin Forest	Plants & Animals	Stenotrophomonas rhizophila	QL-P4	Stenotrophomonas	FALSE
GCF_000732045.2_ASM73204v2	NA	ground red chili pepper	Food	Salmonella enterica subsp. enterica serovar Give	CFSAN012622	Salmonella	FALSE
GCF_003860545.1_ASM386054v1	Homo sapiens	NA	Humans	Chryseobacterium taklimakanense	F9257	Chryseobacterium	FALSE
GCF_016413705.1_ASM1641370v1	Pteropus livingstonii	feces	Plants & Animals	Staphylococcus aureus	ncr_155_F133	Staphylococcus	FALSE
GCF_003342755.1_ASM334275v1	NA	groundwater	Water	Intrasporangium calvum	C5	Intrasporangium	FALSE
GCF_004636025.1_ASM463602v1	Homo sapiens	NA	Humans	Bordetella pertussis	J529	Bordetella	FALSE
GCF_003957415.1_ASM395741v1	Homo sapiens	adult feces	Humans	Latilactobacillus curvatus	IRG2	Latilactobacillus	FALSE
GCF_000731295.1_RG1141_Ch_pA_pB	NA	Galega officinalis root nodule	Plants & Animals	Neorhizobium galegae bv. officinalis bv. officinalis str. HAMBI 1141	HAMBI 1141	Neorhizobium	FALSE
GCF_001605385.1_ASM160538v1	Homo sapiens	NA	Humans	Bordetella pertussis	I468	Bordetella	FALSE
GCF_000583875.1_ASM58387v1	Polytelis	spleen tissue from parrot (Polytelis)	Plants & Animals	Chlamydia avium 10DC88	10DC88	Chlamydia	FALSE
GCF_002310715.1_ASM231071v1	canine	NA	Livestock	Escherichia coli	1223	Escherichia	FALSE
GCF_902381635.1_UHGG_MGYG-HGUT-01293	NA	human gut	Humans	Lacticaseibacillus rhamnosus	MGYG-HGUT-01293	Lacticaseibacillus	FALSE
GCF_009708695.1_ASM970869v1	Oncorhynchus kisutch	NA	Plants & Animals	Piscirickettsia salmonis	Psal-010a	Piscirickettsia	FALSE
GCF_019457595.1_ASM1945759v1	sediment	NA	Earth	Shewanella sp. FJAT-53749	FJAT-53749	Shewanella	FALSE
GCF_002921235.2_ASM292123v2	NA	Potato with the soft rot symptoms	Plants & Animals	Pectobacterium versatile	F131	Pectobacterium	FALSE
GCF_013629235.1_ASM1362923v1	NA	Wastewater effluent sample	Human-impacted	Enterobacter hormaechei	RHBSTW-00059	Enterobacter	FALSE
GCF_014899285.1_ASM1489928v1	Homo sapiens	NA	Humans	Mycobacterium tuberculosis	SEA17020023P6C4	Mycobacterium	FALSE
GCF_002803865.1_ASM280386v1	NA	Malus sp.	Plants & Animals	Erwinia amylovora	E-2	Erwinia	FALSE
GCF_013752735.1_ASM1375273v1	soybean	root nodule of soybean	Plants & Animals	Bradyrhizobium japonicum	5038	Bradyrhizobium	FALSE
GCF_005234115.1_ASM523411v1	NA	water tap in the ICU	Water	Elizabethkingia sp. 2-6	2-6	Elizabethkingia	FALSE
GCF_019856315.1_ASM1985631v1	Diseased pig	NA	Livestock	Streptococcus suis	NJ3	Streptococcus	FALSE
GCF_003432385.1_ASM343238v1	Phragmites australis	rhizosphere soil	Earth	Breoghania sp. L-A4	L-A4	Breoghania	FALSE
GCF_003798345.1_ASM379834v1	UCC strain	UCC isolate	Humans	Yersinia pestis	FDAARGOS_602	Yersinia	FALSE
GCF_009362955.1_ASM936295v1	Cotton rhizosphere	NA	Earth	Pseudomonas chlororaphis subsp. aurantiaca	ARS 38	Pseudomonas	FALSE
GCF_002813955.1_ASM281395v1	Homo sapiens	blood	Humans	Streptococcus pneumoniae	11A	Streptococcus	FALSE
GCF_017909395.1_ASM1790939v1	NA	Potato flake	Water	Bacillus cytotoxicus	E17.4	Bacillus	FALSE
GCF_900169085.1_SWA-2	Sus scrofa domesticus	pig	Livestock	Chlamydia suis	SWA-2	Chlamydia	FALSE
GCF_017357305.1_ASM1735730v1	lentil	NA	Plants & Animals	Rhizobium leguminosarum	GLR17	Rhizobium	FALSE
GCF_002012045.1_ASM201204v1	Homo sapiens	NA	Humans	Escherichia coli	Ecol_545	Escherichia	TRUE
GCF_002105675.1_ASM210567v1	NA	Blood	Humans	Listeria monocytogenes	PNUSAL000144	Listeria	FALSE
GCF_020883335.1_ASM2088333v1	Homo sapiens	NA	Humans	Escherichia coli	RIVM_C037791	Escherichia	FALSE
GCF_019552065.1_ASM1955206v1	Homo sapiens	Gut	Humans	Fusobacterium nucleatum subsp. polymorphum	THCT7E2	Fusobacterium	FALSE
GCF_003798285.1_ASM379828v1	Homo sapiens	NA	Humans	Yersinia pseudotuberculosis	FDAARGOS_583	Yersinia	FALSE
GCF_014621775.1_ASM1462177v1	Populus alba x (P. davidiana + P. simonii) x P. tomentosa	leaves + branch sections	Plants & Animals	Stenotrophomonas sp. 169	169	Stenotrophomonas	FALSE
GCF_003030025.1_ASM303002v1	NA	poultry	Livestock	Escherichia coli	CFSAN064036	Escherichia	FALSE
GCF_013624435.2_ASM1362443v2	soil	NA	Earth	Nocardioides sp. MC1495	MC1495	Nocardioides	FALSE
GCF_009734185.1_ASM973418v1	Apis mellifera	adult honey bee worker gut	Plants & Animals	Commensalibacter sp. ESL0284	ESL0284	Commensalibacter	FALSE
GCF_014217275.1_ASM1421727v1	Morus alba	NA	Plants & Animals	Klebsiella michiganensis	AKKL-001	Klebsiella	FALSE
GCF_016452165.1_ASM1645216v1	NA	swine	Livestock	Salmonella enterica subsp. enterica serovar Typhimurium	CVM 28321-a	Salmonella	TRUE
GCF_001307235.1_ASM130723v1	Homo sapiens	Clinical specimen	Humans	Staphylococcus aureus	JS395	Staphylococcus	FALSE
GCF_009626735.1_ASM962673v1	Homo sapiens	NA	Humans	Bordetella parapertussis	I308	Bordetella	FALSE
GCF_009883635.2_ASM988363v2	Medicago sativa	NA	Plants & Animals	Pseudomonas putida	W5	Pseudomonas	FALSE
GCF_003813025.1_ASM381302v1	Homo sapiens	UCC isolate	Humans	Pseudomonas aeruginosa	FDAARGOS_570	Pseudomonas	TRUE
GCF_000567905.1_ASM56790v1	Homo sapiens	pleural wound	Humans	Burkholderia thailandensis H0587	H0587	Burkholderia	FALSE
GCF_014844395.1_ASM1484439v1	NA	experimental exposure to phage	Human-impacted	Flavobacterium columnare	F2R68	Flavobacterium	FALSE
GCF_019844015.1_ASM1984401v1	Homo sapiens	rectal swab from neonate	Humans	Escherichia coli	NDM_12_14482	Escherichia	FALSE
GCF_014338485.1_ASM1433848v1	Lactuca sativa	lettuce leaf	Plants & Animals	Xanthomonas hortorum pv. vitians	LM16734	Xanthomonas	FALSE
GCF_008619415.1_ASM861941v1	Homo sapiens	Nasal cavity isolated from host	Humans	Staphylococcus aureus	KUH140046	Staphylococcus	TRUE
GCF_001516325.2_ASM151632v2	Homo sapiens	NA	Humans	Pseudomonas aeruginosa	H27930	Pseudomonas	FALSE
GCF_016591995.1_ASM1659199v1	Homo sapiens	blood	Humans	Staphylococcus aureus	834	Staphylococcus	TRUE
GCF_020520285.1_ASM2052028v1	Mine	Airborne sample from mine	Human-impacted	Pseudomonas sp. L5B5	L5B5	Pseudomonas	FALSE
GCF_002211885.1_ASM221188v1	NA	mustard pickles	Food	Lactiplantibacillus pentosus	SLC13	Lactiplantibacillus	FALSE
GCF_001687645.1_ASM168764v1	NA	Soil	Earth	Corynebacterium glutamicum	ATCC 13869	Corynebacterium	FALSE
GCF_000317835.1_ASM31783v1	NA	Arid soil collected from a coastal desert north of Antofagasta in Chile	Earth	Deinococcus peraridilitoris DSM 19664	DSM 19664	Deinococcus	FALSE
GCF_005280435.1_ASM528043v1	Homo sapiens	blood	Humans	Acinetobacter baumannii	VB16141	Acinetobacter	FALSE
GCF_002025725.1_ASM202572v1	Zea mays	root	Plants & Animals	Herbaspirillum robiniae	AA6	Herbaspirillum	FALSE
GCF_002214395.1_ASM221439v1	NA	bottom water	Water	Vibrio rotiferianus	B64D1	Vibrio	FALSE
GCF_018309165.1_ASM1830916v1	NA	Bee Honey	Food	Bacillus cereus	BC33	Bacillus	FALSE
GCF_020826935.1_ASM2082693v1	Homo sapiens	throat	Humans	Streptococcus pyogenes	TSPY153	Streptococcus	FALSE
GCF_001886575.1_ASM188657v1	Homo sapiens	Clinical	Humans	Escherichia coli	MRSN346355	Escherichia	FALSE
GCF_016767035.1_ASM1676703v1	NA	Homo Sapiens	Humans	Clostridioides difficile	CD9001	Clostridioides	FALSE
GCF_013886335.1_ASM1388633v1	NA	Pooled sheep faecal samples collected from floor of farm	Livestock	Escherichia fergusonii	RHB23-C01	Escherichia	FALSE
GCF_013167315.1_ASM1316731v1	cattle	cattle feces	Livestock	Escherichia coli O157:H7	SS NE 1040-1	Escherichia	FALSE
GCF_017088465.1_ASM1708846v1	Homo sapiens	feces	Humans	Escherichia coli	65COLEC	Escherichia	FALSE
GCF_003855135.1_ASM385513v1	Homo sapiens	Stool	Humans	Shigella flexneri	FDAARGOS_535	Shigella	FALSE
GCF_019857285.1_ASM1985728v1	Homo sapiens	NA	Humans	Pseudomonas aeruginosa	SRRSH1002	Pseudomonas	TRUE
GCF_005221905.1_ASM522190v1	NA	cattle	Livestock	Escherichia coli	142	Escherichia	FALSE
GCF_009913835.1_ASM991383v1	NA	young radish kimchi	Food	Lactiplantibacillus plantarum	SRCM101222	Lactiplantibacillus	FALSE
GCF_900660675.1_57141_A01-3	Bird (Pigeon)	Oropharynx	Plants & Animals	Mycoplasmopsis columboralis	NCTC10179	Mycoplasmopsis	FALSE
GCF_009667745.1_ASM966774v1	NA	animal	Plants & Animals	Salmonella enterica subsp. enterica serovar Blockley	159838	Salmonella	FALSE
GCF_013167335.1_ASM1316733v1	cattle	cattle feces	Livestock	Escherichia coli O157:H7	Show KS 470-1	Escherichia	FALSE
GCF_004377995.2_ASM437799v2	Gallus gallus domesticus	NA	Livestock	Escherichia coli	1517k	Escherichia	FALSE
GCF_003852315.1_ASM385231v1	Picea glauca	white spruce rhizosphere	Earth	Pseudomonas sp. LBUM920	LBUM920	Pseudomonas	FALSE
GCF_003181155.1_ASM318115v1	Homo sapiens	feces	Humans	Salmonella enterica subsp. enterica serovar Typhimurium	DA34833	Salmonella	TRUE
GCF_001298505.1_ASM129850v1	goat	pus	Livestock	Corynebacterium pseudotuberculosis	PO269-5	Corynebacterium	FALSE
GCF_001677135.1_ASM167713v1	Homo sapiens	NA	Humans	Mycobacteroides immunogenum	FLAC016	Mycobacteroides	FALSE
GCF_001989035.1_ASM198903v1	Homo sapiens	NA	Humans	Bordetella pertussis	J120	Bordetella	FALSE
GCF_002174195.1_ASM217419v1	NA	food	Food	Lactiplantibacillus plantarum subsp. plantarum	SRCM100434	Lactiplantibacillus	FALSE
GCF_008245045.1_ASM824504v1	NA	Black-headed gull	Plants & Animals	Campylobacter volucris	LMG 24380	Campylobacter	FALSE
GCF_006385915.1_ASM638591v1	NA	soil	Earth	Enterobacter ludwigii	I140	Enterobacter	FALSE
GCF_003595585.1_ASM359558v1	flounder	NA	Plants & Animals	Vibrio anguillarum	MHK3	Vibrio	FALSE
GCF_002007825.1_ASM200782v1	NA	water	Water	Dehalococcoides mccartyi	KBTCE2	Dehalococcoides	FALSE
GCF_003399775.2_ASM339977v2	NA	Raw milk cheese	Food	Escherichia coli	CFSAN061769	Escherichia	FALSE
GCF_001697725.1_ASM169772v1	Homo sapiens	NA	Humans	Neisseria meningitidis	M09261	Neisseria	FALSE
GCF_018771585.1_ASM1877158v1	Homo sapiens	urine; catheter urine	Humans	Escherichia coli	Survcare321	Escherichia	FALSE
GCF_020540925.1_ASM2054092v1	Homo sapiens	rectal swab of pregnant women	Humans	Enterobacter cloacae	ECl_1.VN	Enterobacter	FALSE
GCF_002290305.1_ASM229030v1	Homo sapiens	dental plaque	Humans	Bacillus subtilis	TLO3	Bacillus	FALSE
GCF_002191355.1_ASM219135v1	Homo sapiens	NA	Humans	Brucella melitensis	BwIM_ITA_45	Brucella	FALSE
GCF_016925615.1_ASM1692561v1	NA	soda solonchak soil	Earth	Micromonosporaceae bacterium DSM 106523	DSM 106523	Micromonosporaceae	FALSE
GCF_002447975.1_ASM244797v1	Homo sapiens	sputum	Humans	Mycobacterium tuberculosis	MDRMA2082	Mycobacterium	FALSE
GCF_013343575.1_ASM1334357v1	Homo sapiens	wound	Humans	Pseudomonas aeruginosa	DVT401	Pseudomonas	FALSE
GCF_019056655.1_ASM1905665v1	NA	sputum	Humans	Enterobacter cloacae complex sp. ECL112	ECL112	Enterobacter	FALSE
GCF_004803795.1_ASM480379v1	Homo sapiens	oral	Humans	Campylobacter rectus	ATCC 33238	Campylobacter	FALSE
GCF_020181395.1_ASM2018139v1	Homo sapiens	human skin	Humans	Staphylococcus epidermidis	NBRC 113846	Staphylococcus	FALSE
GCF_016455085.1_ASM1645508v1	Canis lupus familiaris	Skin Swab	Livestock	Staphylococcus pseudintermedius	DSP026	Staphylococcus	FALSE
GCF_017570485.1_ASM1757048v1	Homo sapiens	feces	Humans	Akkermansia muciniphila	KGMB01989	Akkermansia	FALSE
GCF_000831645.3_ASM83164v3	NA	traditional pickle	Food	Companilactobacillus heilongjiangensis	DSM 28069	Companilactobacillus	FALSE
GCF_014844035.1_ASM1484403v1	NA	glacier	Water	Flavobacterium sp. MDT1-60	MDT1-60	Flavobacterium	FALSE
GCF_014170115.1_ASM1417011v1	NA	Cow rumen	Livestock	Clostridium tyrobutyricum	L319	Clostridium	FALSE
GCF_900186925.1_48450_B02	Homo sapiens	Lung	Humans	Legionella pneumophila	NCTC11985	Legionella	FALSE
GCF_002776845.1_ASM277684v1	Homo sapiens	epithelial cells	Humans	Chlamydia trachomatis	SQ20	Chlamydia	FALSE
GCF_020683045.1_ASM2068304v1	Homo sapiens	urine	Humans	Escherichia coli	EC32	Escherichia	TRUE
GCF_003367415.1_ASM336741v1	Homo sapiens	Madura foot	Humans	Nocardia farcinica	W6977	Nocardia	FALSE
GCF_020150015.1_ASM2015001v1	NA	Meju; Soybean fermented food	Food	Bacillus velezensis	DMB07	Bacillus	FALSE
GCF_001307275.1_ASM130727v1	NA	ground water from background well at DOE's FRC site at Oak Ridge	Water	Pseudomonas fluorescens	FW300-N2C3	Pseudomonas	FALSE
GCF_001620305.1_ASM162030v1	Chrysanthemum x morifolium	NA	Plants & Animals	Rhodococcus fascians D188	D188	Rhodococcus	FALSE
GCF_012934615.1_ASM1293461v1	Homo sapiens	rectal swab from healthy college student	Humans	Escherichia coli	SCU-123	Escherichia	FALSE
GCF_900186935.1_49677_G01	Human female	Throat swab	Humans	Neisseria gonorrhoeae	NCTC13799	Neisseria	FALSE
GCF_008245065.1_ASM824506v1	Chrysomya megacephala (blowfly)	NA	Plants & Animals	Wolbachia endosymbiont of Chrysomya megacephala	wMeg	Wolbachia	FALSE
GCF_019599125.1_ASM1959912v1	Bigeye tuna	NA	Plants & Animals	Shewanella putrefaciens	YZ-J	Shewanella	FALSE
GCF_000143985.1_ASM14398v1	NA	oil field	Human-impacted	Sediminispirochaeta smaragdinae DSM 11293	DSM 11293	Sediminispirochaeta	FALSE
GCF_002220095.1_ASM222009v1	NA	mine	Human-impacted	Bosea sp. AS-1	AS-1	Bosea	FALSE
GCF_916618745.1_PRJEB46696	NA	Blood culture	Human-impacted	Cardiobacterium sp. Marseille-Q4385	Marseille-Q4385	Cardiobacterium	FALSE
GCF_001638925.1_ASM163892v1	tobacco	leaves	Plants & Animals	Sphingomonas sp. NIC1	NIC1	Sphingomonas	FALSE
GCF_005221765.1_ASM522176v1	NA	cattle	Livestock	Escherichia coli	124	Escherichia	FALSE
GCF_004120115.1_ASM412011v1	Homo sapiens	sputum	Humans	Klebsiella pneumoniae	B12(AN)	Klebsiella	TRUE
GCF_016446355.1_ASM1644635v1	Homo sapiens	patient	Humans	Mycobacteroides chelonae	Myco3b	Mycobacteroides	FALSE
GCF_005165385.1_ASM516538v1	Homo sapiens	throat	Humans	Streptococcus pyogenes	emm197	Streptococcus	FALSE
GCF_001986835.1_ASM198683v1	Homo sapiens	NA	Humans	Bordetella pertussis	H864	Bordetella	FALSE
GCF_001304755.1_ASM130475v1	NA	Food	Food	Yersinia enterocolitica	FORC-002	Yersinia	FALSE
GCF_000988655.1_ASM98865v1	Bos taurus	deep nasopharyngeal swab	Livestock	Moraxella bovoculi	23343	Moraxella	FALSE
GCF_020520405.1_ASM2052040v1	Homo sapiens	hospital	Humans	Acinetobacter baumannii	HKU7	Acinetobacter	TRUE
GCF_020616475.1_ASM2061647v1	Homo sapiens	NA	Humans	Escherichia coli	EC7518	Escherichia	TRUE
GCF_018847755.1_ASM1884775v1	Homo sapiens	NA	Humans	Akkermansia muciniphila	Akk0490	Akkermansia	FALSE
GCF_008761635.1_ASM876163v1	NA	soil	Earth	Nocardioides cynanchi	SB3-45	Nocardioides	FALSE
GCF_019355415.1_ASM1935541v1	Homo sapiens	urine	Humans	Enterobacter hormaechei subsp. steigerwaltii	08-175	Enterobacter	TRUE
GCF_003584645.1_ASM358464v1	NA	sediment	Earth	Methylocaldum marinum	S8	Methylocaldum	FALSE
GCF_001663495.1_ASM166349v1	goat	Abscess	Livestock	Corynebacterium pseudotuberculosis	PA02	Corynebacterium	FALSE
GCF_009697285.1_ASM969728v1	Homo sapiens	NA	Humans	Enterococcus faecium	VRE	Enterococcus	FALSE
GCF_002761375.1_ASM276137v1	Bos taurus	ground beef	Food	Salmonella enterica subsp. enterica serovar Montevideo str. USDA-ARS-USMARC-1904	USDA-ARS-USMARC-1904	Salmonella	FALSE
GCF_020309985.1_ASM2030998v1	Sus scrofa	GOS pig 49 cecum	Livestock	Bifidobacterium pseudolongum	49-D-6	Bifidobacterium	FALSE
GCF_016756015.1_ASM1675601v1	Homo sapiens	sputum	Humans	Mycobacterium paraintracellulare	M019	Mycobacterium	FALSE
GCF_003269405.1_ASM326940v1	NA	kimchi	Food	Lactiplantibacillus plantarum	SK151	Lactiplantibacillus	FALSE
GCF_018310575.1_ASM1831057v1	NA	seagrass	Water	Streptomyces sp. V17-9	V17-9	Streptomyces	FALSE
GCF_004124235.1_ASM412423v1	NA	Pig environment	Livestock	Yersinia hibernica	CFS1934	Yersinia	FALSE
GCF_009363095.1_ASM936309v1	NA	Thai soil	Earth	Paenibacillus cellulositrophicus	KACC 16577	Paenibacillus	FALSE
GCF_007559005.1_ASM755900v1	Tibetan wild ass	NA	Plants & Animals	Gordonia zhaorongruii	HY186	Gordonia	FALSE
GCF_002892185.1_ASM289218v1	NA	zooplankton aquaculture	Human-impacted	Phaeobacter inhibens	P54	Phaeobacter	FALSE
GCF_000567945.1_ASM56794v1	NA	soil	Earth	Burkholderia thailandensis E444	E444	Burkholderia	FALSE
GCF_013389595.1_ASM1338959v1	NA	water	Water	Flavobacterium sp. I3-2	I3-2	Flavobacterium	TRUE
GCF_006384935.1_ASM638493v1	swine	pig farm	Livestock	Erysipelothrix rhusiopathiae	G4T10	Erysipelothrix	FALSE
GCF_013357845.1_ASM1335784v1	NA	Water sample	Water	Vibrio cholerae	SA7G	Vibrio	FALSE
GCF_016743115.1_ASM1674311v1	male	sputum	Humans	Pseudomonas aeruginosa	PA19-3047	Pseudomonas	TRUE
GCF_900622615.1_04153260899A	Homo sapiens	NA	Humans	Klebsiella variicola	04153260899A	Klebsiella	FALSE
GCF_016904235.1_ASM1690423v1	Homo sapiens	NA	Humans	Escherichia coli	FDAARGOS_1287	Escherichia	FALSE
GCF_019329685.1_ASM1932968v1	Homo sapiens	NA	Humans	Staphylococcus epidermidis	B1275857	Staphylococcus	FALSE
GCF_018603395.1_ASM1860339v1	Homo sapiens	stool	Humans	Clostridioides difficile	MT4854	Clostridioides	FALSE
GCF_003052125.1_ASM305212v1	NA	Bottom water of crude oil storage tank	Human-impacted	Methanococcus maripaludis	OS7mut1	Methanococcus	FALSE
GCF_011067085.1_ASM1106708v1	Chicken	NA	Livestock	Escherichia coli	3R	Escherichia	FALSE
GCF_001623705.1_ASM162370v1	Bos taurus	bovine pre-evisceration carcass	Livestock	Salmonella enterica subsp. enterica serovar Typhimurium str. USDA-ARS-USMARC-1880	USDA-ARS-USMARC-1880	Salmonella	FALSE
GCF_008693845.1_ASM869384v1	Homo sapiens	clinical isolate	Humans	Pasteurella multocida	FDAARGOS_644	Pasteurella	FALSE
GCF_900327855.1_VS377	Homo sapiens	respiratory tract	Humans	Bordetella pertussis	VS377	Bordetella	FALSE
GCF_016749085.1_ASM1674908v1	Homo sapiens	String method	Humans	Helicobacter pylori	LIM-005	Helicobacter	FALSE
GCF_003076315.1_ASM307631v1	swine	lung	Livestock	Trueperella pyogenes	TP-2849	Trueperella	FALSE
GCF_004154145.1_ASM415414v1	Homo sapiens	normally sterile site	Humans	Streptococcus pyogenes	MGAS28650	Streptococcus	FALSE
GCF_013348685.1_ASM1334868v1	bovine	digital dermatitis lesion	Livestock	Treponema phagedenis	KS1	Treponema	FALSE
GCF_019454065.1_ASM1945406v1	Lolium perenne	Seeds	Plants & Animals	Paenibacillus sp. S02	S02	Paenibacillus	FALSE
GCF_001458655.1_Mb9	NA	soil	Earth	Methanobacterium formicicum	Mb9	Methanobacterium	FALSE
GCF_001679705.1_ASM167970v1	NA	bovine rumen	Livestock	Clostridium tyrobutyricum	W428	Clostridium	FALSE
GCF_018847975.1_ASM1884797v1	NA	soil	Earth	Lysobacter sp. K5869	K5869	Lysobacter	FALSE
GCF_001182785.1_ASM118278v1	NA	soil sample	Earth	Bacillus thuringiensis	HS18-1	Bacillus	FALSE
GCF_001293165.1_ASM129316v1	NA	water	Water	Candidatus Thioglobus autotrophicus	EF1	Candidatus	FALSE
GCF_002117205.1_ASM211720v1	NA	Mactra veneriformis	Plants & Animals	Vibrio vulnificus	FORC_036	Vibrio	FALSE
GCF_001008165.2_ASM100816v2	NA	North Atlantic Rise deep-sea sediment	Earth	Croceibacterium atlanticum	26DY36	Croceibacterium	FALSE
GCF_018736105.1_ASM1873610v1	NA	sediment	Earth	Bradyrhizobium sp. S2-11-2	S2-11-2	Bradyrhizobium	FALSE
GCF_012044775.1_ASM1204477v1	Papio papio	stool	Plants & Animals	Escherichia coli	PapM-36-2	Escherichia	FALSE
GCF_002000765.1_ASM200076v1	Homo sapiens	Perineum	Humans	Staphylococcus aureus	USA300-SUR19	Staphylococcus	FALSE
GCF_002205315.1_ASM220531v1	NA	activated sludge	Human-impacted	Achromobacter denitrificans	PR1	Achromobacter	FALSE
GCF_019056475.1_ASM1905647v1	wheat	root	Plants & Animals	Pseudomonas sp. AN-B15	AN-B15	Pseudomonas	FALSE
GCF_010669285.1_ASM1066928v1	NA	marine sediment	Earth	Kineobactrum salinum	M2	Kineobactrum	FALSE
GCF_013487785.1_ASM1348778v1	Aphis craccivora (cowpea aphid)	aphid on Robinia pseudoacacia (locust)	Plants & Animals	Buchnera aphidicola (Aphis craccivore)	Ash	Buchnera	FALSE
GCF_002852945.3_ASM285294v3	Homo sapiens	NA	Humans	Klebsiella pneumoniae subsp. pneumoniae	SCKP020046	Klebsiella	TRUE
GCF_003454715.1_ASM345471v1	Homo sapiens	blood	Humans	Rickettsia japonica	LA4/2015	Rickettsia	FALSE
GCF_900660645.1_57043_F01-3	Ground Squirrel	not available: to be reported later	Plants & Animals	Mycoplasmopsis citelli	NCTC10181	Mycoplasmopsis	FALSE
GCF_017726655.1_ASM1772665v1	Saccharum officinarum	Tucuman; Argentina	Plants & Animals	Agrobacterium tumefaciens	6N2	Agrobacterium	FALSE
GCF_003071445.1_ASM307144v1	Homo sapiens	urine	Humans	Enterococcus faecium	CFSAN059071	Enterococcus	FALSE
GCF_001277255.1_ASM127725v1	NA	spiced meat	Food	Cronobacter condimenti 1330	LMG 26250	Cronobacter	FALSE
GCF_900618305.1_paerg009	Homo sapiens	Hospital	Humans	Pseudomonas aeruginosa	paerg009	Pseudomonas	FALSE
GCF_019357455.1_ASM1935745v1	Phyla canescens	NA	Plants & Animals	Rhizobium sp. AB2/73	AB2/73	Rhizobium	FALSE
GCF_005144905.1_ASM514490v1	NA	natural biofilms	Earth	Vibrio cyclitrophicus	ECSMB14105	Vibrio	FALSE
GCF_003711205.1_ASM371120v1	NA	freshwater	Water	Polaromonas sp. SP1	SP1	Polaromonas	FALSE
GCF_016904595.1_ASM1690459v1	Homo sapiens	NA	Humans	Klebsiella pneumoniae	FDAARGOS_1310	Klebsiella	FALSE
GCF_003369775.1_ASM336977v1	Homo sapiens	sputum	Humans	Pseudomonas aeruginosa	Y31	Pseudomonas	FALSE
GCF_011064265.1_ASM1106426v1	NA	glacier	Water	Flavobacterium sp. Sr18	Sr18	Flavobacterium	FALSE
GCF_003312525.2_ASM331252v2	NA	Stool	Humans	Escherichia albertii	2012EL-1823B	Escherichia	FALSE
GCF_004919145.1_ASM491914v1	Homo sapiens	NA	Humans	Salmonella enterica subsp. enterica serovar 1;4;[5];12:i:-	PNCS014847	Salmonella	FALSE
GCF_005222045.1_ASM522204v1	NA	cattle	Livestock	Escherichia coli	119	Escherichia	FALSE
GCF_019857345.1_ASM1985734v1	Homo sapiens	NA	Humans	Pseudomonas aeruginosa	NDTH10366	Pseudomonas	TRUE
GCF_000969645.2_ASM96964v2	NA	soil	Earth	Janthinobacterium sp. B9-8	B9-8	Janthinobacterium	FALSE
GCF_001690155.1_ASM169015v1	Homo sapiens	plaque sample	Humans	Aggregatibacter actinomycetemcomitans	IDH781	Aggregatibacter	FALSE
GCF_014168595.1_ASM1416859v1	NA	wastewater	Human-impacted	Escherichia coli	WP2-W18-CRE-03	Escherichia	TRUE
GCF_003065605.1_ASM306560v1	Tibetan antelope	NA	Plants & Animals	Aeromicrobium chenweiae	592	Aeromicrobium	FALSE
GCF_009914175.1_ASM991417v1	NA	Ganjang(Korean Soy Sauce)	Food	Bacillus velezensis	SRCM101368	Bacillus	FALSE
GCF_009739795.1_ASM973979v1	Homo sapiens	blood	Humans	Staphylococcus aureus	P1D7C1	Staphylococcus	TRUE
GCF_013306355.1_ASM1330635v1	tomato	NA	Plants & Animals	Ralstonia solanacearum	FJAT15353.F1	Ralstonia	FALSE
GCF_009789595.1_ASM978959v1	NA	soil	Earth	Massilia flava	DSM 26639	Massilia	FALSE
GCF_900324385.1_20_LA_415	Homo sapiens	human	Humans	Staphylococcus aureus	20_LA_415	Staphylococcus	FALSE
GCF_002157145.1_ASM215714v1	NA	soil	Earth	Acidovorax carolinensis	NA3	Acidovorax	FALSE
GCF_002966715.1_ASM296671v1	Homo sapiens	Sputum	Humans	Haemophilus influenzae	6P32H1	Haemophilus	FALSE
GCF_002859785.1_ASM285978v1	Homo sapiens	NA	Humans	Bordetella pertussis	J304	Bordetella	FALSE
GCF_017474165.1_ASM1747416v1	Allium cepa	NA	Plants & Animals	Pantoea agglomerans	AR1a	Pantoea	FALSE
GCF_007990405.1_ASM799040v1	Homo sapiens	blood	Humans	Leptotrichia wadei	JMUB3934	Leptotrichia	FALSE
GCF_002285815.1_ASM228581v1	Bos taurus	mucus	Livestock	Mannheimia haemolytica	193	Mannheimia	FALSE
GCF_003355415.1_ASM335541v1	Homo sapiens	NA	Humans	Neisseria meningitidis	M21955	Neisseria	FALSE
GCF_007197755.1_ASM719775v1	NA	soil	Earth	Ferrovibrio terrae	K5	Ferrovibrio	FALSE
GCF_001987735.1_ASM198773v1	Homo sapiens	NA	Humans	Bordetella pertussis	J021	Bordetella	FALSE
GCF_004087995.1_ASM408799v1	NA	food	Food	Lactiplantibacillus plantarum	SRCM103295	Lactiplantibacillus	FALSE
GCF_013170825.1_ASM1317082v1	Lotus corniculatus	NA	Plants & Animals	Mesorhizobium sp. NZP2298	NZP2298	Mesorhizobium	FALSE
GCF_004847625.1_ASM484762v1	Homo sapiens	stool	Humans	Salmonella enterica subsp. enterica serovar Bareilly str. CFSAN000963	CFSAN000963	Salmonella	FALSE
GCF_000959025.1_ASM95902v1	NA	soil	Earth	Bacillus intestinalis	T30	Bacillus	FALSE
GCF_003076475.1_ASM307647v1	penguin	faeces of Antarctic penguins	Plants & Animals	Flavobacterium kingsejongi	WV39	Flavobacterium	FALSE
GCF_001456155.1_ASM145615v1	NA	soil	Earth	Chryseobacterium sp. IHB B 17019	IHB B 17019	Chryseobacterium	FALSE
GCF_000757015.2_ASM75701v2	NA	Human clinical	Humans	Burkholderia pseudomallei	PHLS 112	Burkholderia	FALSE
GCF_002269275.1_ASM226927v1	NA	sewage water	Human-impacted	Bacillus sp. 1s-1	1s-1	Bacillus	FALSE
GCF_001985425.1_ASM198542v1	Homo sapiens	NA	Humans	Bordetella pertussis	H765	Bordetella	FALSE
GCF_013615435.1_ASM1361543v1	NA	Wastewater effluent sample	Human-impacted	Citrobacter sp. RHBSTW-00944	RHBSTW-00944	Citrobacter	FALSE
GCF_002749675.1_ASM274967v1	Tabanus	NA	Plants & Animals	Mesoplasma entomophilum	TAC	Mesoplasma	FALSE
GCF_000935185.3_ASM93518v3	NA	soil	Earth	Streptomyces albulus	CK-15	Streptomyces	FALSE
GCF_003288295.1_ASM328829v1	Bos taurus	feces	Livestock	Escherichia coli	RM9131	Escherichia	FALSE
GCF_002882745.1_ASM288274v1	Nile tilapia	Brain	Plants & Animals	Streptococcus agalactiae	SA375	Streptococcus	FALSE
GCF_020388785.1_ASM2038878v1	Homo sapiens	Skin swab	Humans	Staphylococcus aureus	329	Staphylococcus	FALSE
GCF_003288195.1_ASM328819v1	NA	kimchi	Food	Latilactobacillus sakei	WiKim0072	Latilactobacillus	FALSE
GCF_001542795.2_ASM154279v2	Homo sapiens	NA	Humans	Pseudomonas aeruginosa	X78812	Pseudomonas	FALSE
GCF_019880365.1_ASM1988036v1	NA	deep sea of the indian ocean	Water	Pseudomonas sp. DNDY-54	DNDY-54	Pseudomonas	FALSE
GCF_000259275.1_ASM25927v1	Lagenorhynchus acutus	stomach of wild stranded animal	Plants & Animals	Helicobacter cetorum MIT 99-5656	MIT 99-5656	Helicobacter	FALSE
GCF_013372305.1_ASM1337230v1	Homo sapiens	urine	Humans	Escherichia coli	EcPF40	Escherichia	FALSE
GCF_002073495.2_ASM207349v2	Homo sapiens	NA	Humans	Leptospira interrogans serovar Copenhageni	FDAARGOS_203	Leptospira	FALSE
GCF_015138955.1_ASM1513895v1	Homo sapiens	blood	Humans	Escherichia coli	THO-006	Escherichia	FALSE
GCF_016415285.1_ASM1641528v1	Homo sapiens	rectal swab	Humans	Enterococcus faecium	Dallas 100_1	Enterococcus	FALSE
GCF_002859745.1_ASM285974v1	Homo sapiens	NA	Humans	Bordetella pertussis	J094	Bordetella	FALSE
GCF_016780025.1_ASM1678002v1	Homo sapiens	NA	Humans	Klebsiella pneumoniae	RIVM_C014073	Klebsiella	FALSE
GCF_008807175.1_ASM880717v1	Homo sapiens	blood	Humans	Klebsiella quasipneumoniae	A708	Klebsiella	FALSE
GCF_003351385.1_ASM335138v1	Homo sapiens	rectal swab	Humans	Escherichia coli	Es_ST410_NW1_NDM_09_2017	Escherichia	FALSE
GCF_001697505.1_ASM169750v1	Homo sapiens	NA	Humans	Neisseria meningitidis	M22811	Neisseria	FALSE
GCF_003313565.1_ASM331356v1	Homo sapiens	NA	Humans	Clostridioides difficile	DSM 27639	Clostridioides	FALSE
GCF_000971565.1_ASM97156v1	Achillea ptarmica	yarrow	Plants & Animals	Agrobacterium fabacearum	Ach5	Agrobacterium	FALSE
GCF_015689355.1_ASM1568935v1	mare	uterus	Livestock	Streptococcus equi subsp. zooepidemicus	SEZ18	Streptococcus	FALSE
GCF_900475635.1_45076_H01	Homo sapiens	throat	Humans	Corynebacterium ulcerans	NCTC7908	Corynebacterium	FALSE
GCF_014840995.1_ASM1484099v1	NA	kimchi	Food	Lactiplantibacillus plantarum	PMO08	Lactiplantibacillus	FALSE
GCF_003111765.1_ASM311176v1	Tibetan antelope	NA	Plants & Animals	Actinomyces sp. Z16	Z16	Actinomyces	FALSE
GCF_002242175.1_ASM224217v1	NA	municipal wastewater	Human-impacted	Alcaligenes faecalis	JQ135	Alcaligenes	FALSE
GCF_900187055.1_50377_D01	Monkey	feces	Plants & Animals	Staphylococcus simiae	NCTC13838	Staphylococcus	FALSE
GCF_900638675.1_58225_E01	Wild seal	Rectal Swab	Humans	Campylobacter insulaenigrae	NCTC12928	Campylobacter	FALSE
GCF_000597905.1_ASM59790v1	Homo sapiens	urinary tract infection	Humans	Klebsiella pneumoniae 30684/NJST258_2	30684/NJST258_2	Klebsiella	FALSE
GCF_009949705.1_ASM994970v1	NA	Diarrheal patient	Humans	Escherichia coli	STEC409	Escherichia	FALSE
GCF_014843155.1_ASM1484315v1	Homo sapiens	NA	Humans	Mycobacteroides abscessus	JHN_AB_0009_1	Mycobacteroides	FALSE
GCF_014697095.1_ASM1469709v1	NA	sediment	Earth	Halomonas titanicae	SOB56	Halomonas	FALSE
GCF_010232985.1_ASM1023298v1	Apodemus agrarius	NA	Plants & Animals	Francisella tularensis subsp. holarctica	B-8366	Francisella	FALSE
GCF_002749635.1_ASM274963v1	Homo sapiens	stool	Humans	Vibrio cholerae	E7946	Vibrio	FALSE
GCF_009025915.1_ASM902591v1	NA	soil	Earth	Bacillus thuringiensis	JW-1	Bacillus	FALSE
GCF_020714665.1_ASM2071466v1	Canis	Nasal discharge	Plants & Animals	Pasteurella canis	HL_D1250	Pasteurella	FALSE
GCF_008330325.1_ASM833032v1	Oreochromis niloticus	kidney	Plants & Animals	Francisella orientalis	FNO95	Francisella	FALSE
GCF_003072465.1_ASM307246v1	Kentomonas sorsogonicus	female Sarcophaga sp. gut	Plants & Animals	Candidatus Kinetoplastibacterium sorsogonicusi	MF-08	Candidatus	FALSE
GCF_005162725.1_ASM516272v1	Homo sapiens	skin	Humans	Streptococcus pyogenes	emm93.4	Streptococcus	FALSE
GCF_001643035.1_ASM164303v1	NA	soil	Earth	Corynebacterium glutamicum	YI	Corynebacterium	FALSE
GCF_004635245.1_ASM463524v1	Homo sapiens	NA	Humans	Bordetella pertussis	J257	Bordetella	FALSE
GCF_902502825.2_E03_1.v3	NA	Paddy soil under the long-term application of triazophos insecticide	Earth	Pseudorhizobium flavum	YW14	Pseudorhizobium	FALSE
GCF_002777135.1_ASM277713v1	Homo sapiens	epithelial cells	Humans	Chlamydia trachomatis	SQ15	Chlamydia	FALSE
GCF_001687745.1_ASM168774v1	NA	isolated from the rice field	Earth	Bacillus velezensis	LS69	Bacillus	FALSE
GCF_009756455.1_ASM975645v1	Homo sapiens	stool	Humans	Salmonella enterica subsp. enterica serovar 4;[5];12:i:-	PNCS009777	Salmonella	FALSE
GCF_018604365.1_ASM1860436v1	Homo sapiens	blood	Humans	Acinetobacter baumannii	Cl415	Acinetobacter	TRUE
GCF_007978045.1_ASM797804v1	Bos taurus	nasopharynx	Livestock	Mannheimia haemolytica	23217	Mannheimia	FALSE
GCF_002300135.1_ASM230013v1	NA	sugar beet juice from extraction installations	Human-impacted	Geobacillus stearothermophilus	DSM 458	Geobacillus	FALSE
GCF_008642375.1_ASM864237v1	NA	soil	Earth	Streptomyces venezuelae	ATCC 15068	Streptomyces	FALSE
GCF_001506865.1_ASM150686v1	Homo sapiens	Feces	Humans	Campylobacter jejuni	CJ677CC540	Campylobacter	FALSE
GCF_014217605.1_ASM1421760v1	NA	soil	Earth	Sphingomonas sp. NBWT7	NBWT7	Sphingomonas	FALSE
GCF_003671935.1_ASM367193v1	Rhopalosiphum maidis	NA	Plants & Animals	Buchnera aphidicola (Rhopalosiphum maidis)	BTI	Buchnera	FALSE
GCF_003667805.1_ASM366780v1	NA	Red Sea lagoons-Mangrove Mud	Earth	Virgibacillus halodenitrificans	Bac324	Virgibacillus	FALSE
GCF_002374815.1_ASM237481v1	NA	East China Sea	Water	Pseudoalteromonas atlantica	ECSMB14104	Pseudoalteromonas	FALSE
GCF_002208845.2_ASM220884v2	Homo sapiens	Blood	Humans	Citrobacter braakii	FDAARGOS_290	Citrobacter	FALSE
GCF_002951635.1_ASM295163v1	Homo sapiens	Urine	Humans	Klebsiella pneumoniae	FDAARGOS_156	Klebsiella	FALSE
GCF_002080415.1_ASM208041v1	Skeletonema marinoi strain RO5AC	Top-layer sediments	Earth	Roseovarius mucosus	SMR3	Roseovarius	FALSE
GCF_011058795.1_ASM1105879v1	Homo sapiens	Mid-vagina	Humans	Lactobacillus iners	C0254C1	Lactobacillus	FALSE
GCF_019434275.1_ASM1943427v1	Homo sapiens	NA	Humans	Klebsiella pneumoniae	KP-C76	Klebsiella	FALSE
GCF_015168335.1_ASM1516833v1	NA	hospital sewage	Human-impacted	Pseudomonas shirazica	SWMUB4	Pseudomonas	FALSE
GCF_008642295.1_ASM864229v1	NA	soil	Earth	Streptomyces venezuelae	ATCC 21782	Streptomyces	FALSE
GCF_009932715.2_ASM993271v2	NA	Rice seed	Plants & Animals	Staphylococcus haemolyticus	SE2.14	Staphylococcus	FALSE
GCF_017498665.1_ASM1749866v1	Homo sapiens	stool	Humans	Lactobacillus gasseri	HL75	Lactobacillus	FALSE
GCF_002850035.1_ASM285003v1	NA	water kefir	Food	Liquorilactobacillus hordei	TMW 1.1822	Liquorilactobacillus	FALSE
GCF_000724505.1_ASM72450v1	NA	sink drain	Human-impacted	Enterobacter cloacae ECNIH2	ECNIH2	Enterobacter	TRUE
GCF_900095135.1_M36	NA	biogas sludge	Human-impacted	Proteiniphilum saccharofermentans	M3/6	Proteiniphilum	FALSE
GCF_016406565.1_ASM1640656v1	Homo sapiens	rectal swab	Humans	Enterococcus faecium	Dallas 57	Enterococcus	FALSE
GCF_000772245.1_ASM77224v1	Homo sapiens	Hospital	Humans	Streptococcus pyogenes	1E1	Streptococcus	FALSE
GCF_011068285.1_ASM1106828v1	NA	sediment	Earth	Muricauda oceani	501str8	Muricauda	FALSE
GCF_002999195.2_ASM299919v2	Homo sapiens	NA	Humans	Acinetobacter baumannii	WCHAB005078	Acinetobacter	TRUE
GCF_003144075.1_ASM314407v1	Homo sapiens	blood	Humans	Listeria monocytogenes	2018TE5305-1-4	Listeria	FALSE
GCF_900096745.1_AUS0325	Homo sapiens	Hip Joint	Humans	Staphylococcus aureus	AUS0325	Staphylococcus	FALSE
GCF_018689955.1_ASM1868995v1	Drosophila simulans STC	embryos	Plants & Animals	Wolbachia endosymbiont of Drosophila simulans	wTei	Wolbachia	FALSE
GCF_001888205.1_ASM188820v1	Homo sapiens	urine	Humans	Providencia stuartii	BE2467	Providencia	FALSE
GCF_002025105.1_ASM202510v1	Bacillus thuringiensis subsp	NA	Human-impacted	Bacillus thuringiensis	L-7601	Bacillus	FALSE
GCF_009730015.1_ASM973001v1	Homo sapiens	clinical isolate	Humans	Salmonella enterica	FDAARGOS_712	Salmonella	FALSE
GCF_014900895.1_ASM1490089v1	Homo sapiens	lung	Humans	Mycobacterium tuberculosis	1-0030P6C4	Mycobacterium	FALSE
GCF_011466595.1_ASM1146659v1	Homo sapiens	clinical	Humans	Salmonella enterica subsp. enterica serovar Anatum	Sal-4295	Salmonella	FALSE
GCF_004635945.1_ASM463594v1	Homo sapiens	NA	Humans	Bordetella pertussis	J616	Bordetella	FALSE
GCF_001952835.1_ASM195283v1	Homo sapiens	pus	Humans	Klebsiella pneumoniae	1756	Klebsiella	TRUE
GCF_006228285.1_ASM622828v1	NA	beer	Food	Levilactobacillus brevis	UCCLBBS449	Levilactobacillus	FALSE
GCF_013394495.1_ASM1339449v1	Homo sapiens	stool	Humans	Shigella boydii	600080	Shigella	FALSE
GCF_016807685.1_ASM1680768v1	NA	rot potato tubers	Plants & Animals	Bacillus altitudinis	63-2-2	Bacillus	FALSE
GCF_900324215.1_3_LA_115	Homo sapiens	human	Humans	Staphylococcus aureus	3_LA_115	Staphylococcus	FALSE
GCF_008728655.1_ASM872865v1	NA	rubber production plant territory	Human-impacted	Rhodococcus erythropolis	X5	Rhodococcus	FALSE
GCF_008704555.1_ASM870455v1	NA	soil	Earth	Streptomyces nitrosporeus	ATCC 12769	Streptomyces	FALSE
GCF_900236415.1_Bru_genome48	Homo sapiens	Human	Humans	Brucella melitensis	1	Brucella	FALSE
GCF_014898195.1_ASM1489819v1	NA	sewage	Human-impacted	Bifidobacterium subtile	KCTC 3272	Bifidobacterium	FALSE
GCF_000803645.1_ASM80364v1	NA	Soil sample	Earth	Sphingopyxis fribergensis	Kp5.2	Sphingopyxis	FALSE
GCF_017086365.1_ASM1708636v1	NA	Environment Monitoring (Air)	Earth	Paenibacillus sp. TB2019	TB2019	Paenibacillus	FALSE
GCF_009931255.1_ASM993125v1	Lespedeza cuneata	nodule	Plants & Animals	Bradyrhizobium sp. LCT2	LCT2	Bradyrhizobium	FALSE
GCF_001686425.1_ASM168642v1	Homo sapiens	nasopharyngeal swab	Humans	Bordetella pertussis	VA-175	Bordetella	FALSE
GCF_017309645.1_ASM1730964v1	Homo sapiens	Human feces	Humans	Lactococcus sp. LG606	LG606	Lactococcus	TRUE
GCF_004006475.1_ASM400647v1	soil	NA	Earth	[Brevibacterium] frigoritolerans	ZB201705	[Brevibacterium]	FALSE
GCF_014844995.1_ASM1484499v1	Homo sapiens	blood	Humans	Streptococcus sp. KS 6	KS 6	Streptococcus	FALSE
GCF_000209675.1_ASM20967v1	Gallus gallus	lesion of a laying hen affected by peritonitis	Livestock	Gallibacterium anatis UMN179	UMN179	Gallibacterium	FALSE
GCF_000981825.1_ASM98182v1	NA	Microbial feature	Humans	Pseudomonas aeruginosa	Carb01 63	Pseudomonas	TRUE
GCF_020389545.1_ASM2038954v1	Homo sapiens	Skin swab	Humans	Staphylococcus aureus	195	Staphylococcus	FALSE
GCF_000222485.1_ASM22248v1	NA	coelomic fluid of a sand dollar	Plants & Animals	Cyclobacterium marinum DSM 745	DSM 745	Cyclobacterium	FALSE
GCF_001664485.1_ASM166448v1	Phaseolus vulgaris	legume-root nodule	Plants & Animals	Rhizobium sp. N324	N324	Rhizobium	FALSE
GCF_008271405.2_ASM827140v2	goat	rumen content	Livestock	Enterobacter sp. LU1	LU1	Enterobacter	FALSE
GCF_004153325.1_ASM415332v1	catfish	NA	Plants & Animals	Edwardsiella piscicida	MS-18-199	Edwardsiella	FALSE
GCF_002277915.1_ASM227791v1	Bos primigenius taurus	spleen	Livestock	Bacillus anthracis	14RA5914	Bacillus	FALSE
GCF_020162255.1_ASM2016225v1	NA	American Alligator's water tank	Water	Aeromonas hydrophila	CSUSB2	Aeromonas	FALSE
GCF_002892855.1_ASM289285v1	Homo sapiens	fecal sample	Humans	Vibrio cholerae	A1552	Vibrio	FALSE
GCF_000192705.1_ASM19270v1	Homo sapiens	vagina of healthy women	Humans	Lactococcus lactis subsp. lactis CV56	CV56	Lactococcus	FALSE
GCF_001988135.1_ASM198813v1	Homo sapiens	NA	Humans	Bordetella pertussis	E194	Bordetella	FALSE
GCF_001191605.1_ASM119160v1	NA	Soil	Earth	Bacillus altitudinis	GR-8	Bacillus	FALSE
GCF_000583775.1_ASM58377v1	turkey	NA	Livestock	Campylobacter coli RM4661	RM4661	Campylobacter	FALSE
GCF_019428765.1_ASM1942876v1	NA	chicken	Livestock	Escherichia coli	PK8275	Escherichia	TRUE
GCF_001682295.1_ASM168229v1	skate	NA	Plants & Animals	Rhodococcus sp. 008	008	Rhodococcus	FALSE
GCF_008042015.2_ASM804201v2	Homo sapiens	stool	Humans	Escherichia coli 042	042	Escherichia	FALSE
GCF_004009315.1_ASM400931v1	Homo sapiens	NA	Humans	Bordetella pertussis	H778	Bordetella	FALSE
GCF_013167155.1_ASM1316715v1	cattle	cattle feces	Livestock	Escherichia coli O157:H7	YB14-1	Escherichia	FALSE
GCF_003986675.1_ASM398667v1	Homo sapiens	NA	Humans	Salmonella enterica subsp. enterica serovar Typhimurium var. 5-	CFSAN067216	Salmonella	TRUE
GCF_000954115.1_ASM95411v1	NA	Arctic Seawater	Water	Rhodococcus sp. B7740	B7740	Rhodococcus	FALSE
GCF_017743195.1_ASM1774319v1	NA	Feces of healthy 12 day male infants	Humans	Bifidobacterium dentium	N8	Bifidobacterium	FALSE
GCF_018417595.1_ASM1841759v1	NA	soil adjacent to man-made pond at water treatment facility	Earth	Pseudomonas entomophila	Small	Pseudomonas	FALSE
GCF_002960215.1_ASM296021v1	Homo sapiens	feces	Humans	Lacticaseibacillus rhamnosus	SCT-10-10-60	Lacticaseibacillus	FALSE
GCF_009708215.1_ASM970821v1	bats	feces	Plants & Animals	Ruania sp. HY164	HY164	Ruania	FALSE
GCF_016653635.2_ASM1665363v2	Homo sapiens	skin	Humans	Skermanella sp. TT6	TT6	Skermanella	FALSE
GCF_001729765.1_ASM172976v1	Homo sapiens	blood	Humans	Enterobacter kobei	DSM 13645	Enterobacter	FALSE
GCF_004337655.1_ASM433765v1	NA	fertilizer	Earth	Bacillus velezensis	LB002	Bacillus	FALSE
GCF_019285675.1_ASM1928567v1	NA	soil of natural resort	Earth	Stenotrophomonas indicatrix	D763	Stenotrophomonas	FALSE
GCF_001908725.1_ASM190872v1	Lycopersicon esculentum	NA	Plants & Animals	Xanthomonas vesicatoria ATCC 35937	LMG911	Xanthomonas	FALSE
GCF_016592155.1_ASM1659215v1	Homo sapiens	NA	Humans	Mycobacterium heckeshornense	JCM 15655	Mycobacterium	FALSE
GCF_001677195.1_ASM167719v1	Homo sapiens	NA	Humans	Mycobacteroides abscessus	FLAC046	Mycobacteroides	FALSE
GCF_000233435.1_ASM23343v1	Mastotermes darwiniensis	NA	Plants & Animals	Blattabacterium sp. (Mastotermes darwiniensis) str. MADAR	MADAR	Blattabacterium	FALSE
GCF_003265025.1_ASM326502v1	Homo sapiens	Subgingival dental plaque	Humans	Prevotella intermedia	KCOM 2734	Prevotella	TRUE
GCF_001273795.1_ASM127379v1	Amblyomma cajennense	NA	Plants & Animals	Rickettsia amblyommatis	Ac37	Rickettsia	FALSE
GCF_013393865.1_ASM1339386v1	NA	crayfish	Plants & Animals	Vibrio parahaemolyticus	LVP2	Vibrio	FALSE
GCF_002776955.1_ASM277695v1	Homo sapiens	epithelial cells	Humans	Chlamydia trachomatis	SQ09	Chlamydia	FALSE
GCF_003018055.1_ASM301805v1	Homo sapiens	Stool	Humans	Escherichia coli	2013C-3252	Escherichia	FALSE
GCF_003854895.1_ASM385489v1	NA	soil	Earth	Pigmentiphaga sp. H8	H8	Pigmentiphaga	FALSE
GCF_002356015.1_ASM235601v1	Homo sapiens	NA	Humans	Mycobacterium tuberculosis	NCGM946K2	Mycobacterium	FALSE
GCF_001887675.1_ASM188767v1	corn	rhizosphere	Earth	Kosakonia radicincitans	GXGL-4A	Kosakonia	FALSE
GCF_904810365.1_Mmic942272	Homo sapiens	Human clinical isolate	Humans	Mycobacterium tuberculosis variant microti	Mycobacterium microti 94-2272	Mycobacterium	FALSE
GCF_011058755.1_ASM1105875v1	Homo sapiens	Mid-vagina	Humans	Lactobacillus iners	C0210C1	Lactobacillus	FALSE
GCF_013882995.1_ASM1388299v1	NA	Pooled sheep faecal samples collected from floor of farm	Livestock	Citrobacter freundii	RHB24-C05	Citrobacter	FALSE
GCF_019923545.1_ASM1992354v1	Nysius terrestris	NA	Plants & Animals	Candidatus Schneideria nysicola	NT	Candidatus	FALSE
GCF_002356115.1_ASM235611v1	NA	soil	Earth	Candidatus Nitrosoglobus terrae	TAO100	Candidatus	FALSE
GCF_008086405.1_ASM808640v1	Homo sapiens	Bacteremia	Humans	Aggregatibacter actinomycetemcomitans	PN_696	Aggregatibacter	FALSE
GCF_001518835.1_ASM151883v1	Bos taurus	nasopharynx	Livestock	Leclercia adecarboxylata	USDA-ARS-USMARC-60222	Leclercia	FALSE
GCF_000260515.1_ASM26051v1	Homo sapiens	blood of patient with septicemic melioidosis	Humans	Burkholderia pseudomallei 1026b	1026b	Burkholderia	FALSE
GCF_016776125.1_ASM1677612v1	Homo sapiens	NA	Humans	Escherichia coli	RIVM_C028497	Escherichia	FALSE
GCF_017301275.1_ASM1730127v1	NA	Clone isolated from the evolution experiment described in Ketola et al. 2013 (doi: 10.1111/evo.12148)	Human-impacted	Serratia marcescens subsp. marcescens ATCC 13880	ATCC 13880 substr. Sm_S13_jyu2015	Serratia	FALSE
GCF_018436245.1_ASM1843624v1	Bos taurus	lymph nodes	Livestock	Pseudochrobactrum sp. C130915_07	C130915_07	Pseudochrobactrum	FALSE
GCF_020510585.1_ASM2051058v1	NA	sediment|groundwater	Earth	Ferribacterium limneticum	76	Ferribacterium	FALSE
GCF_001969445.1_ASM196944v1	NA	marine sediment (ENVO:00002113)	Earth	Brachybacterium sp. P6-10-X1	P6-10-X1	Brachybacterium	FALSE
GCF_000783435.2_ASM78343v2	Homo sapiens	endotracheal aspirate	Humans	Achromobacter insolitus	FDAARGOS_88	Achromobacter	FALSE
GCF_013401535.1_ASM1340153v1	Tripterygium wilfordii	NA	Plants & Animals	Streptomyces sp. CB04723	CB04723	Streptomyces	FALSE
GCF_002078995.2_ASM207899v2	NA	Fermented Meat Product	Food	Lactococcus lactis subsp. lactis	UC08	Lactococcus	FALSE
GCF_000969225.1_ASM96922v1	Homo sapiens	NA	Humans	Staphylococcus aureus	FCFHV36	Staphylococcus	TRUE
GCF_002441955.1_ASM244195v1	NA	muddy water	Earth	Methylomonas koyamae	LM6	Methylomonas	FALSE
GCF_000471965.1_ASM47196v1	Nauphoeta cinerea	NA	Plants & Animals	Blattabacterium sp. (Nauphoeta cinerea)	BNCIN	Blattabacterium	FALSE
GCF_013170725.1_ASM1317072v1	Lotus sp.	NA	Plants & Animals	Mesorhizobium erdmanii	NZP2014	Mesorhizobium	FALSE
GCF_012648005.1_ASM1264800v1	NA	mouse bloode sample	Humans	Bacillus mojavensis	UCMB5075	Bacillus	FALSE
GCF_003431345.1_ASM343134v1	Homo sapiens	respiratory sample	Humans	Bordetella pertussis	Tohama	Bordetella	FALSE
GCF_001987335.1_ASM198733v1	Homo sapiens	NA	Humans	Bordetella pertussis	I375	Bordetella	FALSE
GCF_013746655.1_ASM1374665v1	NA	Freshwater sample from downstream of wastewater treatment plant	Human-impacted	Escherichia marmotae	RHBSTW-00605	Escherichia	FALSE
GCF_020683005.1_ASM2068300v1	Homo sapiens	NA	Humans	Chryseobacterium indologenes	742	Chryseobacterium	FALSE
GCF_016406225.1_ASM1640622v1	Homo sapiens	NA	Humans	Staphylococcus epidermidis	SE48	Staphylococcus	FALSE
GCF_018394415.1_ASM1839441v1	Chicken	NA	Livestock	Escherichia coli	CS18F	Escherichia	FALSE
GCF_004101345.1_ASM410134v1	NA	food	Food	Bacillus subtilis	SRCM103862	Bacillus	FALSE
GCF_001515915.2_ASM151591v2	Homo sapiens	NA	Humans	Pseudomonas aeruginosa	T38079	Pseudomonas	FALSE
GCF_003812805.1_ASM381280v1	Homo sapiens	Endotracheal aspirate	Humans	Streptococcus agalactiae	FDAARGOS_512	Streptococcus	FALSE
GCF_008586745.1_ASM858674v1	Homo sapiens	Skin (Petechiae)	Humans	Haemophilus influenzae biotype aegyptius	HE7/F1946	Haemophilus	FALSE
GCF_008926505.1_ASM892650v1	NA	acid mine drainage	Human-impacted	Acidithiobacillus sp. 'AMD consortium'	AMD consortium	Acidithiobacillus	FALSE
GCF_004135165.1_ASM413516v1	Homo sapiens	urine	Humans	Escherichia coli	U13A	Escherichia	FALSE
GCF_008693505.1_ASM869350v1	Homo sapiens	clinical isolate	Humans	Streptococcus agalactiae	FDAARGOS_669	Streptococcus	FALSE
GCF_900324255.1_2_LA_86	Homo sapiens	human	Humans	Staphylococcus aureus	2_LA_86	Staphylococcus	FALSE
GCF_018228725.1_ASM1822872v1	NA	hyperthermophilic compost	Earth	Brevibacillus composti	FJAT-54424	Brevibacillus	FALSE
GCF_003955795.1_ASM395579v1	Homo sapiens	NA	Humans	Francisella tularensis	FDAARGOS_598	Francisella	FALSE
GCF_003827915.1_ASM382791v1	Homo sapiens	UCC isolate	Humans	Staphylococcus aureus	FDAARGOS_504	Staphylococcus	TRUE
GCF_019056455.1_ASM1905645v1	Homo sapiens	stool	Humans	Campylobacter jejuni	R19.1007	Campylobacter	FALSE
GCF_001469775.1_ASM146977v1	NA	isolated from a traditional fermented dairy called dairy fan	Food	Lactobacillus delbrueckii subsp. bulgaricus	MN-BM-F01	Lactobacillus	FALSE
GCF_002833465.1_ASM283346v1	Homo sapiens	blood	Humans	Klebsiella pneumoniae	KP1766	Klebsiella	TRUE
GCF_900187075.1_50432_F01	Bank vole (Clethrionomys glareolus)	NA	Plants & Animals	Mammaliicoccus stepanovicii	NCTC13839	Mammaliicoccus	FALSE
GCF_014900375.1_ASM1490037v1	Homo sapiens	lung	Humans	Mycobacterium tuberculosis	1-0156P6C4	Mycobacterium	FALSE
GCF_003432345.1_ASM343234v1	swine	nasal swab	Livestock	Staphylococcus aureus	NX-T55	Staphylococcus	FALSE
GCF_003097555.1_ASM309755v1	NA	Korean fermented food	Food	Staphylococcus nepalensis	JS9	Staphylococcus	FALSE
GCF_002224365.1_ASM222436v1	NA	mural paintings	Human-impacted	Virgibacillus necropolis	LMG 19488	Virgibacillus	FALSE
GCF_016126675.1_ASM1612667v1	Homo sapiens	rectal swab	Humans	Enterococcus faecium	Dallas 5	Enterococcus	FALSE
GCF_007833935.1_ASM783393v1	Homo sapiens	lung	Humans	Mycobacterium tuberculosis	MT-0080	Mycobacterium	FALSE
GCF_001643975.1_ASM164397v1	pig	stomach	Livestock	Campylobacter hyointestinalis subsp. lawsonii CCUG 27631	CCUG 27631	Campylobacter	FALSE
GCF_018255795.1_ASM1825579v1	NA	water	Water	Exiguobacterium sp. PFWT01	PFWT01	Exiguobacterium	FALSE
GCF_003522605.1_ASM352260v1	Oryza sativa	NA	Plants & Animals	Xanthomonas oryzae pv. oryzae	XM9	Xanthomonas	FALSE
GCF_001989015.1_ASM198901v1	Homo sapiens	NA	Humans	Bordetella pertussis	J104	Bordetella	FALSE
GCF_004103515.1_ASM410351v1	NA	food	Food	Lactiplantibacillus plantarum	SRCM103473	Lactiplantibacillus	FALSE
GCF_016904735.2_ASM1690473v2	Yunnan	Bat	Plants & Animals	Escherichia albertii	Sample 170	Escherichia	FALSE
GCF_019355735.1_ASM1935573v1	Himalayan blackberry	NA	Plants & Animals	Rhizobium sp. B230/85	B230/85	Rhizobium	FALSE
GCF_001456195.2_ASM145619v2	coffee	NA	Plants & Animals	Xylella fastidiosa	3124	Xylella	FALSE
GCF_013389665.1_ASM1338966v1	NA	soil	Earth	Microbacterium oleivorans	I46	Microbacterium	FALSE
GCF_020091585.1_ASM2009158v1	NA	fresh water lake	Water	Kovacikia sp. CCNU0001	CCNU0001	Kovacikia	FALSE
GCF_013171325.1_ASM1317132v1	Gallus gallus	feces	Livestock	Escherichia fergusonii	HNCF11W	Escherichia	TRUE
GCF_019623905.1_ASM1962390v1	NA	biofilm; Nakabusa hotspring	Water	Rhodobacter sp. N10	N10	Rhodobacter	FALSE
GCF_003030365.1_ASM303036v1	NA	water	Water	Escherichia coli	675SK2	Escherichia	TRUE
GCF_019428605.1_ASM1942860v1	Homo sapiens	human; urinary tract infection	Humans	Escherichia coli	M24	Escherichia	FALSE
GCF_001721125.1_ASM172112v1	Homo sapiens	stool	Humans	Escherichia coli	FORC_028	Escherichia	FALSE
GCF_001516005.1_ASM151600v1	Homo sapiens	NA	Humans	Pseudomonas aeruginosa	T52373	Pseudomonas	FALSE
GCF_013414345.1_ASM1341434v1	NA	seawater	Water	Chryseoglobus indicus	CTD02-10-2	Chryseoglobus	FALSE
GCF_001989135.1_ASM198913v1	Homo sapiens	NA	Humans	Bordetella pertussis	J155	Bordetella	FALSE
GCF_009626375.1_ASM962637v1	Homo sapiens	NA	Humans	Bordetella parapertussis	J278	Bordetella	FALSE
GCF_002164975.2_ASM216497v2	Homo sapiens	NA	Humans	Escherichia coli	SCEC020026	Escherichia	TRUE
GCF_002022585.1_ASM202258v1	Procyon lotor	blood sample	Humans	Bartonella sp. Raccoon60	Raccoon60	Bartonella	FALSE
GCF_003703795.1_ASM370379v1	chicken	stool	Livestock	Escherichia coli	ECCHD184	Escherichia	FALSE
GCF_008462025.1_ASM846202v1	goat	retropharyngeal	Livestock	Corynebacterium pseudotuberculosis	E14	Corynebacterium	FALSE
GCF_012222485.1_ASM1222248v1	Homo sapiens	Vaginal swab	Humans	Streptococcus agalactiae	Sag153	Streptococcus	FALSE
GCF_000973665.2_ASM97366v2	Homo sapiens	stool	Humans	Salmonella enterica subsp. enterica serovar Montevideo str. CDC 86-0391	CDC 86-0391	Salmonella	FALSE
GCF_002313065.1_ASM231306v1	Sebastes schlegelii	NA	Plants & Animals	Aeromonas salmonicida subsp. masoucida	RFAS1	Aeromonas	FALSE
GCF_002165305.2_ASM216530v2	NA	Sewage	Human-impacted	Acinetobacter sp. WCHA55	WCHA55	Acinetobacter	TRUE
GCF_001484645.1_ASM148464v1	NA	Heterodon nasicus	Plants & Animals	Campylobacter fetus subsp. testudinum Sp3	SP3	Campylobacter	FALSE
GCF_013306655.1_ASM1330665v1	tomato	NA	Plants & Animals	Ralstonia solanacearum	FJAT15244.F50	Ralstonia	FALSE
GCF_000775355.2_ASM77535v2	NA	water	Water	Yersinia ruckeri	SC09	Yersinia	FALSE
GCF_000430125.1_ASM43012v1	NA	fresh alfalfa sprout	Plants & Animals	Salmonella enterica subsp. enterica serovar Cubana str. CFSAN002050	CFSAN002050	Salmonella	FALSE
GCF_019823955.1_ASM1982395v1	Homo sapiens	blood	Humans	Klebsiella pneumoniae	KP18-2172	Klebsiella	TRUE
GCF_014843335.1_ASM1484333v1	NA	water	Water	Listeria monocytogenes FSL J1-175	FSL J1-175	Listeria	FALSE
GCF_011045415.1_ASM1104541v1	Perna canaliculus	Shellfish	Plants & Animals	Aliarcobacter cryaerophilus	G13RTA	Aliarcobacter	FALSE
GCF_002111045.1_ASM211104v1	Homo sapiens	clinical	Humans	Burkholderia pseudomallei	3000015237	Burkholderia	FALSE
GCF_004355285.1_ASM435528v1	Oryza sativa	NA	Plants & Animals	Xanthomonas oryzae pv. oryzae	Ug11	Xanthomonas	FALSE
GCF_018847095.1_ASM1884709v1	Homo sapiens	NA	Humans	Akkermansia muciniphila	Akk2190	Akkermansia	FALSE
GCF_014058485.1_ASM1405848v1	Bovine	lung	Livestock	Pasteurella multocida	A0757	Pasteurella	FALSE
GCF_900638155.1_56527_B01	Sheep	Nasopharyngeal mucus	Livestock	Mannheimia haemolytica	NCTC10643	Mannheimia	FALSE
GCF_017088405.1_ASM1708840v1	Homo sapiens	feces	Humans	Escherichia coli	99COLEC	Escherichia	TRUE
GCF_016903295.1_ASM1690329v1	Homo sapiens	NA	Humans	Klebsiella pneumoniae	FDAARGOS_1323	Klebsiella	FALSE
GCF_007964805.1_ASM796480v1	Bos taurus	lungs	Livestock	Mannheimia haemolytica	1367	Mannheimia	FALSE
GCF_000023005.1_ASM2300v1	Amblyomma variegatum (cattle tick)	NA	Plants & Animals	Rickettsia africae ESF-5	ESF-5	Rickettsia	FALSE
GCF_003852375.1_ASM385237v1	Triticum sp.	wheat rhizosphere	Earth	Pseudomonas sp. R4-34-07	R4-34-07	Pseudomonas	FALSE
GCF_905143135.2_1V_hybrid	Pica pica	cloacal swab	Livestock	Chlamydia abortus	15-58d44	Chlamydia	FALSE
GCF_013391145.1_ASM1339114v1	Homo sapiens	blood	Humans	Enterococcus hirae	13344	Enterococcus	FALSE
GCF_002849775.1_ASM284977v1	Sus scrofa	NA	Livestock	Glaesserella sp. 15-184	15-184	Glaesserella	FALSE
GCF_004135915.1_ASM413591v1	Homo sapiens	urine	Humans	Escherichia coli	U14A	Escherichia	FALSE
GCF_000817025.1_ASM81702v1	Homo sapiens	gastric biopsy	Humans	Helicobacter pylori	Hp238	Helicobacter	FALSE
GCF_000287275.1_ASM28727v1	Heteropsylla cubana	NA	Plants & Animals	Candidatus Carsonella ruddii HC isolate Thao2000	HC	Candidatus	FALSE
GCF_019550795.1_ASM1955079v1	NA	desert	Earth	Paenibacillus sp. sptzw28	sptzw28	Paenibacillus	FALSE
GCF_004634885.1_ASM463488v1	Homo sapiens	NA	Humans	Bordetella pertussis	J332	Bordetella	FALSE
GCF_001985085.1_ASM198508v1	Homo sapiens	NA	Humans	Bordetella pertussis	E976	Bordetella	FALSE
GCF_016904555.1_ASM1690455v1	Homo sapiens	NA	Humans	Escherichia coli	FDAARGOS_1285	Escherichia	FALSE
GCF_004355245.1_ASM435524v1	NA	tortoise tubercle	Plants & Animals	[Mycobacterium] chelonae subsp. chelonae	DSM 43804	[Mycobacterium]	FALSE
GCF_013122255.1_ASM1312225v1	NA	soil	Earth	Bacillus amyloliquefaciens	WF02	Bacillus	FALSE
GCF_016865215.1_ASM1686521v1	calf	host nose	Livestock	Macrococcus bohemicus	19Msa422	Macrococcus	FALSE
GCF_900618545.1_4496	Homo sapiens	blood	Humans	Streptococcus pneumoniae	4496	Streptococcus	FALSE
GCF_003073255.1_ASM307325v1	NA	Commercial product Serenade (Bayer)	Human-impacted	Bacillus velezensis	QST713	Bacillus	FALSE
GCF_009912935.1_ASM991293v1	Homo sapiens	NA	Humans	Staphylococcus aureus	UP_551	Staphylococcus	FALSE
GCF_001043175.1_ASM104317v1	NA	sea-ice	Water	Marinobacter psychrophilus	20041	Marinobacter	FALSE
GCF_016510335.1_ASM1651033v1	Homo sapiens	urine	Humans	Klebsiella quasipneumoniae	KqPF42	Klebsiella	FALSE
GCF_003955945.1_ASM395594v1	sheep	mastitis	Livestock	Staphylococcus aureus	O267	Staphylococcus	FALSE
GCF_003018875.1_ASM301887v1	NA	Stool	Humans	Escherichia coli	2013C-3250	Escherichia	TRUE
GCF_017526105.1_ASM1752610v1	NA	soil	Earth	Streptomyces cyanogenus	S136	Streptomyces	FALSE
GCF_000772065.1_ASM77206v1	NA	Shellfish Hatchery	Water	Vibrio coralliilyticus	RE98	Vibrio	FALSE
GCF_900638125.1_56080_B02	Homo sapiens	Blood culture	Humans	Capnocytophaga sputigena	NCTC11097	Capnocytophaga	FALSE
GCF_017298715.1_ASM1729871v1	NA	Clone isolated from the evolution experiment described in Ketola et al. 2013 (doi: 10.1111/evo.12148)	Human-impacted	Serratia marcescens subsp. marcescens ATCC 13880	ATCC 13880 substr. Sm_S4_jyu2015	Serratia	FALSE
GCF_900187255.1_51184_F02	Human (Male)	Supragingival dental plaque	Humans	Capnocytophaga haemolytica	NCTC12947	Capnocytophaga	FALSE
GCF_000163915.2_ASM16391v2	Homo sapiens	biological product [ENVO:02000043]	Humans	Fusobacterium nucleatum subsp. vincentii 3_1_27	3_1_27	Fusobacterium	FALSE
GCF_002849715.1_ASM284971v1	NA	soil	Earth	Arthrobacter crystallopoietes	DSM 20117	Arthrobacter	FALSE
GCF_017901195.1_ASM1790119v1	Bighead Carp	NA	Plants & Animals	Proteus mirabilis	1035	Proteus	TRUE
GCF_000212695.1_ASM21269v1	NA	soil	Earth	Cellulomonas fimi ATCC 484	ATCC 484	Cellulomonas	FALSE
GCF_003948455.2_ASM394845v2	Homo sapiens	BAL	Humans	Acinetobacter baumannii	TG22653	Acinetobacter	TRUE
GCF_001276975.2_ASM127697v2	Leersia hexandra	Rice fields	Plants & Animals	Xanthomonas oryzae	NCPPB 4346	Xanthomonas	FALSE
GCF_019797905.1_ASM1979790v1	Homo sapiens	feces	Humans	Enterococcus raffinosus	CX012922	Enterococcus	FALSE
GCF_013487905.1_ASM1348790v1	Equus caballus	NCSU Equine Educational Unit	Livestock	Lactobacillus crispatus	1D	Lactobacillus	FALSE
GCF_002892745.1_ASM289274v1	Homo sapiens	NA	Humans	Bordetella pertussis	J042	Bordetella	FALSE
GCF_003595545.1_ASM359554v1	Solanum tuberosum	Scab lesion on potato tuber	Plants & Animals	Streptomyces sp. 11-1-2	11-1-2	Streptomyces	FALSE
GCF_008086385.1_ASM808638v1	Homo sapiens	Bacteremia	Humans	Aggregatibacter actinomycetemcomitans	HK_973	Aggregatibacter	FALSE
GCF_900474955.1_41800_H01	Homo sapiens	not available: to be reported later	Humans	Streptococcus pyogenes	NCTC8332	Streptococcus	FALSE
GCF_906464915.2_WE0254	Homo sapiens	Urine	Humans	Enterococcus faecalis	WE0254	Enterococcus	FALSE
GCF_001663175.1_ASM166317v1	NA	eutrophic freshwater pond	Water	Erythrobacter neustonensis	DSM 9434	Erythrobacter	FALSE
GCF_008620175.1_ASM862017v1	Homo sapiens	Venous blood isolated from host	Humans	Staphylococcus aureus	KUH180129	Staphylococcus	TRUE
GCF_005886075.1_ASM588607v1	Homo sapiens	biological product [ENVO:02000043]	Humans	Lactobacillus paragasseri JV-V03	JV-V03	Lactobacillus	FALSE
GCF_018742265.1_ASM1874226v1	NA	soil	Earth	Bacillus mycoides	JAS85/1	Bacillus	FALSE
GCF_014805825.1_ASM1480582v1	Ulva pertusa (algae)	Alga (ENVO:02500019)	Plants & Animals	Marinomonas algicola	SM1966	Marinomonas	FALSE
GCF_000801315.1_ASM80131v1	NA	soil	Earth	Hymenobacter sp. DG25B	DG25B	Hymenobacter	FALSE
GCF_016415465.1_ASM1641546v1	Homo sapiens	rectal swab	Humans	Enterococcus faecium	Dallas 131_2	Enterococcus	FALSE
GCF_019329365.1_ASM1932936v1	Homo sapiens	NA	Humans	Staphylococcus epidermidis	B1208538	Staphylococcus	FALSE
GCF_008728435.1_ASM872843v1	Homo sapiens	NA	Humans	Cutibacterium acnes	ATCC 6919	Cutibacterium	FALSE
GCF_017164855.1_ASM1716485v1	NA	Bovine Faeces	Livestock	Escherichia coli O157:H7	Z1831	Escherichia	FALSE
GCF_001932775.1_ASM193277v1	Salmo salar	Liver	Plants & Animals	Piscirickettsia salmonis	PM37984A	Piscirickettsia	FALSE
GCF_900478115.1_50618_D02	NA	Pond mud	Earth	Rhodococcus coprophilus	NCTC10994	Rhodococcus	FALSE
GCF_900017775.1_NZAK3	Homo sapiens	Skin	Humans	Staphylococcus aureus	NZAK3	Staphylococcus	FALSE
GCF_018282115.1_ASM1828211v1	NA	Tidal pool	Water	Synechocystis sp. PCC 7338	PCC 7338	Synechocystis	FALSE
GCF_014250435.1_ASM1425043v1	NA	soil	Earth	Bacillus sp. PAMC28571	PAMC28571	Bacillus	FALSE
GCF_002127965.1_ASM212796v1	Homo sapiens	feces	Humans	Oxalobacter formigenes	HC-1	Oxalobacter	FALSE
GCF_001986915.1_ASM198691v1	Homo sapiens	NA	Humans	Bordetella pertussis	H884	Bordetella	FALSE
GCF_009755785.1_ASM975578v1	Bos taurus coreanae	Rumen fluid	Livestock	Streptococcus sp. CNU G3	CNU G3	Streptococcus	FALSE
GCF_016917335.1_ASM1691733v1	Homo sapiens	NA	Humans	Staphylococcus sp. SM9054	SM9054	Staphylococcus	FALSE
GCF_015353075.1_ASM1535307v1	Onobrychis viciifolia	root nodule	Plants & Animals	Rhizobium sp. 007	007	Rhizobium	FALSE
GCF_001456215.1_ASM145621v1	Homo sapiens	the wound exudate of bone fracture	Humans	Staphylococcus aureus	MS4	Staphylococcus	FALSE
GCF_015654185.1_ASM1565418v1	NA	nitrile contaminated soil	Human-impacted	Rhodococcus sp. M8	M8	Rhodococcus	FALSE
GCF_017165195.1_ASM1716519v1	Homo sapiens	sputum	Humans	Burkholderia multivorans	P1Bm2015	Burkholderia	FALSE
GCF_017896265.1_ASM1789626v1	Mosquito	Pooled mosquitoes from single mosquito trap	Plants & Animals	Wolbachia endosymbiont of Aedes aegypti	GV_2018_3	Wolbachia	FALSE
GCF_016749935.1_ASM1674993v1	Bos taurus	feces	Livestock	Mycobacterium avium subsp. paratuberculosis	42-13-1	Mycobacterium	FALSE
GCF_001975285.1_ASM197528v1	NA	Pogona vitticeps: Feces	Plants & Animals	Salmonella enterica subsp. enterica serovar Apapa str. SA20060561	SA20060561	Salmonella	FALSE
GCF_003064405.2_ASM306440v2	NA	pond	Water	Salmonella enterica subsp. enterica	CFSAN058605	Salmonella	FALSE
GCF_002105735.1_ASM210573v1	NA	Blue cheese in wax	Food	Escherichia coli	CFSAN051542	Escherichia	FALSE
GCF_003665435.1_ASM366543v1	Pig	NA	Livestock	Streptomyces fungicidicus	TXX3120	Streptomyces	FALSE
GCF_017604325.1_ASM1760432v1	NA	tomato 'Raisa F1'	Plants & Animals	Pseudomonas corrugata	3prime	Pseudomonas	FALSE
GCF_012897395.1_ASM1289739v1	Homo sapiens	NA	Humans	Campylobacter sp. CFSAN093224	CFSAN093224	Campylobacter	FALSE
GCF_000800275.1_ASM80027v1	Homo sapiens	NA	Humans	Neisseria meningitidis M7124	M7124	Neisseria	FALSE
GCF_004006455.1_ASM400645v1	soil	NA	Earth	Bacillus pumilus	ZB201701	Bacillus	FALSE
GCF_003925855.2_ASM392585v2	NA	wastewater	Human-impacted	Aeromonas caviae	GSH8M-1	Aeromonas	TRUE
GCF_003626975.1_ASM362697v1	NA	Heilongjiang Province	Earth	Pseudomonas sp. DY-1	DY-1	Pseudomonas	FALSE
GCF_004001185.1_ASM400118v1	Homo sapiens	NA	Humans	Neisseria gonorrhoeae	FC498	Neisseria	FALSE
GCF_003147565.1_ASM314756v1	chicken	NA	Livestock	Mycoplasmopsis synoviae	MS-H	Mycoplasmopsis	FALSE
GCF_001983995.1_ASM198399v1	NA	Western North Pacific Station S1	Human-impacted	Halioglobus japonicus	NBRC 107739	Halioglobus	FALSE
GCF_002290185.1_ASM229018v1	Drosophila melanogaster Oregon-R modENCODE	NA	Plants & Animals	Lactiplantibacillus plantarum	BDGP2	Lactiplantibacillus	FALSE
GCF_018502625.1_ASM1850262v1	NA	Arctic grass	Plants & Animals	Pseudomonas fluorescens	G20-18	Pseudomonas	FALSE
GCF_019076685.1_ASM1907668v1	Homo sapiens	Faecal	Humans	Acinetobacter baumannii	CAb-65	Acinetobacter	FALSE
GCF_003999715.1_ASM399971v1	peanut	NA	Plants & Animals	Ralstonia solanacearum	HA4-1	Ralstonia	FALSE
GCF_017498525.1_ASM1749852v1	Heosemys grandis	NA	Plants & Animals	Ottowia sp. 27C	27C	Ottowia	FALSE
GCF_000746605.1_ASM74660v1	Homo sapiens	Hospital	Humans	Acinetobacter baumannii	AB031	Acinetobacter	FALSE
GCF_013113755.1_ASM1311375v1	Carrot	NA	Plants & Animals	Spiroplasma citri	C5	Spiroplasma	FALSE
GCF_001687475.2_ASM168747v2	Gallus gallus	NA	Livestock	Campylobacter hepaticus	HV10	Campylobacter	FALSE
GCF_011039955.1_ASM1103995v1	NA	soil	Earth	Caballeronia sp. SBC2	SBC2	Caballeronia	FALSE
GCF_016403085.1_ASM1640308v1	Homo sapiens	urine sample	Humans	Klebsiella pneumoniae	CRKP78R	Klebsiella	FALSE
GCF_011058655.1_ASM1105865v1	Homo sapiens	Urethral swab	Humans	Neisseria gonorrhoeae	NG251	Neisseria	FALSE
GCF_016134045.1_ASM1613404v1	NA	seawater	Water	Pelagovum pacificum	SM1903	Pelagovum	FALSE
GCF_009913355.1_ASM991335v1	NA	kimchi	Food	Bacillus velezensis	SRCM102743	Bacillus	FALSE
GCF_001987455.1_ASM198745v1	Homo sapiens	NA	Humans	Bordetella pertussis	I461	Bordetella	FALSE
GCF_003966425.1_ASM396642v1	Bos taurus	feces	Livestock	Escherichia coli	E2855	Escherichia	TRUE
GCF_900094135.1_ASM90009413v1	NA	yogurt	Food	Streptococcus thermophilus	ACA-DC 2	Streptococcus	FALSE
GCF_002307355.1_ASM230735v1	Solanum tuberosum	NA	Plants & Animals	Pectobacterium polaris	NIBIO1006	Pectobacterium	FALSE
GCF_010104355.1_ASM1010435v1	NA	soil [BTO:0003809]	Earth	Hydrogenophaga sp. PBL-H3	PBL-H3 substr. PBL-H3(B4)	Hydrogenophaga	FALSE
GCF_013391165.1_ASM1339116v1	environmental	river water	Water	Enterococcus hirae	13152	Enterococcus	FALSE
GCF_004843725.1_ASM484372v1	macroalgae	macroalgae associated	Water	Psychroserpens sp. NJDZ02	NJDZ02	Psychroserpens	FALSE
GCF_001647735.1_ASM164773v1	Homo sapiens	cutaneous ulcer	Humans	[Haemophilus] ducreyi	VAN3	[Haemophilus]	FALSE
GCF_016772595.1_ASM1677259v1	Homo sapiens	blood	Humans	Klebsiella pneumoniae	41968	Klebsiella	TRUE
GCF_006874705.1_ASM687470v1	rabbit	NA	Livestock	Leclercia adecarboxylata	R25	Leclercia	TRUE
GCF_001618545.2_ASM161854v2	Homo sapiens	NA	Humans	Elizabethkingia anophelis	CSID_3015183681	Elizabethkingia	FALSE
GCF_001655615.1_ASM165561v1	Artemisia princeps	plant root	Plants & Animals	Pseudomonas sp. GR 6-02	GR 6-02	Pseudomonas	FALSE
GCF_009913475.1_ASM991347v1	NA	kimchi	Food	Bacillus velezensis	SRCM102746	Bacillus	FALSE
GCF_009938305.1_ASM993830v1	NA	water	Water	Fluviibacter phosphoraccumulans	ICHIAU1	Fluviibacter	FALSE
GCF_001578165.1_ASM157816v1	NA	sugar beet rhizoshpere	Earth	Bacillus pumilus	SH-B11	Bacillus	FALSE
GCF_009036385.1_ASM903638v1	NA	river surface water	Water	Campylobacter armoricus	CA639	Campylobacter	FALSE
GCF_001547835.1_ASM154783v1	NA	interstitial fluid	Human-impacted	Streptococcus pyogenes	MTB314	Streptococcus	FALSE
GCF_016803935.1_ASM1680393v1	Homo sapiens	feces	Humans	Escherichia coli O84:H7	Trh52	Escherichia	FALSE
GCF_002859425.1_ASM285942v1	Bos taurus	mucus	Livestock	Pasteurella multocida	USDA-ARS-USMARC-60675	Pasteurella	FALSE
GCF_019774515.1_ASM1977451v1	Salvelinus fontinalis	NA	Plants & Animals	Flavobacterium sp. CHNK8	CHNK8	Flavobacterium	FALSE
GCF_011604505.1_ASM1160450v1	Trifolium pratense	Clover nodules	Plants & Animals	Rhizobium leguminosarum bv. trifolii	23B	Rhizobium	FALSE
GCF_017068315.1_ASM1706831v1	NA	probiotic supplement food	Food	Limosilactobacillus fermentum	GR1103	Limosilactobacillus	FALSE
GCF_010587175.1_ASM1058717v1	Citrus	NA	Plants & Animals	Spiroplasma citri	C189	Spiroplasma	FALSE
GCF_019915345.1_ASM1991534v1	Homo sapiens	Swab from tracheostomic tube	Humans	Klebsiella pneumoniae	SCAID TST1-2021 (15/226)	Klebsiella	TRUE
GCF_002197205.1_ASM219720v1	Homo sapiens	Joint Aspirate	Humans	Streptococcus agalactiae	CUGBS591	Streptococcus	FALSE
GCF_003999605.1_ASM399960v1	NA	Yak fermented milk	Food	Lactiplantibacillus plantarum	Q7	Lactiplantibacillus	FALSE
GCF_005155965.1_ASM515596v1	Homo sapiens female	synovial fluid	Humans	Providencia rettgeri	Pr-15-2-50	Providencia	FALSE
GCF_016599655.1_ASM1659965v1	Japanese radish	NA	Plants & Animals	Pseudomonas syringae pv. maculicola	MAFF 302723	Pseudomonas	FALSE
GCF_014898075.1_ASM1489807v1	Marmot	NA	Plants & Animals	Neisseria sp. ZJ785	ZJ785	Neisseria	FALSE
GCF_008823185.1_ASM882318v1	Sus scrofa domesticus	healthy pig from farm	Livestock	Escherichia coli	PK6	Escherichia	FALSE
GCF_009905115.1_ASM990511v1	Homo sapiens	feces	Humans	Escherichia coli	2EC1	Escherichia	TRUE
GCF_019669005.1_ASM1966900v1	Ixodes persulcatus	not applicable'	Plants & Animals	Borrelia miyamotoi	Y15T1	Borrelia	FALSE
GCF_900636755.1_43941_E01	NA	Blood culture	Human-impacted	Pseudomonas aeruginosa	NCTC12903	Pseudomonas	FALSE
GCF_013812875.1_ASM1381287v1	NA	Pooled pig faecal samples collected from floor of farm	Livestock	Escherichia fergusonii	RHB38-C01	Escherichia	FALSE
GCF_019900785.1_ASM1990078v1	Bovine	Mastitis-milk	Livestock	Klebsiella pneumoniae	CT-04	Klebsiella	FALSE
GCF_003669015.1_ASM366901v1	environmental	freshwater RAS system; circulating water	Human-impacted	Acidovorax sp. 1608163	1608163	Acidovorax	FALSE
GCF_015265455.1_ASM1526545v1	NA	Redoxcline Baltic Sea	Water	Candidatus Sulfurimonas baltica	GD2	Candidatus	FALSE
GCF_014764365.1_ASM1476436v1	Microcystis aeruginosa	NA	Water	Roseococcus sp. NIBR12	NIBR12	Roseococcus	FALSE
GCF_003586025.1_ASM358602v1	Canis lupus familiaris	Bite Wound	Livestock	Enterobacter hormaechei subsp. xiangfangensis	OSUKPC4_L	Enterobacter	FALSE
GCF_006337045.1_ASM633704v1	Homo sapiens	feces	Humans	Enterococcus faecium	DB-1	Enterococcus	TRUE
GCF_002078855.1_ASM207885v1	NA	Dairy fermentation	Food	Lactococcus lactis subsp. lactis	UL8	Lactococcus	FALSE
GCF_009857175.1_ASM985717v1	Leptinotarsa decemlineata (Colorado potato beetle)	wings	Plants & Animals	Stenotrophomonas maltophilia	CPBW01	Stenotrophomonas	FALSE
GCF_000747335.1_ASM74733v1	cow	NA	Livestock	Bacillus anthracis	Cvac02	Bacillus	FALSE
GCF_003546645.1_ASM354664v1	NA	vinegar	Food	Komagataeibacter saccharivorans	CV1	Komagataeibacter	FALSE
GCF_002859865.1_ASM285986v1	Homo sapiens	NA	Humans	Bordetella holmesii	F616	Bordetella	FALSE
GCF_014962565.1_ASM1496256v1	Homo sapiens	feces	Humans	Escherichia coli	M7424	Escherichia	FALSE
GCF_002967795.2_ASM296779v2	Homo sapiens	blood	Humans	Klebsiella pneumoniae	BA2275	Klebsiella	TRUE
GCF_019175485.1_ASM1917548v1	NA	stream/river surface water	Water	Enterococcus raffinosus	F162_2	Enterococcus	FALSE
GCF_001477575.1_ASM147757v1	NA	stool of a child hospitalized at icddr;b hospital in Dhaka	Humans	Streptococcus gallolyticus	ICDDRB-NRC-S1	Streptococcus	FALSE
GCF_012974105.1_ASM1297410v1	Olea europaea	NA	Plants & Animals	Xylella fastidiosa subsp. multiplex	Fillmore	Xylella	FALSE
GCF_001278845.1_ASM127884v1	Homo sapiens	Supragingival dental plaque; molar tooth	Humans	Actinomyces sp. oral taxon 414	F0588	Actinomyces	FALSE
GCF_001543265.1_ASM154326v1	NA	sediment of Arctic	Earth	Pseudomonas fragi	P121	Pseudomonas	FALSE
GCF_019428745.1_ASM1942874v1	NA	chicken	Livestock	Escherichia coli	PK8261	Escherichia	TRUE
GCF_002024345.1_ASM202434v1	NA	alkalinize citrate	Human-impacted	Corynebacterium stationis	LMG 21670	Corynebacterium	FALSE
GCF_002934025.1_ASM293402v1	NA	in vitro laboratory	Human-impacted	Escherichia coli	DTU-1	Escherichia	FALSE
GCF_019285535.1_ASM1928553v1	NA	landfill cover soil	Earth	Methylococcus capsulatus	BH	Methylococcus	FALSE
GCF_006229535.1_ASM622953v1	NA	lab	Human-impacted	Streptomyces rimosus	WT5260	Streptomyces	FALSE
GCF_900324265.1_9_LA_281	Homo sapiens	human	Humans	Staphylococcus aureus	9_LA_281	Staphylococcus	FALSE
GCF_001746735.1_ASM174673v1	rice	rice leaves	Plants & Animals	Xanthomonas oryzae pv. oryzae	PXO602	Xanthomonas	FALSE
GCF_009930915.1_ASM993091v1	cow	milk	Livestock	Streptococcus agalactiae	NJ1606	Streptococcus	FALSE
GCF_009769165.1_ASM976916v1	Hyacinthus orientalis	NA	Plants & Animals	Xanthomonas hyacinthi	CFBP 1156	Xanthomonas	FALSE
GCF_014252315.1_ASM1425231v1	Balta sp.	NA	Plants & Animals	Blattabacterium cuenoti	BALTAsp	Blattabacterium	FALSE
GCF_000183725.1_ASM18372v1	NA	drain water from underground crude oil storage cavity	Human-impacted	Sulfuricurvum kujiense DSM 16994	DSM 16994	Sulfuricurvum	FALSE
GCF_009931335.1_ASM993133v1	Sus scrofa	NA	Livestock	Chlamydia suis	R19	Chlamydia	FALSE
GCF_007974165.1_ASM797416v1	Bos taurus	nasopharynx	Livestock	Mannheimia haemolytica	37778	Mannheimia	FALSE
GCF_009432215.1_ASM943221v1	NA	cattle	Livestock	Escherichia coli	F1 E4	Escherichia	FALSE
GCF_000772185.1_ASM77218v1	Homo sapiens	throat swab	Humans	Streptococcus pyogenes	HKU360	Streptococcus	FALSE
GCF_019823855.1_ASM1982385v1	Homo sapiens	blood	Humans	Klebsiella pneumoniae	KP18-238	Klebsiella	FALSE
GCF_001267195.1_ASM126719v1	NA	leg wound	Humans	Oblitimonas alkaliphila	C6819	Oblitimonas	FALSE
GCF_001618885.1_ASM161888v1	NA	soy sauce mash	Food	Staphylococcus condimenti	DSM 11674	Staphylococcus	FALSE
GCF_014622645.1_ASM1462264v1	Salmo salar	Salmo salar liver	Plants & Animals	Piscirickettsia salmonis	Ps12201A	Piscirickettsia	FALSE
GCF_013791465.1_ASM1379146v1	NA	Wastewater influent sample	Human-impacted	Citrobacter sp. RHBSTW-00127	RHBSTW-00127	Citrobacter	FALSE
GCF_013267755.1_ASM1326775v1	Homo sapiens	infant feces	Humans	Bifidobacterium breve	JTL	Bifidobacterium	FALSE
GCF_001703575.1_ASM170357v1	NA	poultry meat	Food	Carnobacterium maltaromaticum	TMW 2.1581	Carnobacterium	FALSE
GCF_004005995.1_ASM400599v1	Tibetan antelope	NA	Plants & Animals	Devosia sp. 1566	1566	Devosia	FALSE
GCF_001360555.2_2010_7898	Homo sapiens	blood	Humans	Salmonella enterica subsp. enterica serovar Typhi	2010-007898	Salmonella	FALSE
GCF_016757735.1_ASM1675773v1	NA	sediment	Earth	Aequorivita sp. KX20305	KX20305	Aequorivita	FALSE
GCF_002355735.1_ASM235573v1	NA	sediment	Earth	Sulfuricaulis limicola	HA5	Sulfuricaulis	FALSE
GCF_001676785.2_ASM167678v2	Sus scrofa	NA	Livestock	Brachyspira hyodysenteriae ATCC 27164	B-78	Brachyspira	FALSE
GCF_014217415.1_ASM1421741v1	Cenchrus macrourus	NA	Plants & Animals	Klebsiella variicola	GN02	Klebsiella	FALSE
GCF_002966875.1_ASM296687v1	Homo sapiens	blie	Humans	Klebsiella pneumoniae	HZW25	Klebsiella	FALSE
GCF_020810675.1_ASM2081067v1	Canis	Pus	Plants & Animals	Pasteurella canis	HL_NV12211	Pasteurella	FALSE
GCF_016745195.1_ASM1674519v1	Homo sapiens	sputum	Humans	Pseudomonas aeruginosa	1903031130	Pseudomonas	TRUE
GCF_003970735.1_ASM397073v1	NA	marine water	Water	Silicimonas algicola	KC90	Silicimonas	FALSE
GCF_008632955.1_ASM863295v1	NA	soil	Earth	Streptomyces tendae	139	Streptomyces	FALSE
GCF_020342415.1_ASM2034241v1	NA	soil	Earth	Chryseobacterium rhizoplanae	XL97	Chryseobacterium	FALSE
GCF_015286965.1_ASM1528696v1	NA	Human fecal samples	Humans	Klebsiella variicola	BS325-2	Klebsiella	FALSE
GCF_002073975.1_ASM207397v1	NA	mud flat	Earth	Rhodovulum sp. MB263	MB263	Rhodovulum	FALSE
GCF_002191375.1_ASM219137v1	Homo sapiens	NA	Humans	Brucella melitensis	BwIM_ITA_55	Brucella	FALSE
GCF_019703185.1_ASM1970318v1	Homo sapiens	bile	Humans	Klebsiella pneumoniae	TUM12137	Klebsiella	TRUE
GCF_019357475.1_ASM1935747v1	Homo sapiens	NA	Humans	Nosocomiicoccus ampullae	19-00310	Nosocomiicoccus	FALSE
GCF_000272715.4_ASM27271v4	Sus scrofa domesticus	Swine	Livestock	Salmonella enterica subsp. enterica serovar Newport str. CVM 21550	CVM 21550	Salmonella	TRUE
GCF_002009415.1_ASM200941v1	Ovis aries	Biological sample of a sheep abscess	Livestock	Corynebacterium pseudotuberculosis	MIC6	Corynebacterium	FALSE
GCF_001885175.1_ASM188517v1	Homo sapiens	NA	Humans	Chlamydia trachomatis	QH111L	Chlamydia	FALSE
GCF_017792285.1_ASM1779228v1	Bos taurus	milk sample	Livestock	Mammaliicoccus vitulinus	Ani_LG-101	Mammaliicoccus	FALSE
GCF_005234135.1_ASM523413v1	NA	Turban shell	Plants & Animals	Pseudorhodobacter turbinis	S12M18	Pseudorhodobacter	FALSE
GCF_002381365.1_ASM238136v1	NA	Pacific plankton	Water	Phaeobacter gallaeciensis	P128	Phaeobacter	FALSE
GCF_013423905.1_ASM1342390v1	NA	maize rhizosphere soil	Earth	Streptomyces sp. NEAU-sy36	NEAU-sy36	Streptomyces	FALSE
GCF_003031445.1_ASM303144v1	Homo sapiens	trachael aspirate	Humans	Enterobacter cloacae	109	Enterobacter	FALSE
GCF_011403355.1_ASM1140335v1	Homo sapiens	human stool	Humans	Escherichia coli	2017.15.01CC	Escherichia	FALSE
GCF_015209785.1_ASM1520978v1	Stevia rebaudiana Bertoni	NA	Plants & Animals	Pseudoalteromonas arabiensis	LST-1	Pseudoalteromonas	FALSE
GCF_001558935.2_ASM155893v2	Homo sapiens	Stool	Humans	Citrobacter amalonaticus	FDAARGOS_165	Citrobacter	FALSE
GCF_009734065.1_ASM973406v1	Ixodes ricinus	eggs of a naturally infected Ixodes ricinus tick	Plants & Animals	Borrelia miyamotoi	CZ-F1E	Borrelia	FALSE
GCF_011601375.2_ASM1160137v2	bovine	reproductive tract	Livestock	Campylobacter fetus	CFViADRI545	Campylobacter	FALSE
GCF_018966805.1_ASM1896680v1	cow	liver	Livestock	Listeria monocytogenes	UKVDL4	Listeria	FALSE
GCF_014904175.2_ASM1490417v2	pig	pig farm	Livestock	Escherichia coli	NT1N28	Escherichia	TRUE
GCF_002952475.1_ASM295247v1	gerbil	NA	Plants & Animals	Helicobacter pylori	7.13_D3b	Helicobacter	FALSE
GCF_009729895.1_ASM972989v1	Homo sapiens	clinical isolate	Humans	Salmonella enterica	FDAARGOS_710	Salmonella	FALSE
GCF_006542295.1_ASM654229v1	Carposina sasakii	intestines	Plants & Animals	Wolbachia endosymbiont of Carposina sasakii	wCauA	Wolbachia	FALSE
GCF_020181655.1_ASM2018165v1	potato	NA	Plants & Animals	Pectobacterium sp. LJ1	LJ1	Pectobacterium	FALSE
GCF_900636845.1_44858_G01	Homo sapiens	Leg Ulcer	Humans	Pseudomonas stutzeri	NCTC10450	Pseudomonas	FALSE
GCF_002591075.1_ASM259107v1	Homo sapiens	Urine	Humans	Klebsiella pneumoniae	FDAARGOS_439	Klebsiella	TRUE
GCF_003390475.1_ASM339047v1	Homo sapiens	NA	Humans	Listeria monocytogenes	M13455	Listeria	FALSE
GCF_008330285.1_ASM833028v1	Oreochromis niloticus	kidney	Plants & Animals	Francisella orientalis	FNO75	Francisella	FALSE
GCF_005234075.1_ASM523407v1	sea squirt	NA	Plants & Animals	Shewanella sp. MEBiC00475	MEBiC00475	Shewanella	FALSE
GCF_003382795.1_ASM338279v1	rice	rice leaves	Plants & Animals	Xanthomonas oryzae pv. oryzae	JL25	Xanthomonas	FALSE
GCF_003433275.1_ASM343327v1	NA	stool	Humans	Escherichia coli NCCP15648	NCCP15648	Escherichia	FALSE
GCF_006517215.1_ASM651721v1	NA	coal mine soil	Earth	Pseudarthrobacter sp. NIBRBAC000502771	NIBRBAC000502771	Pseudarthrobacter	FALSE
GCF_015336265.1_ASM1533626v1	Marmota baibacina	NA	Plants & Animals	Yersinia pestis	M2029	Yersinia	FALSE
GCF_004009535.1_ASM400953v1	Homo sapiens	NA	Humans	Bordetella pertussis	I892	Bordetella	FALSE
GCF_016838625.1_ASM1683862v1	Homo sapiens	blood	Humans	Elizabethkingia anophelis	SEA01	Elizabethkingia	FALSE
GCF_003031325.1_ASM303132v1	Homo sapiens	sputum	Humans	Klebsiella pneumoniae	NH25	Klebsiella	FALSE
GCF_003181015.1_ASM318101v1	Homo sapiens	NA	Humans	Acinetobacter baumannii	DA33098	Acinetobacter	FALSE
GCF_017378395.1_ASM1737839v1	Homo sapiens	NA	Humans	Pseudomonas aeruginosa	LYSZa5	Pseudomonas	FALSE
GCF_018361045.1_ASM1836104v1	NA	potato	Plants & Animals	Dickeya dianthicola	PA24	Dickeya	FALSE
GCF_001989115.1_ASM198911v1	Homo sapiens	NA	Humans	Bordetella pertussis	J149	Bordetella	FALSE
GCF_004295405.1_ASM429540v1	Homo sapiens	blood	Humans	Klebsiella pneumoniae	BA34918	Klebsiella	TRUE
GCF_016350065.1_ASM1635006v1	Homo sapiens	blood	Humans	Acinetobacter baumannii	G20AB010	Acinetobacter	TRUE
GCF_013414285.1_ASM1341428v1	NA	sewage sludge	Human-impacted	Paracoccus pantotrophus	ACCC10489	Paracoccus	FALSE
GCF_009626195.1_ASM962619v1	Homo sapiens	NA	Humans	Bordetella parapertussis	J291	Bordetella	FALSE
GCF_017359885.1_ASM1735988v1	NA	Cheese starter culture	Food	Streptococcus thermophilus	24740	Streptococcus	FALSE
GCF_000834195.1_ASM83419v1	Homo sapiens	NA	Humans	Yersinia enterocolitica	WA	Yersinia	FALSE
GCF_001522105.2_ASM152210v2	Homo sapiens	NA	Humans	Burkholderia oklahomensis EO147	EO147	Burkholderia	FALSE
GCF_004355145.1_ASM435514v1	Homo sapiens	Cystic Fibrosis lung sputum	Humans	Pseudomonas aeruginosa	AES1R	Pseudomonas	FALSE
GCF_008274825.1_ASM827482v1	NA	organic material	Earth	Sphingobacterium hotanense	AMCC101218	Sphingobacterium	TRUE
GCF_012571345.1_ASM1257134v1	Macroplea mutica	Beetle Malpighian tubules	Plants & Animals	Enterobacteriaceae endosymbiont of Macroplea mutica	MmutSym	Enterobacteriaceae	FALSE
GCF_002946375.1_ASM294637v1	Gallus gallus	carcass	Livestock	Salmonella enterica subsp. enterica serovar Derby	2014LSAL01779	Salmonella	FALSE
GCF_000474015.1_ASM47401v1	Homo sapiens	liver abscess	Humans	Klebsiella pneumoniae CG43	CG43	Klebsiella	FALSE
GCF_004135795.1_ASM413579v1	Homo sapiens	sputum	Humans	Klebsiella pneumoniae	NH34	Klebsiella	TRUE
GCF_014679325.1_ASM1467932v1	Homo sapiens	urinary catheter	Humans	Escherichia coli	HUE1	Escherichia	FALSE
GCF_902379005.2_UHGG_MGYG-HGUT-01694	NA	human gut	Humans	Enterococcus faecalis	MGYG-HGUT-01694	Enterococcus	FALSE
GCF_019355495.1_ASM1935549v1	Homo sapiens	NA	Humans	Escherichia coli	Ec55	Escherichia	TRUE
GCF_003815975.1_ASM381597v1	Homo sapiens	NA	Humans	Chryseobacterium bernardetii	G0229	Chryseobacterium	FALSE
GCF_002849935.1_ASM284993v1	NA	Tilsit cheese	Food	Lactobacillus helveticus	FAM8105	Lactobacillus	FALSE
GCF_019107705.1_ASM1910770v1	Homo sapiens	NA	Humans	Klebsiella pneumoniae	CDI694	Klebsiella	FALSE
GCF_016802355.1_ASM1680235v1	Homo sapiens	urine	Humans	Neisseria gonorrhoeae	SRRSH214	Neisseria	FALSE
GCF_001682305.2_ASM168230v2	Homo sapiens	urine	Humans	Escherichia coli	EC590	Escherichia	TRUE
GCF_005844045.1_ASM584404v1	NA	cattle slurry	Livestock	Campylobacter hyointestinalis subsp. hyointestinalis	S12	Campylobacter	FALSE
GCF_017896325.1_ASM1789632v1	Mosquito	Pooled mosquitoes from single mosquito trap	Plants & Animals	Wolbachia endosymbiont of Aedes aegypti	GV_2018_7	Wolbachia	FALSE
GCF_003944565.2_ASM394456v2	chicken	feces	Livestock	Escherichia fergusonii	EFCF056	Escherichia	TRUE
GCF_001305595.1_ASM130559v1	NA	bacterial mat of the sulfide spring 'Shameless Bath'	Water	Azospirillum thiophilum	BV-S	Azospirillum	FALSE
GCF_001713355.1_ASM171335v1	NA	Algal phycosphere	Plants & Animals	Methyloversatilis sp. RAC08	RAC08	Methyloversatilis	FALSE
GCF_016952595.1_ASM1695259v1	NA	swine	Livestock	Salmonella enterica subsp. enterica serovar Typhimurium	CVM 28321-b	Salmonella	TRUE
GCF_003595485.1_ASM359548v1	Homo sapiens	Pus leg	Humans	Staphylococcus aureus	USA300-SUR7	Staphylococcus	FALSE
GCF_020809005.1_ASM2080900v1	Homo sapiens	urine	Humans	Citrobacter freundii	DY2010	Citrobacter	TRUE
GCF_017164755.1_ASM1716475v1	NA	Bovine Faeces	Livestock	Escherichia coli O157:H7	Z1836	Escherichia	FALSE
GCF_016780725.1_ASM1678072v1	Bos taurus	feces	Livestock	Escherichia coli	EE72d	Escherichia	FALSE
GCF_009930815.1_ASM993081v1	Arachis hypogaea	nodule	Plants & Animals	Bradyrhizobium sp. CCBAU 051011	CCBAU 051011	Bradyrhizobium	FALSE
GCF_018279895.1_ASM1827989v1	Homo sapiens	feces	Humans	Parabacteroides distasonis	APCS2/PD	Parabacteroides	FALSE
GCF_000281195.1_ASM28119v1	pig	feces	Livestock	Enterococcus faecalis D32	D32	Enterococcus	FALSE
GCF_007814015.1_ASM781401v1	NA	Buffalo milk	Food	Staphylococcus agnetis	12B	Staphylococcus	FALSE
GCF_003718735.1_ASM371873v1	Bos taurus	Farm In Quebec	Livestock	Staphylococcus debuckii	SDB 2975	Staphylococcus	FALSE
GCF_003641265.1_ASM364126v1	NA	bovine lymph node	Livestock	Salmonella enterica subsp. enterica serovar Lubbock	10TTU468x	Salmonella	FALSE
GCF_000144605.1_ASM14460v1	NA	fresh water	Water	Brevundimonas subvibrioides ATCC 15264	ATCC 15264	Brevundimonas	FALSE
GCF_004848545.1_ASM484854v1	Homo sapiens	NA	Humans	Salmonella enterica subsp. enterica serovar Bareilly str. CFSAN000700	CFSAN000700	Salmonella	FALSE
GCF_003228315.1_ASM322831v1	strawberry	soil	Earth	Pseudomonas putida	JBC17	Pseudomonas	FALSE
GCF_020310025.1_ASM2031002v1	NA	marine sediment	Earth	Leeuwenhoekiella palythoae	F5	Leeuwenhoekiella	FALSE
GCF_002787645.1_ASM278764v1	Homo sapiens	Rectal swab	Humans	Escherichia coli	CREC-544	Escherichia	TRUE
GCF_013167235.1_ASM1316723v1	cattle	cattle feces	Livestock	Escherichia coli O157:H7	TB21-1	Escherichia	FALSE
GCF_005222285.1_ASM522228v1	NA	cattle	Livestock	Escherichia coli	112	Escherichia	FALSE
GCF_008831545.1_ASM883154v1	NA	marine solar saltern	Water	Halorussus sp. ZS-3	ZS-3	Halorussus	FALSE
GCF_007974745.1_ASM797474v1	Bos taurus	nasopharynx	Livestock	Mannheimia haemolytica	33980	Mannheimia	FALSE
GCF_002196535.1_ASM219653v1	NA	mango	Plants & Animals	Salmonella enterica subsp. enterica serovar Minnesota	CFSAN017963	Salmonella	FALSE
GCF_014844535.1_ASM1484453v1	NA	experimental exposure to phage	Human-impacted	Flavobacterium columnare	F2R58	Flavobacterium	FALSE
GCF_009709015.1_ASM970901v1	Salmo salar	NA	Plants & Animals	Piscirickettsia salmonis	Psal-073	Piscirickettsia	FALSE
GCF_016350085.1_ASM1635008v1	Homo sapiens	blood	Humans	Acinetobacter baumannii	G20AB007	Acinetobacter	TRUE
GCF_015219785.1_ASM1521978v1	Bos taurus	Bovine digital dermatitis	Livestock	Treponema pedis	KS1	Treponema	FALSE
GCF_001887985.4_ASM188798v4	Homo sapiens	Secreta	Humans	Klebsiella pneumoniae	WCHKP649	Klebsiella	FALSE
GCF_009497935.1_ASM949793v1	grass carp	feces	Plants & Animals	Bacillus paralicheniformis	FA6	Bacillus	FALSE
GCF_000599645.1_ASM59964v1	NA	water	Water	Escherichia coli	ST540	Escherichia	FALSE
GCF_014218095.1_ASM1421809v1	Homo sapiens	blood	Humans	Streptococcus agalactiae	GBS11	Streptococcus	FALSE
GCF_017352135.1_ASM1735213v1	lentil	NA	Plants & Animals	Rhizobium lentis	BLR27	Rhizobium	FALSE
GCF_002214085.1_ASM221408v1	Homo sapiens	stool	Humans	Listeria monocytogenes serotype 1/2b str. 10-0810	10-0810	Listeria	FALSE
GCF_019457555.1_ASM1945755v1	sediment	NA	Earth	Shewanella sp. FJAT-53681	FJAT-53681	Shewanella	FALSE
GCF_003032475.1_ASM303247v1	Streptomyces	Streptomyces spp. which was isolated from Pyeonchang	Plants & Animals	Streptomyces sp. P3	P3	Streptomyces	FALSE
GCF_016592875.1_ASM1659287v1	Sus scrofa domesticus	rectal swab	Livestock	Escherichia coli	2018-18.25PC	Escherichia	FALSE
GCF_001700735.1_ASM170073v1	NA	soil	Earth	Bacillus altitudinis	NJ-V	Bacillus	FALSE
GCF_014623245.1_ASM1462324v1	Cattle	feces	Livestock	Escherichia coli O145	RM9467-C1	Escherichia	FALSE
GCF_020526845.1_ASM2052684v1	NA	laboratory experiment	Human-impacted	Escherichia coli	gb37	Escherichia	FALSE
GCF_019330165.1_ASM1933016v1	Homo sapiens	NA	Humans	Staphylococcus epidermidis	V1936703	Staphylococcus	FALSE
GCF_001989575.1_ASM198957v1	Homo sapiens	Healthy human skin surface	Humans	Abyssicoccus albus	S31	Abyssicoccus	FALSE
GCF_001272795.1_ASM127279v1	Homo sapiens	throat	Humans	Mycoplasma pneumoniae 85084	85084	Mycoplasma	FALSE
GCF_002164595.2_ASM216459v2	Homo sapiens	NA	Humans	Escherichia coli	WCHEC000837	Escherichia	FALSE
GCF_017569365.1_ASM1756936v1	NA	gold-copper mining	Human-impacted	Mucilaginibacter rubeus	P2-4	Mucilaginibacter	FALSE
GCF_902509485.1_Se_BPH0697	NA	clinical	Humans	Staphylococcus epidermidis	none	Staphylococcus	TRUE
GCF_009792235.1_ASM979223v1	NA	freshwater	Water	Microcystis aeruginosa FD4	FD4	Microcystis	FALSE
GCF_003355515.1_ASM335551v1	pig	Pig; fecal	Livestock	Aliarcobacter trophiarum LMG 25534	LMG 25534	Aliarcobacter	FALSE
GCF_000287295.1_ASM28729v1	Heteropsylla texana	NA	Plants & Animals	Candidatus Carsonella ruddii HT isolate Thao2000	HT	Candidatus	FALSE
GCF_012647365.1_ASM1264736v1	NA	laboratory	Human-impacted	Cereibacter sphaeroides	CH10	Cereibacter	FALSE
GCF_003354285.1_ASM335428v1	Bos taurus	feeder lung	Livestock	Mycoplasmopsis bovis	MJ4	Mycoplasmopsis	FALSE
GCF_002214045.1_ASM221404v1	NA	meat	Food	Listeria monocytogenes serotype 1/2a str. 10-0814	10-0814	Listeria	FALSE
GCF_002952215.1_ASM295221v1	Nostocales cyanobacterium HT-58-2	soil sample	Earth	Porphyrobacter sp. HT-58-2	HT-58-2	Porphyrobacter	FALSE
GCF_002220485.1_ASM222048v1	Homo sapiens	Commercial dietary supplements	Humans	Bifidobacterium animalis	BL3	Bifidobacterium	FALSE
GCF_003546885.1_ASM354688v1	Homo sapiens	Skin swab	Humans	Klebsiella aerogenes	FDAARGOS_327	Klebsiella	FALSE
GCF_013046825.1_ASM1304682v1	Homo sapiens	blood	Humans	Turicibacter sanguinis	MOL361	Turicibacter	FALSE
GCF_004772055.1_ASM477205v1	sheep	mastitis	Livestock	Staphylococcus aureus	O331	Staphylococcus	FALSE
GCF_001888185.1_ASM188818v1	NA	barnacle at wood pile-on	Plants & Animals	Phaeobacter porticola	P97	Phaeobacter	FALSE
GCF_020410765.1_ASM2041076v1	coral	stony coral Favites sp.	Plants & Animals	Streptomyces sp. SCSIO 64649	SCSIO 64649	Streptomyces	FALSE
GCF_004295125.1_ASM429512v1	Homo sapiens	NA	Humans	[Clostridium] scindens ATCC 35704	ATCC 35704	[Clostridium]	FALSE
GCF_902387425.1_UHGG_MGYG-HGUT-02469	NA	human gut	Humans	Bifidobacterium breve	MGYG-HGUT-02469	Bifidobacterium	FALSE
GCF_000819665.1_ASM81966v1	NA	soil	Earth	Paenibacillus polymyxa	Sb3-1	Paenibacillus	FALSE
GCF_001445575.1_ASM144557v1	NA	glacial stream water	Water	Arthrobacter alpinus	ERGS4:06	Arthrobacter	FALSE
GCF_001941485.1_ASM194148v1	NA	milk from a bulk milk storage tank	Food	Corynebacterium frankenforstense DSM 45800	ST18	Corynebacterium	FALSE
GCF_000227605.3_ASM22760v3	horse	lymphangitis	Livestock	Corynebacterium pseudotuberculosis CIP 52.97	CIP 52.97	Corynebacterium	FALSE
GCF_001506545.1_ASM150654v1	Homo sapiens	Blood	Humans	Campylobacter jejuni	CJ677CC062	Campylobacter	FALSE
GCF_016939715.1_ASM1693971v1	Homo sapiens	sputum	Humans	Proteus mirabilis	PM52260	Proteus	TRUE
GCF_014854615.1_ASM1485461v1	yak	nasal mucous	Livestock	Mycoplasmopsis bovis	Tibet-10	Mycoplasmopsis	FALSE
GCF_013378235.1_ASM1337823v1	dog	urine	Livestock	Klebsiella pneumoniae	19KM57	Klebsiella	TRUE
GCF_900119795.1_MARIT_PRJEB17743	Pagrus major	diseased red sea bream	Plants & Animals	Tenacibaculum maritimum NCIMB 2154	NCIMB 2154T	Tenacibaculum	FALSE
GCF_017570605.1_ASM1757060v1	Homo sapiens	wound	Humans	Escherichia coli O89m:H10	MIN12	Escherichia	TRUE
GCF_014679705.1_ASM1467970v1	NA	Yates Shaft; SURF	Earth	Geobacillus sp. 47C-IIb	47C-IIb	Geobacillus	FALSE
GCF_003006055.1_ASM300605v1	sheep	brain tissue	Livestock	Staphylococcus simulans	MR3	Staphylococcus	FALSE
GCF_016894325.1_ASM1689432v1	NA	water	Water	Glutamicibacter protophormiae	R912	Glutamicibacter	TRUE
GCF_001922045.1_ASM192204v1	Citrus x paradisi	citrus leaf	Plants & Animals	Xanthomonas citri pv. citri	LL074-4	Xanthomonas	FALSE
GCF_001558975.1_ASM155897v1	Stereocaulon	NA	Plants & Animals	Microbacterium sp. PAMC 28756	HSR44	Microbacterium	FALSE
GCF_018219245.1_ASM1821924v1	NA	quick-frozen food from supermarket	Food	Staphylococcus delphini	245-1	Staphylococcus	FALSE
GCF_900292015.1_MB901379	Homo sapiens	Bronchoalveolar lavage	Humans	Mycobacterium basiliense	901379	Mycobacterium	FALSE
GCF_013797615.1_ASM1379761v1	NA	Wastewater influent sample	Human-impacted	Citrobacter sp. RHBSTW-00017	RHBSTW-00017	Citrobacter	FALSE
GCF_001705195.1_ASM170519v1	NA	fermented soybean paste	Food	Bacillus amyloliquefaciens	RD7-7	Bacillus	FALSE
GCF_001482325.1_ASM148232v1	Homo sapiens	Blood culture of burn human patient	Humans	Pseudomonas aeruginosa	12-4-4(59)	Pseudomonas	FALSE
GCF_002162355.1_ASM216235v1	cinereous vulture	feces	Plants & Animals	Tumebacillus avium	AR23208	Tumebacillus	FALSE
GCF_000272755.4_ASM27275v4	Gallus gallus	chicken (Gallus gallus)	Livestock	Salmonella enterica subsp. enterica serovar Newport str. CVM 21538	CVM 21538	Salmonella	FALSE
GCF_020810595.1_ASM2081059v1	Canis	Pus	Plants & Animals	Pasteurella canis	HL_D3081	Pasteurella	FALSE
GCF_001693635.1_ASM169363v1	Homo sapiens	feces	Humans	Escherichia coli	O177:H21	Escherichia	FALSE
GCF_003368225.1_ASM336822v1	Homo sapiens	NA	Humans	Campylobacter jejuni	CJ018CCUA	Campylobacter	FALSE
GCF_018309145.1_ASM1830914v1	NA	Bee Honey	Food	Bacillus cereus	BC07	Bacillus	FALSE
GCF_016925215.1_ASM1692521v1	Homo sapiens	blood	Humans	Klebsiella pneumoniae	B960	Klebsiella	TRUE
GCF_003966545.1_ASM396654v1	Homo sapiens	NA	Humans	Streptococcus agalactiae	HU-GS5823	Streptococcus	TRUE
GCF_014302495.1_ASM1430249v1	Homo sapiens	blood	Humans	Neisseria meningitidis	LNP24198	Neisseria	FALSE
GCF_007421875.2_ASM742187v2	Homo sapiens	NA	Humans	Klebsiella pneumoniae	KCJ3K307	Klebsiella	TRUE
GCF_005890035.1_ASM589003v1	Homo sapiens	NA	Humans	Staphylococcus aureus	D592-HR	Staphylococcus	TRUE
GCF_018388485.1_ASM1838848v1	Medicago sativa	NA	Plants & Animals	Pseudomonas syringae	KF529	Pseudomonas	FALSE
GCF_020097135.1_ASM2009713v1	NA	skin of a pig	Livestock	Macrococcus sp. JEK37	JEK37	Macrococcus	FALSE
GCF_014180705.2_ASM1418070v2	NA	soil	Earth	Bacillus velezensis	NST6	Bacillus	FALSE
GCF_012974245.1_ASM1297424v1	rice	NA	Plants & Animals	Burkholderia glumae	HN1	Burkholderia	FALSE
GCF_001481655.1_ASM148165v1	Homo sapiens	the First Quanzhou Hospital; Quanzhou; Fujian; China	Humans	Myroides odoratimimus	PR63039	Myroides	TRUE
GCF_003330965.1_ASM333096v1	NA	soil	Earth	Bacillus sp. DM2	DM2	Bacillus	FALSE
GCF_902810365.1_SC487	NA	Water	Water	Escherichia coli	SC487	Escherichia	FALSE
GCF_003850605.1_ASM385060v1	Quercus sp.	Oak	Plants & Animals	Pseudomonas chlororaphis	TAMOak81	Pseudomonas	FALSE
GCF_005848985.1_ASM584898v1	NA	Tobacco rhizosphere soil	Earth	Bacillus paranthracis	PR1	Bacillus	FALSE
GCF_000770395.1_ASM77039v1	Homo sapiens	clinical isolate	Humans	Burkholderia pseudomallei MSHR62	MSHR62	Burkholderia	FALSE
GCF_011045315.1_ASM1104531v1	Oryzae sativa L.	NA	Plants & Animals	Xanthomonas oryzae pv. oryzae	K1	Xanthomonas	FALSE
GCF_003851925.1_ASM385192v1	Solanum lycopersicum	tomato rhizosphere	Earth	Pseudomonas chlororaphis subsp. aureofaciens	ChPhzTR39	Pseudomonas	FALSE
GCF_019551675.1_ASM1955167v1	NA	rhizosphere	Earth	Bacillus velezensis	19573-3	Bacillus	FALSE
GCF_004332055.1_ASM433205v1	cow	animal-cattle-steer	Livestock	Enterococcus faecium	FSIS1608820	Enterococcus	FALSE
GCF_001985885.1_ASM198588v1	Homo sapiens	NA	Humans	Bordetella pertussis	I976	Bordetella	FALSE
GCF_001278745.1_ASM127874v1	Homo sapiens	Blood	Humans	Staphylococcus aureus	HOU1444-VR	Staphylococcus	FALSE
GCF_003860485.1_ASM386048v1	Homo sapiens	NA	Humans	Chryseobacterium taklimakanense	H4753	Chryseobacterium	FALSE
GCF_003726115.1_ASM372611v1	Janochloa antidotale	Plant Root	Plants & Animals	Niallia circulans	PK3_138	Niallia	FALSE
GCF_011302915.1_ASM1130291v1	NA	Hydrophilus acuminatus	Plants & Animals	Thermomonas sp. HDW16	HDW16	Thermomonas	FALSE
GCF_002216065.1_ASM221606v1	Solanum lycopersicum	Root endosphere	Plants & Animals	Chryseobacterium sp. T16E-39	T16E-39	Chryseobacterium	FALSE
GCF_900636485.1_42290_G02	Homo sapiens	not available: to be reported later	Humans	Streptococcus pyogenes	NCTC8232	Streptococcus	FALSE
GCF_000981525.1_L_piscium	NA	cold-stored modified atmosphere packaged broiler filet strips with the first signs of spoilage	Food	Lactococcus piscium MKFS47	MKFS47	Lactococcus	FALSE
GCF_003354545.1_ASM335454v1	Homo sapiens	blood	Humans	Staphylococcus aureus	27	Staphylococcus	FALSE
GCF_001888075.1_ASM188807v1	Homo sapiens	feces	Humans	Escherichia coli	FMU073332	Escherichia	FALSE
GCF_013113675.1_ASM1311367v1	NA	fermented vegetable	Food	Lactiplantibacillus paraplantarum	CK401	Lactiplantibacillus	FALSE
GCF_001697125.1_ASM169712v1	Homo sapiens	nasopharynx	Humans	Neisseria meningitidis	DE10444	Neisseria	FALSE
GCF_002591295.1_ASM259129v1	Homo sapiens	Wound	Humans	Pasteurella multocida	FDAARGOS_385	Pasteurella	FALSE
GCF_002900365.1_ASM290036v1	NA	montane grasslands	Earth	Escherichia marmotae	HT073016	Escherichia	FALSE
GCF_001750405.1_ASM175040v1	NA	In vitro substrate	Human-impacted	Pseudoalteromonas luteoviolacea	S40542	Pseudoalteromonas	FALSE
GCF_006228425.1_ASM622842v1	Punica granatum	NA	Plants & Animals	Xanthomonas citri pv. punicae	LMG7439	Xanthomonas	FALSE
GCF_019668485.1_ASM1966848v1	NA	thermophilic anaerobic digestion reactor	Human-impacted	Gelria sp. Kuro-4	Kuro-4	Gelria	FALSE
GCF_002173595.1_ASM217359v1	NA	food	Food	Pediococcus acidilactici	SRCM100313	Pediococcus	FALSE
GCF_002953355.1_ASM295335v1	Environment	Cured hides	Human-impacted	Vibrio diabolicus	LMG 3418	Vibrio	FALSE
GCF_016767135.1_ASM1676713v1	NA	Homo Sapiens	Humans	Clostridioides difficile	2016	Clostridioides	FALSE
GCF_017164975.1_ASM1716497v1	NA	Bovine Faeces	Livestock	Escherichia coli O157:H7	Z1814	Escherichia	FALSE
GCF_003073235.1_ASM307323v1	Homo sapiens	NA	Humans	Klebsiella pneumoniae	QS17-0029	Klebsiella	TRUE
GCF_001941765.1_ASM194176v1	Homo sapiens	lab mutation of ATCC 17978	Humans	Acinetobacter baumannii	AB042	Acinetobacter	FALSE
GCF_003351825.1_ASM335182v1	Rice	leaf	Plants & Animals	Xanthomonas oryzae pv. oryzae	PXO61	Xanthomonas	FALSE
GCF_018487825.1_ASM1848782v1	NA	a feces sample of swine origin	Livestock	Klebsiella pneumoniae	RGF20-1	Klebsiella	TRUE
GCF_016756135.1_ASM1675613v1	Homo sapiens	sputum	Humans	Mycobacterium intracellulare	M006	Mycobacterium	FALSE
GCF_008586825.1_ASM858682v1	Homo sapiens	CSF	Humans	Haemophilus influenzae biotype aegyptius	HE15/F3028	Haemophilus	FALSE
GCF_008642415.1_ASM864241v1	Bivalve mollusk	marine environment	Plants & Animals	Escherichia coli	1500	Escherichia	FALSE
GCF_001890305.1_ASM189030v1	NA	Cattle faeces	Livestock	Escherichia coli	7784	Escherichia	FALSE
GCF_001692555.1_ASM169255v1	NA	food	Food	Salmonella enterica subsp. enterica serovar Heidelberg	A3ES40	Salmonella	FALSE
GCF_020715545.1_ASM2071554v1	Homo sapiens	Taiwan	Humans	Salmonella enterica subsp. enterica serovar Enteritidis	Ivysaur	Salmonella	FALSE
GCF_003312875.1_ASM331287v1	NA	deep-sea sediment	Earth	Amycolatopsis albispora	WP1	Amycolatopsis	FALSE
GCF_900489825.1_WT-YCP-cl7-3-2-VL648	Capra aegagrus	NA	Plants & Animals	Mycoplasma mycoides subsp. capri	GM12	Mycoplasma	FALSE
GCF_017927795.1_ASM1792779v1	tobacco_roots_Ghana	NA	Plants & Animals	Pseudomonas protegens	PGNL1	Pseudomonas	FALSE
GCF_900083515.1_ASM90008351v1	NA	acidic streamer	Earth	Cuniculiplasma divulgatum	S5(T) (=JCM 30642; =VKM B-2941)	Cuniculiplasma	FALSE
GCF_008704515.1_ASM870451v1	NA	soil	Earth	Streptomyces viridosporus T7A	ATCC 39115	Streptomyces	FALSE
GCF_000262715.1_ASM26271v1	Blaberus giganteus	NA	Plants & Animals	Blattabacterium sp. (Blaberus giganteus)	BGIGA	Blattabacterium	FALSE
GCF_001011035.1_ASM101103v1	NA	marine sediment	Earth	Streptomyces sp. CNQ-509	CNQ-509	Streptomyces	FALSE
GCF_003020845.1_ASM302084v1	NA	cucumber	Plants & Animals	Bacillus cereus	FORC60	Bacillus	FALSE
GCF_001559675.1_ASM155967v1	NA	laboratory	Human-impacted	Escherichia coli K-12	C3026	Escherichia	FALSE
GCF_011058295.1_ASM1105829v1	Glycine max cv. AC Orford	NA	Plants & Animals	Bradyrhizobium sp. 6(2017)	1S3	Bradyrhizobium	FALSE
GCF_002250745.2_ASM225074v2	NA	Dry sausage (Skilandis)	Food	Kocuria varians	80	Kocuria	FALSE
GCF_012275165.1_ASM1227516v1	Populus davidiana x Populus alba var. pyramidalis (PdPap)	Xylem	Plants & Animals	Bacillus velezensis	BY6	Bacillus	FALSE
GCF_019134595.1_ASM1913459v1	Haliotis discus hannai	plate	Plants & Animals	Pseudoalteromonas shioyasakiensis	SDCH90	Pseudoalteromonas	FALSE
GCF_000027025.1_ASM2702v1	Homo sapiens	blood	Humans	Salmonella enterica subsp. enterica serovar Typhimurium str. D23580	D23580	Salmonella	FALSE
GCF_009671025.1_ASM967102v1	NA	leaf	Plants & Animals	Xanthomonas citri pv. malvacearum	HD-1	Xanthomonas	FALSE
GCF_001651965.2_ASM165196v2	Bos taurus	fecal steer	Livestock	Escherichia coli O157:H7	FRIK2455	Escherichia	FALSE
GCF_004916735.1_ASM491673v1	NA	saturated brine	Earth	Salinivibrio sp. YCSC6	YCSC6	Salinivibrio	FALSE
GCF_002216085.1_ASM221608v1	NA	mushroom substrate	Plants & Animals	Bacillus subtilis	SX01705	Bacillus	FALSE
GCF_000740965.1_ASM74096v1	Solanum tuberosum	potato stems	Plants & Animals	Pectobacterium atrosepticum	21A	Pectobacterium	FALSE
GCF_014279815.1_ASM1427981v1	NA	marine environment	Water	Synechococcus sp. NOUM97013	NOUM97013	Synechococcus	FALSE
GCF_004296495.1_ASM429649v1	Rhynchophorus ferrugineus	bacteriome	Plants & Animals	endosymbiont of Rhynchophorus ferrugineus	NARRFE1	endosymbiont	FALSE
GCF_011068365.1_ASM1106836v1	NA	Musca domestica	Plants & Animals	Klebsiella pneumoniae	Kp8701	Klebsiella	FALSE
GCF_000671295.1_ASM67129v1	NA	lettuce	Food	Escherichia coli O145:H28 str. RM12581	RM12581	Escherichia	FALSE
GCF_003351465.1_ASM335146v1	Homo sapiens	NA	Humans	Haemophilus influenzae	M17648	Haemophilus	FALSE
GCF_002943525.1_ASM294352v1	NA	acidity of soil	Earth	Kitasatospora sp. MMS16-BH015	MMS16-BH015	Kitasatospora	FALSE
GCF_019334725.1_ASM1933472v1	NA	Human sputum	Humans	Neisseria perflava	LPB0400	Neisseria	FALSE
GCF_013155125.1_ASM1315512v1	NA	Broussonetia papyrifera	Plants & Animals	Pseudonocardia broussonetiae	Gen 01	Pseudonocardia	FALSE
GCF_004355825.1_ASM435582v1	Oryza sativa	NA	Plants & Animals	Xanthomonas oryzae pv. oryzae	NX0260	Xanthomonas	FALSE
GCF_000344475.3_ASM34447v3	Actinidia	NA	Plants & Animals	Pseudomonas syringae pv. actinidiae str. Shaanxi_M228	Shaanxi_M228	Pseudomonas	FALSE
GCF_001988495.1_ASM198849v1	Homo sapiens	NA	Humans	Bordetella pertussis	J300	Bordetella	FALSE
GCF_019969235.1_ASM1996923v1	NA	chicken	Livestock	Salmonella enterica	SP	Salmonella	TRUE
GCF_002111005.1_ASM211100v1	Homo sapiens	clinical	Humans	Burkholderia pseudomallei	2013746878	Burkholderia	FALSE
GCF_001583825.1_ASM158382v1	NA	fermeted vegetable	Food	Leuconostoc mesenteroides subsp. mesenteroides	BD3749	Leuconostoc	FALSE
GCF_002895085.1_ASM289508v1	sheep	enzootic abortion of ewes	Livestock	Chlamydia abortus	GIMC 2006:CabB577	Chlamydia	FALSE
GCF_013168135.1_ASM1316813v1	cattle	cattle feces	Livestock	Escherichia coli O157:H7	17B6-2	Escherichia	FALSE
GCF_006442545.2_ASM644254v2	NA	soil	Earth	Mesorhizobium sp. B2-1-8	B2-1-8	Mesorhizobium	FALSE
GCF_014251635.1_ASM1425163v1	Opisthoplatia orientalis	NA	Plants & Animals	Blattabacterium cuenoti	OPISTHori	Blattabacterium	FALSE
GCF_002407085.1_ASM240708v1	NA	nature biofilm	Earth	Pseudoalteromonas marina	ECSMB14103	Pseudoalteromonas	FALSE
GCF_000484535.1_ASM48453v1	NA	cave entrance	Earth	Gloeobacter kilaueensis JS1	JS1	Gloeobacter	FALSE
GCF_008033115.1_ASM803311v1	NA	farmland soil	Earth	Cellulomonas sp. Y8	Y8	Cellulomonas	FALSE
GCF_014622725.1_ASM1462272v1	NA	feces	Humans	Escherichia coli	LD67-1	Escherichia	TRUE
GCF_002287725.2_ASM228772v2	NA	Dental unit waterline	Water	Pseudomonas aeruginosa	PPF-1	Pseudomonas	FALSE
GCF_000385525.1_ASM38552v1	NA	soil	Earth	Burkholderia thailandensis MSMB121	MSMB121	Burkholderia	FALSE
GCF_020091465.1_ASM2009146v1	Homo sapiens	Peritoneal Fluid	Humans	Phocaeicola vulgatus	BFG-191	Phocaeicola	FALSE
GCF_013368775.1_ASM1336877v1	Homo sapiens	acute appendicitis	Humans	Planococcus glaciei	CNCTC7660	Planococcus	FALSE
GCF_000299455.1_ASM29945v1	Homo sapiens	NA	Humans	Escherichia coli O104:H4 str. 2011C-3493	2011C-3493	Escherichia	FALSE
GCF_002895245.1_ASM289524v1	NA	napa cabbage kimchi	Food	Lactiplantibacillus plantarum	LM1004	Lactiplantibacillus	FALSE
GCF_013146785.1_ASM1314678v1	Homo sapiens	stool	Humans	Shigella sonnei	19.1125.3493	Shigella	FALSE
GCF_001886915.1_ASM188691v1	NA	Kimchi	Food	Leuconostoc mesenteroides subsp. jonggajibkimchii	DRC1506	Leuconostoc	FALSE
GCF_002007785.1_ASM200778v1	NA	debris flow	Earth	Pseudomonas azotoformans	F77	Pseudomonas	FALSE
GCF_009184805.1_ASM918480v1	Homo sapiens	skin	Humans	Staphylococcus pseudintermedius	KCTC 43136	Staphylococcus	FALSE
GCF_003076855.1_ASM307685v1	Homo sapiens	sputum	Humans	Mycobacteroides abscessus	G141	Mycobacteroides	FALSE
GCF_009626235.1_ASM962623v1	Homo sapiens	NA	Humans	Bordetella parapertussis	J289	Bordetella	FALSE
GCF_002735245.1_ASM273524v1	Homo sapiens	ATCC49882	Humans	Bartonella henselae	Houston-I	Bartonella	FALSE
GCF_004777465.1_ASM477746v1	Daphnia cucullata (water flea)	NA	Plants & Animals	Nocardioides daphniae	JCM 16608	Nocardioides	FALSE
GCF_016806065.1_ASM1680606v1	NA	ex cyanobacteria field sample from freshwater	Water	Rhizobium rosettiformans	MAE2-X	Rhizobium	FALSE
GCF_004010755.1_ASM401075v1	NA	feces	Humans	Salmonella sp. SSDFZ69	SSDFZ69	Salmonella	FALSE
GCF_019211865.1_ASM1921186v1	Homo sapiens	BHI	Humans	Neisseria gonorrhoeae	O1G1370	Neisseria	FALSE
GCF_020525845.1_ASM2052584v1	Homo sapiens	feces	Humans	Klebsiella pneumoniae	SB1067	Klebsiella	FALSE
GCF_019334785.1_ASM1933478v1	NA	Human sputum	Humans	Streptococcus rubneri	LPB0404	Streptococcus	FALSE
GCF_014217155.1_ASM1421715v1	Pig	cecal sample	Livestock	Escherichia coli O25b:H4-ST131	2017_APHA	Escherichia	FALSE
GCF_009556655.1_ASM955665v1	Homo sapiens	blood from patient with community-acquired emphysematous osteomyelitis	Humans	Klebsiella pneumoniae	SMU18037509	Klebsiella	FALSE
GCF_002214805.1_ASM221480v1	pig	fecal sample	Livestock	Brachyspira hampsonii	NSH-16	Brachyspira	FALSE
GCF_004635205.1_ASM463520v1	Homo sapiens	NA	Humans	Bordetella pertussis	J259	Bordetella	FALSE
GCF_004355545.1_ASM435554v1	Oryza sativa	NA	Plants & Animals	Xanthomonas oryzae pv. oryzae	CFBP7320	Xanthomonas	FALSE
GCF_005877055.1_ASM587705v1	NA	air	Earth	Citricoccus sp. SGAir0253	SGAir0253	Citricoccus	FALSE
GCF_900637915.1_52941_B01	Cattle	Granulomatous lesion	Livestock	Propionibacterium australiense	NCTC13651	Propionibacterium	FALSE
GCF_003325395.1_ASM332539v1	NA	kimchi (traditional fermented korean dish)	Food	Lactiplantibacillus plantarum	nF1	Lactiplantibacillus	FALSE
GCF_015571775.1_ASM1557177v1	Sus scrofa domesticus	feces	Livestock	Escherichia coli	Res13-Lact-PEA06-10	Escherichia	TRUE
GCF_019603375.1_ASM1960337v1	Homo sapiens	blood	Humans	Staphylococcus aureus	HL23187	Staphylococcus	FALSE
GCF_004101685.1_ASM410168v1	Homo sapiens	NA	Humans	Acinetobacter baumannii	11A1314CRGN088	Acinetobacter	TRUE
GCF_003312585.1_ASM331258v1	NA	open ocean water	Water	Vibrio campbellii	DS40M4	Vibrio	FALSE
GCF_009763565.1_ASM976356v1	NA	stool	Humans	Vibrio parahaemolyticus	2013V-1181	Vibrio	FALSE
GCF_014395975.1_ASM1439597v1	NA	soybean root nodules	Plants & Animals	Diaphorobacter ruginosibacter	DSM 27467	Diaphorobacter	FALSE
GCF_006364495.1_ASM636449v1	ZymoBIOMICS Microbial Community Standard Strain	Environment	Human-impacted	Bacillus subtilis	FDAARGOS_606	Bacillus	FALSE
GCF_001455085.1_ASM145508v1	Homo sapiens	subgingival plaque	Humans	Fusobacterium hwasookii ChDC F206	ChDC F206	Fusobacterium	FALSE
GCF_000730245.1_ASM73024v1	Acanthamoeba sp. ATCC PRA2	NA	Plants & Animals	endosymbiont of Acanthamoeba sp. UWC8	UWC8	endosymbiont	FALSE
GCF_015336865.1_ASM1533686v1	Ochotona pallasi	NA	Plants & Animals	Yersinia pestis	M-1974	Yersinia	FALSE
GCF_018622755.1_ASM1862275v1	NA	duck	Livestock	Staphylococcus sp. MZ3	MZ3	Staphylococcus	FALSE
GCF_010977555.1_ASM1097755v1	NA	soil	Earth	Caulobacter rhizosphaerae	KCTC 52515	Caulobacter	FALSE
GCF_001623625.1_ASM162362v1	Homo sapiens	stool	Humans	Salmonella enterica subsp. enterica serovar Anatum str. USDA-ARS-USMARC-1766	USDA-ARS-USMARC-1766	Salmonella	FALSE
GCF_002813995.1_ASM281399v1	NA	chicken	Livestock	Salmonella enterica subsp. enterica serovar Enteritidis	SJTUF10984	Salmonella	FALSE
GCF_014843055.1_ASM1484305v1	NA	pig	Livestock	Streptococcus suis	16085/3b	Streptococcus	FALSE
GCF_002741035.1_ASM274103v1	NA	tea rhizoplane	Plants & Animals	Paenibacillus sp. BIHB4019	BIHB4019	Paenibacillus	FALSE
GCF_019670025.1_ASM1967002v1	NA	sediment [ENVO_00002007]	Earth	Vibrio alfacsensis	04Ya249	Vibrio	TRUE
GCF_017742915.1_ASM1774291v1	Homo sapiens	blood	Humans	Klebsiella pneumoniae	B4650	Klebsiella	TRUE
GCF_019048985.1_ASM1904898v1	Ceratitis capitata	NA	Plants & Animals	Klebsiella sp. PL-2018	PL-2018	Klebsiella	FALSE
GCF_017358145.1_ASM1735814v1	NA	muddy soil from torrent	Earth	Streptomyces sp. CA-256286	CA-256286	Streptomyces	FALSE
GCF_002848365.2_ASM284836v2	Homo sapiens	Respiratory sample - sputum	Humans	Legionella sainthelensi	LA01-117	Legionella	FALSE
GCF_018846995.1_ASM1884699v1	Homo sapiens	NA	Humans	Akkermansia muciniphila	AkkB40	Akkermansia	FALSE
GCF_900069025.1_ASM90006902v1	Homo sapiens	sputum	Humans	Pseudomonas aeruginosa DK1	DK1 substr. NH57388A	Pseudomonas	FALSE
GCF_000972245.3_ASM97224v3	plant	NA	Plants & Animals	Priestia filamentosa	Hbe603	Priestia	FALSE
GCF_002148255.1_ASM214825v1	Homo sapiens	NA	Humans	Eggerthella lenta	C592	Eggerthella	FALSE
GCF_014905115.1_ASM1490511v1	NA	Indian Ocean sediment	Earth	Sulfurimonas sediminis	S2-6	Sulfurimonas	FALSE
GCF_006352025.1_ASM635202v1	NA	water	Water	Hymenobacter sp. DG01	DG01	Hymenobacter	FALSE
GCF_003172975.1_ASM317297v1	Homo sapiens	dental plaque	Humans	Streptococcus sobrinus	10919	Streptococcus	FALSE
GCF_013357445.1_ASM1335744v1	NA	Panthera tigris Amoyensis facel	Plants & Animals	Proteus mirabilis	S74-1(++)-2	Proteus	TRUE
GCF_011045435.1_ASM1104543v1	Perna canaliculus	Shellfish	Plants & Animals	Aliarcobacter cryaerophilus	M830MA	Aliarcobacter	FALSE
GCF_002886195.1_ASM288619v1	Homo sapiens	NA	Humans	Mycobacterium tuberculosis	GG-20-11	Mycobacterium	FALSE
GCF_003194285.1_ASM319428v1	Homo sapiens	urine	Humans	Klebsiella pneumoniae	CCUG 70742	Klebsiella	FALSE
GCF_003033905.1_ASM303390v1	NA	bovine mastitis	Livestock	Escherichia coli	26561	Escherichia	FALSE
GCF_013201055.1_ASM1320105v1	Homo sapiens	NA	Humans	Enterococcus faecium	FS 86	Enterococcus	FALSE
GCF_004636325.1_ASM463632v1	Homo sapiens	NA	Humans	Bordetella pertussis	J390	Bordetella	FALSE
GCF_014906145.1_ASM1490614v1	NA	traditional Thai fermented pork sausage	Food	Pediococcus acidilactici	HN9	Pediococcus	FALSE
GCF_011604725.1_ASM1160472v1	NA	water	Water	Klebsiella aerogenes	035	Klebsiella	TRUE
GCF_001446255.1_ASM144625v1	Homo sapiens	stool sample	Humans	Bifidobacterium longum subsp. longum	NCIMB8809	Bifidobacterium	FALSE
GCF_007990635.1_ASM799063v1	NA	blood	Humans	Leptotrichia hongkongensis	JMUB5056	Leptotrichia	FALSE
GCF_003410315.1_ASM341031v1	NA	marine sediment	Earth	Olleya aquimaris	DAU311	Olleya	FALSE
GCF_020341635.1_ASM2034163v1	NA	marine sediment	Earth	Aequorivita sp. F7	F7	Aequorivita	FALSE
GCF_003368245.1_ASM336824v1	Homo sapiens	NA	Humans	Campylobacter jejuni	CJ066CC508	Campylobacter	FALSE
GCF_003589925.1_ASM358992v1	NA	soil	Earth	Chryseolinea soli	KIS68-18	Chryseolinea	FALSE
GCF_000758585.1_ASM75858v1	NA	Pasteurized 2% fat milk	Food	Paenibacillus sp. FSL R5-0345	FSL R5-0345	Paenibacillus	FALSE
GCF_020520325.1_ASM2052032v1	Homo sapiens	hospital	Humans	Acinetobacter baumannii	HKU3	Acinetobacter	TRUE
GCF_003176795.1_ASM317679v1	Homo sapiens	Human dental plaque	Humans	Streptococcus sobrinus	NIDR 6715-7	Streptococcus	FALSE
GCF_020091445.1_ASM2009144v1	Homo sapiens	Biopsy	Humans	Parabacteroides distasonis	BFG-238	Parabacteroides	FALSE
GCF_020640995.1_ASM2064099v1	swine	feces of swine	Livestock	Proteus sp. NMG38-2	NMG38-2	Proteus	TRUE
GCF_004355745.1_ASM435574v1	Oryza sativa	NA	Plants & Animals	Xanthomonas oryzae pv. oryzae	PXO404	Xanthomonas	FALSE
GCF_003020025.1_ASM302002v1	Environment	Water	Water	Burkholderia thailandensis	FDAARGOS_237	Burkholderia	FALSE
GCF_000466885.3_ASM46688v3	Homo sapiens	genital tract of a healthy woman	Humans	Lactobacillus crispatus 2029	2029	Lactobacillus	FALSE
GCF_014217975.1_ASM1421797v1	Citrus	NA	Plants & Animals	Candidatus Liberibacter asiaticus	TaiYZ2	Candidatus	FALSE
GCF_016747875.1_ASM1674787v1	Bos taurus	rumen	Livestock	Succinivibrio dextrinosolvens	ASCUSBF53	Succinivibrio	FALSE
GCF_002865585.1_ASM286558v1	Pantholops hodgsonii	NA	Plants & Animals	Nocardioides houyundeii	78	Nocardioides	FALSE
GCF_013732895.1_ASM1373289v1	NA	Freshwater sample from upstream of wastewater treatment plant	Human-impacted	Escherichia marmotae	RHBSTW-00814	Escherichia	FALSE
GCF_009734385.1_ASM973438v1	NA	soil	Earth	Corynebacterium sp. 1959	1959	Corynebacterium	FALSE
GCF_013724605.1_ASM1372460v1	NA	Wastewater influent sample	Human-impacted	Klebsiella pneumoniae	RHBSTW-00973	Klebsiella	FALSE
GCF_002447355.1_ASM244735v1	Homo sapiens	sputum	Humans	Mycobacterium tuberculosis	SLM088	Mycobacterium	FALSE
GCF_014169935.1_ASM1416993v1	NA	sea water	Water	Acinetobacter sp. BEC1-S18-ESBL-01	BEC1-S18-ESBL-01	Acinetobacter	FALSE
GCF_020715365.1_ASM2071536v1	Homo sapiens	Taiwan	Humans	Salmonella enterica subsp. enterica serovar Typhi	Entei	Salmonella	FALSE
GCF_012934905.1_ASM1293490v1	Homo sapiens	blood	Humans	Acinetobacter baumannii	VB82	Acinetobacter	TRUE
GCF_009939845.1_ASM993984v1	Homo sapiens	nasophraynx	Humans	Mycoplasma pneumoniae	16-004	Mycoplasma	FALSE
GCF_009578005.1_ASM957800v1	rice	NA	Plants & Animals	Burkholderia glumae	GX	Burkholderia	FALSE
GCF_000194625.1_ASM19462v1	NA	Black smoker wall; 3500 m depth	Water	Archaeoglobus veneficus SNP6	SNP6	Archaeoglobus	FALSE
GCF_000834395.1_ASM83439v1	NA	Fish	Plants & Animals	Yersinia aldovae 670-83	670-83	Yersinia	FALSE
GCF_004006335.1_ASM400633v1	NA	soil	Earth	Pseudomonas syringae	inb918	Pseudomonas	FALSE
GCF_002025145.1_ASM202514v1	Homo sapiens	pleural fluid	Humans	Staphylococcus aureus	ATCC 6538	Staphylococcus	FALSE
GCF_016065055.1_ASM1606505v1	NA	deposit sediment	Earth	Halosimplex litoreum	YGH94	Halosimplex	FALSE
GCF_003074035.1_ASM307403v1	NA	sludge	Human-impacted	Miniimonas sp. S16	S16	Miniimonas	FALSE
GCF_012923765.1_ASM1292376v1	Homo sapiens	NA	Humans	Mycobacterium tuberculosis	RW-TB008	Mycobacterium	FALSE
GCF_009740205.1_ASM974020v1	Homo sapiens	blood	Humans	Staphylococcus aureus	P1D5C2	Staphylococcus	TRUE
GCF_900174635.1_WI2	Homo sapiens	Clinical isolate	Humans	Escherichia coli	WI2 isolate	Escherichia	FALSE
GCF_000800395.1_ASM80039v1	NA	Soil	Earth	Deinococcus radiopugnans	DY59	Deinococcus	FALSE
GCF_003185725.2_ASM318572v2	Homo sapiens	ear	Humans	Auritidibacter sp. NML130574	NML130574	Auritidibacter	FALSE
GCF_014489455.1_ASM1448945v1	NA	urine	Humans	Enterococcus faecalis	SF28073	Enterococcus	FALSE
GCF_000025205.1_ASM2520v1	Homo sapiens	biological product [ENVO:02000043]	Humans	Gardnerella vaginalis 409-05	409-05	Gardnerella	FALSE
GCF_004009015.1_ASM400901v1	Homo sapiens	NA	Humans	Bordetella pertussis	H814	Bordetella	FALSE
GCF_005280755.1_ASM528075v1	Dermacentor andersoni	NA	Plants & Animals	Coxiella burnetii	RSA439	Coxiella	FALSE
GCF_016834435.1_ASM1683443v1	pepper	rhizosphere soil	Earth	Bacillus velezensis	GUAL210	Bacillus	FALSE
GCF_013487825.1_ASM1348782v1	NA	sheep	Livestock	Anaplasma phagocytophilum str. Norway variant1	Norway Variant 1	Anaplasma	FALSE
GCF_003589865.1_ASM358986v1	cattle	NA	Livestock	Salmonella enterica subsp. enterica serovar Dublin	CVM 22429	Salmonella	TRUE
GCF_001986595.1_ASM198659v1	Homo sapiens	NA	Humans	Bordetella pertussis	H763	Bordetella	FALSE
GCF_003963515.1_ASM396351v1	NA	marine sediment	Earth	Brevibacillus sp. SCSIO 07484	SCSIO 07484	Brevibacillus	FALSE
GCF_002000005.1_ASM200000v1	NA	Knife	Human-impacted	Bacillus cereus	FORC021	Bacillus	FALSE
GCF_003287995.1_ASM328799v1	Homo sapiens	vagina swab from a perinatal mother	Humans	Streptococcus agalactiae	B509	Streptococcus	FALSE
GCF_003966385.1_ASM396638v1	Homo sapiens	midstream urine	Humans	Enterococcus faecalis	KUB3006	Enterococcus	TRUE
GCF_002447775.1_ASM244777v1	Homo sapiens	sputum	Humans	Mycobacterium tuberculosis	LN3695	Mycobacterium	FALSE
GCF_002239895.2_ASM223989v2	Homo sapiens	Blood	Humans	Klebsiella quasipneumoniae	G4584	Klebsiella	FALSE
GCF_003018135.1_ASM301813v1	NA	Stool	Humans	Escherichia coli	2014C-3050	Escherichia	FALSE
GCF_002741015.1_ASM274101v1	Vicia alpestris	nodules	Plants & Animals	Microvirga ossetica	V5/3M	Microvirga	FALSE
GCF_902387845.1_UHGG_MGYG-HGUT-02512	NA	human gut	Humans	Morganella morganii	MGYG-HGUT-02512	Morganella	FALSE
GCF_020388735.1_ASM2038873v1	Homo sapiens	Skin swab	Humans	Staphylococcus aureus	333	Staphylococcus	FALSE
GCF_020388655.1_ASM2038865v1	Homo sapiens	Skin swab	Humans	Staphylococcus aureus	357	Staphylococcus	FALSE
GCF_016942615.1_ASM1694261v1	NA	chicken meat	Food	Escherichia coli	EM18-18-42	Escherichia	TRUE
GCF_902387545.1_UHGG_MGYG-HGUT-02478	NA	human gut	Humans	Phocaeicola dorei	MGYG-HGUT-02478	Phocaeicola	FALSE
GCF_005885955.1_ASM588595v1	Homo sapiens	NA	Humans	Escherichia coli O157:H7	ECP17-46	Escherichia	FALSE
GCF_011801365.1_ASM1180136v1	NA	Hexachlorocyclohexane (HCH) pesticide-contaminated soil	Human-impacted	Paracoccus sp. AK26	AK26	Paracoccus	FALSE
GCF_001702135.1_ASM170213v1	NA	brewery environment	Human-impacted	Fructilactobacillus lindneri	TMW 1.481	Fructilactobacillus	FALSE
GCF_003254375.1_ASM325437v1	NA	soil	Earth	Methylobacterium sp. XJLW	XJLW	Methylobacterium	FALSE
GCF_020276585.1_ASM2027658v1	Gallus gallus	tracheal swab of layer chicken	Livestock	Mycoplasmopsis synoviae	18DW	Mycoplasmopsis	FALSE
GCF_902381705.1_UHGG_MGYG-HGUT-01432	NA	human gut	Humans	Helicobacter cinaedi	MGYG-HGUT-01432	Helicobacter	FALSE
GCF_009832845.1_ASM983284v1	Homo sapiens	blood	Humans	Streptococcus pyogenes	1085	Streptococcus	FALSE
GCF_009709335.1_ASM970933v1	Salmo salar	NA	Plants & Animals	Piscirickettsia salmonis	Psal-159	Piscirickettsia	FALSE
GCF_001832255.2_ASM183225v2	NA	pond	Water	Salmonella enterica subsp. diarizonae serovar 60:r:e;n;x;z15	CFSAN044923	Salmonella	FALSE
GCF_004135835.1_ASM413583v1	Homo sapiens	stool	Humans	Salmonella enterica	FORC_078	Salmonella	FALSE
GCF_015698365.1_ASM1569836v1	Zingiber officinale	NA	Plants & Animals	Ralstonia solanacearum	MAFF 211479	Ralstonia	FALSE
GCF_003815835.1_ASM381583v1	Homo sapiens	cerebral spinal fluid (CSF)	Humans	Chryseobacterium shandongense	H5143	Chryseobacterium	FALSE
GCF_014353035.1_ASM1435303v1	Dog	NA	Livestock	Staphylococcus pseudintermedius	cdc 18-1182	Staphylococcus	TRUE
GCF_014931715.1_ASM1493171v1	NA	Deep sea water samples	Water	Sulfurovum indicum	ST-419	Sulfurovum	FALSE
GCF_009759785.1_ASM975978v1	NA	seawater surface	Water	Alteromonas mediterranea	AltCH17	Alteromonas	FALSE
GCF_019443965.1_ASM1944396v1	NA	marine environment	Water	Salinibacterium sp. M195	M195	Salinibacterium	FALSE
GCF_000746645.1_ASM74664v1	Homo sapiens	Hospital	Humans	Acinetobacter baumannii	AB030	Acinetobacter	TRUE
GCF_002111305.1_ASM211130v1	Homo sapiens	clinical	Humans	Burkholderia pseudomallei	3000465972	Burkholderia	FALSE
GCF_020388315.1_ASM2038831v1	Homo sapiens	Skin swab	Humans	Staphylococcus aureus	366	Staphylococcus	FALSE
GCF_018847695.1_ASM1884769v1	Homo sapiens	NA	Humans	Akkermansia muciniphila	Akk0496a	Akkermansia	FALSE
GCF_017301315.1_ASM1730131v1	NA	Clone isolated from the evolution experiment described in Ketola et al. 2013 (doi: 10.1111/evo.12148)	Human-impacted	Serratia marcescens subsp. marcescens ATCC 13880	ATCC 13880 substr. Sm_S37_jyu2015	Serratia	FALSE
GCF_900475715.1_44927_A02	Koala	feces	Plants & Animals	Streptococcus gallolyticus	NCTC13773	Streptococcus	FALSE
GCF_004022565.1_ASM402256v1	NA	waste water treatment plant	Human-impacted	Pusillimonas thiosulfatoxidans	YE3	Pusillimonas	TRUE
GCF_013305245.1_ASM1330524v1	NA	soil	Earth	Klebsiella variicola	FH-1	Klebsiella	FALSE
GCF_001936375.1_ASM193637v1	Cow	NA	Livestock	Bacillus anthracis	Tyrol 4675	Bacillus	FALSE
GCF_000742735.1_ASM74273v1	NA	KAIST	Human-impacted	Corynebacterium glutamicum	AR1	Corynebacterium	FALSE
GCF_010231195.1_ASM1023119v1	NA	Korean adult feces	Humans	Akkermansia muciniphila	EB-AMDK-49	Akkermansia	FALSE
GCF_009648755.1_ASM964875v1	Homo sapiens	NA	Humans	Salmonella enterica subsp. enterica serovar Bareilly str. CFSAN000669	CFSAN000669	Salmonella	FALSE
GCF_002952315.1_ASM295231v1	Apple	Apple twig	Plants & Animals	Erwinia pyrifoliae	EpK1/15	Erwinia	FALSE
GCF_012935755.1_ASM1293575v1	NA	soil	Earth	Pseudomonas sp. ADAK2	ADAK2	Pseudomonas	FALSE
GCF_001647045.1_ASM164704v1	NA	Poultry environment	Livestock	Salmonella enterica subsp. enterica serovar Enteritidis	OLF-00D989 87-1	Salmonella	FALSE
GCF_000758365.1_ASM75836v1	swine	Swine intestine	Livestock	Ligilactobacillus salivarius	JCM1046	Ligilactobacillus	FALSE
GCF_001975665.1_ASM197566v1	Ulva fenestrata (green alga)	NA	Plants & Animals	Polaribacter reichenbachii	6Alg 8T	Polaribacter	FALSE
GCF_002057245.1_ASM205724v1	NA	cattle	Livestock	Escherichia coli	13E0780	Escherichia	FALSE
GCF_001902295.1_ASM190229v1	NA	the pit mud of a Chinese flavor liquor-making factory	Earth	Clostridium kluyveri	JZZ	Clostridium	FALSE
GCF_004358345.1_ASM435834v1	Marine sponge	Sea water	Water	Parashewanella spongiae	HJ039	Parashewanella	FALSE
GCF_019405085.1_ASM1940508v1	Pig	NA	Livestock	Chlamydia suis	S45 RIF	Chlamydia	FALSE
GCF_000341355.1_ASM34135v1	Macropus giganteus	host blood	Plants & Animals	Bartonella australis Aust/NH1	Aust/NH1	Bartonella	FALSE
GCF_000953495.1_SINFA	chicken	Central Veterinary Lab; Weybridge	Livestock	Salmonella enterica subsp. enterica serovar Infantis	1326/28	Salmonella	FALSE
GCF_000147015.1_ASM14701v1	Clastoptera arizonana (Arizona spittlebug)	NA	Plants & Animals	Candidatus Zinderia insecticola CARI	CARI	Candidatus	FALSE
GCF_002706705.1_ASM270670v1	NA	air of cow shed	Livestock	Loigolactobacillus coryniformis subsp. torquens DSM 20004 = KCTC 3535	DSM 20004	Loigolactobacillus	FALSE
GCF_003313585.1_ASM331358v1	Homo sapiens	NA	Humans	Clostridioides difficile	DSM 27640	Clostridioides	FALSE
GCF_001953695.1_ASM195369v1	Homo sapiens	stool	Humans	Salmonella enterica subsp. enterica serovar Saintpaul	CFSAN004174	Salmonella	FALSE
GCF_001886755.1_ASM188675v1	Homo sapiens	Clinical	Humans	Escherichia coli	MRSN346595	Escherichia	FALSE
GCF_900638365.1_57428_D01	Homo sapiens	Blood	Humans	Campylobacter jejuni subsp. jejuni	NCTC10983	Campylobacter	FALSE
GCF_000295655.1_ASM29565v1	duck	sick duck	Livestock	Riemerella anatipestifer RA-CH-1	RA-CH-1	Riemerella	FALSE
GCF_014905035.1_ASM1490503v1	NA	Makgeolli (Korean traditional alcoholic beverage)	Food	Lentilactobacillus parabuchneri	NSMJ16	Lentilactobacillus	FALSE
GCF_001454865.1_ASM145486v1	chicken	England	Livestock	Listeria monocytogenes	WSLC 1019	Listeria	FALSE
GCF_002893885.1_ASM289388v1	NA	the tomato root in Nanchang	Plants & Animals	Paenibacillus polymyxa	HY96-2	Paenibacillus	FALSE
GCF_017922975.1_ASM1792297v1	Scarabaeidae_pupa_Coleoptera	NA	Plants & Animals	Pseudomonas chlororaphis	PCLAR04	Pseudomonas	FALSE
GCF_003425505.1_ASM342550v1	Homo sapiens	sputum	Humans	Haemophilus influenzae	P669-6977	Haemophilus	FALSE
GCF_000257545.3_ASM25754v3	NA	natural mineral water	Water	Pseudomonas mandelii JR-1	JR-1	Pseudomonas	FALSE
GCF_010977575.1_ASM1097757v1	NA	Marine soil	Earth	Halomonas socia	CKY01	Halomonas	FALSE
GCF_017798245.1_ASM1779824v1	NA	water	Water	Staphylococcus aureus	KZN	Staphylococcus	FALSE
GCF_002838705.1_ASM283870v1	Homo sapiens	infant	Humans	Bifidobacterium breve	DRBB29	Bifidobacterium	FALSE
GCF_004798665.1_ASM479866v1	Tibetan Gazelle	NA	Plants & Animals	Actinomyces procaprae	dk561	Actinomyces	FALSE
GCF_013267535.1_ASM1326753v1	Homo sapiens	vagina	Humans	Finegoldia magna	FDAARGOS_764	Finegoldia	FALSE
GCF_001902455.1_ASM190245v1	Homo sapiens	sputum specimens	Humans	Streptococcus pneumoniae	SWU02	Streptococcus	FALSE
GCF_001483885.1_ASM148388v1	NA	Korean traditional alcoholic beverage	Food	Bacillus amyloliquefaciens	MBE1283	Bacillus	FALSE
GCF_020525885.1_ASM2052588v1	Homo sapiens	Blood/pneumoniae	Humans	Klebsiella pneumoniae	SA1	Klebsiella	FALSE
GCF_007955015.2_ASM795501v2	Homo sapiens	NA	Humans	Klebsiella pneumoniae	36	Klebsiella	FALSE
GCF_003226875.1_ASM322687v1	Cryptocercus punctulatus	NA	Plants & Animals	Blattabacterium punctulatus	CPUwf	Blattabacterium	FALSE
GCF_016743815.1_ASM1674381v1	NA	pork steak	Food	Sphingomonas aliaeris	DH-S5	Sphingomonas	FALSE
GCF_004135285.1_ASM413528v1	Protaetia brevitarsis seulensis larva	NA	Plants & Animals	Microbacterium protaetiae	DFW100M-13	Microbacterium	FALSE
GCF_003952465.1_ASM395246v1	Cicer arietinum	root nodule	Plants & Animals	Mesorhizobium sp. M1B.F.Ca.ET.045.04.1.1	M1B.F.Ca.ET.045.04.1.1	Mesorhizobium	FALSE
GCF_001623585.1_ASM162358v1	Bovine	ground beef	Food	Salmonella enterica subsp. enterica serovar Anatum str. USDA-ARS-USMARC-1728	USDA-ARS-USMARC-1728	Salmonella	FALSE
GCF_001610655.1_ASM161065v1	Homo sapiens	NA	Humans	Mycobacteroides abscessus	FLAC049	Mycobacteroides	FALSE
GCF_002162195.1_ASM216219v1	Bos taurus	mucus	Livestock	Histophilus somni	USDA-ARS-USMARC-63255	Histophilus	FALSE
GCF_011304355.1_ASM1130435v1	Cybister lewisianus	NA	Plants & Animals	Weissella coleopterorum	HDW19	Weissella	FALSE
GCF_001999105.1_ASM199910v1	NA	Ground beef	Food	Listeria monocytogenes	10-092876-0145 LM9	Listeria	FALSE
GCF_001986455.1_ASM198645v1	Homo sapiens	NA	Humans	Bordetella pertussis	D321	Bordetella	FALSE
GCF_900129335.1_PP_HGAG_QV30_2SC_T4	Homo sapiens	Wound infection	Humans	Staphylococcus aureus	Clinical isolate	Staphylococcus	FALSE
GCF_003957785.1_ASM395778v1	Homo sapiens	urine	Humans	Enterococcus faecium	RBWH1	Enterococcus	FALSE
GCF_004193675.1_ASM419367v1	Goat	Mammary gland lymph node	Livestock	Corynebacterium pseudotuberculosis	CAPMI03	Corynebacterium	FALSE
GCF_019357415.1_ASM1935741v1	NA	deep sea	Water	Gramella sp. MT6	MT6	Gramella	FALSE
GCF_005144985.1_ASM514498v1	Homo sapiens	NA	Humans	Salmonella enterica subsp. enterica serovar 1;4;[5];12:i:-	PNCS014860	Salmonella	FALSE
GCF_009755645.1_ASM975564v1	NA	Soil; Residential Rain Drainage Channel	Earth	Pseudomonas alkylphenolica	Neo	Pseudomonas	FALSE
GCF_002966575.1_ASM296657v1	Homo sapiens	Sputum	Humans	Haemophilus influenzae	48P106H1	Haemophilus	FALSE
GCF_013822785.1_ASM1382278v1	NA	waste water	Human-impacted	Burkholderia sp. MBR-1	MBR-1	Burkholderia	FALSE
GCF_020412405.1_ASM2041240v1	NA	water	Water	Mycobacterium intracellulare subsp. chimaera	850	Mycobacterium	FALSE
GCF_009930835.1_ASM993083v1	Homo sapiens	Blood and wound	Humans	Enterobacter hormaechei	BW	Enterobacter	FALSE
GCF_013284245.2_ASM1328424v2	NA	soil of Citrus sinensis plantation	Earth	Brevibacillus sp. DP1.3A	DP1.3A	Brevibacillus	FALSE
GCF_002007685.1_ASM200768v1	NA	soil	Earth	Streptomyces sp. fd1-xmd	fd1-xmd	Streptomyces	FALSE
GCF_014926385.1_ASM1492638v1	Bos taurus	udder	Livestock	Trueperella pecoris	19M2397	Trueperella	FALSE
GCF_020683185.1_ASM2068318v1	pigeon	organ	Plants & Animals	Escherichia coli	fEC.1	Escherichia	FALSE
GCF_019329405.1_ASM1932940v1	Homo sapiens	NA	Humans	Staphylococcus epidermidis	B1220165	Staphylococcus	FALSE
GCF_002448215.1_ASM244821v1	Homo sapiens	sputum	Humans	Mycobacterium tuberculosis	TBV4952	Mycobacterium	FALSE
GCF_015238555.1_ASM1523855v1	Homo sapiens	sputum	Humans	Klebsiella pneumoniae	KP19-3023	Klebsiella	TRUE
GCF_017724115.1_ASM1772411v1	Homo sapiens	Respiratory specimen	Humans	Acinetobacter baumannii	KSK7	Acinetobacter	TRUE
GCF_020097035.1_ASM2009703v1	NA	nasal cavities of a calf	Livestock	Macrococcus sp. 19Msa0295	19Msa0295	Macrococcus	FALSE
GCF_002853435.3_ASM285343v3	Homo sapiens	NA	Humans	Klebsiella pneumoniae subsp. pneumoniae	SCKP020143	Klebsiella	TRUE
GCF_019890995.1_ASM1989099v1	Correlophus ciliatus	NA	Plants & Animals	Salmonella enterica subsp. enterica	IBG7b4	Salmonella	FALSE
GCF_003048615.2_ASM304861v2	Homo sapiens	saliva	Humans	Campylobacter concisus	H16O-S1	Campylobacter	FALSE
GCF_006385575.1_ASM638557v1	NA	water	Water	Microbacterium foliorum	M2	Microbacterium	FALSE
GCF_004635425.1_ASM463542v1	Homo sapiens	NA	Humans	Bordetella pertussis	J255	Bordetella	FALSE
GCF_005222445.1_ASM522244v1	NA	cattle	Livestock	Escherichia coli	107	Escherichia	FALSE
GCF_015074925.1_ASM1507492v1	Homo sapiens	Postoperative wound	Humans	Klebsiella pneumoniae	MAR14-456	Klebsiella	FALSE
GCF_900636535.1_42727_A01	NA	High Vaginal Swab	Humans	Chryseobacterium gleum	NCTC11432	Chryseobacterium	FALSE
GCF_001685375.1_ASM168537v1	NA	rubing	Food	Streptococcus thermophilus	CS8	Streptococcus	FALSE
GCF_018687735.1_ASM1868773v1	NA	freshwater lake	Water	Polynucleobacter sp. MG-5-Ahmo-C2	MG-5-Ahmo-C2	Polynucleobacter	FALSE
GCF_001307195.1_ASM130719v1	horse	horse dung	Livestock	Acinetobacter equi	114	Acinetobacter	FALSE
GCF_014841055.1_ASM1484105v1	swine	feces	Livestock	Ligilactobacillus salivarius	ZLp4b	Ligilactobacillus	FALSE
GCF_020616555.1_ASM2061655v1	plant	soil	Earth	Streptomyces sp. BH-MK-02	BH-MK-02	Streptomyces	FALSE
GCF_002240135.1_ASM224013v1	Homo sapiens	hospitalized patients	Humans	Shigella flexneri 1a	0670	Shigella	TRUE
GCF_001901365.1_ASM190136v1	NA	forest soil	Earth	Escherichia coli	S30	Escherichia	TRUE
GCF_008086305.1_ASM808630v1	Homo sapiens	feces of healthy centenarian	Humans	Bifidobacterium longum	BAMA-B05	Bifidobacterium	FALSE
GCF_014394985.2_ASM1439498v2	Homo sapiens	stool	Humans	Salmonella enterica subsp. enterica serovar Albany	R17.5974	Salmonella	TRUE
GCF_002796605.1_ASM279660v1	Leontopodium alpinum	Tianshan mountain	Plants & Animals	Sphingomonas sp. Cra20	Cra20	Sphingomonas	FALSE
GCF_003950055.1_ASM395005v1	Kiwifruit	Pollen	Plants & Animals	Streptomyces sp. KPB2	KPB2	Streptomyces	FALSE
GCF_012278715.1_ASM1227871v1	cow	NA	Livestock	Acinetobacter indicus	94-2	Acinetobacter	FALSE
GCF_011006355.1_ASM1100635v1	NA	sunflower seed hulls	Plants & Animals	Streptomyces albus	CAS922	Streptomyces	FALSE
GCF_005860795.2_ASM586079v2	NA	Saline Desert Soil	Earth	Peteryoungia desertarenae	ADMK78	Peteryoungia	FALSE
GCF_005083845.1_ASM508384v1	Aphis helianthi	air	Plants & Animals	Buchnera aphidicola (Aphis helianthi)	Ahe	Buchnera	FALSE
GCF_005347505.1_ASM534750v1	Homo sapiens	bile from holelithiasis patient	Humans	Enterococcus avium	352	Enterococcus	FALSE
GCF_013343175.2_ASM1334317v2	rainbow trout	kidney	Plants & Animals	Flavobacterium psychrophilum	FPS-S6	Flavobacterium	FALSE
GCF_000190535.1_ASM19053v1	Homo sapiens	abdominal abscess	Humans	Odoribacter splanchnicus DSM 20712	DSM 220712	Odoribacter	FALSE
GCF_001683115.1_ASM168311v1	NA	soil	Earth	Corynebacterium glutamicum ZL-6	ZL-6	Corynebacterium	FALSE
GCF_014352895.1_ASM1435289v1	goose	fecal sample	Livestock	Aliarcobacter cryaerophilus	16CS0830-1	Aliarcobacter	FALSE
GCF_002139995.1_ASM213999v1	Citrus hystrix	leaf tissue	Plants & Animals	Xanthomonas citri pv. citri	TX160197	Xanthomonas	FALSE
GCF_007978505.1_ASM797850v1	Bos taurus	nasopharynx	Livestock	Mannheimia haemolytica	22549	Mannheimia	FALSE
GCF_004319665.1_ASM431966v1	NA	Korean infant feces	Humans	Lactiplantibacillus plantarum	IRG1	Lactiplantibacillus	FALSE
GCF_003076895.1_ASM307689v1	Penaeus vannamei	NA	Plants & Animals	Vibrio parahaemolyticus	R14	Vibrio	FALSE
GCF_019428705.1_ASM1942870v1	NA	chicken	Livestock	Escherichia coli	PK8241	Escherichia	TRUE
GCF_000623315.1_ASM62331v1	Homo sapiens	Human-Sporadic	Humans	Salmonella enterica subsp. enterica serovar Enteritidis str. EC20110359	EC20110359	Salmonella	FALSE
GCF_014218155.1_ASM1421815v1	Homo sapiens	blood	Humans	Streptococcus agalactiae	GBS30	Streptococcus	FALSE
GCF_019797785.1_ASM1979778v1	NA	lung sample	Humans	Vagococcus lutrae	BN31	Vagococcus	FALSE
GCF_009625835.1_ASM962583v1	Homo sapiens	NA	Humans	Bordetella parapertussis	J711	Bordetella	FALSE
GCF_016903915.1_ASM1690391v1	Homo sapiens	NA	Humans	Escherichia coli	FDAARGOS_1300	Escherichia	FALSE
GCF_001026985.1_ASM102698v1	NA	water pipe	Water	Pragia fontium	24613	Pragia	FALSE
GCF_000218895.1_ASM21889v1	NA	fresh water lake	Water	Runella slithyformis DSM 19594	DSM 19594	Runella	FALSE
GCF_015679985.1_ASM1567998v1	Homo sapiens	Oral	Humans	Campylobacter concisus	P3UCO1	Campylobacter	FALSE
GCF_017360005.1_ASM1736000v1	NA	Cheese starter culture	Food	Streptococcus thermophilus	24739	Streptococcus	FALSE
GCF_018517105.1_ASM1851710v1	Homo sapiens	Rectal swab	Humans	Enterococcus faecium	16-021	Enterococcus	TRUE
GCF_019890815.1_ASM1989081v1	NA	soil	Earth	Providencia rettgeri	VCSW10	Providencia	FALSE
GCF_002754015.1_ASM275401v1	Homo sapiens	Subgingival dental plaque	Humans	Porphyromonas gingivalis	KCOM 2802	Porphyromonas	FALSE
GCF_003687415.1_ASM368741v1	NA	active sludge around pharmaceutical factory	Human-impacted	Glutamicibacter nicotianae	OTC-16	Glutamicibacter	TRUE
GCF_013364235.1_ASM1336423v1	honey bee	NA	Plants & Animals	Kitasatospora sp. NA04385	NA04385	Kitasatospora	FALSE
GCF_001606135.1_ASM160613v1	Homo sapiens	Cord blood	Humans	Burkholderia cenocepacia	895	Burkholderia	FALSE
GCF_016757635.1_ASM1675763v1	NA	soil	Earth	Pseudomonas chlororaphis subsp. aurantiaca	YS21	Pseudomonas	FALSE
GCF_009769125.1_ASM976912v1	Homo sapiens	blood	Humans	Staphylococcus epidermidis	NCCP 16828	Staphylococcus	FALSE
GCF_000833375.1_ASM83337v1	NA	Turbid saltwater	Water	Francisella tularensis subsp. novicida U112	U112	Francisella	FALSE
GCF_019710455.1_ASM1971045v1	Coriandrum sativum	NA	Plants & Animals	Bacillus pumilus	EB130	Bacillus	FALSE
GCF_001593665.2_ASM159366v2	Melon	rotted fruit from symptomatic plant	Plants & Animals	Acidovorax citrulli	M6	Acidovorax	FALSE
GCF_014169855.1_ASM1416985v1	NA	wastewater	Human-impacted	Escherichia coli	WP9-S17-ESBL-11	Escherichia	TRUE
GCF_002022745.1_ASM202274v1	Homo sapiens	nasopharynx	Humans	Neisseria lactamica	Y92-1009	Neisseria	FALSE
GCF_001465815.1_ASM146581v1	Gossypium	NA	Plants & Animals	Bacillus subtilis subsp. subtilis	BSD-2	Bacillus	FALSE
GCF_004009675.1_ASM400967v1	Homo sapiens	NA	Humans	Bordetella pertussis	F569	Bordetella	FALSE
GCF_001987835.1_ASM198783v1	Homo sapiens	NA	Humans	Bordetella pertussis	J068	Bordetella	FALSE
GCF_020868245.1_ASM2086824v1	Chroicocephalus novaehollandiae	island	Plants & Animals	Escherichia coli	1585m1	Escherichia	TRUE
GCF_008728915.1_ASM872891v1	NA	ts-11 based vaccine purchased from Merial Select	Human-impacted	Mycoplasma gallisepticum	ts-11	Mycoplasma	FALSE
GCF_001931635.1_ASM193163v1	NA	soil	Earth	Streptomyces sp. Tue 6075	Tue6075	Streptomyces	FALSE
GCF_020405205.1_ASM2040520v1	NA	saline soil sediment	Earth	Natrinema sp. SLN56	SLN56	Natrinema	FALSE
GCF_016025375.1_ASM1602537v1	Homo sapiens	stool	Humans	Salmonella enterica subsp. enterica serovar Albany	R15.2267	Salmonella	TRUE
GCF_012051245.1_ASM1205124v1	Homo sapiens	Diarrheal patient	Humans	Salmonella enterica subsp. enterica serovar Typhimurium	ST106	Salmonella	TRUE
GCF_017569345.1_ASM1756934v1	NA	gold-copper mining	Human-impacted	Mucilaginibacter rubeus	P2	Mucilaginibacter	FALSE
GCF_003018815.1_ASM301881v1	Homo sapiens	stool	Humans	Escherichia coli	2013C-4991	Escherichia	FALSE
GCF_004636505.1_ASM463650v1	Homo sapiens	NA	Humans	Bordetella pertussis	J683	Bordetella	FALSE
GCF_004919165.1_ASM491916v1	Homo sapiens	NA	Humans	Salmonella enterica subsp. enterica serovar 1;4;[5];12:i:-	PNCS014846	Salmonella	FALSE
GCF_018847235.1_ASM1884723v1	Homo sapiens	NA	Humans	Akkermansia muciniphila	Akk1713	Akkermansia	FALSE
GCF_011100445.1_ASM1110044v1	soil	Citrus rhizosphere soil	Earth	Bacillus velezensis	UB2017	Bacillus	FALSE
GCF_002163895.1_ASM216389v1	Homo sapiens	sputum	Humans	Klebsiella pneumoniae subsp. pneumoniae	RJA166	Klebsiella	TRUE
GCF_018603435.1_ASM1860343v1	NA	soil [ENVO:04000010]	Earth	Chryseobacterium sp. ZHDP1	ZHDP1	Chryseobacterium	FALSE
GCF_005222545.1_ASM522254v1	Homo sapiens	throat	Humans	Streptococcus pyogenes	emm68.2	Streptococcus	FALSE
GCF_016415225.1_ASM1641522v1	Cattle	NA	Livestock	Histophilus somni	ASc-MMNZ-VFA-075	Histophilus	FALSE
GCF_018596375.1_ASM1859637v1	NA	River	Water	Pseudomonas sp. RC3H12	RC3H12	Pseudomonas	FALSE
GCF_001548585.2_ASM154858v2	NA	fire pearl white nectarine	Plants & Animals	Listeria monocytogenes	CFSAN023459	Listeria	FALSE
GCF_009362935.1_ASM936293v1	NA	vaginal swab from patient with trichomoniasis	Humans	Limosilactobacillus vaginalis	LV515	Limosilactobacillus	FALSE
GCF_002952075.1_ASM295207v1	Homo sapiens	patient believed to have been infected in Guatemala	Humans	Francisella tularensis subsp. novicida	TCH2015	Francisella	FALSE
GCF_000959365.1_ASM95936v1	Homo sapiens	Pelvic wound	Humans	Burkholderia oklahomensis C6786	C6786	Burkholderia	FALSE
GCF_002949795.1_ASM294979v1	Lobaria pulmonaria thallus	NA	Plants & Animals	Nostoc sp. 'Lobaria pulmonaria (5183) cyanobiont'	5183	Nostoc	FALSE
GCF_020405185.1_ASM2040518v1	NA	gobi saline soil	Earth	Halosiccatus sp. LT50	LT50	Halosiccatus	FALSE
GCF_016944635.1_ASM1694463v1	NA	chicken meat	Food	Escherichia coli	EM03-18-08	Escherichia	FALSE
GCF_014901135.1_ASM1490113v1	Homo sapiens	lung	Humans	Mycobacterium tuberculosis	1-0007P6C4	Mycobacterium	FALSE
GCF_002302475.1_ASM230247v1	Homo sapiens	NA	Humans	Capnocytophaga cynodegmi	G7591	Capnocytophaga	FALSE
GCF_002286355.1_ASM228635v1	Homo sapiens	NA	Humans	Bordetella pertussis	J154	Bordetella	FALSE
GCF_003097595.1_ASM309759v1	NA	pig feed from feed plant	Livestock	Lactiplantibacillus plantarum	LQ80	Lactiplantibacillus	FALSE
GCF_014217705.1_ASM1421770v1	NA	Taihu New City Sewage Treatment Plant	Human-impacted	Pseudomonas putida	MX-2	Pseudomonas	TRUE
GCF_017355045.1_ASM1735504v1	Mouse	lung	Plants & Animals	Staphylococcus haemolyticus	12b	Staphylococcus	TRUE
GCF_000334875.3_ASM33487v3	NA	contaminated soil	Human-impacted	Priestia megaterium NCT-2	NCT-2	Priestia	FALSE
GCF_007833315.1_ASM783331v1	NA	soil	Earth	Corynebacterium glutamicum	B414	Corynebacterium	FALSE
GCF_001682215.1_ASM168221v1	Homo sapiens	human patient	Humans	Bacteroides fragilis	S14	Bacteroides	FALSE
GCF_000241855.1_ASM24185v1	sheep	naturally-occurring caseous lymphadenitis	Livestock	Corynebacterium pseudotuberculosis 3/99-5	3/99-5	Corynebacterium	FALSE
GCF_001747425.1_ASM174742v1	Hymeniacidon perlevis	intertidal marine sponge from the beach of Dalian	Water	Actinoalloteichus hymeniacidonis	HPA177(T) (=DSM 45092(T))	Actinoalloteichus	FALSE
GCF_002080455.1_ASM208045v1	NA	forest soil of Shengnongjia	Earth	Streptomyces sp. Sge12	Sge12	Streptomyces	FALSE
GCF_009933525.1_ASM993352v1	Gallus gallus	NA	Livestock	Lactobacillus crispatus	C25	Lactobacillus	FALSE
GCF_008807015.1_ASM880701v1	Zalophus californianus	oral cavity	Plants & Animals	Neisseria zalophi	ATCC BAA-2455	Neisseria	FALSE
GCF_009388185.1_ASM938818v1	poultry	cloacal swabs	Livestock	Salmonella enterica subsp. enterica serovar Schwarzengrund	9355	Salmonella	TRUE
GCF_020715345.1_ASM2071534v1	Homo sapiens	Taiwan	Humans	Salmonella enterica subsp. enterica serovar Typhi	Suicune	Salmonella	FALSE
GCF_014217915.1_ASM1421791v1	NA	marine sediment	Earth	Janibacter sp. YB324	YB324	Janibacter	FALSE
GCF_002847445.1_ASM284744v1	NA	sludge	Human-impacted	Paracoccus zhejiangensis	J6	Paracoccus	FALSE
GCF_001442745.1_ASM144274v1	NA	soil	Earth	Lysobacter antibioticus	76	Lysobacter	FALSE
GCF_013460135.1_ASM1346013v1	NA	Aphis craccivora (cowpea aphid) on Robinia pseudoacacia (locust)	Plants & Animals	Arsenophonus endosymbiont of Aphis craccivora	Ash	Arsenophonus	FALSE
GCF_001444445.1_ASM144444v1	Homo sapiens	subgingival plaque; periodontal pocket	Humans	Prevotella enoeca	F0113	Prevotella	FALSE
GCF_900636255.1_40295_A02	environmental	Sponge Cake	Food	Staphylococcus warneri	NCTC4133	Staphylococcus	FALSE
GCF_018325965.1_ASM1832596v1	Capsella bursa-pastoris	root	Plants & Animals	Pseudomonas sp. Cab53	Cab53	Pseudomonas	FALSE
GCF_014621675.1_ASM1462167v1	Homo sapiens	carious lesion	Humans	Streptococcus mutans B04Sm5	B04Sm5	Streptococcus	FALSE
GCF_017352055.1_ASM1735205v1	Homo sapiens	urine	Humans	Escherichia coli	EcPNK006	Escherichia	FALSE
GCF_000192725.1_ASM19272v1	sheep	NA	Livestock	Brucella melitensis M28	M28	Brucella	FALSE
GCF_001867005.1_ASM186700v1	Bubalus bubalis	NA	Livestock	Corynebacterium pseudotuberculosis	32	Corynebacterium	FALSE
GCF_900478755.1_32473_C02	Homo sapiens	stool	Humans	Morganella morganii	NCTC12028	Morganella	FALSE
GCF_001750785.1_ASM175078v1	NA	Soil	Earth	Streptomyces rubrolavendulae	MJM4426	Streptomyces	FALSE
GCF_004635765.1_ASM463576v1	Homo sapiens	NA	Humans	Bordetella pertussis	J690	Bordetella	FALSE
GCF_003798425.1_ASM379842v1	Homo sapiens	NA	Humans	Yersinia pseudotuberculosis	FDAARGOS_581	Yersinia	FALSE
GCF_001277895.1_ASM127789v1	Homo sapiens	blood	Humans	Burkholderia pseudomallei	vgh16W	Burkholderia	FALSE
GCF_011611525.1_ASM1161152v1	NA	SCOBY from Kombucha tea	Food	Komagataeibacter rhaeticus	ENS 9a1a	Komagataeibacter	FALSE
GCF_001653755.1_ASM165375v1	NA	ENVO:00002006	Water	Dokdonia donghaensis DSW-1	DSW-1	Dokdonia	FALSE
GCF_016864215.1_ASM1686421v1	Homo sapiens	Abscess	Humans	Bacteroides xylanisolvens	funn3	Bacteroides	TRUE
GCF_002078315.1_ASM207831v1	Amblyomma neumanni	NA	Plants & Animals	Rickettsia bellii	An04	Rickettsia	FALSE
GCF_004118995.1_ASM411899v1	Homo sapiens	blood	Humans	Staphylococcus aureus	LAC	Staphylococcus	FALSE
GCF_020217445.1_ASM2021744v1	Homo sapiens	sputum	Humans	Escherichia coli O78	3	Escherichia	FALSE
GCF_000316625.1_ASM31662v1	NA	shallow pond	Water	Nostoc sp. PCC 7107	PCC 7107	Nostoc	FALSE
GCF_020719285.1_ASM2071928v1	Homo sapiens	Fecal swab	Humans	Campylobacter jejuni	OBT12377	Campylobacter	FALSE
GCF_003354785.1_ASM335478v1	Homo sapiens	blood	Humans	Staphylococcus aureus	85	Staphylococcus	FALSE
GCF_900119785.1_2531STDY5467415	Homo sapiens	Clinical	Humans	Legionella pneumophila	ST42	Legionella	FALSE
GCF_002838545.1_ASM283854v1	Homo sapiens	infant	Humans	Bifidobacterium breve	082W48	Bifidobacterium	FALSE
GCF_018415955.1_ASM1841595v1	NA	grass	Plants & Animals	Bacillus velezensis	VTX20	Bacillus	FALSE
GCF_003031835.1_ASM303183v1	Homo sapiens	Human stool	Humans	Salmonella enterica subsp. enterica serovar Typhimurium	FORC58	Salmonella	FALSE
GCF_000186265.1_ASM18626v1	NA	surfaces of algal species from Antarctic marine coast and sea ice	Water	Cellulophaga algicola DSM 14237	DSM 14237	Cellulophaga	FALSE
GCF_015099595.1_ASM1509959v1	NA	soil	Earth	Rhodococcus qingshengii	CS98	Rhodococcus	FALSE
GCF_001544635.1_ASM154463v1	Homo sapiens	stool sample	Humans	Escherichia coli str. K-12 substr. MG1655	K-12 substr. MG1655	Escherichia	FALSE
GCF_020423025.1_ASM2042302v1	Bos taurus	nasal swab	Livestock	Mycoplasmopsis bovis	J6	Mycoplasmopsis	FALSE
GCF_018223345.1_ASM1822334v1	sediment	NA	Earth	Shewanella yunxiaonensis	FJAT-54481	Shewanella	FALSE
GCF_009762675.2_ASM976267v2	Homo sapiens	sputum	Humans	Mycobacterium tuberculosis	TCDC11	Mycobacterium	FALSE
GCF_006338145.1_ASM633814v1	Homo sapiens	gastric antrum	Humans	Helicobacter pylori	21-A-EK1	Helicobacter	FALSE
GCF_003454755.1_ASM345475v1	NA	soil	Earth	Streptomyces clavuligerus	F1D-5	Streptomyces	TRUE
GCF_900187295.1_52191_E01	Cow	NA	Livestock	Corynebacterium cystitidis	NCTC11863	Corynebacterium	FALSE
GCF_002843505.1_ASM284350v1	NA	jeotgal (Korean fermented food)	Food	Bacillus sp. SJ-10	SJ-10	Bacillus	FALSE
GCF_001985445.1_ASM198544v1	Homo sapiens	NA	Humans	Bordetella pertussis	H784	Bordetella	FALSE
GCF_000496635.1_ASM49663v1	NA	rhizosphere of Lemna minor	Earth	Exiguobacterium sp. MH3	MH3	Exiguobacterium	FALSE
GCF_005164305.1_ASM516430v1	Homo sapiens	throat	Humans	Streptococcus pyogenes	emm77	Streptococcus	FALSE
GCF_011045395.1_ASM1104539v1	hen	NA	Livestock	Ligilactobacillus salivarius	IBB3154	Ligilactobacillus	FALSE
GCF_002209005.1_ASM220900v1	Bovine	Bovine feces	Livestock	Campylobacter jejuni	FDAARGOS_262	Campylobacter	FALSE
GCF_002370375.1_ASM237037v1	NA	microbial mat material	Earth	Latilactobacillus sakei	LK-145	Latilactobacillus	FALSE
GCF_001986635.1_ASM198663v1	Homo sapiens	NA	Humans	Bordetella pertussis	H766	Bordetella	FALSE
GCF_002302315.1_ASM230231v1	Homo sapiens	Diarrheal stool	Humans	Escherichia coli	ETEC-2265	Escherichia	FALSE
GCF_900698955.1_ErCilaricifoliae_v1.0	Cinara laricifoliae	host's whole body	Plants & Animals	Candidatus Erwinia haradaeae	ErCilaricifoliae	Candidatus	FALSE
GCF_001889025.1_ASM188902v1	NA	sea water	Water	Sphingopyxis sp. LPB0140	LPB0140	Sphingopyxis	FALSE
GCF_002504265.1_ASM250426v1	NA	Rice seeds	Plants & Animals	Sphingomonas melonis	ZJ26	Sphingomonas	FALSE
GCF_002117165.1_ASM211716v1	NA	rice rhizosphere soil	Earth	Bacillus velezensis	CBMB205	Bacillus	FALSE
GCF_013407825.1_ASM1340782v1	NA	duedonoscope instrument	Human-impacted	Klebsiella pneumoniae	101-17	Klebsiella	FALSE
GCF_003516065.1_ASM351606v1	Homo sapiens	NA	Humans	Brucella melitensis	CIT31	Brucella	FALSE
GCF_002953575.2_ASM295357v2	NA	air	Earth	Acinetobacter indicus	SGAir0564	Acinetobacter	FALSE
GCF_015571695.1_ASM1557169v1	Sus scrofa domesticus	feces	Livestock	Escherichia coli O9:H10	Res13-Lact-PEB20-37-A	Escherichia	FALSE
GCF_002218195.1_ASM221819v1	Skeletonema marinoi strain RO5AC	Top-layer sediments	Earth	Sphingorhabdus sp. SMR4y	SMR4y	Sphingorhabdus	FALSE
GCF_017161425.1_ASM1716142v1	NA	marine red algae	Water	Marinicauda algicola	RMAR8-3	Marinicauda	FALSE
GCF_019137575.1_ASM1913757v1	Homo sapiens	patient	Humans	Francisella tularensis	Schu S4_249	Francisella	FALSE
GCF_011742415.2_ASM1174241v2	Homo sapiens	blood	Humans	Klebsiella pneumoniae	BP3636	Klebsiella	TRUE
GCF_003798465.1_ASM379846v1	Homo sapiens	Normal skin of the right arm	Humans	Cutibacterium acnes	FDAARGOS_577	Cutibacterium	FALSE
GCF_003096015.2_ASM309601v2	NA	freshwater	Water	Limnobaculum parvum	HYN0051	Limnobaculum	FALSE
GCF_011465695.1_ASM1146569v1	Homo sapiens	clinical	Humans	Salmonella enterica subsp. enterica serovar Anatum	Sal-1135	Salmonella	FALSE
GCF_013367855.1_ASM1336785v1	Homo sapiens	NA	Humans	Mycoplasma hominis	FBG	Mycoplasma	FALSE
GCF_002266085.2_ASM226608v2	Bos taurus	cattle stool (Bos taurus)	Livestock	Salmonella enterica subsp. enterica serovar Dublin	CFSAN059898	Salmonella	FALSE
GCF_014931475.1_ASM1493147v1	Homo sapiens	cough swab	Humans	Haemophilus parainfluenzae	M1C113_1	Haemophilus	FALSE
GCF_003004195.1_ASM300419v1	Homo sapiens	NA	Humans	Legionella pneumophila	D-5265	Legionella	FALSE
GCF_003957395.1_ASM395739v1	Homo sapiens	gastric biopsy sample	Humans	Helicobacter pylori	H-137	Helicobacter	FALSE
GCF_002999415.1_ASM299941v1	NA	Monobia quadriens	Plants & Animals	Mesoplasma florum	MQ3	Mesoplasma	FALSE
GCF_001697245.1_ASM169724v1	NA	mesophilic digester	Human-impacted	Thermoclostridium stercorarium subsp. thermolacticum DSM 2910	DSM 2910	Thermoclostridium	FALSE
GCF_009709495.1_ASM970949v1	Salmo salar	NA	Plants & Animals	Piscirickettsia salmonis	NVI 5692	Piscirickettsia	FALSE
GCF_001022255.1_ASM102225v1	Homo sapiens	Perirectal	Humans	Enterobacter hormaechei	CAV1669	Enterobacter	TRUE
GCF_016904035.1_ASM1690403v1	Homo sapiens	NA	Humans	Klebsiella pneumoniae	FDAARGOS_1322	Klebsiella	FALSE
GCF_900092465.1_Lpm7613_v1	Homo sapiens	clinical	Humans	Legionella pneumophila	Lpm7613	Legionella	FALSE
GCF_010092965.1_ASM1009296v1	Homo sapiens	urine	Humans	Escherichia coli	201609	Escherichia	FALSE
GCF_004636085.1_ASM463608v1	Homo sapiens	NA	Humans	Bordetella pertussis	J524	Bordetella	FALSE
GCF_900637105.1_48290_D02	Rabbit	Oral mucosa	Livestock	Moraxella cuniculi	NCTC10297	Moraxella	FALSE
GCF_011617105.1_ASM1161710v1	NA	plant rhizosphere	Earth	Hafnia alvei	A23BA	Hafnia	FALSE
GCF_000815185.1_ASM81518v1	rice	rice seeds	Plants & Animals	Xanthomonas sacchari	R1	Xanthomonas	FALSE
GCF_013402775.1_ASM1340277v1	NA	Rice straw	Plants & Animals	Weizmannia coagulans	ASRS217	Weizmannia	FALSE
GCF_004104525.2_ASM410452v2	NA	Coffee Cup	Human-impacted	Klebsiella grimontii	SS141	Klebsiella	FALSE
GCF_019703525.1_ASM1970352v1	Homo sapiens	blood and spinal fluid	Humans	Haemophilus influenzae	CHBN-II-7	Haemophilus	FALSE
GCF_002894285.1_ASM289428v1	Cucurbita maxima	NA	Plants & Animals	Ralstonia solanacearum	RSCM	Ralstonia	FALSE
GCF_004924295.1_ASM492429v1	chicken	cecum	Livestock	Campylobacter jejuni	BC	Campylobacter	FALSE
GCF_016406425.1_ASM1640642v1	Homo sapiens	rectal swab	Humans	Enterococcus faecium	Dallas 83	Enterococcus	FALSE
GCF_009176665.1_ASM917666v1	Sorghum bicolor	root matter	Plants & Animals	Bradyrhizobium sp. SG09	SG09	Bradyrhizobium	FALSE
GCF_013636045.1_ASM1363604v1	NA	Pooled sheep faecal samples collected from floor of farm	Livestock	Escherichia marmotae	RHB42-C09	Escherichia	FALSE
GCF_000505365.2_ASM50536v2	Bos taurus	feces dairy cow (Bos taurus)	Livestock	Salmonella enterica subsp. enterica serovar Cerro str. CFSAN001588	CFSAN001588	Salmonella	FALSE
GCF_013305625.1_ASM1330562v1	Homo sapiens	urine	Humans	Pseudomonas putida	15420352	Pseudomonas	TRUE
GCF_004564155.1_ASM456415v1	NA	water	Water	Legionella israelensis	HL-0427-4011	Legionella	FALSE
GCF_008807315.1_ASM880731v1	Homo sapiens	lung	Humans	Legionella longbeachae	B3526CHC	Legionella	TRUE
GCF_900607255.1_BPH2019	Homo sapiens	Blood Culture	Humans	Staphylococcus aureus	BPH2019	Staphylococcus	TRUE
GCF_019086825.1_ASM1908682v1	Homo sapiens	rectal swab	Humans	Escherichia coli	702/18	Escherichia	TRUE
GCF_004011015.1_ASM401101v1	Homo sapiens	NA	Humans	Escherichia coli	E-1246	Escherichia	FALSE
GCF_000761135.1_ASM76113v1	Apis mellifera	bee gut	Plants & Animals	Lactobacillus sp. wkB8	wkB8	Lactobacillus	FALSE
GCF_014168995.1_ASM1416899v1	NA	wastewater	Human-impacted	Aeromonas veronii	WP3-W19-ESBL-03	Aeromonas	TRUE
GCF_001686485.1_ASM168648v1	Homo sapiens	nasopharyngeal swab	Humans	Bordetella pertussis	VA-198	Bordetella	FALSE
GCF_002090215.1_ASM209021v1	Homo sapiens	throat swab	Humans	Mycoplasma pneumoniae	S63-tet-R	Mycoplasma	FALSE
GCF_000817005.1_ASM81700v1	NA	nasopharynx	Humans	Streptococcus pneumoniae	NT_110_58	Streptococcus	FALSE
GCF_009931595.1_ASM993159v1	sugarcane	YG48	Plants & Animals	Xanthomonas albilineans	Xa-FJ1	Xanthomonas	FALSE
GCF_001186445.1_ASM118644v1	Equus caballus	not informed	Livestock	Corynebacterium pseudotuberculosis	E19	Corynebacterium	FALSE
GCF_012849375.1_ASM1284937v1	NA	Flower of Dendranthema zawadskii	Plants & Animals	Duganella sp. AF9R3	AF9R3	Duganella	FALSE
GCF_009627855.1_ASM962785v1	Homo sapiens	NA	Humans	Bordetella holmesii	F590	Bordetella	FALSE
GCF_013260645.1_ASM1326064v1	NA	mangrove soil	Earth	Erythrobacter mangrovi	EB310	Erythrobacter	FALSE
GCF_000832985.1_ASM83298v1	NA	environmental sample	Earth	Priestia megaterium NBRC 15308 = ATCC 14581	ATCC 14581	Priestia	FALSE
GCF_001987075.1_ASM198707v1	Homo sapiens	NA	Humans	Bordetella pertussis	I127	Bordetella	FALSE
GCF_014854715.1_ASM1485471v1	NA	soil	Earth	Paenibacillus polymyxa	CJX518	Paenibacillus	FALSE
GCF_003956065.1_ASM395606v1	NA	sputum	Humans	Acinetobacter pittii	ST220	Acinetobacter	FALSE
GCF_003410295.1_ASM341029v1	NA	soil	Earth	Pseudomonas parafulva	JBCS1880	Pseudomonas	FALSE
GCF_009627315.1_ASM962731v1	Homo sapiens	NA	Humans	Bordetella parapertussis	H555	Bordetella	FALSE
GCF_017165395.1_ASM1716539v1	NA	Bovine Faeces	Livestock	Escherichia coli O157:H7	Z869	Escherichia	FALSE
GCF_002895725.2_ASM289572v2	rice	NA	Plants & Animals	Xanthomonas oryzae pv. oryzae	ScYc-b	Xanthomonas	FALSE
GCF_001672375.2_ASM167237v2	Astragalus pelecinus L.	root nodule	Plants & Animals	Mesorhizobium sp. AA22	AA22	Mesorhizobium	FALSE
GCF_019669165.1_ASM1966916v1	Homo sapiens	NA	Humans	Staphylococcus aureus	THI2018-120	Staphylococcus	FALSE
GCF_013267675.1_ASM1326767v1	Homo sapiens	expectorated sputum	Humans	Staphylococcus capitis	FDAARGOS_753	Staphylococcus	FALSE
GCF_008931405.1_ASM893140v1	Homo sapiens	clinical sample	Humans	Enterobacter hormaechei	C15	Enterobacter	TRUE
GCF_001932595.1_ASM193259v1	Salmo salar	Liver	Plants & Animals	Piscirickettsia salmonis	AY6492A	Piscirickettsia	FALSE
GCF_012933055.2_ASM1293305v2	Homo sapiens	blood	Humans	Enterococcus faecium	BP3378	Enterococcus	FALSE
GCF_020616575.1_ASM2061657v1	NA	marine sediment	Earth	Halomonas sp. NyZ770	NyZ770	Halomonas	FALSE
GCF_002220735.1_ASM222073v1	NA	Cow; fecal	Livestock	Campylobacter sputorum bv. faecalis CCUG 20703	CCUG 20703	Campylobacter	FALSE
GCF_016455145.1_ASM1645514v1	Canis lupus familiaris	Skin Swab	Livestock	Staphylococcus pseudintermedius	DSP020	Staphylococcus	FALSE
GCF_020412445.1_ASM2041244v1	NA	paddy soil	Earth	Cellulomonas iranensis	ZJW-6	Cellulomonas	FALSE
GCF_005221585.1_ASM522158v1	NA	cattle	Livestock	Escherichia coli	144	Escherichia	FALSE
GCF_001280385.1_ASM128038v1	Homo sapiens	patient blood	Humans	Escherichia coli	SF-166	Escherichia	FALSE
GCF_002000645.1_ASM200064v1	Homo sapiens	Pus left axilla	Humans	Staphylococcus aureus	USA300-SUR13	Staphylococcus	FALSE
GCF_001901005.1_ASM190100v1	NA	river water	Water	Escherichia coli	H15	Escherichia	FALSE
GCF_001704095.1_ASM170409v1	NA	fermented soybean paste	Food	Bacillus subtilis	HJ0-6	Bacillus	FALSE
GCF_018228585.1_ASM1822858v1	NA	soil	Earth	Burkholderia pseudomallei	AW44	Burkholderia	FALSE
GCF_013784645.1_ASM1378464v1	NA	Wastewater influent sample	Human-impacted	Citrobacter freundii	RHBSTW-00502	Citrobacter	FALSE
GCF_012974185.1_ASM1297418v1	Homo sapiens	NA	Humans	Bordetella parapertussis	J778	Bordetella	FALSE
GCF_001902355.1_ASM190235v1	Homo sapiens	urine	Humans	Klebsiella pneumoniae	Kp_Goe_62629	Klebsiella	TRUE
GCF_016065635.1_ASM1606563v1	NA	soil	Earth	Bacillus velezensis	LBUM1082	Bacillus	FALSE
GCF_004114735.1_ASM411473v1	NA	Home-made Dairy Foods(Cheese)	Food	Streptococcus thermophilus	IDCC2201	Streptococcus	FALSE
GCF_017655885.1_ASM1765588v1	Homo sapiens (adult)	nostril	Humans	Dolosigranulum pigrum	KPL3050	Dolosigranulum	FALSE
GCF_000392455.3_ASM39245v3	Homo sapiens	gastric tissue biospy sample from patient	Humans	Helicobacter pylori UM032	UM032	Helicobacter	FALSE
GCF_002205375.1_ASM220537v1	Homo sapiens	Blood	Humans	Pseudomonas aeruginosa	Pa1242	Pseudomonas	FALSE
GCF_000258365.1_ASM25836v1	bovine	feces	Livestock	Salmonella enterica subsp. enterica serovar Heidelberg str. B182	B182	Salmonella	FALSE
GCF_003966625.1_ASM396662v1	Homo sapiens	graft infection	Humans	Staphylococcus caprae	JMUB898	Staphylococcus	FALSE
GCF_000832965.1_ASM83296v1	NA	Soil	Earth	Bacillus anthracis	2002013094	Bacillus	FALSE
GCF_004101365.1_ASM410136v1	NA	food	Food	Bacillus subtilis	SRCM103886	Bacillus	FALSE
GCF_001722025.1_ASM172202v1	Homo sapiens	Sputum; Early isolate from VAP patient 3	Humans	Pseudomonas aeruginosa	PA_D5	Pseudomonas	TRUE
GCF_013408625.1_ASM1340862v1	NA	duedonoscope instrument	Human-impacted	Klebsiella pneumoniae	74-17	Klebsiella	FALSE
GCF_001594225.2_ASM159422v2	NA	cotton field	Earth	Pseudomonas glycinae	MS586	Pseudomonas	FALSE
GCF_001262075.1_ASM126207v1	Homo sapiens	Subgingival plaque; gingival sulcus	Humans	Ottowia sp. oral taxon 894	W10237	Ottowia	FALSE
GCF_013378195.1_ASM1337819v1	dog	urine	Livestock	Klebsiella pneumoniae	18KM2813	Klebsiella	TRUE
GCF_009939975.1_ASM993997v1	Homo sapiens	nasophraynx	Humans	Mycoplasma pneumoniae	16-002	Mycoplasma	FALSE
GCF_002754035.1_ASM275403v1	Homo sapiens	Subgingival dental plaque	Humans	Porphyromonas gingivalis	KCOM 2803	Porphyromonas	FALSE
GCF_019355395.1_ASM1935539v1	Bos taurus	steer rumen	Livestock	Lachnospiraceae bacterium MP1D12	MP1D12	Lachnospiraceae	FALSE
GCF_009738185.1_ASM973818v1	ruddy shelduck	NA	Plants & Animals	Erwinia sp. J780	J780	Erwinia	FALSE
GCF_001806385.1_ASM180638v1	Homo sapiens	Sputum	Humans	Acinetobacter baumannii	KAB03	Acinetobacter	TRUE
GCF_001420955.1_ASM142095v1	Homo sapiens	stool	Humans	Escherichia coli	2009C-3133	Escherichia	TRUE
GCF_013819565.1_ASM1381956v1	NA	Pooled sheep faecal samples collected from floor of farm	Livestock	Escherichia fergusonii	RHB32-C22	Escherichia	FALSE
GCF_002094975.1_ASM209497v1	Homo sapiens	saliva	Humans	Streptococcus salivarius	ATCC 25975	Streptococcus	FALSE
GCF_002080125.1_ASM208012v1	Homo sapiens	middle ear	Humans	Moraxella catarrhalis	CCRI-195ME	Moraxella	FALSE
GCF_000816245.1_ASM81624v1	NA	River water	Water	Campylobacter sp. RM16704	RM16704	Campylobacter	FALSE
GCF_002313045.1_ASM231304v1	Macaca fascicularis	soil	Earth	Macrococcus sp. IME1552	IME1552	Macrococcus	FALSE
GCF_017161265.1_ASM1716126v1	Homo sapiens	oral	Humans	Treponema medium	ATCC 700293	Treponema	FALSE
GCF_018966505.1_ASM1896650v1	Dongxiang wild rice	NA	Plants & Animals	Raoultella ornithinolytica	XF201	Raoultella	FALSE
GCF_000487575.2_ASM48757v2	NA	tomato	Plants & Animals	Salmonella enterica subsp. enterica serovar Anatum str. ATCC BAA-1592	ATCC BAA-1592	Salmonella	FALSE
GCF_014274685.1_ASM1427468v1	NA	forest soil	Earth	Edaphobacter sp. 4G125	4G125	Edaphobacter	FALSE
GCF_002848565.1_ASM284856v1	Homo sapiens	NA	Humans	Klebsiella pneumoniae	JS187	Klebsiella	TRUE
GCF_900638315.1_57195_D02	Human (Female)	Wound	Humans	Pasteurella multocida subsp. septica	NCTC11619	Pasteurella	FALSE
GCF_001293145.1_ASM129314v1	Homo sapiens	feces	Humans	Bifidobacterium longum	BG7	Bifidobacterium	FALSE
GCF_002156845.1_ASM215684v1	NA	fecal sample	Humans	Escherichia coli	95NR1	Escherichia	FALSE
GCF_000479335.1_ASM47933v1	Homo sapiens	ileal fluid	Humans	Streptococcus ilei	I-G2	Streptococcus	FALSE
GCF_020386615.1_ASM2038661v1	NA	air conditioner condensate drain pipe	Human-impacted	Chitinophaga sp. MD30B	MD30B	Chitinophaga	FALSE
GCF_003367905.1_ASM336790v1	Gallus gallus	NA	Livestock	Megasphaera stantonii	AJH120	Megasphaera	TRUE
GCF_002950575.1_ASM295057v1	NA	marine saltern	Water	Pontimonas salivibrio	CL-TW6	Pontimonas	FALSE
GCF_002237575.1_ASM223757v1	Ellychnia corrusca	NA	Plants & Animals	Spiroplasma corruscae	EC-1	Spiroplasma	FALSE
GCF_010223195.1_ASM1022319v1	NA	Korean adult feces	Humans	Akkermansia muciniphila	EB-AMDK-36	Akkermansia	FALSE
GCF_900187015.1_50465_F01	Calimyrna fig	NA	Plants & Animals	Serratia ficaria	NCTC12148	Serratia	FALSE
GCF_002286015.1_ASM228601v1	Homo sapiens	NA	Humans	Bordetella pertussis	D422	Bordetella	FALSE
GCF_000144645.1_ASM14464v1	NA	deep sea sediment	Earth	Thermosediminibacter oceani DSM 16646	DSM 16646	Thermosediminibacter	FALSE
GCF_016775765.1_ASM1677576v1	Capra hircus coreanae	tissue	Humans	Listeria monocytogenes	LM43	Listeria	FALSE
GCF_000833515.1_ASM83351v1	NA	Water	Water	Francisella tularensis subsp. holarctica	425	Francisella	FALSE
GCF_011299575.1_ASM1129957v1	NA	Cybister lewisianus	Plants & Animals	Leucobacter viscericola	HDW9C	Leucobacter	FALSE
GCF_016757595.1_ASM1675759v1	Homo sapiens	String method	Humans	Helicobacter pylori	SHIM-010	Helicobacter	FALSE
GCF_014076475.1_ASM1407647v1	NA	biofilm reactor	Human-impacted	Comamonas testosteroni	R5-28	Comamonas	FALSE
GCF_020691745.1_ASM2069174v1	NA	rhizosphere soil	Earth	Pseudomonas sp. HN2-3	HN2-3	Pseudomonas	FALSE
GCF_018847175.1_ASM1884717v1	Homo sapiens	NA	Humans	Akkermansia muciniphila	Akk1990	Akkermansia	FALSE
GCF_001718295.1_ASM171829v1	Homo sapiens	NA	Humans	Burkholderia thailandensis	2003015869	Burkholderia	FALSE
GCF_014076455.1_ASM1407645v1	NA	biofilm reactor	Human-impacted	Pseudomonas migulae	R1-9	Pseudomonas	FALSE
GCF_000758705.1_ASM75870v1	NA	Maize rhizosphere soil	Earth	Paenibacillus graminis	DSM 15220	Paenibacillus	FALSE
GCF_001267295.1_ASM126729v1	NA	urine	Humans	Oblitimonas alkaliphila	E1148	Oblitimonas	FALSE
GCF_001908655.1_ASM190865v1	Homo sapiens	nasal swab	Humans	Klebsiella pneumoniae	Kp_Goe_827026	Klebsiella	TRUE
GCF_015774955.1_ASM1577495v1	NA	river	Water	Klebsiella pneumoniae	ZG2017CW4-4-2	Klebsiella	TRUE
GCF_015238655.1_ASM1523865v1	Homo sapiens	bronchoalveolar lavage	Humans	Klebsiella pneumoniae	ZRKP04	Klebsiella	FALSE
GCF_001548155.2_BV133_assembly_1.0	NA	water	Water	Blastochloris viridis	DSM 133	Blastochloris	FALSE
GCF_016406365.1_ASM1640636v1	Homo sapiens	rectal swab	Humans	Enterococcus faecium	Dallas 53_1	Enterococcus	FALSE
GCF_001951275.1_ASM195127v1	NA	Farm	Livestock	Campylobacter jejuni	HF5-7-1	Campylobacter	FALSE
GCF_015910445.1_ASM1591044v1	Sponge	NA	Plants & Animals	Streptomyces bathyalis	ASO4wet	Streptomyces	FALSE
GCF_002012005.1_ASM201200v1	Homo sapiens	NA	Humans	Escherichia coli	Ecol_517	Escherichia	FALSE
GCF_003325975.1_ASM332597v1	Giant panda	feces	Plants & Animals	Escherichia coli	AMSHJX01	Escherichia	TRUE
GCF_007164725.1_ASM716472v1	Homo sapiens	feces	Humans	Dialister hominis	5BBH33	Dialister	FALSE
GCF_001566335.1_ASM156633v1	NA	laboratory strain	Human-impacted	Escherichia coli str. K-12 substr. MG1655	JW5437-1 substr. MG1655	Escherichia	FALSE
GCF_018885365.1_ASM1888536v1	NA	farmland	Earth	Bacillus thuringiensis	GR007	Bacillus	FALSE
GCF_016906205.1_ASM1690620v1	NA	DSMZ Isolate	Human-impacted	Streptomyces californicus	FDAARGOS_1212	Streptomyces	FALSE
GCF_012044595.1_ASM1204459v1	NA	soil	Earth	Streptomyces antibioticus	DSM 41481	Streptomyces	FALSE
GCF_001746675.1_ASM174667v1	rice	rice leaves	Plants & Animals	Xanthomonas oryzae pv. oryzae	PXO282	Xanthomonas	FALSE
GCF_003515105.1_ASM351510v1	NA	seawater	Water	Pseudoalteromonas donghaensis	HJ51	Pseudoalteromonas	FALSE
GCF_003444755.1_ASM344475v1	NA	high concentration of fluoride	Human-impacted	Enterobacter hormaechei	FRM	Enterobacter	TRUE
GCF_000829375.1_ASM82937v1	Solanum tuberosum L.	root	Plants & Animals	Chryseobacterium sp. StRB126	StRB126	Chryseobacterium	FALSE
GCF_020149465.1_ASM2014946v1	Homo sapiens	urine	Humans	Escherichia coli	SUISSEKPC3NDM5	Escherichia	TRUE
GCF_003851785.1_ASM385178v1	Saccharum sp.	sugarcane rhizosphere	Earth	Pseudomonas chlororaphis	Pb-St2	Pseudomonas	FALSE
GCF_002848545.1_ASM284854v1	Homo sapiens	NA	Humans	Klebsiella pneumoniae	KP69	Klebsiella	FALSE
GCF_003999315.1_ASM399931v1	NA	cheese	Food	Brevibacterium aurantiacum	SMQ-1420	Brevibacterium	FALSE
GCF_001682135.1_ASM168213v1	NA	water from hydrothermal vent	Water	Thermosipho sp. 1070	1070	Thermosipho	FALSE
GCF_017376415.1_ASM1737641v1	NA	4% isobutanol tolerant sttrain was obtained after evolution experiments performed on wild type NZ9000 L. lactis strain.	Human-impacted	Lactococcus cremoris	4B0	Lactococcus	FALSE
GCF_001653475.1_ASM165347v1	Homo sapiens	stomach	Humans	Helicobacter pylori	PNG84A	Helicobacter	FALSE
GCF_003798365.1_ASM379836v1	UCC strain	UCC isolate	Humans	Burkholderia pseudomallei	FDAARGOS_594	Burkholderia	FALSE
GCF_017357865.1_ASM1735786v1	NA	Kaskadny hot spring; Kamchatka; Russia	Earth	thermophilic bacterium 3443-3Ac	3443-3Ac	thermophilic	FALSE
GCF_001659705.1_ASM165970v1	NA	Compost	Earth	Arachidicoccus sp. BS20	BS20	Arachidicoccus	FALSE
GCF_012647205.1_ASM1264720v1	NA	soil	Earth	Pseudomonas umsongensis	CY-1	Pseudomonas	FALSE
GCF_019703675.1_ASM1970367v1	Homo sapiens	blood and spinal fluid	Humans	Haemophilus influenzae	CHBN-III-6	Haemophilus	FALSE
GCF_005491425.1_ASM549142v1	NA	air	Earth	Lysinibacillus sp. SGAir0095	SGAir0095	Lysinibacillus	FALSE
GCF_000009785.1_ASM978v1	NA	isolated from the deepest Ocean	Water	Geobacillus kaustophilus HTA426	HTA426	Geobacillus	FALSE
GCF_001988035.1_ASM198803v1	Homo sapiens	NA	Humans	Bordetella pertussis	B201	Bordetella	FALSE
GCF_900143135.1_ErCipseudotaxifoliae_v1.0	Cinara pseudotaxifoliae	host's whole body	Plants & Animals	Candidatus Erwinia haradaeae	ErCipseudotaxifoliae	Candidatus	FALSE
GCF_002002865.1_ASM200286v1	freshwater lake	littoral zone of Southern Lake Michigan	Water	Brevundimonas sp. LM2	LM2	Brevundimonas	FALSE
GCF_002776775.1_ASM277677v1	Brassica napus subsp. oleifera	NA	Plants & Animals	Xanthomonas campestris pv. campestris str. CN12	CN12	Xanthomonas	FALSE
GCF_000982715.1_ASM98271v1	NA	Soil	Earth	Rhodococcus aetherivorans	IcdP1	Rhodococcus	FALSE
GCF_900236375.1_Bru_genome9	Homo sapiens	Human	Humans	Brucella melitensis	1	Brucella	FALSE
GCF_016944695.1_ASM1694469v1	Homo sapiens	rectal swab	Humans	Escherichia coli	EH10-18-47	Escherichia	FALSE
GCF_000486445.2_ASM48644v2	Homo sapiens	clinical	Humans	Salmonella enterica subsp. enterica serovar Sloterdijk str. ATCC 15791	ATCC 15791	Salmonella	FALSE
GCF_018106285.1_ASM1810628v1	NA	food	Food	Listeria innocua	LI42	Listeria	FALSE
GCF_019857625.1_ASM1985762v1	Homo sapiens	NA	Humans	Pseudomonas aeruginosa	FAHZU40	Pseudomonas	FALSE
GCF_000961175.1_ASM96117v1	citrus spp.	citrus infected tissue	Plants & Animals	Xanthomonas citri subsp. citri UI6	UI6	Xanthomonas	FALSE
GCF_001050915.2_ASM105091v2	NA	High motility on swim plates; streptomycin resistant	Human-impacted	Sinorhizobium meliloti RU11/001	RU11/001	Sinorhizobium	FALSE
GCF_006228325.1_ASM622832v1	Homo sapiens	Infective endocarditits	Humans	Streptococcus sp. 1643	1643	Streptococcus	FALSE
GCF_002850395.1_ASM285039v1	NA	bovine milk	Food	Staphylococcus aureus	K17	Staphylococcus	FALSE
GCF_007197835.1_ASM719783v1	Homo sapiens	sputum	Humans	Rhodococcus hoagii	WY	Rhodococcus	FALSE
GCF_002950945.1_ASM295094v1	NA	soil	Earth	Sorangium cellulosum	So ce26	Sorangium	FALSE
GCF_013306275.1_ASM1330627v1	tomato	NA	Plants & Animals	Ralstonia solanacearum	FJAT442.F50	Ralstonia	FALSE
GCF_001895985.1_ASM189598v1	Homo sapiens	Sputum	Humans	Acinetobacter baumannii	AF-673	Acinetobacter	TRUE
GCF_016415545.1_ASM1641554v1	Homo sapiens	rectal swab	Humans	Enterococcus faecium	Dallas 154_1	Enterococcus	FALSE
GCF_002587885.1_ASM258788v1	Homo sapiens	Rectal	Humans	Klebsiella pneumoniae	FDAARGOS_446	Klebsiella	FALSE
GCF_004022485.1_ASM402248v1	Ciconia boyciana	gut	Plants & Animals	Aequorivita sp. H23M31	H23M31	Aequorivita	FALSE
GCF_009497815.1_ASM949781v1	NA	honey	Food	Bacillus subtilis	HMNig-2	Bacillus	FALSE
GCF_008693645.1_ASM869364v1	Homo sapiens	clinical isolate	Humans	Citrobacter werkmanii	FDAARGOS_616	Citrobacter	FALSE
GCF_005221985.1_ASM522198v1	NA	cattle	Livestock	Escherichia coli	131	Escherichia	FALSE
GCF_009884395.1_ASM988439v1	Homo sapiens	rectum	Humans	Klebsiella pneumoniae	YML0508	Klebsiella	FALSE
GCF_016757755.1_ASM1675775v1	NA	sediment	Earth	Shewanella sp. KX20019	KX20019	Shewanella	FALSE
GCF_009709075.1_ASM970907v1	Oncorhynchus mykiss	NA	Plants & Animals	Piscirickettsia salmonis	Psal-107	Piscirickettsia	FALSE
GCF_010223575.1_ASM1022357v1	NA	Korean adult feces	Humans	Akkermansia muciniphila	EB-AMDK-38	Akkermansia	FALSE
GCF_018406485.1_ASM1840648v1	Vitis vinifera	plant matter	Plants & Animals	Bacillus velezensis	KOF112	Bacillus	FALSE
GCF_002448115.1_ASM244811v1	Homo sapiens	sputum	Humans	Mycobacterium tuberculosis	TBDM2489	Mycobacterium	FALSE
GCF_013725995.1_ASM1372599v1	NA	Freshwater sample from upstream of wastewater treatment plant	Human-impacted	Enterobacter roggenkampii	RHBSTW-00925	Enterobacter	FALSE
GCF_004015185.1_ASM401518v1	NA	Cassava pulp and soil	Earth	Clostridium sp. CT4	CT4	Clostridium	FALSE
GCF_014884525.1_ASM1488452v1	NA	animal	Plants & Animals	Brucella suis bv. 3	CVI_71	Brucella	FALSE
GCF_007362475.1_ASM736247v1	Rainbow trout	kidney	Plants & Animals	Chryseobacterium sp. SNU WT5	SNU WT5	Chryseobacterium	FALSE
GCF_004635365.1_ASM463536v1	Homo sapiens	NA	Humans	Bordetella pertussis	J249	Bordetella	FALSE
GCF_003017805.1_ASM301780v1	Homo sapiens	NA	Humans	Escherichia coli	2013C-4830	Escherichia	FALSE
GCF_019968075.1_ASM1996807v1	Homo sapiens	fecal material [ENVO:00002003]	Humans	Faecalibacterium prausnitzii	Fp1	Faecalibacterium	FALSE
GCF_014295015.1_ASM1429501v1	Steinernema carpocapsae nematode	soil	Earth	Xenorhabdus nematophila	SII	Xenorhabdus	FALSE
GCF_003612935.1_ASM361293v1	NA	soil	Earth	Pseudomonas fluorescens	SIK_W1	Pseudomonas	FALSE
GCF_014723055.1_ASM1472305v1	Homo sapiens	blood	Humans	Acinetobacter seifertii	AS25	Acinetobacter	FALSE
GCF_001675245.1_ASM167524v1	Homo sapiens	blood sample	Humans	Vibrio vulnificus	FORC_017	Vibrio	FALSE
GCF_014068355.1_ASM1406835v1	Spheniscus humboldti	Cheshire; UK	Plants & Animals	Mycoplasma tullyi	56A97T	Mycoplasma	FALSE
GCF_002952295.1_ASM295229v1	Grapefruit	NA	Plants & Animals	Xanthomonas citri pv. citri	03-1638-1-1	Xanthomonas	FALSE
GCF_002951895.1_ASM295189v1	honeybees	foul brood	Plants & Animals	Paenibacillus larvae subsp. larvae DSM 25430	DSM 25430; ERIC_II	Paenibacillus	FALSE
GCF_003147545.1_ASM314754v1	tomato	flower	Plants & Animals	Streptomyces globisporus	TFH56	Streptomyces	FALSE
GCF_013372245.1_ASM1337224v1	NA	Human; fecal	Humans	Campylobacter upsaliensis RM3940	RM3940	Campylobacter	FALSE
GCF_002213705.1_ASM221370v1	Homo sapiens	blood	Humans	Listeria monocytogenes serotype 1/2a str. 98-2035	98-2035	Listeria	FALSE
GCF_002149105.1_ASM214910v1	Syngnathus typhle	Kiel Fjord	Plants & Animals	Vibrio alginolyticus	K04M3	Vibrio	FALSE
GCF_000978555.1_ASM97855v1	NA	geothermal heated marine sediment	Earth	Thermotoga maritima MSB8	MSB8	Thermotoga	FALSE
GCF_003015145.1_ASM301514v1	Trachydiscus minutus	NA	Plants & Animals	Candidatus Phycorickettsia trachydisci	CCALA 838	Candidatus	FALSE
GCF_018847295.1_ASM1884729v1	Homo sapiens	NA	Humans	Akkermansia muciniphila	Akk1613	Akkermansia	FALSE
GCF_020616495.1_ASM2061649v1	Homo sapiens	NA	Humans	Escherichia coli	EC195	Escherichia	TRUE
GCF_002237595.1_ASM223759v1	NA	Sea sediments	Earth	Labrenzia sp. VG12	VG12	Labrenzia	FALSE
GCF_002216705.1_ASM221670v1	Bombyx mori	gut	Plants & Animals	Enterococcus mundtii	EMB156	Enterococcus	FALSE
GCF_014117345.2_ASM1411734v2	Homo sapiens	stool	Humans	Escherichia coli	E2348/69	Escherichia	FALSE
GCF_000939415.2_HGAP_assembly_of_Acinetobacter_baumannii_ORAB01	Homo sapiens	bodily fluid	Humans	Acinetobacter baumannii	ORAB01	Acinetobacter	TRUE
GCF_002881475.1_ASM288147v1	Nile tilapia	Brain	Plants & Animals	Streptococcus agalactiae	SA195	Streptococcus	FALSE
GCF_003181035.1_ASM318103v1	Homo sapiens	NA	Humans	Escherichia coli	DA33135	Escherichia	FALSE
GCF_015910385.1_ASM1591038v1	NA	Rectal	Humans	Enterobacter hormaechei	Eho-1	Enterobacter	FALSE
GCF_018289035.1_ASM1828903v1	Homo sapiens	feces	Humans	Bacteroides xylanisolvens	CL11T00C41	Bacteroides	FALSE
GCF_002754155.1_ASM275415v1	Homo sapiens	Subgingival dental plaque	Humans	Porphyromonas gingivalis	KCOM 2800	Porphyromonas	FALSE
GCF_003369755.1_ASM336975v1	Homo sapiens	sputum	Humans	Pseudomonas aeruginosa	Y82	Pseudomonas	FALSE
GCF_014841075.1_ASM1484107v1	swine	feces	Livestock	Bacillus velezensis	BSC16a	Bacillus	FALSE
GCF_009498215.1_ASM949821v1	Prosopis cineraria	nodule	Plants & Animals	Rhizobium grahamii	BG7	Rhizobium	FALSE
GCF_018289175.1_ASM1828917v1	Homo sapiens	feces	Humans	Bacteroides uniformis	CL11T00C07	Bacteroides	FALSE
GCF_017584245.1_ASM1758424v1	NA	cheese starter culture	Food	Streptococcus thermophilus	MAG_rmk202_sterm	Streptococcus	FALSE
GCF_011650445.1_ASM1165044v1	NA	Marine	Water	Streptomyces sp. VN1	VN1	Streptomyces	FALSE
GCF_014705845.1_ASM1470584v1	Homo sapiens	blood	Humans	Acinetobacter baumannii	CFSAN093706	Acinetobacter	TRUE
GCF_002224505.1_ASM222450v1	NA	salami	Food	Latilactobacillus curvatus	KG6	Latilactobacillus	FALSE
GCF_004635185.1_ASM463518v1	Homo sapiens	NA	Humans	Bordetella pertussis	J260	Bordetella	FALSE
GCF_008807075.1_ASM880707v1	NA	Red Sea water	Water	Synechococcus sp. RSCCF101	RSCCF101	Synechococcus	FALSE
GCF_003286995.1_ASM328699v1	Homo sapiens	sputum	Humans	Klebsiella pneumoniae subsp. pneumoniae	SC-7	Klebsiella	FALSE
GCF_000737535.1_ASM73753v1	NA	seawater	Water	Synechococcus sp. KORDI-100	KORDI-100	Synechococcus	FALSE
GCF_014192345.1_ASM1419234v1	Sus scrofa domesticus	NA	Livestock	Streptococcus suis	DAT299	Streptococcus	FALSE
GCF_019095765.1_ASM1909576v1	Homo sapiens	human	Humans	Clostridioides difficile	MAR286	Clostridioides	FALSE
GCF_002288185.1_ASM228818v1	NA	Switzerland: Lake Zurich; 5 m depth	Water	Candidatus Planktophila vernalis	MMS-IIA-15	Candidatus	FALSE
GCF_001596755.1_ASM159675v1	grape	grape skin	Plants & Animals	Bacillus amyloliquefaciens	B15	Bacillus	FALSE
GCF_003343225.1_ASM334322v1	Heterorhabditis bacteriophora	NA	Plants & Animals	Photorhabdus laumondii subsp. laumondii	DJC	Photorhabdus	FALSE
GCF_016903875.1_ASM1690387v1	Homo sapiens	NA	Humans	Klebsiella pneumoniae	FDAARGOS_1329	Klebsiella	FALSE
GCF_001611075.1_ASM161107v1	NA	brewery environment	Human-impacted	Pediococcus damnosus	TMW 2.1533	Pediococcus	FALSE
GCF_015100215.1_ASM1510021v1	Homo sapiens	human feces	Humans	Bifidobacterium longum subsp. longum	JCM 7052	Bifidobacterium	FALSE
GCF_016944755.1_ASM1694475v1	Homo sapiens	rectal swab	Humans	Escherichia coli	EH01-18-04-A	Escherichia	FALSE
GCF_004120055.1_ASM412005v1	Homo sapiens	urine	Humans	Klebsiella pneumoniae	F13	Klebsiella	FALSE
GCF_001999245.1_ASM199924v1	Rhodosorus marinus	NA	Water	Roseibium aggregatum	RMAR6-6	Roseibium	FALSE
GCF_001559215.2_ASM155921v2	Homo sapiens	Urine	Humans	Klebsiella aerogenes	FDAARGOS_152	Klebsiella	FALSE
GCF_019823785.1_ASM1982378v1	Homo sapiens	blood	Humans	Klebsiella pneumoniae	KP18-8	Klebsiella	FALSE
GCF_001278035.1_ASM127803v1	NA	activated sludge	Human-impacted	Sphingopyxis sp. 113P3	113P3	Sphingopyxis	FALSE
GCF_012052965.1_ASM1205296v1	Homo sapiens	Diarrheal patient	Humans	Salmonella enterica subsp. enterica serovar Indiana	SI170	Salmonella	FALSE
GCF_002863685.1_ASM286368v1	NA	cattle	Livestock	Escherichia coli	SMN152SH1	Escherichia	FALSE
GCF_017821235.1_ASM1782123v1	Homo sapiens	Biopsy	Humans	Helicobacter pylori	MT5118	Helicobacter	FALSE
GCF_900116935.1_Chromosome	NA	Kopanisti cheese	Food	Ligilactobacillus acidipiscis	ACA-DC 1533	Ligilactobacillus	FALSE
GCF_015697805.1_ASM1569780v1	Homo sapiens	stool	Humans	Salmonella enterica subsp. enterica serovar Typhimurium	S438	Salmonella	TRUE
GCF_013168295.1_ASM1316829v1	Homo sapiens	human blood	Humans	Klebsiella pneumoniae	SMKP03	Klebsiella	TRUE
GCF_002998175.1_ASM299817v1	Mus musculus	plaque-purified isolate from stock culture	Plants & Animals	Chlamydia muridarum str. Nigg	Nigg	Chlamydia	FALSE
GCF_011058775.1_ASM1105877v1	Homo sapiens	Mid-vagina	Humans	Lactobacillus iners	C0322A1	Lactobacillus	FALSE
GCF_020616195.1_ASM2061619v1	Tomato	Tomato tissue	Plants & Animals	Clavibacter michiganensis subsp. michiganensis	CMM09	Clavibacter	FALSE
GCF_906464875.1_BX8117	Homo sapiens	Urine	Humans	Enterococcus faecalis	BX8117	Enterococcus	FALSE
GCF_003627775.1_ASM362777v1	Phaseolus	agricultural soil	Earth	Rhizobium sp. CCGE532	CCGE532	Rhizobium	FALSE
GCF_002447795.1_ASM244779v1	Homo sapiens	sputum	Humans	Mycobacterium tuberculosis	LN1100	Mycobacterium	FALSE
GCF_009762895.1_ASM976289v1	NA	stool	Humans	Vibrio cholerae	3528-08	Vibrio	FALSE
GCF_002082805.1_ASM208280v1	Homo sapiens	sputum	Humans	Acinetobacter baumannii	WKA02	Acinetobacter	FALSE
GCF_000521605.1_ASM52160v1	Bos taurus	mucus	Livestock	Mannheimia sp. USDA-ARS-USMARC-1261	USDA-ARS-USMARC-1261	Mannheimia	FALSE
GCF_003574215.1_ASM357421v1	NA	soil around hot spring	Earth	Hydrogenophilus thermoluteolus	TH-1	Hydrogenophilus	FALSE
GCF_001692515.1_ASM169251v1	NA	Chicken feces	Livestock	Salmonella enterica subsp. enterica serovar Heidelberg	AMR588-04-00435	Salmonella	FALSE
GCF_900636895.1_44927_E01	Human (Woman)	Vagina	Humans	Lactobacillus paragasseri	NCTC13720	Lactobacillus	FALSE
GCF_015290565.1_ASM1529056v1	NA	Hill Myna	Plants & Animals	Klebsiella variicola	S131-2	Klebsiella	FALSE
GCF_005161325.1_ASM516132v1	Homo sapiens	throat	Humans	Streptococcus pyogenes	emm64.3	Streptococcus	FALSE
GCF_011306175.1_ASM1130617v1	Anodonta arcaeformis	NA	Plants & Animals	Vibrio sp. HDW18	HDW18	Vibrio	FALSE
GCF_002442895.1_ASM244289v1	NA	Korean fermented food	Food	Staphylococcus nepalensis	JS1	Staphylococcus	FALSE
GCF_009177135.1_ASM917713v1	NA	anthropogenic environmental material	Human-impacted	Azospira sp. I09	I09	Azospira	FALSE
GCF_003665415.1_ASM366541v1	kiwifruit	canker of kiwifruit	Plants & Animals	Pseudomonas syringae pv. actinidiae	P155	Pseudomonas	FALSE
GCF_009938325.1_ASM993832v1	NA	water	Water	Fluviibacter phosphoraccumulans	ICHIJ1	Fluviibacter	TRUE
GCF_014162235.1_ASM1416223v1	NA	wastewater	Human-impacted	Escherichia coli	WP8-S17-ESBL-08	Escherichia	FALSE
GCF_900185995.1_BK1071	Homo sapiens	Patient blood	Humans	Vibrio cholerae	Vibrio cholerae str. BC1071	Vibrio	FALSE
GCF_016776005.1_ASM1677600v1	Homo sapiens	NA	Humans	Escherichia coli	RIVM_C029494	Escherichia	FALSE
GCF_000220705.2_ASM22070v2	NA	marine sediment	Earth	Streptomyces xinghaiensis S187	S187	Streptomyces	FALSE
GCF_002859245.1_ASM285924v1	Bos taurus	bodily fluid	Livestock	Pasteurella multocida	USDA-ARS-USMARC-60494	Pasteurella	FALSE
GCF_001431745.1_ASM143174v1	Homo sapiens	blood	Humans	Brucella melitensis	20236	Brucella	FALSE
GCF_006770265.1_ASM677026v1	NA	meat	Food	Lactococcus carnosus	TMW 21612	Lactococcus	FALSE
GCF_018885205.1_ASM1888520v1	Homo sapiens	stool	Humans	Campylobacter jejuni	R18.1301	Campylobacter	FALSE
GCF_003315775.1_ASM331577v1	NA	cow rumen	Livestock	Megasphaera hexanoica	MH	Megasphaera	FALSE
GCF_001858005.1_ASM185800v1	Bovine	Bovine rumen	Livestock	Butyrivibrio hungatei	MB2003	Butyrivibrio	FALSE
GCF_017821195.1_ASM1782119v1	NA	Dairy	Human-impacted	Lactococcus lactis subsp. lactis	DRC3	Lactococcus	FALSE
GCF_900618575.1_180-2	Homo sapiens	ear	Humans	Streptococcus pneumoniae	180-2	Streptococcus	FALSE
GCF_000404185.1_ASM40418v1	NA	soil	Earth	Corynebacterium glutamicum SCgG2	SCgG2	Corynebacterium	FALSE
GCF_001986255.1_ASM198625v1	Homo sapiens	NA	Humans	Bordetella pertussis	H915	Bordetella	FALSE
GCF_010509815.1_ASM1050981v1	Homo sapiens	urine	Humans	Klebsiella aerogenes	AUH-KAM-9	Klebsiella	FALSE
GCF_020091305.1_ASM2009130v1	Homo sapiens	Peritoneal Fluid	Humans	Bacteroides thetaiotaomicron	BFG-55	Bacteroides	FALSE
GCF_002853475.2_ASM285347v2	Homo sapiens	NA	Humans	Klebsiella pneumoniae	SCKP020135	Klebsiella	TRUE
GCF_001310225.1_ASM131022v1	NA	seawater	Water	Algibacter alginicilyticus	HZ22	Algibacter	FALSE
GCF_002240435.1_ASM224043v1	Homo sapiens	NA	Humans	Bordetella pertussis	J078	Bordetella	FALSE
GCF_014719835.1_ASM1471983v1	Homo sapiens	blood	Humans	Acinetobacter seifertii	AS60	Acinetobacter	FALSE
GCF_014274465.1_ASM1427446v1	NA	forest soil	Earth	Acidobacterium sp. 4Y35	4Y35	Acidobacterium	FALSE
GCF_001857965.1_ASM185796v1	NA	Freshwater	Water	Flavobacterium commune	PK15	Flavobacterium	FALSE
GCF_015277855.1_ASM1527785v1	NA	Tamarix rhizosphere soil from marine environment	Earth	Microbacterium sp. NY27	NY27	Microbacterium	FALSE
GCF_003010495.1_ASM301049v1	Bos taurus	NA	Livestock	Megasphaera elsdenii DSM 20460	ATCC 25940	Megasphaera	FALSE
GCF_000772105.1_ASM77210v1	Mercenaria mercenaria	NA	Plants & Animals	Vibrio tubiashii ATCC 19109	ATCC 19109	Vibrio	FALSE
GCF_006542725.1_Aond_3.0	Homo sapiens	feces	Humans	Alistipes onderdonkii subsp. vulgaris	5NYCFAH2	Alistipes	FALSE
GCF_015219925.1_ASM1521992v1	Homo sapiens	eye	Humans	Staphylococcus aureus	MRSA - AMRF 6	Staphylococcus	FALSE
GCF_003408535.1_ASM340853v1	Homo sapiens	blood	Humans	Mycobacterium avium subsp. hominissuis	MAC109	Mycobacterium	FALSE
GCF_001902315.1_ASM190231v1	NA	Doenjang; fermented soybeans	Food	Staphylococcus succinus	14BME20	Staphylococcus	FALSE
GCF_002218285.1_ASM221828v1	Cowpea	NA	Plants & Animals	Xanthomonas citri pv. vignicola	CFBP7113	Xanthomonas	FALSE
GCF_002847305.1_ASM284730v1	Tegillarca granosa	NA	Plants & Animals	Paracoccus sp. BM15	BM15	Paracoccus	FALSE
GCF_014337195.1_ASM1433719v1	Homo sapiens	feces	Humans	Lachnospiraceae bacterium NSJ-38	NSJ-38	Lachnospiraceae	FALSE
GCF_020042725.1_ASM2004272v1	NA	Rubing Cheese	Food	Staphylococcus aureus	DC.RB_015	Staphylococcus	FALSE
GCF_001455345.1_ASM145534v1	invertebrates	soil	Earth	Bacillus thuringiensis	CTC	Bacillus	FALSE
GCF_014169595.1_ASM1416959v1	NA	wastewater	Human-impacted	Escherichia coli	WP8-S17-ESBL-05	Escherichia	FALSE
GCF_003945545.1_ASM394554v1	NA	soil	Earth	Streptomyces sp. WAC 01529	WAC 01529	Streptomyces	FALSE
GCF_000954195.1_ASM95419v1	Homo sapiens	feces	Humans	Campylobacter coli	FB1	Campylobacter	FALSE
GCF_009913995.1_ASM991399v1	NA	Soybean paste (Chonggugjang)	Food	Pediococcus pentosaceus	SRCM102738	Pediococcus	FALSE
GCF_002011945.1_ASM201194v1	Homo sapiens	NA	Humans	Escherichia coli	Ecol_224	Escherichia	TRUE
GCF_001941605.1_ASM194160v1	NA	marine sediment	Earth	Cellulophaga lytica	DAU203	Cellulophaga	FALSE
GCF_002906615.1_ASM290661v1	Homo sapiens	hospital	Humans	Staphylococcus haemolyticus	83131B	Staphylococcus	TRUE
GCF_020541905.1_ASM2054190v1	Homo sapiens	fecal material [ENVO:00002003]	Humans	Bifidobacterium pseudocatenulatum	YIT11952	Bifidobacterium	FALSE
GCF_003072585.2_ASM307258v2	NA	air	Earth	Acinetobacter schindleri	SGAir0122	Acinetobacter	FALSE
GCF_003433515.1_ASM343351v1	NA	lava	Earth	Maritalea myrionectae	HL2708#5	Maritalea	FALSE
GCF_003850525.1_ASM385052v1	Solanum lycopersicum	tomato rhizosphere	Earth	Pseudomonas chlororaphis subsp. piscium	ChPhzTR44	Pseudomonas	FALSE
GCF_004801575.1_ASM480157v1	pig	feces	Livestock	Escherichia coli	PigCaeca_1	Escherichia	FALSE
GCF_003665275.1_ASM366527v1	NA	Cheonggukjang	Food	Bacillus subtilis subsp. subtilis	2RL2-3	Bacillus	FALSE
GCF_902810435.1_SKV38	NA	pediatric cohort consisted of 67 unique buccal molar plaque samples	Humans	Veillonella parvula	SKV38	Veillonella	FALSE
GCF_002111085.1_ASM211108v1	Homo sapiens	clinical	Humans	Burkholderia pseudomallei	2002721184	Burkholderia	FALSE
GCF_016415345.1_ASM1641534v1	Homo sapiens	rectal swab	Humans	Enterococcus faecium	Dallas 111	Enterococcus	FALSE
GCF_002000725.1_ASM200072v1	Homo sapiens	Throat	Humans	Staphylococcus aureus	USA300-SUR17	Staphylococcus	FALSE
GCF_016944435.1_ASM1694443v1	Solanum tuberosum	NA	Plants & Animals	Pectobacterium brasiliense	IPO:4060 NAK:251	Pectobacterium	FALSE
GCF_004000605.1_ASM400060v1	NA	crude oil	Human-impacted	Glycocaulis alkaliphilus	6B-8	Glycocaulis	FALSE
GCF_009627755.1_ASM962775v1	Homo sapiens	NA	Humans	Bordetella parapertussis	H100	Bordetella	FALSE
GCF_003671955.1_ASM367195v1	NA	soil	Earth	Pseudomonas putida	B4	Pseudomonas	FALSE
GCF_017743115.1_ASM1774311v1	Homo sapiens	sputum	Humans	Klebsiella pneumoniae	KPN246	Klebsiella	FALSE
GCF_004135585.1_ASM413558v1	NA	soil	Earth	Sphingosinicella sp. BN140058	BN140058	Sphingosinicella	FALSE
GCF_001628735.1_ASM162873v1	Homo sapiens	NA	Humans	Bordetella pertussis	I344	Bordetella	FALSE
GCF_002140035.1_ASM214003v1	Homo sapiens	NA	Humans	Mycobacteroides abscessus subsp. massiliense	FLAC047	Mycobacteroides	FALSE
GCF_013357725.1_ASM1335772v1	NA	Water sample	Water	Vibrio cholerae	SL6Y	Vibrio	FALSE
GCF_012030695.1_ASM1203069v1	Brugia pahangi	NA	Plants & Animals	Wolbachia endosymbiont of Brugia pahangi	FR3	Wolbachia	FALSE
GCF_002218045.2_ASM221804v2	NA	waste water	Human-impacted	Vibrio rumoiensis	FERM P-14531	Vibrio	FALSE
GCF_013334125.1_ASM1333412v1	Solanum tuberosum cultivar Fresco	NA	Plants & Animals	Dickeya solani	IFB0167	Dickeya	FALSE
GCF_016638525.1_ASM1663852v1	Avian	feces	Plants & Animals	Salmonella enterica subsp. enterica	Se32	Salmonella	FALSE
GCF_003403075.1_ASM340307v1	NA	Fresh water	Water	Flavobacterium sp. CJ74	CJ74	Flavobacterium	FALSE
GCF_001026965.1_ASM102696v1	Homo sapiens	Lower respiratory tract	Humans	Acinetobacter baumannii	XH386	Acinetobacter	TRUE
GCF_002157225.2_ASM215722v2	NA	Sea water	Water	Agarilytica rhodophyticola	017	Agarilytica	FALSE
GCF_001987375.1_ASM198737v1	Homo sapiens	NA	Humans	Bordetella pertussis	I380	Bordetella	FALSE
GCF_000600145.1_ASM60014v1	Homo sapiens	NA	Humans	Helicobacter pylori oki154	oki154	Helicobacter	FALSE
GCF_018734325.1_ASM1873432v1	NA	water	Water	Methylomonas paludis	S2AM	Methylomonas	FALSE
GCF_001697145.1_ASM169714v1	Homo sapiens	blood culture	Humans	Streptococcus anginosus	J4206	Streptococcus	FALSE
GCF_013389615.1_ASM1338961v1	Giant Panda	fece	Plants & Animals	Escherichia coli	AMSCJX04	Escherichia	TRUE
GCF_007748115.1_ASM774811v1	NA	red biofilm	Earth	Bremerella volcania	Pan97	Bremerella	FALSE
GCF_001712835.1_ASM171283v1	Homo sapiens	NA	Humans	Streptococcus agalactiae	NGBS357	Streptococcus	FALSE
GCF_020389425.1_ASM2038942v1	Homo sapiens	Skin swab	Humans	Staphylococcus aureus	201	Staphylococcus	FALSE
GCF_000738045.1_ASM73804v1	Homo sapiens	stool	Humans	Phocaeicola dorei	HS1_L_1_B_010	Phocaeicola	FALSE
GCF_003074055.1_ASM307405v1	NA	mangrove soil	Earth	Streptomyces nigra	452	Streptomyces	FALSE
GCF_019264725.1_ASM1926472v1	NA	marine sludge	Water	Pseudomonas stutzeri	S116	Pseudomonas	TRUE
GCF_002277895.1_ASM227789v1	NA	agricultural soil	Earth	Rhizobium sp. 11515TR	11515TR	Rhizobium	FALSE
GCF_003143895.1_ASM314389v1	Homo sapiens	NA	Humans	Acinetobacter nosocomialis	NCTC 8102	Acinetobacter	FALSE
GCF_900187155.1_51726_C01	Porcine	NA	Livestock	Actinobacillus suis	NCTC12996	Actinobacillus	FALSE
GCF_016757675.1_ASM1675767v1	NA	fermented milk	Food	Lacticaseibacillus paracasei subsp. tolerans	S-NA5	Lacticaseibacillus	FALSE
GCF_012317585.1_ASM1231758v1	NA	shallow-sea hydrothermal vent	Water	Thermosulfurimonas marina	SU872	Thermosulfurimonas	FALSE
GCF_018685555.1_ASM1868555v1	NA	freshwater lake	Water	Polynucleobacter paneuropaeus	AP-Creno-5A-D2	Polynucleobacter	FALSE
GCF_006516995.1_ASM651699v1	Homo sapiens	human feces	Humans	Salmonella enterica subsp. enterica serovar Thompson	SH11G0791	Salmonella	FALSE
GCF_020003145.1_ASM2000314v1	Homo sapiens	sinus pus	Humans	Staphylococcus aureus	UMCG578	Staphylococcus	FALSE
GCF_004009215.1_ASM400921v1	Homo sapiens	NA	Humans	Bordetella pertussis	H920	Bordetella	FALSE
GCF_019355055.1_ASM1935505v1	NA	deep sea	Water	Pseudomonas sp. MTM4	MTM4	Pseudomonas	FALSE
GCF_001986495.1_ASM198649v1	Homo sapiens	NA	Humans	Bordetella pertussis	E024	Bordetella	FALSE
GCF_002953415.1_ASM295341v1	NA	water	Water	Deinococcus sp. NW-56	NW-56	Deinococcus	FALSE
GCF_019967875.1_ASM1996787v1	Chicken	NA	Livestock	Campylobacter coli	C203016	Campylobacter	FALSE
GCF_001874485.1_ASM187448v1	Homo sapiens	Hera General Hopsital; patient	Humans	Escherichia coli O25b:H4	O25b:H4	Escherichia	FALSE
GCF_014884725.1_ASM1488472v1	NA	tomato	Plants & Animals	Ralstonia solanacearum	UW763	Ralstonia	FALSE
GCF_007990545.2_ASM799054v2	NA	Saliva of a healthy person	Humans	Leptotrichia wadei	JCM16777	Leptotrichia	FALSE
GCF_005860925.2_ASM586092v2	Pisum sativum l. (pea)	pea root nodules	Plants & Animals	Rhizobium indicum	JKLM 13E	Rhizobium	FALSE
GCF_003226835.1_ASM322683v1	Cryptocercus punctulatus	NA	Plants & Animals	Blattabacterium punctulatus	CPUmp	Blattabacterium	FALSE
GCF_018176575.1_ASM1817657v1	NA	anal swab	Humans	Campylobacter coli	CC19DZ036	Campylobacter	FALSE
GCF_018314115.1_ASM1831411v1	homo	NA	Humans	Klebsiella pneumoniae	HK31	Klebsiella	FALSE
GCF_013389395.1_ASM1338939v1	NA	food	Food	Listeria monocytogenes	HM00113468	Listeria	FALSE
GCF_001664405.1_ASM166440v1	Phaseolus vulgaris	legume-root nodule	Plants & Animals	Rhizobium phaseoli	N771	Rhizobium	FALSE
GCF_009931535.1_ASM993153v1	Potato	stem	Plants & Animals	Pectobacterium parmentieri	HC	Pectobacterium	FALSE
GCF_016864575.1_ASM1686457v1	Prosopis cineraria	nodule	Plants & Animals	Rhizobium sp. BG4	BG4	Rhizobium	FALSE
GCF_000833355.1_ASM83335v1	NA	Lymph node	Humans	Francisella tularensis subsp. novicida D9876	D9876	Francisella	FALSE
GCF_015288045.1_ASM1528804v1	NA	Human fecal samples	Humans	Klebsiella variicola	M186-1-2	Klebsiella	FALSE
GCF_004009275.1_ASM400927v1	Homo sapiens	NA	Humans	Bordetella pertussis	E153	Bordetella	FALSE
GCF_019466095.1_ASM1946609v1	sugarcane	NA	Plants & Animals	Pseudomonas aeruginosa	DJ06	Pseudomonas	FALSE
GCF_002025625.1_ASM202562v1	Zea mays	root	Plants & Animals	Brucella pituitosa	AA2	Brucella	FALSE
GCF_003325475.1_ASM332547v1	NA	tidal marsh	Earth	Chromobacterium phragmitis	IIBBL 112-1	Chromobacterium	FALSE
GCF_001987055.1_ASM198705v1	Homo sapiens	NA	Humans	Bordetella pertussis	I113	Bordetella	FALSE
GCF_009720585.1_ASM972058v1	Korean traditional fermented food	kimchi (Korean traditional fermented food)	Food	Lactiplantibacillus plantarum	KCCP11226	Lactiplantibacillus	FALSE
GCF_018223785.1_ASM1822378v1	Homo sapiens	blood	Humans	Burkholderia contaminans	toggle1	Burkholderia	FALSE
GCF_017183835.1_ASM1718383v1	Homo sapiens	Clinical patient	Humans	Mycobacteroides abscessus subsp. abscessus	GD17	Mycobacteroides	FALSE
GCF_019884805.1_ASM1988480v1	NA	cheese	Food	Thermus thermophilus	N-1	Thermus	FALSE
GCF_019457635.1_ASM1945763v1	sediment	NA	Earth	Shewanella sp. FJAT-51754	FJAT-51754	Shewanella	FALSE
GCF_002446995.1_ASM244699v1	Homo sapiens	sputum	Humans	Mycobacterium tuberculosis	LE492	Mycobacterium	FALSE
GCF_002966955.1_ASM296695v1	NA	High-salt fermented soybean	Food	Bacillus licheniformis	14ADL4	Bacillus	FALSE
GCF_004295605.1_ASM429560v1	Homo sapiens	bronchoalveolar lavage	Humans	Klebsiella pneumoniae	B31	Klebsiella	FALSE
GCF_002157185.1_ASM215718v1	NA	soil	Earth	Acidovorax carolinensis	P3	Acidovorax	FALSE
GCF_013167875.1_ASM1316787v1	Homo sapiens	NA	Humans	Escherichia coli O157:H7	E32511	Escherichia	FALSE
GCF_001610615.1_ASM161061v1	Homo sapiens	NA	Humans	Mycobacteroides abscessus	FLAC045	Mycobacteroides	FALSE
GCF_001483425.1_ASM148342v1	Homo sapiens	blood	Humans	Listeria monocytogenes	Lm 3136	Listeria	FALSE
GCF_002327165.1_ASM232716v1	NA	Traditional fermented soybean pastes	Food	Bacillus velezensis	SCGB 574	Bacillus	FALSE
GCF_905220805.1_CFBP_6600	NA	leaf spots	Plants & Animals	Xanthomonas arboricola pv. corylina	CFBP 6600	Xanthomonas	FALSE
GCF_018336855.1_ASM1833685v1	NA	feces	Humans	Acinetobacter junii	YR7	Acinetobacter	FALSE
GCF_001703515.1_ASM170351v1	NA	poultry meat	Food	Brochothrix thermosphacta	TMW 2.1564	Brochothrix	FALSE
GCF_002902805.2_ASM290280v2	Homo sapiens	NA	Humans	Acinetobacter pittii	WCHAP005069	Acinetobacter	TRUE
GCF_002794435.1_ASM279443v1	Sheep	lymph node	Livestock	Corynebacterium pseudotuberculosis	PA08; A19	Corynebacterium	FALSE
GCF_001658025.2_ASM165802v2	Oryza latifolia	roots	Plants & Animals	Kosakonia oryzae	Ola 51	Kosakonia	FALSE
GCF_003491405.1_ASM349140v1	NA	ENVO:00002006	Water	Salinibacter ruber	SP73	Salinibacter	FALSE
GCF_015287425.1_ASM1528742v1	NA	Human fecal samples	Humans	Klebsiella variicola	BS327-2-1	Klebsiella	FALSE
GCF_016755655.1_ASM1675565v1	Homo sapiens	String method	Humans	Helicobacter pylori	PUNO-002	Helicobacter	FALSE
GCF_003812525.1_ASM381252v1	Homo sapiens	NA	Humans	Proteus vulgaris	FDAARGOS_556	Proteus	FALSE
GCF_012030545.2_ASM1203054v2	Homo sapiens	NA	Humans	Klebsiella pneumoniae	NU-CRE213	Klebsiella	TRUE
GCF_016904775.2_ASM1690477v2	Hainan	Poultry	Livestock	Escherichia albertii	Sample 168	Escherichia	FALSE
GCF_019797845.1_ASM1979784v1	Empoasca decipiens	insect body	Plants & Animals	Candidatus Symbiopectobacterium sp. SyEd1	SyEd1	Candidatus	FALSE
GCF_002967855.2_ASM296785v2	Homo sapiens	sputum	Humans	Escherichia coli	ESY003	Escherichia	FALSE
GCF_001660585.1_ASM166058v1	Mus musculus	gut flora of female BALB/c mice (Charles River Laboratories)	Plants & Animals	Escherichia coli	NGF1	Escherichia	FALSE
GCF_009769015.1_ASM976901v1	Homo sapiens	Vagina	Humans	Staphylococcus epidermidis	NCCP 16829	Staphylococcus	FALSE
GCF_013341295.1_ASM1334129v1	Homo sapiens	lungs	Humans	Pseudomonas aeruginosa	PAAK088	Pseudomonas	FALSE
GCF_000236405.1_ASM23640v1	Cryptocercus punctulatus	NA	Plants & Animals	Blattabacterium sp. (Cryptocercus punctulatus) str. Cpu	Cpu	Blattabacterium	FALSE
GCF_000978785.2_ASM97878v2	Homo sapiens	NA	Humans	Francisella tularensis subsp. tularensis str. SCHU S4 substr. NR-28534	SCHU S4 substr. NR-28534	Francisella	FALSE
GCF_000007725.1_ASM772v1	Baizongia pistaciae	NA	Plants & Animals	Buchnera aphidicola str. Bp (Baizongia pistaciae)	Bp (Baizongia pistaciae)	Buchnera	FALSE
GCF_905336995.1_ASM90533699v1	NA	Dalapon enriched soil microbial community (chemostat selection)	Earth	Pseudomonas sp. PP3	PP3	Pseudomonas	FALSE
GCF_900343015.1_ARADv1	Aleurodicus dispersus	whiteflies bacteriome	Plants & Animals	Arsenophonus endosymbiont of Aleurodicus dispersus	ARAD	Arsenophonus	FALSE
GCF_010223115.1_ASM1022311v1	NA	Korean adult feces	Humans	Akkermansia muciniphila	EB-AMDK-30	Akkermansia	FALSE
GCF_001664345.1_ASM166434v1	Phaseolus vulgaris	legume-root nodule	Plants & Animals	Rhizobium sp. N113	N113	Rhizobium	FALSE
GCF_003851745.1_ASM385174v1	Triticum sp.	wheat rhizosphere	Earth	Pseudomonas sp. R3-52-08	R3-52-08	Pseudomonas	FALSE
GCF_016903155.1_ASM1690315v1	Homo sapiens	NA	Humans	Klebsiella pneumoniae	FDAARGOS_1326	Klebsiella	TRUE
GCF_004117095.1_ASM411709v1	NA	chitin	Plants & Animals	Paenibacillus chitinolyticus	KCCM 41400	Paenibacillus	FALSE
GCF_002082625.2_ASM208262v2	Homo sapiens	sputum	Humans	Acinetobacter baumannii	JBA13	Acinetobacter	FALSE
GCF_001545015.1_ASM154501v1	NA	Human sputum	Humans	Mycobacterium tuberculosis	22103	Mycobacterium	FALSE
GCF_001975005.1_ASM197500v1	Homo sapiens	Human_no contact with swine	Humans	Staphylococcus aureus	UCI62	Staphylococcus	TRUE
GCF_020720445.1_ASM2072044v1	Homo sapiens	Fecal swab	Humans	Campylobacter jejuni	6-1197-19	Campylobacter	FALSE
GCF_008807295.1_ASM880729v1	NA	Pork	Food	Escherichia coli	YPE3	Escherichia	TRUE
GCF_019857645.1_ASM1985764v1	Homo sapiens	NA	Humans	Pseudomonas aeruginosa	FAHZU31	Pseudomonas	FALSE
GCF_009947575.1_ASM994757v1	Homo sapiens	nasophraynx	Humans	Mycoplasma pneumoniae	10-1059	Mycoplasma	FALSE
GCF_007647215.1_ASM764721v1	Homo sapiens	NA	Humans	Acinetobacter baumannii	MDR-CQ	Acinetobacter	TRUE
GCF_020162215.1_ASM2016221v1	NA	American Alligator's water tank	Water	Comamonas thiooxydans	CSUSB4	Comamonas	FALSE
GCF_011801455.1_ASM1180145v1	NA	water	Water	Vibrio diabolicus	FA3	Vibrio	FALSE
GCF_016858305.2_ASM1685830v2	NA	the surface of red algae	Water	Polaribacter sp. Q13	Q13	Polaribacter	FALSE
GCF_004193935.1_ASM419393v1	Homo sapiens	throat	Humans	Streptococcus pyogenes	SP1336	Streptococcus	FALSE
GCF_016071375.1_ASM1607137v1	Mink	NR	Plants & Animals	Clostridium botulinum	Stockholm	Clostridium	FALSE
GCF_018279705.1_ASM1827970v1	NA	garden soil	Earth	Rhodopseudomonas sp. SK50-23	SK50-23	Rhodopseudomonas	FALSE
GCF_018361145.1_ASM1836114v1	NA	potato	Plants & Animals	Dickeya dianthicola	16MA15T	Dickeya	FALSE
GCF_009913375.1_ASM991337v1	NA	kimchi	Food	Bacillus velezensis	SRCM102744	Bacillus	FALSE
GCF_001579965.1_ASM157996v1	Homo sapiens	NA	Humans	Shigella flexneri 4c	1205	Shigella	TRUE
GCF_018988385.1_ASM1898838v1	Bovine	NA	Livestock	Escherichia coli	XJW9B277	Escherichia	TRUE
GCF_004135735.1_ASM413573v1	NA	soil	Earth	Sorangium cellulosum	So ceGT47	Sorangium	FALSE
GCF_005161125.1_ASM516112v1	Homo sapiens	skin	Humans	Streptococcus pyogenes	emm105	Streptococcus	FALSE
GCF_018127825.1_ASM1812782v1	Homo sapiens	human oral cavity	Humans	Prevotella nigrescens	F0109	Prevotella	FALSE
GCF_001280345.1_ASM128034v1	Homo sapiens	patient blood	Humans	Escherichia coli	SF-468	Escherichia	FALSE
GCF_020149645.1_ASM2014964v1	Homo sapiens	blood	Humans	Escherichia coli	NDM1	Escherichia	FALSE
GCF_004008855.1_ASM400885v1	Homo sapiens	NA	Humans	Bordetella pertussis	H697	Bordetella	FALSE
GCF_013822105.1_ASM1382210v1	NA	Pooled cattle faecal samples collected from floor of farm	Livestock	Escherichia fergusonii	RHB31-C13	Escherichia	FALSE
GCF_002812665.1_ASM281266v1	Homo sapiens	urine	Humans	Klebsiella pneumoniae	NU-CRE047	Klebsiella	FALSE
GCF_014495985.1_ASM1449598v1	Homo sapiens	blood	Humans	Streptococcus pyogenes	BSAC_bs472	Streptococcus	FALSE
GCF_008619075.1_ASM861907v1	Homo sapiens	Sputum isolated from host	Humans	Staphylococcus aureus	KUN1163	Staphylococcus	TRUE
GCF_006149185.1_ASM614918v1	Homo sapiens	intramural gut wall	Humans	Parabacteroides distasonis	CavFT-hAR46	Parabacteroides	FALSE
GCF_002812625.1_ASM281262v1	Homo sapiens	stool	Humans	Clostridioides difficile	W0022a	Clostridioides	FALSE
GCF_018292205.1_ASM1829220v1	Homo sapiens	feces	Humans	Bacteroides caccae CL03T12C61	CL03T12C61	Bacteroides	FALSE
GCF_019448175.1_ASM1944817v1	NA	young radish kimchi	Food	Pediococcus acidilactici	PMC202	Pediococcus	FALSE
GCF_902702775.1_9401240	Sus scrofa	CSF or blood culture	Livestock	Streptococcus suis	9401240	Streptococcus	TRUE
GCF_014251255.1_ASM1425125v1	Therea regularis	NA	Plants & Animals	Blattabacterium cuenoti	THEREAreg	Blattabacterium	FALSE
GCF_002886335.1_ASM288633v1	Homo sapiens	NA	Humans	Mycobacterium tuberculosis	GG-90-10	Mycobacterium	FALSE
GCF_012935065.1_ASM1293506v1	Homo sapiens	sputum	Humans	Acinetobacter baumannii	PM192696	Acinetobacter	TRUE
GCF_000730205.1_ASM73020v1	Homo sapiens	gut	Humans	Bifidobacterium longum	BXY01	Bifidobacterium	FALSE
GCF_013122195.1_ASM1312219v1	NA	goose faeces	Livestock	Proteus terrae subsp. cibarius	G32	Proteus	TRUE
GCF_001697885.1_ASM169788v1	Homo sapiens	NA	Humans	Neisseria meningitidis	M25459	Neisseria	FALSE
GCF_001704115.1_ASM170411v1	Omphisa fuscidentalis Hampson	NA	Plants & Animals	Acinetobacter larvae	BRTC-1	Acinetobacter	FALSE
GCF_013694345.1_ASM1369434v1	NA	chicken meat	Food	Escherichia coli	SY3626_hybrid	Escherichia	FALSE
GCF_000092925.1_ASM9292v1	NA	soil	Earth	Starkeya novella DSM 506	DSM 506	Starkeya	FALSE
GCF_019443365.1_ASM1944336v1	Homo sapiens	NA	Humans	Escherichia coli	PK5086	Escherichia	TRUE
GCF_000147355.1_ASM14735v1	NA	deep-sea sediments at the Hatoma Knoll in the Mid-Okinawa Trough hydrothermal field	Earth	Sulfurimonas autotrophica DSM 16294	DSM 16294	Sulfurimonas	FALSE
GCF_018972225.1_ASM1897222v1	Homo sapiens	NA	Humans	Escherichia coli	S21EC	Escherichia	FALSE
GCF_001806485.1_ASM180648v1	Homo sapiens	Wound	Humans	Acinetobacter baumannii	KAB08	Acinetobacter	FALSE
GCF_019175445.1_ASM1917544v1	NA	stream/river surface water	Water	Enterococcus faecium	F39	Enterococcus	TRUE
GCF_900475235.1_43116_D01	Chicken	Arthritic joint	Livestock	Mycoplasmopsis synoviae	NCTC10124	Mycoplasmopsis	FALSE
GCF_003073275.1_ASM307327v1	Nematode	Nematode intestinal tract	Plants & Animals	Phytobacter sp. SCO41	SCO41	Phytobacter	FALSE
GCF_011751945.2_ASM1175194v2	Marmot	NA	Plants & Animals	Actinomyces sp. zg-332	zg-332	Actinomyces	FALSE
GCF_014899845.1_ASM1489984v1	Homo sapiens	lung	Humans	Mycobacterium tuberculosis	4-0073P6C4	Mycobacterium	FALSE
GCF_005954645.2_ASM595464v2	plant	leaves	Plants & Animals	Nocardioides sp. S-1144	S-1144	Nocardioides	FALSE
GCF_001507205.1_ASM150720v1	Homo sapiens	Blood	Humans	Campylobacter jejuni	CJ677CC034	Campylobacter	FALSE
GCF_009937995.1_ASM993799v1	NA	snow	Water	Sulfuriferula nivalis	SGTM	Sulfuriferula	FALSE
GCF_000092405.1_ASM9240v1	NA	anaerobic granular sludge; thermophilic UASB reactor	Human-impacted	Syntrophothermus lipocalidus DSM 12680	DSM 12680	Syntrophothermus	FALSE
GCF_011604465.1_ASM1160446v1	Trifolium pratense	Clover nodules	Plants & Animals	Rhizobium leguminosarum bv. trifolii	31B	Rhizobium	FALSE
GCF_004009435.1_ASM400943v1	Homo sapiens	NA	Humans	Bordetella pertussis	I462	Bordetella	FALSE
GCF_017723895.1_ASM1772389v1	Glycine max	NA	Plants & Animals	Xanthomonas citri pv. glycines	CFBP7119	Xanthomonas	FALSE
GCF_011602485.1_ASM1160248v1	Glycine max cv. AC Glengarry	Root nodule from soybean plant inoculated with root zone soil from Amphicarpa bracteata	Earth	Bradyrhizobium sp. 1(2017)	63S1MB	Bradyrhizobium	FALSE
GCF_002355555.1_ASM235555v1	Homo sapiens	human-gut	Humans	Hafnia sp. CBA7124	CBA7124	Hafnia	FALSE
GCF_013364315.1_ASM1336431v1	NA	soil	Earth	Streptomyces fulvissimus	NA06532	Streptomyces	FALSE
GCF_002165295.2_ASM216529v2	NA	Sewage	Human-impacted	Acinetobacter sp. WCHAc010052	WCHAc010052	Acinetobacter	FALSE
GCF_003798125.1_ASM379812v1	Homo sapiens	Biopsy	Humans	Pseudomonas aeruginosa	H25883	Pseudomonas	FALSE
GCF_002812585.1_ASM281258v1	Homo sapiens	stool	Humans	Clostridioides difficile	R0104a	Clostridioides	FALSE
GCF_018831445.1_ASM1883144v1	Phaseolus vulgaris	NA	Plants & Animals	Xanthomonas phaseoli pv. phaseoli	Xcp25	Xanthomonas	FALSE
GCF_001834965.2_ASM183496v2	NA	pond	Water	Salmonella enterica	CFSAN044945	Salmonella	FALSE
GCF_000214175.1_ASM21417v1	NA	crude oil-polluted soil	Human-impacted	Hoyosella subflava DQS3-9A1	DQS3-9A1	Hoyosella	FALSE
GCF_015291905.1_ASM1529190v1	NA	Human fecal samples	Humans	Klebsiella quasipneumoniae	BM404-3-1	Klebsiella	FALSE
GCF_018629015.1_ASM1862901v1	swine	intestinal tract	Livestock	Bacillus velezensis	VCN56	Bacillus	FALSE
GCF_002813775.1_ASM281377v1	NA	meromictic lake	Water	Candidatus Thiodictyon syntrophicum	Cad16T	Candidatus	FALSE
GCF_009017315.1_ASM901731v1	Homo sapiens	NA	Humans	Salmonella enterica subsp. enterica serovar 1;4;[5];12:i:-	PNCS014881	Salmonella	FALSE
GCF_012530535.1_ASM1253053v1	NA	marine sediment	Earth	Microcella flavibacter	WY83	Microcella	FALSE
GCF_016774415.1_ASM1677441v1	NA	conjugation assay	Human-impacted	Escherichia coli	J53-p1-pV-hybrid-1	Escherichia	FALSE
GCF_016756515.1_ASM1675651v1	Lotus japonicus	NA	Plants & Animals	Mesorhizobium sp. 113-3-9	113-3-9	Mesorhizobium	FALSE
GCF_000599665.1_ASM59966v1	NA	water	Water	Escherichia coli	ST2747	Escherichia	FALSE
GCF_019242955.1_ASM1924295v1	NA	cheese	Food	Morganella morganii	FAM24679	Morganella	FALSE
GCF_910589745.1_ISOLATE_AHE01FL_GENOME	NA	water	Water	Flavobacteriaceae bacterium AHE01FL	ena-SAMPLE-TAB-31-05-2021-14:30:53:025-170	Flavobacteriaceae	FALSE
GCF_018739305.1_ASM1873930v1	NA	soil	Earth	Bacillus mycoides	BPN121	Bacillus	FALSE
[truncated: 16,939 more rows]
