# Supplementary material for: Duplicated antibiotic resistance genes reveal ongoing selection and horizontal gene transfer in bacteria
Source: Nat Commun. 2024 Feb 16;15:1449. doi: 10.1038/s41467-024-45638-9 (PMC10873360; doi:10.1038/s41467-024-45638-9)
Supplement: Supplementary file 8 — Supplementary Dataset 5 [file 41467_2024_45638_MOESM8_ESM.txt]

sample_id	num_contigs	size	gc	md5	rep_type(s)	rep_type_accession(s)	relaxase_type(s)	relaxase_type_accession(s)	mpf_type	mpf_type_accession(s)	orit_type(s)	orit_accession(s)	predicted_mobility	mash_nearest_neighbor	mash_neighbor_distance	mash_neighbor_identification	primary_cluster_id	secondary_cluster_id	predicted_host_range_overall_rank	predicted_host_range_overall_name	observed_host_range_ncbi_rank	observed_host_range_ncbi_name	reported_host_range_lit_rank	reported_host_range_lit_name	associated_pmid(s)
GCF_916098265.1_Cu-17-M197059_genomic_NZ_OU701460.1	1	-	0.306178642	8df00ec87a38384e8fcfa6c6de6a3d9b	-	-	-	-	-	-	-	-	non-mobilizable	CP020480	0.219531	Campylobacter helveticus	AG494	AQ537	-	-	-	-	-	-	-
GCF_916098255.1_Cu-CCUG14913_genomic_NZ_OU701462.1	1	-	0.301908224	05ff620e8cda8bbaed63fd4fb95cb0e6	-	-	MOBP	CP020480_00002	-	-	-	-	mobilizable	CP037748	0.00680395	Campylobacter helveticus	AG494	AQ537	genus	Campylobacter	genus	Campylobacter	-	-	-
GCF_915403165.1_2019-04-29291-1-1_genomic_NZ_OU659205.1	1	-	0.375982043	3cd490875a2da17880a3bb4313442087	-	-	-	-	-	-	-	-	non-mobilizable	HF913787	0.107658	Ochrobactrum anthropi	AB435	AK213	-	-	-	-	-	-	-
GCF_915402015.1_2019-04-29292-1-3_genomic_NZ_OU659166.1	1	-	0.373738143	a893b6352f48eaac9f1d81bc346652b0	-	-	MOBP	CP021855_00025	-	-	-	-	mobilizable	CP026061	0.0618432	Proteus mirabilis	AC864	AM219	family	Morganellaceae	family	Morganellaceae	-	-	-
GCF_915402015.1_2019-04-29292-1-3_genomic_NZ_OU659165.1	1	-	0.423913422	384decfe519597882d01674fc42cc95f	rep_cluster_1220	000516__KX832928_00016	-	-	-	-	-	-	non-mobilizable	CP008919	0.0794837	Providencia stuartii	AA132	AH764	genus	Providencia	genus	Providencia	-	-	-
GCF_915402015.1_2019-04-29292-1-3_genomic_NZ_OU659164.1	1	-	0.410831844	7c935ac687ac939e1c3edac3ea44240c	rep_cluster_1220,rep_cluster_1220	000517__CP008919_00003,000516__KX832928_00016	-	-	-	-	-	-	non-mobilizable	CP008919	0.178173	Providencia stuartii	AA132	AH764	genus	Providencia	genus	Providencia	-	-	-
GCF_915402015.1_2019-04-29292-1-3_genomic_NZ_OU659163.1	1	-	0.388598467	19c535173ab2b13a05b944db5a070280	rep_cluster_1220	000517__CP008919_00003	-	-	-	-	-	-	non-mobilizable	CP008919	0.243761	Providencia stuartii	AA132	AH764	genus	Providencia	genus	Providencia	-	-	-
GCF_915402005.1_2019-04-29290-1-7_genomic_NZ_OU659151.1	1	-	0.374219902	777c84578376e85f51179c72c85b5a48	rep_cluster_1220	000517__CP008919_00003	-	-	-	-	-	-	non-mobilizable	CP008919	0.243761	Providencia stuartii	AA132	AH764	genus	Providencia	genus	Providencia	-	-	-
GCF_915401765.1_2019-04-28370-1-5_genomic_NZ_OU659135.1	1	-	0.373826258	8099c4fb13f2d07e6d163a526ea4d8a4	-	-	MOBP	CP021855_00025	-	-	-	-	mobilizable	CP026061	0.0618432	Proteus mirabilis	AC864	AM219	family	Morganellaceae	family	Morganellaceae	-	-	-
GCF_915401765.1_2019-04-28370-1-5_genomic_NZ_OU659134.1	1	-	0.423913422	c7db5aff02d76e1b69fc5d405aefe10c	rep_cluster_1220	000516__KX832928_00016	-	-	-	-	-	-	non-mobilizable	CP008919	0.0794837	Providencia stuartii	AA132	AH764	genus	Providencia	genus	Providencia	-	-	-
GCF_915401765.1_2019-04-28370-1-5_genomic_NZ_OU659133.1	1	-	0.410934571	de4dc87be0ec0e7f4a30beced2c0505e	rep_cluster_1220,rep_cluster_1220	000517__CP008919_00003,000516__KX832928_00016	-	-	-	-	-	-	non-mobilizable	CP008919	0.178173	Providencia stuartii	AA132	AH764	genus	Providencia	genus	Providencia	-	-	-
GCF_915401765.1_2019-04-28370-1-5_genomic_NZ_OU659132.1	1	-	0.388599162	a87233e962ad5dd442e2d08936d53a9e	rep_cluster_1220	000517__CP008919_00003	-	-	-	-	-	-	non-mobilizable	CP008919	0.243761	Providencia stuartii	AA132	AH764	genus	Providencia	genus	Providencia	-	-	-
GCF_915401765.1_2019-04-28370-1-5_genomic_NZ_OU659131.1	1	-	0.419759099	136ad83d9ca2328c6ae03691b9ac21a8	-	-	-	-	-	-	-	-	non-mobilizable	-	1	-	-	-	-	-	-	-	-	-	-
GCF_915401745.1_2019-01-3283-1-1_genomic_NZ_OU659119.1	1	-	0.38543664	b9dcb2303cf7666c32159b5408a55e42	rep_cluster_1220	000517__CP008919_00003	-	-	-	-	-	-	non-mobilizable	CP008919	0.23011	Providencia stuartii	AA132	AH764	genus	Providencia	genus	Providencia	-	-	-
GCF_915401735.1_2019-04-28369-1-2_genomic_NZ_OU659124.1	1	-	0.373826258	2b89f2c63bdfcd409baf8586b3e4e85b	-	-	MOBP	CP021855_00025	-	-	-	-	mobilizable	CP026061	0.0618432	Proteus mirabilis	AC864	AM219	family	Morganellaceae	family	Morganellaceae	-	-	-
GCF_915401735.1_2019-04-28369-1-2_genomic_NZ_OU659123.1	1	-	0.423913422	2398b245401b01b16875b5173f3ac7f2	rep_cluster_1220	000516__KX832928_00016	-	-	-	-	-	-	non-mobilizable	CP008919	0.0794837	Providencia stuartii	AA132	AH764	genus	Providencia	genus	Providencia	-	-	-
GCF_915401735.1_2019-04-28369-1-2_genomic_NZ_OU659122.1	1	-	0.410839618	f2e020b0fbd61b8d3c0803974158803b	rep_cluster_1220,rep_cluster_1220	000517__CP008919_00003,000516__KX832928_00016	-	-	-	-	-	-	non-mobilizable	CP008919	0.178173	Providencia stuartii	AA132	AH764	genus	Providencia	genus	Providencia	-	-	-
GCF_915401735.1_2019-04-28369-1-2_genomic_NZ_OU659121.1	1	-	0.388600099	b7e3fba7b8529f91facfb3907a74aee5	rep_cluster_1220	000517__CP008919_00003	-	-	-	-	-	-	non-mobilizable	CP008919	0.243761	Providencia stuartii	AA132	AH764	genus	Providencia	genus	Providencia	-	-	-
GCF_915401715.1_2019-04-29034-1-3_genomic_NZ_OU659129.1	1	-	0.373864351	255f164ffa0631c39e590e9e5270af78	-	-	MOBP	CP021855_00025	-	-	-	-	mobilizable	CP026061	0.0618432	Proteus mirabilis	AC864	AM219	family	Morganellaceae	family	Morganellaceae	-	-	-
GCF_915401715.1_2019-04-29034-1-3_genomic_NZ_OU659128.1	1	-	0.423913422	c7db5aff02d76e1b69fc5d405aefe10c	rep_cluster_1220	000516__KX832928_00016	-	-	-	-	-	-	non-mobilizable	CP008919	0.0794837	Providencia stuartii	AA132	AH764	genus	Providencia	genus	Providencia	-	-	-
GCF_915401715.1_2019-04-29034-1-3_genomic_NZ_OU659127.1	1	-	0.41086767	1d1bead5f2b012f7f52593fdb09a0407	rep_cluster_1220,rep_cluster_1220	000517__CP008919_00003,000516__KX832928_00016	-	-	-	-	-	-	non-mobilizable	CP008919	0.178173	Providencia stuartii	AA132	AH764	genus	Providencia	genus	Providencia	-	-	-
GCF_915401715.1_2019-04-29034-1-3_genomic_NZ_OU659126.1	1	-	0.388616663	80ce6832a7f50991dd83868a7edc28d6	rep_cluster_1220	000517__CP008919_00003	-	-	-	-	-	-	non-mobilizable	CP008919	0.243761	Providencia stuartii	AA132	AH764	genus	Providencia	genus	Providencia	-	-	-
GCF_915401705.1_2019-04-27799-1-2_genomic_NZ_OU659117.1	1	-	0.373864351	255f164ffa0631c39e590e9e5270af78	-	-	MOBP	CP021855_00025	-	-	-	-	mobilizable	CP026061	0.0618432	Proteus mirabilis	AC864	AM219	family	Morganellaceae	family	Morganellaceae	-	-	-
GCF_915401705.1_2019-04-27799-1-2_genomic_NZ_OU659116.1	1	-	0.423913422	0a374c60a86813ebbfe3884c4763c1dd	rep_cluster_1220	000516__KX832928_00016	-	-	-	-	-	-	non-mobilizable	CP008919	0.0794837	Providencia stuartii	AA132	AH764	genus	Providencia	genus	Providencia	-	-	-
GCF_915401705.1_2019-04-27799-1-2_genomic_NZ_OU659115.1	1	-	0.410817821	7f1d1519e6f8887c2602ce5be050909c	rep_cluster_1220,rep_cluster_1220	000517__CP008919_00003,000516__KX832928_00016	-	-	-	-	-	-	non-mobilizable	CP008919	0.178173	Providencia stuartii	AA132	AH764	genus	Providencia	genus	Providencia	-	-	-
GCF_915401705.1_2019-04-27799-1-2_genomic_NZ_OU659114.1	1	-	0.387721498	17c98f757f31c8df82b4feb45fb57d68	rep_cluster_1220	000517__CP008919_00003	-	-	-	-	-	-	non-mobilizable	CP008919	0.243761	Providencia stuartii	AA132	AH764	genus	Providencia	genus	Providencia	-	-	-
GCF_912579715.1_CC177238_genomic_NZ_OU532557.1	1	-	0.271791588	9bf92de0fa84b907fdec210e78f2419a	-	-	-	-	-	-	-	-	non-mobilizable	CP018901	0.0286795	Campylobacter coli	AE190	AN916	-	-	-	-	-	-	-
GCF_910593725.1_Mv_alt_compl_genomic_NZ_OU343032.1	1	-	0.361116097	70ce08ea60de371437b01023e98b8839	-	-	-	-	-	-	-	-	non-mobilizable	CP031654	1	Escherichia coli	AA379	AI397	-	-	-	-	-	-	-
GCF_910591805.1_UR2111869Assembly_genomic_NZ_OU342920.1	1	-	0.472718291	d4d9725bf2eb8455755bde34e28d97a7	IncFIA,IncFIA,IncFIB	CP022610_00144,AF250878,000101__NZ_CP012345_00042	-	-	MPF_F	NZ_CM001154_00091,NC_022651_00077	MOBF	CP015086	mobilizable	CP042247	0.0623675	Escherichia coli	AA302	AI152	order	Enterobacterales	order	Enterobacterales	order	Enterobacterales	10773089; 11254626; 25389419; 19482926; 19897651; 15781495; 24247128; 20851899; 22511964; 16257053
GCF_910589455.1_Kp1-VIM_genomic_NZ_OU342710.1	1	-	0.511502368	22f452bdcbf8c331bf58a06e7beb300b	IncFIA	000136__AP014877_00014	MOBF	NC_017627_00068	MPF_F	NC_009837_00049,NC_019094_00068,NC_019037_00027,NC_017639_00100,NC_007675_00027,NC_017639_00094,NC_019094_00090,NC_010409_00124,NC_022651_00077,NC_013437_00116,08-5333_00200	MOBF	KT754162	conjugative	KU932028	0.00165343	Escherichia coli	AA314	AI178	order	Enterobacterales	order	Enterobacterales	order	Enterobacterales	10773089; 25389419; 19897651; 24247128; 20851899; 22511964
GCF_910589455.1_Kp1-VIM_genomic_NZ_OU342709.1	1	-	0.508959443	c1295588faf6dff1e97e3bc0ab9d23ba	IncL/M	JN626286	MOBP	NC_004464_00056	MPF_I	NC_004464_00105,NC_005246_00057,NC_019063_00094,NC_019344_00078,NC_004464_00066,NC_004464_00068,NC_019154_00069,NC_005246_00069,NC_004464_00073	-	-	conjugative	CP023419	0.00141786	Klebsiella pneumoniae	AA002	AH539	phylum	Pseudomonadota	order	Enterobacterales	phylum	Pseudomonadota	25933288; 22083465; 17698626; 20851899
GCF_910589455.1_Kp1-VIM_genomic_NZ_OU342708.1	1	-	0.542722945	a9bb75a89766bbbe2cc08b4c510a27e3	IncFIA,IncR,rep_cluster_1418	AF250878,000204__CP008701_00115,000759__NC_013950_00034	-	-	-	-	MOBF	NZ_CP016035	mobilizable	CP009116	0.0156702	Klebsiella pneumoniae	AA553	AI760	order	Enterobacterales	order	Enterobacterales	order	Enterobacterales	10773089; 16940067; 25389419; 19897651; 23711894; 24247128; 20851899; 22511964
GCF_910589455.1_Kp1-VIM_genomic_NZ_OU342707.1	1	-	0.523119584	7557e058c05d793f4d763901bf5d303c	IncFIB,IncFII,rep_cluster_2183	000107__CP014778_00094,000129__CP018340,CP033468_00001	MOBF,MOBF	NC_021231_00058,CP035180_00077	MPF_F	NC_019155_00032,NC_019165_00034,NC_021654_00016,NC_019389_00080,NC_022609_00081,NC_014312_00128,NC_021654_00004,NC_023332_00154,NC_014312_00118,NC_014312_00116,NC_021502_00150,NC_021502_00131	-	-	conjugative	CP041100	0.00617965	Klebsiella pneumoniae subsp. pneumoniae	AA275	AI074	order	Enterobacterales	order	Enterobacterales	order	Enterobacterales	11254626; 20547789; 19482926; 15781495; 20851899; 16257053
GCF_907177285.1_USZ_VRE53_P46_hybrid_assembly_genomic_NZ_OU016045.1	1	-	0.384854772	d1571772bf96e3a070ea719a75933a25	rep_cluster_1968	AB038522	-	-	-	-	-	-	non-mobilizable	CP041277	0.0132573	Enterococcus faecium	AE672	AO500	genus	Enterococcus	genus	Enterococcus	-	-	-
GCF_907177285.1_USZ_VRE53_P46_hybrid_assembly_genomic_NZ_OU016044.1	1	-	0.353240584	35f8913d800bbcf86b79416dc4cb76f2	rep_cluster_943	EU370688	-	-	-	-	-	-	non-mobilizable	CP044281	0.113823	Enterococcus faecium	AE672	AO498	class	Bacilli	class	Bacilli	-	-	-
GCF_907177285.1_USZ_VRE53_P46_hybrid_assembly_genomic_NZ_OU016043.1	1	-	0.368312757	3894edc727078a36315e0a15c204ec6b	rep_cluster_943	002428__NC_022881_00001	MOBV	NC_017023_00004	-	-	-	-	mobilizable	CP040705	0.000483446	Enterococcus faecium	AC535	AL758	class	Bacilli	class	Bacilli	-	-	-
GCF_907177285.1_USZ_VRE53_P46_hybrid_assembly_genomic_NZ_OU016042.1	1	-	0.355037253	91d40463d00cba8cda2d59a03d483e2b	rep_cluster_1197	000484__AB570326_00006	MOBP	CP003585_00012	-	-	-	-	mobilizable	CP040743	0.000730741	Enterococcus faecium	AA893	AJ333	genus	Enterococcus	genus	Enterococcus	-	-	-
GCF_907177285.1_USZ_VRE53_P46_hybrid_assembly_genomic_NZ_OU016041.1	1	-	0.338563298	818375eefc15b977ebc7a62469a53967	rep_cluster_1763	001182__KY595965_00001	-	-	-	-	-	-	non-mobilizable	CP018069	0.013112	Enterococcus faecium	AE577	AO387	genus	Enterococcus	genus	Enterococcus	-	-	-
GCF_907177285.1_USZ_VRE53_P46_hybrid_assembly_genomic_NZ_OU016040.1	1	-	0.33559322	9bd8ffb4ef468b52b7f34988923590c3	rep_cluster_1093	000346__KY595969_00008	-	-	-	-	-	-	non-mobilizable	CP044278	0.00136596	Enterococcus faecium	AB614	AK465	genus	Enterococcus	genus	Enterococcus	-	-	-
GCF_907177285.1_USZ_VRE53_P46_hybrid_assembly_genomic_NZ_OU016039.1	1	-	0.349521305	859c6237e5ee320f09a16dc849c78ff9	Inc18,rep_cluster_1118,rep_cluster_185	AF007787,000390__NC_002096_00001,001274__DQ198088_00024	-	-	-	-	-	-	non-mobilizable	CP027519	0.000656154	Enterococcus faecium	AB171	AJ802	multi-phylla	Bacillota,Bacteroidota,Pseudomonadota	multi-phylla	Bacillota,Bacteroidota,Pseudomonadota	-	-	-
GCF_907177285.1_USZ_VRE53_P46_hybrid_assembly_genomic_NZ_OU016038.1	1	-	0.344243104	864441548a0694d13b4f87ff09bd30d9	-	-	-	-	-	-	-	-	non-mobilizable	CP027511	0.00952763	Enterococcus faecium	AB369	AK117	-	-	-	-	-	-	-
GCF_907177285.1_USZ_VRE53_P46_hybrid_assembly_genomic_NZ_OU016037.1	1	-	0.348571848	d5d7cfa2fbe4c21233156a1cb87c4465	rep_cluster_893	002374__CP004064_00076	MOBP	NC_021995_00038	MPF_T	NC_020208_00096	-	-	conjugative	CP023424	0.0149759	Enterococcus faecium	AC731	AM046	genus	Enterococcus	genus	Enterococcus	-	-	-
GCF_907176815.1_USZ_VRE67_P60_hybrid_assembly_genomic_NZ_OU016035.1	1	-	0.384854772	ee15ef11048d5f785cdd9a0639b01236	rep_cluster_1968	AB038522	-	-	-	-	-	-	non-mobilizable	CP041277	0.0129677	Enterococcus faecium	AE672	AO500	genus	Enterococcus	genus	Enterococcus	-	-	-
GCF_907176815.1_USZ_VRE67_P60_hybrid_assembly_genomic_NZ_OU016034.1	1	-	0.353240584	b508894b545e956356d5f6485c0dd491	rep_cluster_943	EU370688	-	-	-	-	-	-	non-mobilizable	CP044281	0.112887	Enterococcus faecium	AE672	AO498	class	Bacilli	class	Bacilli	-	-	-
GCF_907176815.1_USZ_VRE67_P60_hybrid_assembly_genomic_NZ_OU016033.1	1	-	0.368312757	5cb56e0f40e5acc26e62e0d1d5fed444	rep_cluster_943	002428__NC_022881_00001	MOBV,MOBV	NC_017024_00005,NC_017023_00004	-	-	-	-	mobilizable	CP040705	0.000532603	Enterococcus faecium	AC535	AL758	class	Bacilli	class	Bacilli	-	-	-
GCF_907176815.1_USZ_VRE67_P60_hybrid_assembly_genomic_NZ_OU016032.1	1	-	0.355037253	91d40463d00cba8cda2d59a03d483e2b	rep_cluster_1197	000484__AB570326_00006	MOBP	CP003585_00012	-	-	-	-	mobilizable	CP040743	0.000730741	Enterococcus faecium	AA893	AJ333	genus	Enterococcus	genus	Enterococcus	-	-	-
GCF_907176815.1_USZ_VRE67_P60_hybrid_assembly_genomic_NZ_OU016031.1	1	-	0.338563298	8200e1d716163a130e9e9877e5ad0a17	rep_cluster_1763	001182__KY595965_00001	-	-	-	-	-	-	non-mobilizable	CP018069	0.0125875	Enterococcus faecium	AE577	AO387	genus	Enterococcus	genus	Enterococcus	-	-	-
GCF_907176815.1_USZ_VRE67_P60_hybrid_assembly_genomic_NZ_OU016030.1	1	-	0.33559322	2edf41af91a20c8b8b3d701329bfe58e	rep_cluster_1093	000346__KY595969_00008	-	-	-	-	-	-	non-mobilizable	CP044278	0.00144387	Enterococcus faecium	AB614	AK465	genus	Enterococcus	genus	Enterococcus	-	-	-
GCF_907176815.1_USZ_VRE67_P60_hybrid_assembly_genomic_NZ_OU016029.1	1	-	0.349521305	fc3d505d840de650c859e52d7151c4be	Inc18,rep_cluster_1118,rep_cluster_185	AF007787,000390__NC_002096_00001,001274__DQ198088_00024	-	-	-	-	-	-	non-mobilizable	CP027519	0.000631368	Enterococcus faecium	AB171	AJ802	multi-phylla	Bacillota,Bacteroidota,Pseudomonadota	multi-phylla	Bacillota,Bacteroidota,Pseudomonadota	-	-	-
GCF_907176815.1_USZ_VRE67_P60_hybrid_assembly_genomic_NZ_OU016028.1	1	-	0.34941043	1546e57ebcf0673a9c27eac2458caa64	rep_cluster_893	002374__CP004064_00076	MOBP	NC_021995_00038	MPF_T	NC_020208_00096	-	-	conjugative	CP023424	0.0151342	Enterococcus faecium	AC731	AM046	genus	Enterococcus	genus	Enterococcus	-	-	-
GCF_907176135.1_USZ_VRE5_P5_hybrid_assembly_genomic_NZ_OU015954.1	1	-	0.384854772	07c0abfcf37137509e1eb69451672762	rep_cluster_1968	AB038522	-	-	-	-	-	-	non-mobilizable	CP041277	0.0127293	Enterococcus faecium	AE672	AO500	genus	Enterococcus	genus	Enterococcus	-	-	-
GCF_907176135.1_USZ_VRE5_P5_hybrid_assembly_genomic_NZ_OU015953.1	1	-	0.353240584	7b8d7652d49b9adfe1ca15e046ef80b5	rep_cluster_943	EU370688	-	-	-	-	-	-	non-mobilizable	CP044281	0.112887	Enterococcus faecium	AE672	AO498	class	Bacilli	class	Bacilli	-	-	-
GCF_907176135.1_USZ_VRE5_P5_hybrid_assembly_genomic_NZ_OU015952.1	1	-	0.368312757	8da440d8dce8c1b1b9716b4ac460ce41	rep_cluster_943	002428__NC_022881_00001	MOBV	NC_017023_00004	-	-	-	-	mobilizable	CP040705	0.000434439	Enterococcus faecium	AC535	AL758	class	Bacilli	class	Bacilli	-	-	-
GCF_907176135.1_USZ_VRE5_P5_hybrid_assembly_genomic_NZ_OU015951.1	1	-	0.355037253	91d40463d00cba8cda2d59a03d483e2b	rep_cluster_1197	000484__AB570326_00006	MOBP	CP003585_00012	-	-	-	-	mobilizable	CP040743	0.000730741	Enterococcus faecium	AA893	AJ333	genus	Enterococcus	genus	Enterococcus	-	-	-
GCF_907176135.1_USZ_VRE5_P5_hybrid_assembly_genomic_NZ_OU015950.1	1	-	0.338151622	f7daa3aa261ab119304d537cfd9b20e2	rep_cluster_1763	001182__KY595965_00001	-	-	-	-	-	-	non-mobilizable	CP018069	0.0139988	Enterococcus faecium	AE577	AO387	genus	Enterococcus	genus	Enterococcus	-	-	-
GCF_907176135.1_USZ_VRE5_P5_hybrid_assembly_genomic_NZ_OU015949.1	1	-	0.33559322	c0ec467e6514d95a023ca628654cdc79	rep_cluster_1093	000346__KY595969_00008	-	-	-	-	-	-	non-mobilizable	CP044278	0.00154832	Enterococcus faecium	AB614	AK465	genus	Enterococcus	genus	Enterococcus	-	-	-
GCF_907176135.1_USZ_VRE5_P5_hybrid_assembly_genomic_NZ_OU015948.1	1	-	0.349521305	c02c2764e40879d05c1cca7b236221ff	Inc18,rep_cluster_1118,rep_cluster_185	AF007787,000390__NC_002096_00001,001274__DQ198088_00024	-	-	-	-	-	-	non-mobilizable	CP027519	0.000631368	Enterococcus faecium	AB171	AJ802	multi-phylla	Bacillota,Bacteroidota,Pseudomonadota	multi-phylla	Bacillota,Bacteroidota,Pseudomonadota	-	-	-
GCF_907176135.1_USZ_VRE5_P5_hybrid_assembly_genomic_NZ_OU015947.1	1	-	0.349405434	4c63feab3f39157b6ed25ef69a73baf3	rep_cluster_893	002374__CP004064_00076	MOBP	NC_021995_00038	MPF_T	NC_020208_00096	-	-	conjugative	CP023424	0.0151342	Enterococcus faecium	AC731	AM046	genus	Enterococcus	genus	Enterococcus	-	-	-
GCF_907165365.1_USZ_VRE32_P32_hybrid_assembly_genomic_NZ_OU015716.1	1	-	0.384854772	6f71383066cd5aac9c11e8db3f732b16	rep_cluster_1968	AB038522	-	-	-	-	-	-	non-mobilizable	CP041277	0.0134036	Enterococcus faecium	AE672	AO500	genus	Enterococcus	genus	Enterococcus	-	-	-
GCF_907165365.1_USZ_VRE32_P32_hybrid_assembly_genomic_NZ_OU015715.1	1	-	0.342129773	b28609163f51cfcd91455d9958a1e950	rep_cluster_1763	001182__KY595965_00001	-	-	-	-	-	-	non-mobilizable	CP018069	0.000805673	Enterococcus faecium	AE577	AO387	genus	Enterococcus	genus	Enterococcus	-	-	-
GCF_907165365.1_USZ_VRE32_P32_hybrid_assembly_genomic_NZ_OU015714.1	1	-	0.335048426	72e01907d279b017890164e0ac297284	-	-	-	-	-	-	-	-	non-mobilizable	CP018069	0.0415686	Enterococcus faecium	AE577	AO387	-	-	-	-	-	-	-
GCF_907165365.1_USZ_VRE32_P32_hybrid_assembly_genomic_NZ_OU015713.1	1	-	0.368312757	3894edc727078a36315e0a15c204ec6b	rep_cluster_943	002428__NC_022881_00001	MOBV	NC_017023_00004	-	-	-	-	mobilizable	CP040705	0.000483446	Enterococcus faecium	AC535	AL758	class	Bacilli	class	Bacilli	-	-	-
GCF_907165365.1_USZ_VRE32_P32_hybrid_assembly_genomic_NZ_OU015712.1	1	-	0.349337512	65bb5ff7f86ca7d04b203390bf345041	rep_cluster_1197	000484__AB570326_00006	MOBP	CP003585_00012	-	-	-	-	mobilizable	CP041274	0.0146626	Enterococcus faecium	AA893	AJ333	genus	Enterococcus	genus	Enterococcus	-	-	-
GCF_907165365.1_USZ_VRE32_P32_hybrid_assembly_genomic_NZ_OU015711.1	1	-	0.349977578	73baacc5081d5dfd78536fc37d235b38	Inc18,rep_cluster_1118,rep_cluster_185,rep_cluster_943	AF007787,000390__NC_002096_00001,001274__DQ198088_00024,EU370688	-	-	-	-	-	-	non-mobilizable	CP027519	0.00210772	Enterococcus faecium	AB171	AJ802	multi-phylla	Bacillota,Bacteroidota,Pseudomonadota	multi-phylla	Bacillota,Bacteroidota,Pseudomonadota	-	-	-
GCF_907165365.1_USZ_VRE32_P32_hybrid_assembly_genomic_NZ_OU015710.1	1	-	0.344089084	725e6e355b59e1084f585006171861dc	-	-	-	-	-	-	-	-	non-mobilizable	CP027511	0.00928558	Enterococcus faecium	AB369	AK117	-	-	-	-	-	-	-
GCF_907165365.1_USZ_VRE32_P32_hybrid_assembly_genomic_NZ_OU015709.1	1	-	0.352250809	1c27511a1c9b1b75443676fe3b1ce000	rep_cluster_893	CP003586	MOBP	NC_021995_00038	MPF_T	NC_020208_00096	-	-	conjugative	CP044275	0.00755945	Enterococcus faecium	AC733	AM054	genus	Enterococcus	genus	Enterococcus	-	-	-
GCF_907163315.1_AUS2002_genomic_NZ_OU015354.1	1	-	0.331115304	765f323fe12f2fb8dcb32c271ab50abb	rep_cluster_1249	000557__AB158402	MOBP	CP003585_00012	-	-	-	-	mobilizable	CP023782	0.00149601	Enterococcus faecium	AA891	AJ330	genus	Enterococcus	genus	Enterococcus	-	-	-
GCF_907163315.1_AUS2002_genomic_NZ_OU015353.1	1	-	0.350522948	7680d34a634e4964eeda6b0c0e1177f6	rep_cluster_1018,rep_cluster_185	000268__U32369_00002,001274__DQ198088_00024	-	-	-	-	-	-	non-mobilizable	CP023426	0.00600989	Enterococcus faecium	AB918	AK897	multi-phylla	Bacillota,Pseudomonadota	multi-phylla	Bacillota,Pseudomonadota	-	-	-
GCF_907163315.1_AUS2002_genomic_NZ_OU015352.1	1	-	0.356453864	2a2a4045485eae6bbb40a0598f91c9da	rep_cluster_889	CP003352	MOBP	NC_021995_00038	MPF_T	NC_020208_00096	-	-	conjugative	CP041254	0.000143503	Enterococcus faecium	AD910	AN595	genus	Enterococcus	genus	Enterococcus	-	-	-
GCF_907163315.1_AUS2002_genomic_NZ_OU015351.1	1	-	0.34849985	056fe7e454c65085c9ee5fa9319c689a	rep_cluster_893	002374__CP004064_00076	-	-	-	-	-	-	non-mobilizable	CP018073	0.00121124	Enterococcus faecium	AC731	AM043	genus	Enterococcus	genus	Enterococcus	-	-	-
GCF_907163255.1_AUS2001_genomic_NZ_OU015349.1	1	-	0.331115304	765f323fe12f2fb8dcb32c271ab50abb	rep_cluster_1249	000557__AB158402	MOBP	CP003585_00012	-	-	-	-	mobilizable	CP023782	0.00149601	Enterococcus faecium	AA891	AJ330	genus	Enterococcus	genus	Enterococcus	-	-	-
GCF_907163255.1_AUS2001_genomic_NZ_OU015348.1	1	-	0.350522948	7680d34a634e4964eeda6b0c0e1177f6	rep_cluster_1018,rep_cluster_185	000268__U32369_00002,001274__DQ198088_00024	-	-	-	-	-	-	non-mobilizable	CP023426	0.00600989	Enterococcus faecium	AB918	AK897	multi-phylla	Bacillota,Pseudomonadota	multi-phylla	Bacillota,Pseudomonadota	-	-	-
GCF_907163255.1_AUS2001_genomic_NZ_OU015347.1	1	-	0.356189005	3d24bce70d7d3b99854a821cdfe83dc6	rep_cluster_889	CP003352	MOBP	NC_021995_00038	MPF_T	NC_020208_00096	-	-	conjugative	CP041254	9.55E-05	Enterococcus faecium	AD910	AN595	genus	Enterococcus	genus	Enterococcus	-	-	-
GCF_907163255.1_AUS2001_genomic_NZ_OU015346.1	1	-	0.348475074	82cfd96389f5bb1f48c3dd02ee39b044	rep_cluster_893	002374__CP004064_00076	-	-	-	-	-	-	non-mobilizable	CP018073	0.0011089	Enterococcus faecium	AC731	AM043	genus	Enterococcus	genus	Enterococcus	-	-	-
GCF_907163245.1_AUSMDU00007171_genomic_NZ_OU015344.1	1	-	0.47199617	57d06c738d1906aa1e2061cb4ee42b5c	Col(BS512)	NC_010656	-	-	-	-	-	-	non-mobilizable	CP030115	0.00277069	Escherichia coli	AC748	AM073	family	Enterobacteriaceae	family	Enterobacteriaceae	-	-	-
GCF_907163245.1_AUSMDU00007171_genomic_NZ_OU015343.1	1	-	0.541754881	625c05ddb5167f6c3b63e432bf0d7410	ColRNAI_rep_cluster_1987	CP041116_00002	MOBP,MOBP	NC_017389_00004,CP011605_00002	-	-	MOB_unknown	CP016722	mobilizable	CP030001	0.000264084	Salmonella enterica subsp. enterica serovar Brandenburg	AA538	AI722	multi-phylla	Actinomycetota,Pseudomonadota	multi-phylla	Actinomycetota,Pseudomonadota	-	-	-
GCF_907163195.1_AUSMDU00027951_genomic_NZ_OU015333.1	1	-	0.519887693	ddb2892b61a07cd521085d2b1e4680ff	ColpVC	JX133088	-	-	-	-	-	-	non-mobilizable	CP041120	0.000361208	Escherichia coli	AB695	AK575	order	Enterobacterales	order	Enterobacterales	-	-	-
GCF_907163195.1_AUSMDU00027951_genomic_NZ_OU015332.1	1	-	0.51793722	45f6a414de2964450128d6b03b389dd1	-	-	MOBV	CP042516_00001	-	-	-	-	mobilizable	CP025947	0.0219205	Escherichia coli	AD465	AN032	order	Enterobacterales	order	Enterobacterales	-	-	-
GCF_907163195.1_AUSMDU00027951_genomic_NZ_OU015331.1	1	-	0.492045455	3ead98c9f7e4167c7a456d67af8b43d0	rep_cluster_2335	KU302809_00001	-	-	-	-	-	-	non-mobilizable	CP011067	0.00308338	Escherichia coli str. Sanji	AB064	AJ624	multi-phylla	Actinomycetota,Bacillota,Pseudomonadota	multi-phylla	Actinomycetota,Bacillota,Pseudomonadota	order	Enterobacterales	20008783
GCF_907163195.1_AUSMDU00027951_genomic_NZ_OU015330.1	1	-	0.52675482	b54e9d6f4bda4b41930d7864b9bb578e	-	-	-	-	-	-	-	-	non-mobilizable	LN890521	0.243761	Salmonella enterica subsp. enterica serovar Weltevreden	AC199	AL294	-	-	-	-	-	-	-
GCF_907163195.1_AUSMDU00027951_genomic_NZ_OU015329.1	1	-	0.462199254	4bc7515902000ef9a1c08f13b4cb2e94	IncHI2A,IncN,rep_cluster_1088	BX664015,000155__CP018649,000340__KU353730	MOBH	NC_012555_00231	MPF_F	NC_005211_00005,NC_009838_00006,NC_021845_00017,NC_005211_00030,NC_005211_00200,NC_005211_00207,NC_005211_00012	MOBH	NC_015864	conjugative	CP039857	0.00524853	Salmonella enterica subsp. enterica	AA738	AJ049	class	Gammaproteobacteria	class	Gammaproteobacteria	order	Enterobacterales	23114770; 20851899; 28842132
GCF_907163175.1_AUSMDU00004549_genomic_NZ_OU015324.1	1	-	0.52226122	5bb525bfb7f432853fcefe7ec5f3445b	IncC	000092__CP025470	MOBH	NC_012885_00072	MPF_F	NC_009140_00071,NC_012885_00167	MOBH	JQ319772	conjugative	MK205418	0.0114865	Salmonella enterica subsp. enterica serovar Dublin	AA627	AI885	phylum	Pseudomonadota	class	Gammaproteobacteria	phylum	Pseudomonadota	23800906; 20138094; 19482926; 24567731; 28842132; 20851899; 22290972; 19949054
GCF_907163145.1_AUSMDU00027944_genomic_NZ_OU015341.1	1	-	0.522614756	825418239a2dbc3f14e0dbba73dd13d5	IncC	000092__CP025470	MOBH	NC_012885_00072	MPF_F	NC_009140_00071,NC_012885_00167	MOBF,MOBH	CP015086,JQ319772	conjugative	CP039562	0.00877107	Salmonella enterica subsp. enterica	AA861	AJ283	phylum	Pseudomonadota	class	Gammaproteobacteria	phylum	Pseudomonadota	23800906; 20138094; 19482926; 24567731; 28842132; 20851899; 22290972; 19949054
GCF_906464925.1_BX5936_genomic_NZ_OD940436.1	1	-	0.349339062	b4f10cceac144e570834aef4350d237a	rep_cluster_1118,rep_cluster_1118,rep_cluster_992	U35036,000391__NC_005564_00006,002472__AE016833_00001	MOBP,MOBT,MOBV	NC_013533_00032,CP040905_00050,NC_022618_00010	-	-	-	-	mobilizable	KX579977	0.0180108	Enterococcus faecalis	AD582	AN187	multi-phylla	Bacillota,Bacteroidota,Pseudomonadota	multi-phylla	Bacillota,Bacteroidota,Pseudomonadota	-	-	-
GCF_906464925.1_BX5936_genomic_NZ_OD940435.1	1	-	0.347908413	6734c871dce5ab3050e9cc3223f2295d	rep_cluster_980	002463__CP002494_00007	MOBC	NZ_ASWX01000006_00035	-	-	-	-	mobilizable	CP002494	0.0295179	Enterococcus faecalis 62	AE312	AO071	genus	Enterococcus	genus	Enterococcus	-	-	-
GCF_906464915.2_WE0254_genomic_NZ_OU538998.1	1	-	0.36751269	ec72759ef88ec5154aae5eb72386b3d5	-	-	-	-	-	-	-	-	non-mobilizable	CP034947	0.113823	Enterococcus faecium	AD269	AM751	-	-	-	-	-	-	-
GCF_906464915.2_WE0254_genomic_NZ_OU538997.1	1	-	0.336030577	c4f2c4526f6cbd33255a3a0af8064a6b	-	-	-	-	-	-	-	-	non-mobilizable	CP034945	0.0981375	Enterococcus faecium	AD268	AM750	-	-	-	-	-	-	-
GCF_906464915.2_WE0254_genomic_NZ_OU538996.1	1	-	0.344427052	75fefa5e84c5d33157cc25a10458c527	rep_cluster_180	001222__CP008815_00027	MOBP	NC_006827_00032	MPF_T	NC_004671_00018,NC_006827_00028	-	-	conjugative	CP022485	0.0313762	Enterococcus faecalis ARO1/DG	AB528	AK341	genus	Enterococcus	genus	Enterococcus	-	-	-
GCF_906464895.1_WE0851_genomic_NZ_OD940425.1	1	-	0.339922409	9f5826bfaf12d9ef6482155e27d6a7a4	-	-	-	-	-	-	-	-	non-mobilizable	CP027488	0.0478612	Staphylococcus aureus	AB915	AK891	-	-	-	-	-	-	-
GCF_906464895.1_WE0851_genomic_NZ_OD940424.1	1	-	0.327937472	0c5375af34e340b583c9cf47f427b803	rep_cluster_180,rep_cluster_570	001222__CP008815_00027,001970__KT717888	-	-	-	-	-	-	non-mobilizable	AP018546	0.0496454	Enterococcus faecalis	AD055	AM474	order	Lactobacillales	order	Lactobacillales	-	-	-
GCF_906464895.1_WE0851_genomic_NZ_OD940423.1	1	-	0.333969753	eb87d28b7d3167307a31ce588edb11d4	rep_cluster_180	001222__CP008815_00027	MOBC	NZ_ASWX01000006_00035	-	-	-	-	mobilizable	CP008814	0.0586096	Enterococcus faecalis ATCC 29212	AE310	AO065	genus	Enterococcus	genus	Enterococcus	-	-	-
GCF_906464875.1_BX8117_genomic_NZ_OD940439.1	1	-	0.33026602	01fa9f63a43e1c0b6567f6870c16b8b7	rep_cluster_1118,rep_cluster_992	000382__CP017110,002472__AE016833_00001	MOBV,MOBV	NC_022618_00010,NC_005013_00008	-	-	-	-	mobilizable	KX579977	0.0471738	Enterococcus faecalis	AD582	AN187	multi-phylla	Bacillota,Bacteroidota,Pseudomonadota	multi-phylla	Bacillota,Bacteroidota,Pseudomonadota	-	-	-
GCF_906464875.1_BX8117_genomic_NZ_OD940438.1	1	-	0.339988077	be7caf1f91174c466ec6470451b43dea	rep_cluster_980	AB374546	MOBP	NC_011642_00047	-	-	MOBP	CP012386	mobilizable	CP040897	0.00221642	Enterococcus faecalis	AB530	AK348	genus	Enterococcus	genus	Enterococcus	-	-	-
GCF_906464865.1_WE0438_genomic_NZ_OD940421.1	1	-	0.344151818	d9cb9ab6d8d610799306562fe3299b7c	rep_cluster_1118,rep_cluster_980	000391__NC_005564_00006,002463__CP002494_00007	MOBP,MOBV	NC_013533_00032,NC_022618_00010	MPF_T	NC_006827_00028	-	-	conjugative	LC499744	0.0139988	Enterococcus faecalis	AD582	AN188	multi-phylla	Bacillota,Bacteroidota,Pseudomonadota	multi-phylla	Bacillota,Bacteroidota,Pseudomonadota	-	-	-
GCF_906464835.1_TM6294_genomic_NZ_OD940433.1	1	-	0.350348643	e0ebd3c3bae24dbd23eaa37120734830	rep_cluster_976	002460__CP015884	MOBC	NZ_ASWX01000006_00035	-	-	-	-	mobilizable	AP018544	0.027077	Enterococcus faecalis	AE311	AO067	genus	Enterococcus	genus	Enterococcus	-	-	-
GCF_906464835.1_TM6294_genomic_NZ_OD940432.1	1	-	0.346009925	a7b199ec5ca2ff749971fcc6dfaf64a1	rep_cluster_1118,rep_cluster_1118,rep_cluster_992	U35036,000391__NC_005564_00006,002472__AE016833_00001	MOBP,MOBT,MOBV	NC_013533_00032,CP040905_00050,NC_022618_00010	-	-	-	-	mobilizable	KX579977	0.0169536	Enterococcus faecalis	AD582	AN187	multi-phylla	Bacillota,Bacteroidota,Pseudomonadota	multi-phylla	Bacillota,Bacteroidota,Pseudomonadota	-	-	-
GCF_905220805.1_CFBP_6600_genomic_NZ_HG992343.1	1	-	0.610083333	f05c9c2480e14360bd0feea46471b321	-	-	-	-	-	-	-	-	non-mobilizable	CP018734	0.0690061	Xanthomonas gardneri	AC111	AL161	-	-	-	-	-	-	-
GCF_905220715.1_XAC301_genomic_NZ_HG992339.1	1	-	0.610863684	a474b55e9e3d8ef70cef9d88573945f1	-	-	-	-	-	-	-	-	non-mobilizable	CP018734	0.0653942	Xanthomonas gardneri	AC111	AL161	-	-	-	-	-	-	-
GCF_905143135.2_1V_hybrid_genomic_NZ_OU508368.1	1	-	0.329537932	ec15d498f01f0a3dc660409071e4c5ea	rep_cluster_1631	001031__CP003816_00006	-	-	-	-	-	-	non-mobilizable	CP031647	0.00402654	Chlamydia abortus	AA063	AH662	genus	Chlamydia	genus	Chlamydia	-	-	-
GCF_905142495.1_LMG_31885_genomic_NZ_LR990743.1	1	-	0.607653326	f590705e29bb66f22d6de083606e9651	IncP	000182__CP002151_00001	-	-	MPF_T	NC_008357_00088,NC_008357_00035,NC_019318_00059	MOB_unknown	NZ_HG941719	mobilizable	CP018734	0.197292	Xanthomonas gardneri	AC111	AL161	multi-phylla	Actinomycetota,Pseudomonadota	multi-phylla	Actinomycetota,Pseudomonadota	phylum	Pseudomonadota	27895009; 25389419; 23980652; 54383; 28842132; 30619542; 20851899
GCF_905142495.1_LMG_31885_genomic_NZ_LR990742.1	1	-	0.585540699	25820f2701144f7236957f5830b319d7	-	-	-	-	-	-	-	-	non-mobilizable	CP017322	0.210897	Xanthomonas campestris pv. campestris str. CN18	AF276	AP207	-	-	-	-	-	-	-
GCF_905142485.1_LMG_31887_genomic_NZ_LR990738.1	1	-	0.607670319	cd4e5ee999f3678ef500b19b174863db	IncP	000182__CP002151_00001	-	-	MPF_T	NC_008357_00088,NC_019318_00059,NC_008357_00035	MOB_unknown	NZ_HG941719	mobilizable	CP018734	0.197292	Xanthomonas gardneri	AC111	AL161	multi-phylla	Actinomycetota,Pseudomonadota	multi-phylla	Actinomycetota,Pseudomonadota	phylum	Pseudomonadota	27895009; 25389419; 23980652; 54383; 28842132; 30619542; 20851899
GCF_905142485.1_LMG_31887_genomic_NZ_LR990737.1	1	-	0.585528371	ec15d06aaff1d3a8a78ca455eb26d259	-	-	-	-	-	-	-	-	non-mobilizable	CP017322	0.210897	Xanthomonas campestris pv. campestris str. CN18	AF276	AP207	-	-	-	-	-	-	-
GCF_905142465.1_LMG_31886_genomic_NZ_LR990740.1	1	-	0.60765716	f1278b3ea215c09e5f35188a3af6e620	IncP	000182__CP002151_00001	-	-	MPF_T	NC_008357_00088,NC_008357_00035,NC_019318_00059	MOB_unknown	NZ_HG941719	mobilizable	CP018734	0.197292	Xanthomonas gardneri	AC111	AL161	multi-phylla	Actinomycetota,Pseudomonadota	multi-phylla	Actinomycetota,Pseudomonadota	phylum	Pseudomonadota	27895009; 25389419; 23980652; 54383; 28842132; 30619542; 20851899
GCF_905071865.1_MSB1_1D_genomic_NZ_LR898873.1	1	-	0.518685567	df225a321aa181850ff6586ac9bb8f31	Col(MG828)	NC_008486	-	-	-	-	MOB_unknown	JN985534	mobilizable	CP026493	0.00173271	Escherichia coli	AB685	AK563	order	Enterobacterales	order	Enterobacterales	genus	Escherichia	30761100
GCF_905071865.1_MSB1_1D_genomic_NZ_LR898872.1	1	-	0.440594059	a9f4a9b4927f676e17b0a8804e20ba32	rep_cluster_2335	KU302809_00001	-	-	-	-	MOBP	HQ328804	mobilizable	CP039275	0.0778587	Salmonella enterica subsp. enterica serovar Senftenberg str. CFSAN004025	AB058	AJ617	multi-phylla	Actinomycetota,Bacillota,Pseudomonadota	multi-phylla	Actinomycetota,Bacillota,Pseudomonadota	order	Enterobacterales	20008783
GCF_905071865.1_MSB1_1D_genomic_NZ_LR898871.1	1	-	0.466878981	fae241d6c78bc9338d6dbe7d7dc86b21	rep_cluster_2373	LT985313_00005	-	-	-	-	-	-	non-mobilizable	CP039859	0.0414262	Salmonella enterica subsp. enterica	AE234	AN970	order	Enterobacterales	order	Enterobacterales	genus	Klebsiella	26169555
GCF_905071865.1_MSB1_1D_genomic_NZ_LR898870.1	1	-	0.526004837	5e91aa864fd6d88f994ce66ffbd3741d	IncFIA,IncFIC	MK878891_00042,AY458016	MOBF	NC_017627_00068	MPF_F	NC_022651_00077,NC_010409_00124,NC_019094_00090,NC_017639_00094,NC_007675_00027,NC_017639_00100,NC_018966_00040,NC_019094_00068,NC_010719_00097,NC_008460_00107,NC_013437_00116,08-5333_00200	MOBP	AP014804	conjugative	KU288634	0.00375609	Escherichia coli	AA338	AI281	order	Enterobacterales	order	Enterobacterales	order	Enterobacterales	10773089; 25389419; 19897651; 28842132; 24247128; 20851899; 22511964
GCF_905071865.1_MSB1_1D_genomic_NZ_LR898869.1	1	-	0.500369711	4541d7d43038faddffa47eb76150efcd	IncI-gamma/K1	MG764547	MOBP	NC_019097	MPF_I	NC_019097_00056,NC_022267_00057,NC_019111_00038,NC_023290_00086,NC_015965_00072,NC_019097_00075,NC_022267_00069,NZ_CM001473_00069,NC_019097_00085	MOBP	HM021326	conjugative	CP009566	0.000458924	Salmonella enterica subsp. enterica serovar Newport str. CVM 22462	AA474	AI602	order	Enterobacterales	family	Enterobacteriaceae	order	Enterobacterales	23333216; 30761100; 25987637; 21470454; 29899511; 20851899
GCF_905071835.1_MSB1_4I_genomic_NZ_LR898885.1	1	-	0.441114616	649cccdbc4dee81d16a9d909c2a02be0	Col(MG828)	NC_008486	-	-	-	-	MOBP	NC_018997	mobilizable	DQ995351	0.0100623	Escherichia coli	AB692	AK572	order	Enterobacterales	order	Enterobacterales	genus	Escherichia	30761100
GCF_905071835.1_MSB1_4I_genomic_NZ_LR898884.1	1	-	0.479980704	e6760db3345e38e571529c2222fcdd95	-	-	-	-	-	-	-	-	non-mobilizable	HE616531	0.0235265	Shigella sonnei 53G	AC748	AM073	-	-	-	-	-	-	-
GCF_905071835.1_MSB1_4I_genomic_NZ_LR898883.1	1	-	0.438605108	55ba55b3bd64d9a9d7148c200164d03c	rep_cluster_2350	CP035723_00002	-	-	-	-	MOBF,MOBP,MOB_unknown	CP000430,CP010136,NC_019986	mobilizable	FJ004637	0.00430121	Escherichia coli	AD481	AN052	multi-phylla	Actinomycetota,Bacillota,Bacteroidota,Pseudomonadota	multi-phylla	Actinomycetota,Bacillota,Bacteroidota,Pseudomonadota	genus	Escherichia	6263753; 17122402; 26802429
GCF_905071835.1_MSB1_4I_genomic_NZ_LR898882.1	1	-	0.494120529	cd6a4067fba660e6007a59eba363cabb	rep_cluster_1778	001198__NC_010486_00001	MOBQ	NC_011411_00002	-	-	MOBQ,MOBQ	NC_016036,NC_010672	mobilizable	KT693144	0.000730741	Escherichia coli	AA579	AI799	family	Enterobacteriaceae	family	Enterobacteriaceae	-	-	-
GCF_905071835.1_MSB1_4I_genomic_NZ_LR898881.1	1	-	0.472200772	4e96fbdc40e8ced5f5dbba6f0405c502	rep_cluster_2150	CP040267_00002	MOBQ	NC_019783_00003	-	-	-	-	mobilizable	CP045284	0.035505	Escherichia coli	AA977	AJ479	family	Enterobacteriaceae	family	Enterobacteriaceae	-	-	-
GCF_905071835.1_MSB1_4I_genomic_NZ_LR898880.1	1	-	0.485604607	26b4a65b6a35c25ac5ea4b9331c403f1	rep_cluster_2350	CP035723_00002	MOBP,MOBP	NC_020251_00005,NC_019076_00002	-	-	MOBP	NC_010485	mobilizable	NC_002809	0.000557238	Shigella sonnei	AB446	AK232	multi-phylla	Actinomycetota,Bacillota,Bacteroidota,Pseudomonadota	multi-phylla	Actinomycetota,Bacillota,Bacteroidota,Pseudomonadota	genus	Escherichia	6263753; 17122402; 26802429
GCF_905071835.1_MSB1_4I_genomic_NZ_LR898879.1	1	-	0.474160895	fa09582b93560336b8cb4921a01f8438	rep_cluster_2401	CP039864_00003	MOBP	NC_022662_00003	-	-	MOBP	NC_019078	mobilizable	NC_022662	0.000508006	Escherichia coli JJ1886	AA147	AH786	family	Enterobacteriaceae	family	Enterobacteriaceae	-	-	-
GCF_905071835.1_MSB1_4I_genomic_NZ_LR898878.1	1	-	0.440210843	13238a984bf89e1c21123874ea4aa288	rep_cluster_2131	CP010218_00004	MOBQ	NC_019783_00003	-	-	-	-	mobilizable	CP045284	0.0380652	Escherichia coli	AA977	AJ479	family	Enterobacteriaceae	family	Enterobacteriaceae	genus	Escherichia	25389419
GCF_905071835.1_MSB1_4I_genomic_NZ_LR898877.1	1	-	0.483892617	afa3cc233c8389539a1178021becbeb6	Col156	CP001126_00001	MOBQ	NC_019783_00003	-	-	-	-	mobilizable	DQ995354	0.00838426	Escherichia coli	AA976	AJ477	family	Enterobacteriaceae	family	Enterobacteriaceae	genus	Escherichia	25389419
GCF_905071835.1_MSB1_4I_genomic_NZ_LR898876.1	1	-	0.504944955	53ff4fcd813cacebe54b0b9843faee2d	IncFIA,IncFIC	MK878891_00042,AY458016	MOBF	NC_017627_00068	MPF_F	NC_022651_00077,NC_010409_00124,NC_019094_00090,NC_017639_00094,NC_007675_00027,NC_017639_00100,NC_018966_00040,NC_019094_00068,NC_010719_00097,NC_008460_00107,NC_013437_00116,NC_019072_00073	MOBF	CP019007	conjugative	CP011065	0.000361208	Escherichia coli str. Sanji	AA336	AI268	order	Enterobacterales	order	Enterobacterales	order	Enterobacterales	10773089; 25389419; 19897651; 28842132; 24247128; 20851899; 22511964
GCF_905071835.1_MSB1_4I_genomic_NZ_LR898875.1	1	-	0.509155575	19d5804f2f84cfcdf22adf1f860d0197	IncFIA,IncFIB,IncFIC,rep_cluster_2131	000136__AP014877_00014,000096__NC_019117_00097,AP001918,CP030770_00142	MOBF	NC_017627_00068	MPF_F	NC_008460_00107,NC_019094_00068,NC_019037_00027,NC_017639_00100,NC_007675_00027,NC_017639_00094,NC_019094_00090,NC_010409_00124,NC_022651_00077,NC_013437_00116,08-5333_00200	MOBF	CP016713	conjugative	LS992181	0.00842259	Escherichia coli	AA297	AI140	order	Enterobacterales	order	Enterobacterales	order	Enterobacterales	10773089; 11254626; 25389419; 19482926; 19897651; 28842132; 15781495; 24247128; 20851899; 22511964; 16257053
GCF_904866555.1_INF102_genomic_NZ_LR890734.1	1	-	0.513288171	419d9e7af5b771870c949a6e1031264c	rep_cluster_2335,rep_cluster_2358	EF088686_00008,CP000974_00005	-	-	-	-	MOBP	CP008720	mobilizable	CP011625	0.000312573	Klebsiella oxytoca	AE233	AN966	multi-phylla	Actinomycetota,Bacillota,Pseudomonadota	multi-phylla	Actinomycetota,Bacillota,Pseudomonadota	phylum	Pseudomonadota	24096417; 20008783
GCF_904866555.1_INF102_genomic_NZ_LR890733.1	1	-	0.4691247	76ab4fa1ebe320744ee8a16246fdf11e	ColRNAI_rep_cluster_1987	CP041116_00002	-	-	-	-	-	-	non-mobilizable	CP031821	0.00152214	Klebsiella pneumoniae	AA113	AH736	multi-phylla	Actinomycetota,Pseudomonadota	multi-phylla	Actinomycetota,Pseudomonadota	-	-	-
GCF_904866555.1_INF102_genomic_NZ_LR890732.1	1	-	0.471682164	d0ffda64ece95aa8fcedc90cfed4c4f5	ColRNAI_rep_cluster_1987	CP041116_00002	-	-	-	-	-	-	non-mobilizable	CP031821	0.000215742	Klebsiella pneumoniae	AA113	AH736	multi-phylla	Actinomycetota,Pseudomonadota	multi-phylla	Actinomycetota,Pseudomonadota	-	-	-
GCF_904866555.1_INF102_genomic_NZ_LR890731.1	1	-	0.567263545	83c8c949ce996e325dd1a4de4de3c6df	-	-	-	-	-	-	-	-	non-mobilizable	CP031654	1	Escherichia coli	AA379	AI397	-	-	-	-	-	-	-
GCF_904866555.1_INF102_genomic_NZ_LR890730.1	1	-	0.350841751	b4c2e18ee459eba6f6181fc7488ed679	-	-	-	-	-	-	-	-	non-mobilizable	CP032206	0.0371871	Klebsiella pneumoniae	AE809	AO668	-	-	-	-	-	-	-
GCF_904866555.1_INF102_genomic_NZ_LR890729.1	1	-	0.518241356	1c0737c59e9218904133924c05637935	rep_cluster_2470	CP037443_00001	-	-	-	-	-	-	non-mobilizable	CP037443	0.0134036	Klebsiella sp. PO552	AE958	AO846	genus	Klebsiella	genus	Klebsiella	-	-	-
GCF_904866555.1_INF102_genomic_NZ_LR890728.1	1	-	0.534918719	a49758d5d91c0b31c22aa90b20f38cff	IncR	000204__CP008701_00115	MOBC	NC_014725_00039	MPF_T	NC_011092_00103,NC_011092_00102,NC_011092_00100	-	-	conjugative	CP007735	0.0375603	Klebsiella pneumoniae subsp. pneumoniae KPNIH27	AA050	AH642	order	Enterobacterales	order	Enterobacterales	genus	Klebsiella	23711894
GCF_904866555.1_INF102_genomic_NZ_LR890727.1	1	-	0.523976068	9559a20d446d341888467edfcdaf3810	IncY	000230__CP009168_00001	-	-	-	-	MOBF	NZ_CP013834	mobilizable	CP026404	0.0397669	Escherichia coli	AA057	AH654	family	Enterobacteriaceae	family	Enterobacteriaceae	genus	Escherichia	28031198
GCF_904866535.1_KSB1_8C_genomic_NZ_LR890753.1	1	-	0.559198256	a4ca32046f18791d7979b1dd82f8e6fb	IncR	000204__CP008701_00115	-	-	-	-	MOBF	NZ_CP016035	mobilizable	CP014299	0.0117112	Klebsiella pneumoniae	AB193	AJ857	order	Enterobacterales	order	Enterobacterales	genus	Klebsiella	23711894
GCF_904866535.1_KSB1_8C_genomic_NZ_LR890752.1	1	-	0.495380744	05f837d128bd6a348cabe703ac25a59a	IncFIB	000107__CP014778_00094	-	-	-	-	-	-	non-mobilizable	CP031815	0.0155619	Klebsiella pneumoniae	AA401	AI425	order	Enterobacterales	order	Enterobacterales	order	Enterobacterales	11254626; 19482926; 15781495; 20851899; 16257053
GCF_904866505.1_INF323_genomic_NZ_LR890739.1	1	-	0.543540125	886eebb5710a1cdeceb9dc8aede6e25c	rep_cluster_2335	KU302809_00001	MOBP	NC_019986_00002	-	-	MOBP	HQ328804	mobilizable	CP024493	0.000336872	Klebsiella pneumoniae	AB045	AJ589	multi-phylla	Actinomycetota,Bacillota,Pseudomonadota	multi-phylla	Actinomycetota,Bacillota,Pseudomonadota	order	Enterobacterales	20008783
GCF_904866505.1_INF323_genomic_NZ_LR890738.1	1	-	0.507115644	b5fd937cc1290ec99c381cc8814e53a6	IncFII,rep_cluster_1418,rep_cluster_2183	000130__CP023489,000759__NC_013950_00034,CP017721_00179	MOBF	CP045692_00039	-	-	-	-	mobilizable	MH569712	0.0463343	Serratia marcescens subsp. marcescens	AF571	AP538	order	Enterobacterales	order	Enterobacterales	family	Enterobacteriaceae	20547789; 16940067; 20851899
GCF_904866505.1_INF323_genomic_NZ_LR890737.1	1	-	0.443531979	6a69ec399e655196ef83b094ba238379	IncFIB	CP024497_00001	MOBH	NC_016980_00239	MPF_F	NC_016980_00240,NC_018107_00101,NC_016980_00110,NC_016980_00109,NC_018107_00235,NC_023911_00309,NC_016980_00099	-	-	conjugative	CP024497	0.000483446	Klebsiella pneumoniae	AA404	AI432	order	Enterobacterales	order	Enterobacterales	order	Enterobacterales	11254626; 19482926; 15781495; 20851899; 16257053
GCF_904866505.1_INF323_genomic_NZ_LR890736.1	1	-	0.52422608	fb91711e135cfecc6c63eb5001adb9e0	IncFIB,IncFII	000107__CP014778_00094,000124__KP125893_00142	MOBF,MOBF	NC_021231_00058,CP035180_00077	MPF_F	NC_019155_00032,NC_019165_00034,NC_021654_00016,NC_011281_00082,NC_022609_00081,NC_014312_00128,NC_019389_00068,NC_023332_00154,NC_014312_00118,NC_014312_00116,NC_021502_00150,NC_021502_00131	-	-	conjugative	CP024500	0.00181236	Klebsiella pneumoniae	AA277	AI089	order	Enterobacterales	order	Enterobacterales	order	Enterobacterales	11254626; 19482926; 15781495; 20851899; 16257053
GCF_904866495.1_MSB1_6C_genomic_NZ_LR890718.1	1	-	0.474733785	828edb1c8b713c3e6e6c420288f467ff	rep_cluster_2131	CP010218_00004	MOBQ	NC_019783_00003	-	-	-	-	mobilizable	CP040268	0.00194597	Escherichia coli	AA977	AJ479	family	Enterobacteriaceae	family	Enterobacteriaceae	genus	Escherichia	25389419
GCF_904866495.1_MSB1_6C_genomic_NZ_LR890717.1	1	-	0.564670139	dbb459d601656cf3d4414931aac448fa	rep_cluster_1778	001212__CP010366_00001	MOBQ	CP010366_00008	-	-	-	-	mobilizable	CP010366	0.0198213	Enterobacter hormaechei subsp. oharae	AG640	AQ689	family	Enterobacteriaceae	family	Enterobacteriaceae	-	-	-
GCF_904866495.1_MSB1_6C_genomic_NZ_LR890716.1	1	-	0.617789787	a2000da086ee9e43ecc7194d6870b52e	rep_cluster_435	001776__CP020602_00001	MOBP	AP018710_00011	-	-	-	-	mobilizable	-	1	-	-	-	class	Gammaproteobacteria	class	Gammaproteobacteria	-	-	-
GCF_904866495.1_MSB1_6C_genomic_NZ_LR890715.1	1	-	0.522459133	72f90af27877c23a75eb4abdd17e8587	IncFIA,IncFIC	MK878891_00042,AY458016	MOBF	NC_017627_00068	MPF_F	NC_022651_00077,NC_010409_00124,NC_019094_00090,NC_017639_00094,NC_007675_00027,NC_017639_00100,NC_018966_00040,NC_019094_00068,NC_010719_00097,NC_008460_00107,NC_013437_00116,08-5333_00200	MOBF	CP019007	conjugative	CP032205	0.000956583	Escherichia coli	AA336	AI268	order	Enterobacterales	order	Enterobacterales	order	Enterobacterales	10773089; 25389419; 19897651; 28842132; 24247128; 20851899; 22511964
GCF_904866485.1_KSB1_1H_genomic_NZ_LR890725.1	1	-	0.563450202	8ea3af33e764bfb399ff53bcc8fe6e45	ColRNAI_rep_cluster_1987	CP041116_00002	MOBP,MOBP	NC_013090_00004,NC_001848_00006	-	-	MOB_unknown	CP016722	mobilizable	CP016867	0.000312573	Salmonella enterica subsp. enterica serovar Typhimurium str. CDC 2010K-1587	AA531	AI714	multi-phylla	Actinomycetota,Pseudomonadota	multi-phylla	Actinomycetota,Pseudomonadota	-	-	-
GCF_904866485.1_KSB1_1H_genomic_NZ_LR890724.1	1	-	0.482325314	ec72380d8375eaa2927ee117ea267f94	IncY	000230__CP009168_00001	-	-	-	-	-	-	non-mobilizable	CP009168	0.0127293	Escherichia coli 1303	AA378	AI389	family	Enterobacteriaceae	family	Enterobacteriaceae	genus	Escherichia	28031198
GCF_904866485.1_KSB1_1H_genomic_NZ_LR890723.1	1	-	0.52295994	0ed66ff52367ad0418d959a4f3591c9f	IncFIB,IncFII	000107__CP014778_00094,000124__KP125893_00142	MOBF,MOBF	NC_021231_00058,CP035180_00077	MPF_F	NC_019155_00032,NC_019165_00034,NC_021654_00016,NC_011281_00082,NC_022609_00081,NC_014312_00128,NC_019389_00068,NC_023332_00154,NC_014312_00118,NC_014312_00116,NC_021502_00150,NC_021502_00131	-	-	conjugative	CP024516	0.00160079	Klebsiella pneumoniae	AA277	AI089	order	Enterobacterales	order	Enterobacterales	order	Enterobacterales	11254626; 19482926; 15781495; 20851899; 16257053
GCF_904866475.1_KSB2_9B_genomic_NZ_LR890713.1	1	-	0.468750893	81e3997d8ad5ae37921b1d23cb9df266	rep_cluster_312	001623__NC_020920_00001	MOBP	NZ_CM000957_00016	MPF_T	NC_020920_00020,NC_020920_00017,NZ_CM000957_00028,NZ_CM000957_00030,NC_020920_00011,NC_020920_00010	-	-	conjugative	CP039300	0.0136002	Escherichia coli	AF218	AP141	order	Enterobacterales	order	Enterobacterales	-	-	-
GCF_904866475.1_KSB2_9B_genomic_NZ_LR890712.1	1	-	0.516874796	d776484b4662c3cb2a82ea438755aa6b	IncR	000204__CP008701_00115	-	-	-	-	MOBF	NZ_CP013834	mobilizable	CP030068	0.0302852	Klebsiella pneumoniae	AB181	AJ820	order	Enterobacterales	order	Enterobacterales	genus	Klebsiella	23711894
GCF_904866475.1_KSB2_9B_genomic_NZ_LR890711.1	1	-	0.513703103	816bee8f72307419e44a737c95f55777	IncFIB,IncFII	000107__CP014778_00094,000126__FO834904	MOBF,MOBF	NC_021231_00058,CP035180_00077	MPF_F	NC_019155_00032,NC_019165_00034,NC_021654_00016,NC_011281_00082,NC_022609_00081,NC_014312_00128,NC_019389_00068,NC_023332_00154,NC_014312_00118,NC_014312_00116,NC_021502_00150,NC_021502_00131	-	-	conjugative	CP025457	0.006248	Klebsiella pneumoniae	AA276	AI081	order	Enterobacterales	order	Enterobacterales	order	Enterobacterales	11254626; 19482926; 15781495; 20851899; 16257053
GCF_904866465.1_INF161_genomic_NZ_LR890721.1	1	-	0.527250679	5013c1028e12365b192d0fa4dfba9cab	IncK2/Z	KR905388	MOBP	NC_013728_00087	MPF_I	NC_011754_00087,NC_014843_00047,NC_007365_00035,NC_011754_00109,NC_014843_00041,NC_022371_00084,NC_012487_00131,NC_022992_00098,NC_014843_00033	MOBP	CP018984	conjugative	CP033883	0.000239895	Escherichia coli	AA282	AI115	family	Enterobacteriaceae	family	Enterobacteriaceae	genus	Escherichia	30761100
GCF_904866465.1_INF161_genomic_NZ_LR890720.1	1	-	0.519100732	632a90ef4eb3d2fb04f092d9fafa8c41	IncFIB,IncFII	000107__CP014778_00094,000118__KJ958926_00047	MOBP	NC_021198_00256	MPF_I	NC_021198_00230,NC_021198_00234,NC_021198_00235,NC_021198_00236,NC_021198_00238,NC_021198_00239,NC_021198_00240,NC_021198_00243,NC_021198_00249	-	-	conjugative	CP031261	0.0563082	Klebsiella quasipneumoniae	AA966	AJ461	order	Enterobacterales	order	Enterobacterales	order	Enterobacterales	11254626; 19482926; 15781495; 20851899; 16257053
GCF_904866455.1_MSB1_4E_genomic_NZ_LR890697.1	1	-	0.510006456	c6acd46a79aac47c1c9f7b11e402de20	Col(MG828)	NC_008486	-	-	-	-	MOBP,MOB_unknown	CP001386,GQ900404	mobilizable	CP015143	0.000656154	Escherichia coli	AB685	AK562	order	Enterobacterales	order	Enterobacterales	genus	Escherichia	30761100
GCF_904866455.1_MSB1_4E_genomic_NZ_LR890696.1	1	-	0.498769685	833bfb086f7088f7f701a64f0225af0b	rep_cluster_1778	001202__CP011432_00001	MOBQ	NC_011411_00002	-	-	MOBQ,MOBQ	NC_009791,NC_013327	mobilizable	KT693145	0.00454897	Escherichia coli	AA579	AI797	family	Enterobacteriaceae	family	Enterobacteriaceae	-	-	-
GCF_904866455.1_MSB1_4E_genomic_NZ_LR890695.1	1	-	0.475130637	bf19b279318f55dcf788a930ce73a20e	Col156	CP001126_00001	MOBQ	NC_019783_00003	-	-	-	-	mobilizable	CP032876	0	Escherichia coli	AA977	AJ479	family	Enterobacteriaceae	family	Enterobacteriaceae	genus	Escherichia	25389419
GCF_904866455.1_MSB1_4E_genomic_NZ_LR890694.1	1	-	0.51045009	2a9e7e55ec7e6f0f0da08b9bfdd5bebd	IncFIA,IncFIA,IncFIB	MK878891_00042,AF250878,000096__NC_019117_00097	MOBF,MOBP	NC_017627_00068,NC_021819_00066	MPF_F	NC_009837_00049,NC_019094_00068,NC_018966_00040,NC_017639_00100,NC_007675_00027,NC_017639_00094,NC_019094_00090,NC_010409_00124,NC_022651_00077,NC_013437_00116,08-5333_00200	MOBF	KX579977	conjugative	CP009233	0.0138485	Escherichia coli	AA171	AH825	order	Enterobacterales	order	Enterobacterales	order	Enterobacterales	10773089; 11254626; 25389419; 19482926; 19897651; 15781495; 24247128; 20851899; 22511964; 16257053
GCF_904866445.1_INF305_genomic_NZ_LR890709.1	1	-	0.551538627	40f48f27a4dcadfa1c27efbe682dbecd	ColRNAI_rep_cluster_1857	000003__NC_002119_00001	MOBC	NC_009793_00003	-	-	-	-	mobilizable	CP018348	2.38E-05	Klebsiella pneumoniae	AA941	AJ417	order	Enterobacterales	order	Enterobacterales	genus	Klebsiella	23800906; 24777092
GCF_904866445.1_INF305_genomic_NZ_LR890708.1	1	-	0.528442278	4960632f3fb659d8647777f9a4c45d57	rep_cluster_1	000232__CP012429	-	-	-	-	-	-	non-mobilizable	CP031806	7.16E-05	Klebsiella pneumoniae	AB531	AK353	family	Enterobacteriaceae	family	Enterobacteriaceae	-	-	-
GCF_904866445.1_INF305_genomic_NZ_LR890707.1	1	-	0.514252126	83c14465b38078ed8bb1e1273fcec629	IncL/M	JN626286	MOBP	NC_004464_00056	MPF_I	NC_004464_00105,NC_005246_00057,NC_019063_00094,NC_019344_00078,NC_004464_00066,NC_004464_00068,NC_019154_00069,NC_005246_00069,NC_004464_00073	-	-	conjugative	CP031805	0	Klebsiella pneumoniae	AA002	AH539	phylum	Pseudomonadota	order	Enterobacterales	phylum	Pseudomonadota	25933288; 22083465; 17698626; 20851899
GCF_904866445.1_INF305_genomic_NZ_LR890706.1	1	-	0.509114583	0c46235898befa48d2d7658c3f2239e0	IncFIA,IncFII	MK878891_00042,LS992172_00069	MOBF	NC_017627_00068	MPF_F	NC_022651_00077,NC_010409_00124,NC_019094_00090,NC_017639_00094,NC_007675_00027,NC_017639_00100,NC_018966_00040,NC_019094_00068,NC_009837_00049,NC_013437_00116,08-5333_00200	MOBF	KX579977	conjugative	CP031804	0	Klebsiella pneumoniae	AA336	AI265	order	Enterobacterales	order	Enterobacterales	order	Enterobacterales	10773089; 25389419; 19897651; 24247128; 20851899; 22511964
GCF_904866445.1_INF305_genomic_NZ_LR890705.1	1	-	0.491455414	3c8dba2893ccd3e14f06bc528de03526	IncFIB	000100__NZ_CP016161_00012	-	-	-	-	-	-	non-mobilizable	CP031803	0	Klebsiella pneumoniae	AC125	AL188	order	Enterobacterales	order	Enterobacterales	order	Enterobacterales	11254626; 19482926; 15781495; 20851899; 16257053
GCF_904866445.1_INF305_genomic_NZ_LR890704.1	1	-	0.526474212	55acb60acc92c29a321a068e0c9774ef	IncC	000092__CP025470	MOBH,MOBH	NC_012885_00072,NC_012690_00071	MPF_F	NC_009140_00071,NC_014170_00023,NC_012885_00083,NC_016974_00085,NC_012885_00091,NC_012885_00167,NC_012885_00088	MOBH	JQ319772	conjugative	CP031802	0	Klebsiella pneumoniae	AA860	AJ265	phylum	Pseudomonadota	class	Gammaproteobacteria	phylum	Pseudomonadota	23800906; 20138094; 19482926; 24567731; 28842132; 20851899; 22290972; 19949054
GCF_904866445.1_INF305_genomic_NZ_LR890703.1	1	-	0.501711012	114e6d15f3b6232af32b97c14216e901	IncFIB,IncFII	000107__CP014778_00094,CP000966	MOBF,MOBF	NC_021231_00058,CP035180_00077	MPF_F	NC_019155_00032,NC_019165_00034,NC_021654_00016,NC_011281_00082,NC_022609_00081,NC_014312_00128,NC_019389_00068,NC_023332_00154,NC_014312_00118,NC_014312_00116,NC_021502_00150,NC_021502_00131	-	-	conjugative	CP031801	0	Klebsiella pneumoniae	AA447	AI526	order	Enterobacterales	order	Enterobacterales	order	Enterobacterales	11254626; 19482926; 15781495; 20851899; 16257053
GCF_904866435.1_INF119_genomic_NZ_LR890692.1	1	-	0.527404977	5092667c93df3858cafb05ca09c7e80c	IncFIB	000107__CP014778_00094	MOBF,MOBF	NC_021231_00058,CP035180_00077	MPF_F	NC_019155_00032,NC_019165_00034,NC_021654_00016,NC_019389_00080,NC_022609_00081,NC_014312_00128,NC_021231_00085,NC_023332_00154,NC_014312_00118,NC_014312_00116,NC_021502_00150,NC_021502_00131	-	-	conjugative	CP041936	0.00103256	Klebsiella pneumoniae	AA277	AI086	order	Enterobacterales	order	Enterobacterales	order	Enterobacterales	11254626; 19482926; 15781495; 20851899; 16257053
GCF_904866425.1_INF065_genomic_NZ_LR890668.1	1	-	0.490256225	6c64d16dba3664adf244450c8a31490a	-	-	-	-	-	-	-	-	non-mobilizable	CP024802	0.243761	Escherichia coli	AB065	AJ625	-	-	-	-	-	-	-
GCF_904866425.1_INF065_genomic_NZ_LR890667.1	1	-	0.515193133	e7fced7dec28332ef29ccf050d1e085e	ColRNAI_rep_cluster_1987	CP041116_00002	-	-	-	-	-	-	non-mobilizable	CP034050	0.030875	Klebsiella pneumoniae	AB047	AJ594	multi-phylla	Actinomycetota,Pseudomonadota	multi-phylla	Actinomycetota,Pseudomonadota	-	-	-
GCF_904866425.1_INF065_genomic_NZ_LR890666.1	1	-	0.503111285	fdd5b67acc82b4a9384d10f77bbf4996	IncFIB,IncHI1B	000107__CP014778_00094,JN420336	MOBH	NC_016980_00239	MPF_F	NC_018107_00101	-	-	conjugative	CP019161	0.0172424	Klebsiella pneumoniae	AA397	AI419	order	Enterobacterales	order	Enterobacterales	order	Enterobacterales	18606786; 11254626; 19482926; 15781495; 20851899; 16257053
GCF_904866415.1_INF201_genomic_NZ_LR890690.1	1	-	0.456285178	640df2d9be5b8c4dff85387bb8caa0fc	-	-	-	-	-	-	-	-	non-mobilizable	CP031813	0.00232584	Klebsiella pneumoniae	AB055	AJ611	-	-	-	-	-	-	-
GCF_904866415.1_INF201_genomic_NZ_LR890689.1	1	-	0.436035614	b7b6b33e96f50acc48fbce4eedaedaa7	rep_cluster_2358	CP000974_00005	-	-	-	-	-	-	non-mobilizable	CP031797	0.000191626	Klebsiella pneumoniae	AA122	AH750	phylum	Pseudomonadota	order	Enterobacterales	phylum	Pseudomonadota	24096417
GCF_904866415.1_INF201_genomic_NZ_LR890688.1	1	-	0.531570549	c54ac98bc49080a3e0f9421a20237c4f	-	-	MOBQ	CP010366_00008	-	-	-	-	mobilizable	CP010366	0.0590885	Enterobacter hormaechei subsp. oharae	AG640	AQ689	family	Enterobacteriaceae	family	Enterobacteriaceae	-	-	-
GCF_904866415.1_INF201_genomic_NZ_LR890687.1	1	-	0.490428339	68a4bbe9dba075748131d542f1ac137f	IncFIB	000107__CP014778_00094	MOBH	CP023978_00085	-	-	-	-	mobilizable	CP031796	0	Klebsiella pneumoniae	AA408	AI457	order	Enterobacterales	order	Enterobacterales	order	Enterobacterales	11254626; 19482926; 15781495; 20851899; 16257053
GCF_904866405.1_INF279_genomic_NZ_LR890685.1	1	-	0.467866324	866a39c7dfe5a1fb9bc38fb2a0e7a2b9	-	-	-	-	-	-	-	-	non-mobilizable	CP024488	0	Klebsiella pneumoniae	AE232	AN965	-	-	-	-	-	-	-
GCF_904866405.1_INF279_genomic_NZ_LR890684.1	1	-	0.563450202	3b6b4334875eff777ce6dce6e33fc4f5	ColRNAI_rep_cluster_1987	CP041116_00002	MOBP	NC_013090_00004	-	-	MOB_unknown	CP016722	mobilizable	CP016867	0.000167546	Salmonella enterica subsp. enterica serovar Typhimurium str. CDC 2010K-1587	AA531	AI714	multi-phylla	Actinomycetota,Pseudomonadota	multi-phylla	Actinomycetota,Pseudomonadota	-	-	-
GCF_904866405.1_INF279_genomic_NZ_LR890683.1	1	-	0.543540125	126dbebc5923a24a9f4471d4db356423	rep_cluster_2335	KU302809_00001	MOBP	NC_019986_00002	-	-	MOBP	HQ328804	mobilizable	CP024493	0.000191626	Klebsiella pneumoniae	AB045	AJ589	multi-phylla	Actinomycetota,Bacillota,Pseudomonadota	multi-phylla	Actinomycetota,Bacillota,Pseudomonadota	order	Enterobacterales	20008783
GCF_904866405.1_INF279_genomic_NZ_LR890682.1	1	-	0.473975445	64b90cf6b1929e76cc1be884546c0f17	ColRNAI_rep_cluster_1987	CP024554_00008	-	-	-	-	-	-	non-mobilizable	CP024492	0	Klebsiella pneumoniae	AA111	AH733	multi-phylla	Actinomycetota,Pseudomonadota	multi-phylla	Actinomycetota,Pseudomonadota	-	-	-
GCF_904866405.1_INF279_genomic_NZ_LR890681.1	1	-	0.520927093	44f43ccd514c348d97aac6e90e9ac1a6	IncFIA,rep_cluster_2183	AF250878,CP017721_00179	-	-	-	-	-	-	non-mobilizable	CP024490	0	Klebsiella pneumoniae	AA033	AH595	order	Enterobacterales	order	Enterobacterales	order	Enterobacterales	10773089; 25389419; 20547789; 19897651; 24247128; 20851899; 22511964
GCF_904866405.1_INF279_genomic_NZ_LR890680.1	1	-	0.52492812	dfeb82143026af4a43b2775c8c859990	IncFIB,IncFII	000107__CP014778_00094,000124__KP125893_00142	MOBF,MOBF	NC_021231_00058,CP035180_00077	MPF_F	NC_019155_00032,NC_019165_00034,NC_021654_00016,NC_011281_00082,NC_022609_00081,NC_014312_00128,NC_019389_00068,NC_023332_00154,NC_014312_00118,NC_014312_00116,NC_021502_00150,NC_021502_00131	-	-	conjugative	CP024483	2.38E-05	Klebsiella pneumoniae	AA277	AI089	order	Enterobacterales	order	Enterobacterales	order	Enterobacterales	11254626; 19482926; 15781495; 20851899; 16257053
GCF_904866395.1_INF321_genomic_NZ_LR890678.1	1	-	0.461290323	9cb213cc2e7b83f58b21740ceb5e2e89	-	-	-	-	-	-	-	-	non-mobilizable	CP018984	0.219531	Escherichia coli	AB689	AK569	-	-	-	-	-	-	-
GCF_904866395.1_INF321_genomic_NZ_LR890677.1	1	-	0.514345331	cd96388b32e407f6e051119183ea7313	rep_cluster_2335	KU302809_00001	-	-	-	-	MOBP	CP018223	mobilizable	CP024520	0.00263042	Klebsiella pneumoniae	AB043	AJ583	multi-phylla	Actinomycetota,Bacillota,Pseudomonadota	multi-phylla	Actinomycetota,Bacillota,Pseudomonadota	order	Enterobacterales	20008783
GCF_904866395.1_INF321_genomic_NZ_LR890676.1	1	-	0.315535542	26f7b012e329ca6927720b6b339cf73e	-	-	-	-	-	-	-	-	non-mobilizable	FN429030	0.23011	Rahnella inusitata	AG530	AQ575	-	-	-	-	-	-	-
GCF_904866395.1_INF321_genomic_NZ_LR890675.1	1	-	0.484608619	5a7f4bd81eace086f0e216fcd8257c67	rep_cluster_2373	LT985313_00005	-	-	-	-	-	-	non-mobilizable	CP018358	0.00940624	Klebsiella oxytoca	AA103	AH721	order	Enterobacterales	order	Enterobacterales	genus	Klebsiella	26169555
GCF_904866395.1_INF321_genomic_NZ_LR890674.1	1	-	0.455051245	9f5bdb32fc33da0116b7f66b22c58187	ColRNAI_rep_cluster_1987	CP041116_00002	-	-	-	-	MOB_unknown	CP016722	mobilizable	CP006638	0.0434809	Escherichia coli PCN061	AA525	AI708	multi-phylla	Actinomycetota,Pseudomonadota	multi-phylla	Actinomycetota,Pseudomonadota	-	-	-
GCF_904866395.1_INF321_genomic_NZ_LR890673.1	1	-	0.457382638	1b1e3150904fe969656775e5a3462bdd	rep_cluster_2335	KU302809_00001	-	-	-	-	MOB_unknown	CP016722	mobilizable	CP024575	0.0188053	Klebsiella pneumoniae	AA102	AH719	multi-phylla	Actinomycetota,Bacillota,Pseudomonadota	multi-phylla	Actinomycetota,Bacillota,Pseudomonadota	order	Enterobacterales	20008783
GCF_904866395.1_INF321_genomic_NZ_LR890672.1	1	-	0.454847278	9c1015610907c109223af71114ed46e4	-	-	-	-	-	-	-	-	non-mobilizable	CP012489	0.0483865	Enterobacter sp. FY-07	AA104	AH722	-	-	-	-	-	-	-
GCF_904866395.1_INF321_genomic_NZ_LR890671.1	1	-	0.516406169	84e056a21d1fcd0a075a3b3a4282e747	IncFIB	000107__CP014778_00094	-	-	-	-	-	-	non-mobilizable	CP026175	0.0181313	Klebsiella pneumoniae	AA035	AH600	order	Enterobacterales	order	Enterobacterales	order	Enterobacterales	11254626; 19482926; 15781495; 20851899; 16257053
GCF_904866395.1_INF321_genomic_NZ_LR890670.1	1	-	0.528621306	8b725e023deca5557bc7ec32894e61fd	IncR	000204__CP008701_00115	MOBC	NC_014725_00039	MPF_T	NC_011092_00100,NC_011092_00102,NC_011092_00103	-	-	conjugative	CP009851	0.0496454	Enterobacter cloacae	AA885	AJ315	order	Enterobacterales	order	Enterobacterales	genus	Klebsiella	23711894
GCF_904866375.1_INF242_genomic_NZ_LR890626.1	1	-	0.492287183	70e8119cbaafc60538a03db9677cb872	ColRNAI_rep_cluster_1987	CP041116_00002	MOBP	NC_016979_00005	-	-	MOBP	HQ328804	mobilizable	CP029592	0.000434439	Klebsiella pneumoniae	AA521	AI696	multi-phylla	Actinomycetota,Pseudomonadota	multi-phylla	Actinomycetota,Pseudomonadota	-	-	-
GCF_904866375.1_INF242_genomic_NZ_LR890625.1	1	-	0.502578279	6811537d0e7ab5f6f399767857160b47	IncFIB,IncHI1B	000107__CP014778_00094,JN420336	MOBH	NC_016980_00239	MPF_F	NC_018107_00101	-	-	conjugative	CP019161	0.0171265	Klebsiella pneumoniae	AA397	AI419	order	Enterobacterales	order	Enterobacterales	order	Enterobacterales	18606786; 11254626; 19482926; 15781495; 20851899; 16257053
GCF_904866365.1_MSB1_9C_genomic_NZ_LR890660.1	1	-	0.512409514	2ee270fa4a78c6b8194f619e40ac5793	-	-	-	-	-	-	-	-	non-mobilizable	CP023262	0.000705841	Escherichia coli	AB235	AJ932	-	-	-	-	-	-	-
GCF_904866365.1_MSB1_9C_genomic_NZ_LR890659.1	1	-	0.534406679	0285b6c77d2d719d63979317bb25fbeb	IncFIB,IncFII	000107__CP014778_00094,000127__CP009275	MOBF	CP008789_00079	MPF_F	NC_019155_00032,NC_019165_00034,NC_021654_00016,NC_011281_00082,NC_022609_00081,NC_014312_00128,NC_023332_00154,NC_014312_00118,NC_014312_00116,NC_021502_00150,NC_021502_00131	-	-	conjugative	CP008789	0.0482105	Klebsiella oxytoca KONIH1	AA827	AJ206	order	Enterobacterales	order	Enterobacterales	order	Enterobacterales	11254626; 19482926; 15781495; 20851899; 16257053
GCF_904866365.1_MSB1_9C_genomic_NZ_LR890658.1	1	-	0.531198735	b190db86e73d200b9d2c176cce7a8d2c	IncC	000092__CP025470	MOBH,MOBH	NC_012885_00072,NC_012690_00071	MPF_F	NC_009140_00071,NC_014170_00023,NC_012885_00083,NC_016974_00085,NC_012885_00091,NC_023291_00077,NC_012885_00167,NC_008612_00190,NC_012885_00088	MOBH	JQ319772	conjugative	CP024192	0.00451781	Klebsiella pneumoniae	AA860	AJ266	phylum	Pseudomonadota	class	Gammaproteobacteria	phylum	Pseudomonadota	23800906; 20138094; 19482926; 24567731; 28842132; 20851899; 22290972; 19949054
GCF_904866345.1_MINF_8D_genomic_NZ_LR890615.1	1	-	0.445664105	25c24dc8f52c9635908bb505ebc901a0	Col(MG828)	NC_008486	-	-	-	-	-	-	non-mobilizable	KJ484633	0.00360762	Escherichia coli	AB688	AK568	order	Enterobacterales	order	Enterobacterales	genus	Escherichia	30761100
GCF_904866345.1_MINF_8D_genomic_NZ_LR890614.1	1	-	0.514734774	430b9330f0800afd7d450655552665c3	rep_cluster_1778	001211__AP017616_00002	MOBQ	NC_011411_00002	-	-	MOBQ,MOBQ	NC_009791,NC_013327	mobilizable	CP045285	0.000167546	Escherichia coli	AA579	AI802	family	Enterobacteriaceae	family	Enterobacteriaceae	-	-	-
GCF_904866345.1_MINF_8D_genomic_NZ_LR890613.1	1	-	0.475314618	e53f2b07ca63b042ee801151b9c559e7	rep_cluster_2131	CP010218_00004	MOBQ	NC_019783_00003	-	-	-	-	mobilizable	CP040268	0.00105797	Escherichia coli	AA977	AJ479	family	Enterobacteriaceae	family	Enterobacteriaceae	genus	Escherichia	25389419
GCF_904866345.1_MINF_8D_genomic_NZ_LR890612.1	1	-	0.490327523	e72499ea1badbaf11323057759389f66	rep_cluster_2350	CP035723_00002	MOBP,MOBP	NC_020251_00005,NC_019076_00002	-	-	MOBP	NC_017657	mobilizable	CP040072	0.000143503	Escherichia coli	AB446	AK232	multi-phylla	Actinomycetota,Bacillota,Bacteroidota,Pseudomonadota	multi-phylla	Actinomycetota,Bacillota,Bacteroidota,Pseudomonadota	genus	Escherichia	6263753; 17122402; 26802429
GCF_904866345.1_MINF_8D_genomic_NZ_LR890611.1	1	-	0.416677163	ae51ee81251a0611fa2c6c6d8c92bfd3	rep_cluster_2350	CP035723_00002	MOBP,MOBP,MOBP	NC_019076_00002,NC_017321_00002,NC_020251_00005	-	-	MOBP	NZ_CP012498	mobilizable	CP023830	0.000981871	Escherichia coli	AA142	AH776	multi-phylla	Actinomycetota,Bacillota,Bacteroidota,Pseudomonadota	multi-phylla	Actinomycetota,Bacillota,Bacteroidota,Pseudomonadota	genus	Escherichia	6263753; 17122402; 26802429
GCF_904866345.1_MINF_8D_genomic_NZ_LR890610.1	1	-	0.479673025	f19f59312b2ccbbae209277a758b4b48	IncR	000204__CP008701_00115	-	-	-	-	-	-	non-mobilizable	CP045280	0.000215742	Escherichia coli	AB195	AJ866	order	Enterobacterales	order	Enterobacterales	genus	Klebsiella	23711894
GCF_904866345.1_MINF_8D_genomic_NZ_LR890609.1	1	-	0.527590084	73784d89bfdb9f0cfa85368c81a18917	IncK2/Z	KR905388	MOBP	NC_013728_00087	MPF_I	NC_011754_00087,NC_014843_00047,NC_007365_00035,NC_011754_00109,NC_014843_00041,NC_022371_00084,NC_012487_00131,NC_022992_00098,NC_014843_00033	MOBP	CP018984	conjugative	CP009052	0.00956826	Escherichia coli NCCP15648	AA282	AI115	family	Enterobacteriaceae	family	Enterobacteriaceae	genus	Escherichia	30761100
GCF_904866345.1_MINF_8D_genomic_NZ_LR890608.1	1	-	0.462802963	847a60eb312cb915accaea520433d295	rep_cluster_488	001852__AP017612_00001	MOBP	NC_021819_00066	-	-	-	-	mobilizable	CP045278	0.00075568	Escherichia coli	AA747	AJ079	order	Enterobacterales	order	Enterobacterales	-	-	-
GCF_904866345.1_MINF_8D_genomic_NZ_LR890607.1	1	-	0.516293102	d82bd54aebc58200a41524e4fe7de5e3	IncFIA,IncFIA,IncFIB,rep_cluster_2131	000136__AP014877_00014,AF250878,000096__NC_019117_00097,CP030770_00142	MOBF,MOBP	NC_017627_00068,NC_021819_00066	MPF_F	NC_008460_00107,08-5333_00200	MOBF	NZ_CM001473	conjugative	CP021871	0.00334352	Escherichia coli	AA171	AH824	order	Enterobacterales	order	Enterobacterales	order	Enterobacterales	10773089; 11254626; 25389419; 19482926; 19897651; 15781495; 24247128; 20851899; 22511964; 16257053
GCF_904866335.1_INF266_genomic_NZ_LR890650.1	1	-	0.493041553	8fc22bf74bca4103fbd7f15f8f5bad1b	IncR	000204__CP008701_00115	-	-	-	-	MOBF	NZ_CP013834	mobilizable	CP030068	0.0152936	Klebsiella pneumoniae	AB181	AJ820	order	Enterobacterales	order	Enterobacterales	genus	Klebsiella	23711894
GCF_904866335.1_INF266_genomic_NZ_LR890649.1	1	-	0.514046669	ed7df74de003e376483d891b68dda267	IncFIB	000107__CP014778_00094	MOBH	CP023978_00085	-	-	-	-	mobilizable	CP031799	0.0393656	Klebsiella pneumoniae	AA816	AJ186	order	Enterobacterales	order	Enterobacterales	order	Enterobacterales	11254626; 19482926; 15781495; 20851899; 16257053
GCF_904866325.1_INF299_genomic_NZ_LR890639.1	1	-	0.551538627	cb0225d61a42f822751bc1284502045d	ColRNAI_rep_cluster_1857	000003__NC_002119_00001	MOBC	NC_009793_00003	-	-	-	-	mobilizable	CP018348	4.77E-05	Klebsiella pneumoniae	AA941	AJ417	order	Enterobacterales	order	Enterobacterales	genus	Klebsiella	23800906; 24777092
GCF_904866325.1_INF299_genomic_NZ_LR890638.1	1	-	0.527966777	6e4c1beeb2c2af5537b2b504380a9de6	rep_cluster_1	000232__CP012429	-	-	-	-	-	-	non-mobilizable	CP031806	0	Klebsiella pneumoniae	AB531	AK353	family	Enterobacteriaceae	family	Enterobacteriaceae	-	-	-
GCF_904866325.1_INF299_genomic_NZ_LR890637.1	1	-	0.514252126	83c14465b38078ed8bb1e1273fcec629	IncL/M	JN626286	MOBP	NC_004464_00056	MPF_I	NC_004464_00105,NC_005246_00057,NC_019063_00094,NC_019344_00078,NC_004464_00066,NC_004464_00068,NC_019154_00069,NC_005246_00069,NC_004464_00073	-	-	conjugative	CP031805	0	Klebsiella pneumoniae	AA002	AH539	phylum	Pseudomonadota	order	Enterobacterales	phylum	Pseudomonadota	25933288; 22083465; 17698626; 20851899
GCF_904866325.1_INF299_genomic_NZ_LR890636.1	1	-	0.509114583	0c46235898befa48d2d7658c3f2239e0	IncFIA,IncFII	MK878891_00042,LS992172_00069	MOBF	NC_017627_00068	MPF_F	NC_022651_00077,NC_010409_00124,NC_019094_00090,NC_017639_00094,NC_007675_00027,NC_017639_00100,NC_018966_00040,NC_019094_00068,NC_009837_00049,NC_013437_00116,08-5333_00200	MOBF	KX579977	conjugative	CP031804	0	Klebsiella pneumoniae	AA336	AI265	order	Enterobacterales	order	Enterobacterales	order	Enterobacterales	10773089; 25389419; 19897651; 24247128; 20851899; 22511964
GCF_904866325.1_INF299_genomic_NZ_LR890635.1	1	-	0.491455414	3c8dba2893ccd3e14f06bc528de03526	IncFIB	000100__NZ_CP016161_00012	-	-	-	-	-	-	non-mobilizable	CP031803	0	Klebsiella pneumoniae	AC125	AL188	order	Enterobacterales	order	Enterobacterales	order	Enterobacterales	11254626; 19482926; 15781495; 20851899; 16257053
GCF_904866325.1_INF299_genomic_NZ_LR890634.1	1	-	0.526474212	55acb60acc92c29a321a068e0c9774ef	IncC	000092__CP025470	MOBH,MOBH	NC_012885_00072,NC_012690_00071	MPF_F	NC_009140_00071,NC_014170_00023,NC_012885_00083,NC_016974_00085,NC_012885_00091,NC_012885_00167,NC_012885_00088	MOBH	JQ319772	conjugative	CP031802	0	Klebsiella pneumoniae	AA860	AJ265	phylum	Pseudomonadota	class	Gammaproteobacteria	phylum	Pseudomonadota	23800906; 20138094; 19482926; 24567731; 28842132; 20851899; 22290972; 19949054
GCF_904866325.1_INF299_genomic_NZ_LR890633.1	1	-	0.501711012	114e6d15f3b6232af32b97c14216e901	IncFIB,IncFII	000107__CP014778_00094,CP000966	MOBF,MOBF	NC_021231_00058,CP035180_00077	MPF_F	NC_019155_00032,NC_019165_00034,NC_021654_00016,NC_011281_00082,NC_022609_00081,NC_014312_00128,NC_019389_00068,NC_023332_00154,NC_014312_00118,NC_014312_00116,NC_021502_00150,NC_021502_00131	-	-	conjugative	CP031801	0	Klebsiella pneumoniae	AA447	AI526	order	Enterobacterales	order	Enterobacterales	order	Enterobacterales	11254626; 19482926; 15781495; 20851899; 16257053
GCF_904866315.1_INF346_genomic_NZ_LR890647.1	1	-	0.508665511	c179afc99654bd7e380f26dd96722b67	ColRNAI_rep_cluster_1987	CP041116_00002	MOBP	NC_013090_00004	-	-	MOB_unknown	CP016722	mobilizable	CP029433	0.0567566	Klebsiella quasipneumoniae	AA532	AI716	multi-phylla	Actinomycetota,Pseudomonadota	multi-phylla	Actinomycetota,Pseudomonadota	-	-	-
GCF_904866315.1_INF346_genomic_NZ_LR890646.1	1	-	0.488632263	38d6c7b702db5ca03b720ca10f86093a	-	-	-	-	-	-	-	-	non-mobilizable	CP041117	0.23011	Escherichia coli	AA674	AI953	-	-	-	-	-	-	-
GCF_904866315.1_INF346_genomic_NZ_LR890645.1	1	-	0.35056912	2b86c9d31a1fa9dda560c28ac8d6c05a	-	-	-	-	-	-	-	-	non-mobilizable	CP021954	0.026143	Klebsiella pneumoniae	AE809	AO667	-	-	-	-	-	-	-
GCF_904866315.1_INF346_genomic_NZ_LR890644.1	1	-	0.513431071	142c6f6a1d97ceb868849aea4e62d7d7	IncFIA	AF250878	-	-	-	-	MOBF	NZ_CP013834	mobilizable	LT985299	0.0480354	Escherichia coli	AC247	AL358	order	Enterobacterales	order	Enterobacterales	order	Enterobacterales	10773089; 25389419; 19897651; 24247128; 20851899; 22511964
GCF_904866305.1_MINF_2E_genomic_NZ_LR890656.1	1	-	0.501992032	43bb8b543686f266e6ad5fcf67fa89de	Col(MG828)	NC_008486	-	-	-	-	-	-	non-mobilizable	CP023506	0.000680979	Morganella morganii	AB687	AK566	order	Enterobacterales	order	Enterobacterales	genus	Escherichia	30761100
GCF_904866305.1_MINF_2E_genomic_NZ_LR890655.1	1	-	0.499350368	2a3a26b94de24661c9371712686cf089	rep_cluster_2350	CP041342_00001	MOBP	NC_019076_00002	-	-	MOBP	NZ_CP012500	mobilizable	NC_003457	0.0539403	Salmonella enterica subsp. enterica serovar Enteritidis	AB445	AK229	multi-phylla	Actinomycetota,Bacillota,Bacteroidota,Pseudomonadota	multi-phylla	Actinomycetota,Bacillota,Bacteroidota,Pseudomonadota	genus	Escherichia	6263753; 17122402; 26802429
GCF_904866305.1_MINF_2E_genomic_NZ_LR890654.1	1	-	0.473111184	571e1900461ec6a630909a9e0d87c98a	rep_cluster_2350	CP035723_00002	MOBP	NC_019076_00002	-	-	MOBP	MF083142	mobilizable	CP039863	0.0135016	Salmonella enterica subsp. enterica	AB062	AJ622	multi-phylla	Actinomycetota,Bacillota,Bacteroidota,Pseudomonadota	multi-phylla	Actinomycetota,Bacillota,Bacteroidota,Pseudomonadota	genus	Escherichia	6263753; 17122402; 26802429
GCF_904866305.1_MINF_2E_genomic_NZ_LR890653.1	1	-	0.514096432	5b96562e817d8e997af58bc0604918cb	IncI-gamma/K1	KT186369	MOBP	NC_019097	MPF_I	NC_019097_00056,NC_022267_00057,NC_019111_00038,NC_023290_00086,NC_015965_00072,NC_019097_00075,NC_022267_00069,NZ_CM001473_00069,NC_019097_00085	MOBP	DQ916413	conjugative	LT669764	0.0115761	Escherichia coli	AA474	AI596	order	Enterobacterales	family	Enterobacteriaceae	order	Enterobacterales	23333216; 30761100; 25987637; 21470454; 29899511; 20851899
GCF_904866305.1_MINF_2E_genomic_NZ_LR890652.1	1	-	0.495975773	5dc21e09c96af2a3801ffba6408883b6	IncFIA,IncFIB,IncFIC,rep_cluster_2244	CP019055_00116,000095__NZ_CP014273_00094,AP001918,CP033091_00053	MOBF,MOBP	NC_017627_00068,NC_021819_00066	MPF_F	NZ_CM001154_00091,NC_022651_00077,NC_009837_00049,NC_010488_00021,NC_018966_00040,NC_017639_00100,NC_007675_00027,NC_017639_00094,NC_019094_00090,NC_010409_00124,NC_013437_00116,08-5333_00200	MOBF	KU254581	conjugative	CP031107	0.00128842	Escherichia coli	AA176	AH853	order	Enterobacterales	order	Enterobacterales	order	Enterobacterales	10773089; 11254626; 25389419; 30761100; 19482926; 19897651; 28842132; 15781495; 24247128; 20851899; 22511964; 16257053
GCF_904866295.1_KSB2_1C_genomic_NZ_LR890623.1	1	-	0.471400394	56368fc43100fbf3a6b25cc0a698f92e	ColRNAI_rep_cluster_1987,rep_cluster_2358	CP041116_00002,CP000974_00005	-	-	-	-	-	-	non-mobilizable	CP031821	0.000508006	Klebsiella pneumoniae	AA113	AH736	multi-phylla	Actinomycetota,Pseudomonadota	multi-phylla	Actinomycetota,Pseudomonadota	phylum	Pseudomonadota	24096417
GCF_904866295.1_KSB2_1C_genomic_NZ_LR890622.1	1	-	0.422227926	ee74de19ce6e95180e85e642e7133d9e	rep_cluster_2374	CP042625_00002	-	-	-	-	-	-	non-mobilizable	CP033825	0.000409992	Klebsiella sp. FDAARGOS_511	AA130	AH760	family	Enterobacteriaceae	family	Enterobacteriaceae	-	-	-
GCF_904866295.1_KSB2_1C_genomic_NZ_LR890621.1	1	-	0.525508652	36dc9cdd5d8aca518bd5da53fc743356	IncFIB,IncFII,rep_cluster_2183	000107__CP014778_00094,000128__CP023916,CP017721_00179	MOBF,MOBF	NC_021231_00058,CP035180_00077	MPF_F	NC_014312_00141,NC_019165_00034,NC_021654_00016,NC_019389_00080,NC_022609_00081,NC_014312_00128,NC_021231_00085,NC_023332_00154,NC_014312_00118,NC_014312_00116,NC_021502_00150,NC_021502_00131	-	-	conjugative	CP026397	0.0158335	Klebsiella pneumoniae	AA035	AH601	order	Enterobacterales	order	Enterobacterales	order	Enterobacterales	11254626; 20547789; 19482926; 15781495; 20851899; 16257053
GCF_904866285.1_INF344_genomic_NZ_LR890642.1	1	-	0.514862808	8d286c3aa65acc2b7a7ceec44e870808	IncFIB	000107__CP014778_00094	-	-	-	-	-	-	non-mobilizable	CP025683	0.00224371	Klebsiella pneumoniae	AD443	AN002	order	Enterobacterales	order	Enterobacterales	order	Enterobacterales	11254626; 19482926; 15781495; 20851899; 16257053
GCF_904866285.1_INF344_genomic_NZ_LR890641.1	1	-	0.515957	296416d762a188cb208c1ba8075f0ab4	IncFIA,IncFII	AF250878,000124__KP125893_00142	MOBF,MOBF	CP035180_00077,NC_021231_00058	MPF_F	NC_014312_00116,NC_014312_00118,NC_023332_00154,NC_019389_00068,NC_014312_00128,NC_022609_00081,NC_019389_00080,NC_021654_00016,NC_019165_00034,NC_019155_00032,NC_021502_00131,NC_021502_00150	-	-	conjugative	CP012993	0.000981871	Klebsiella pneumoniae	AA452	AI550	order	Enterobacterales	order	Enterobacterales	order	Enterobacterales	10773089; 25389419; 19897651; 24247128; 20851899; 22511964
GCF_904866255.1_INF223_genomic_NZ_LR890597.1	1	-	0.511952948	ba5c5ce5f58bb8d99f55298bd078a52a	IncFII	000119__MF133496_00001	MOBP	NC_021198_00256	MPF_I	NC_021198_00249,NC_021198_00236,NC_021198_00235,NC_021198_00234,NC_021198_00230	-	-	conjugative	CP024461	0.00900687	Klebsiella pneumoniae	AA966	AJ461	order	Enterobacterales	order	Enterobacterales	family	Enterobacteriaceae	20851899
GCF_904866255.1_INF223_genomic_NZ_LR890596.1	1	-	0.532535999	3c0026dcac991965932f82ec1329b7a1	IncFIB,IncFII,IncQ1,rep_cluster_2183	000107__CP014778_00094,000132__HG969996,000195__NC_013728_00014,CP017721_00179	MOBF,MOBF	NC_021231_00058,CP035180_00077	MPF_F	NC_019155_00032,NC_019165_00034,NC_021654_00016,NC_019389_00080,NC_022609_00081,NC_014312_00128,NC_021231_00085,NC_023332_00154,NC_014312_00118,NC_014312_00116,NC_021502_00150,NC_021502_00131	-	-	conjugative	CP015132	0.0084995	Klebsiella pneumoniae	AA457	AI563	phylum	Pseudomonadota	phylum	Pseudomonadota	phylum	Pseudomonadota	11254626; 25389419; 20547789; 2653965; 19482926; 15781495; 20851899; 16257053
GCF_904866235.1_INF122_genomic_NZ_LR890602.1	1	-	0.532577475	0a1f086fe14b57a968278255c394c3fc	ColRNAI_rep_cluster_1987	CP041116_00002	-	-	-	-	-	-	non-mobilizable	CP024491	0.000167546	Klebsiella pneumoniae	AB047	AJ595	multi-phylla	Actinomycetota,Pseudomonadota	multi-phylla	Actinomycetota,Pseudomonadota	-	-	-
GCF_904866235.1_INF122_genomic_NZ_LR890601.1	1	-	0.521027034	7ef4f61f94231f823fda486aebf91c7f	IncFIA,rep_cluster_2183	AF250878,CP017721_00179	-	-	-	-	-	-	non-mobilizable	CP024490	0.00028831	Klebsiella pneumoniae	AA033	AH595	order	Enterobacterales	order	Enterobacterales	order	Enterobacterales	10773089; 25389419; 20547789; 19897651; 24247128; 20851899; 22511964
GCF_904866225.1_MSB1_8G_genomic_NZ_LR890605.1	1	-	0.51744309	bf7b4371d47eec1e4f94809cc328f778	IncFIA,IncFIC	MK878891_00042,CP014493_00001	MOBF	NC_017627_00068	MPF_F	NC_008460_00107,NC_019094_00068,NC_019037_00027,NC_017639_00100,NC_007675_00027,NC_017639_00094,NC_019094_00090,NC_010409_00124,NC_022651_00077,NC_019072_00073,NC_013437_00116	MOBF	NC_017858	conjugative	CP033881	0.0151872	Escherichia coli	AA336	AI265	order	Enterobacterales	order	Enterobacterales	order	Enterobacterales	10773089; 25389419; 19897651; 28842132; 24247128; 20851899; 22511964
GCF_904866225.1_MSB1_8G_genomic_NZ_LR890604.1	1	-	0.515060526	696ca4ca9781f515504754fd9e1122e6	IncFIA,IncFIB,IncFIC,rep_cluster_2131	CP022610_00144,000096__NC_019117_00097,AP001918,CP030770_00142	MOBF,MOBP	NC_017627_00068,NC_021819_00066	MPF_F	NC_008460_00107,NC_019094_00068,NC_019037_00027,NC_017639_00100,NC_007675_00027,NC_017639_00094,NC_019094_00090,NC_010409_00124,NC_022651_00077,NC_013437_00116,08-5333_00200	MOBF	CP016713	conjugative	CP021289	0.000409992	Escherichia coli	AA297	AI140	order	Enterobacterales	order	Enterobacterales	order	Enterobacterales	10773089; 11254626; 25389419; 19482926; 19897651; 28842132; 15781495; 24247128; 20851899; 22511964; 16257053
GCF_904866215.1_INF359_genomic_NZ_LR890618.1	1	-	0.547552679	30111c28b4c9d59f609042988fa8e526	IncFIA,IncFII	AF250878,000124__KP125893_00142	-	-	-	-	-	-	non-mobilizable	CP007735	0.0263104	Klebsiella pneumoniae subsp. pneumoniae KPNIH27	AA050	AH642	order	Enterobacterales	order	Enterobacterales	order	Enterobacterales	10773089; 25389419; 19897651; 24247128; 20851899; 22511964
GCF_904866215.1_INF359_genomic_NZ_LR890617.1	1	-	0.517530655	03d3e3562a129fb86d518fe5d01ccb9d	IncFIB,IncFII,rep_cluster_2392	000107__CP014778_00094,MK649828_00114,CP045830_00002	MOBF,MOBF	NC_021231_00058,CP035180_00077	MPF_F	NC_019155_00032,NC_019165_00034,NC_021654_00016,NC_011281_00082,NC_022609_00081,NC_014312_00128,NC_019389_00068,NC_023332_00154,NC_014312_00118,NC_014312_00116,NC_021502_00150,NC_021502_00131	-	-	conjugative	MG764551	0.000855821	Klebsiella pneumoniae	AA276	AI081	multi-phylla	Actinomycetota,Pseudomonadota	multi-phylla	Actinomycetota,Pseudomonadota	order	Enterobacterales	11254626; 19482926; 15781495; 20851899; 16257053
GCF_904866205.1_INF145_genomic_NZ_LR890586.1	1	-	0.532327101	75e1a90fac097bc9008cad2243434afa	ColRNAI_rep_cluster_1987	CP041116_00002	MOBP	NC_016979_00005	-	-	MOBP	NZ_CP008718	mobilizable	CP041088	0.0379382	Klebsiella pneumoniae	AA521	AI697	multi-phylla	Actinomycetota,Pseudomonadota	multi-phylla	Actinomycetota,Pseudomonadota	-	-	-
GCF_904866205.1_INF145_genomic_NZ_LR890585.1	1	-	0.490288803	fc82a42143fe69de58e7f3f97dde8f60	-	-	-	-	-	-	-	-	non-mobilizable	CP018667	0.133864	Klebsiella pneumoniae	AH006	AR062	-	-	-	-	-	-	-
GCF_904866205.1_INF145_genomic_NZ_LR890584.1	1	-	0.496138935	e01cfd7d7cbc656e95f54867242a2b86	IncFIB,IncFII,rep_cluster_2183	000107__CP014778_00094,000126__FO834904,CP017721_00179	MOBF,MOBF	NC_021231_00058,CP035180_00077	MPF_F	NC_019155_00032,NC_019165_00034,NC_021654_00016,NC_019389_00080,NC_022609_00081,NC_014312_00128,NC_021231_00085,NC_023332_00154,NC_014312_00118,NC_014312_00116,NC_021502_00150,NC_021502_00131	-	-	conjugative	CP009275	0.0399018	Klebsiella variicola	AA442	AI518	order	Enterobacterales	order	Enterobacterales	order	Enterobacterales	11254626; 20547789; 19482926; 15781495; 20851899; 16257053
GCF_904866195.1_INF327_genomic_NZ_LR890575.1	1	-	0.563450202	24177aab3f7382c8226566487760f11a	ColRNAI_rep_cluster_1987	CP041116_00002	MOBP	NC_013090_00004	-	-	MOB_unknown	CP016722	mobilizable	CP024503	0	Klebsiella pneumoniae	AA531	AI714	multi-phylla	Actinomycetota,Pseudomonadota	multi-phylla	Actinomycetota,Pseudomonadota	-	-	-
GCF_904866195.1_INF327_genomic_NZ_LR890574.1	1	-	0.353100394	4229e5b1a8fda39288ba17826db8bb87	-	-	MOBQ	CP024518_00006	-	-	-	-	mobilizable	CP024518	0.000167546	Klebsiella pneumoniae	AF471	AP422	genus	Klebsiella	genus	Klebsiella	-	-	-
GCF_904866195.1_INF327_genomic_NZ_LR890573.1	1	-	0.441920442	9fe86c2f0b3471ebc824eff6a6e8e8a1	IncFIB	CP024497_00001	MOBH	NC_016980_00239	MPF_F	NC_016980_00240,NC_018107_00101,NC_016980_00110,NC_016980_00109,NC_018107_00235,NC_023911_00309,NC_016980_00099	-	-	conjugative	CP024497	0	Klebsiella pneumoniae	AA404	AI432	order	Enterobacterales	order	Enterobacterales	order	Enterobacterales	11254626; 19482926; 15781495; 20851899; 16257053
GCF_904866195.1_INF327_genomic_NZ_LR890572.1	1	-	0.522639778	c8806222f071ef62f456725055d61990	IncFIB,IncFII	000107__CP014778_00094,000124__KP125893_00142	MOBF,MOBF	NC_021231_00058,CP035180_00077	MPF_F	NC_019155_00032,NC_019165_00034,NC_021654_00016,NC_011281_00082,NC_022609_00081,NC_014312_00128,NC_019389_00068,NC_023332_00154,NC_014312_00118,NC_014312_00116,NC_021502_00150,NC_021502_00131	-	-	conjugative	CP024516	0	Klebsiella pneumoniae	AA277	AI089	order	Enterobacterales	order	Enterobacterales	order	Enterobacterales	11254626; 19482926; 15781495; 20851899; 16257053
GCF_904865845.1_INF302_genomic_NZ_LR890561.1	1	-	0.514613779	9b09ec3476b205817c80274d43a0c4c2	rep_cluster_2335,rep_cluster_2358	KU302809_00001,CP000974_00005	-	-	-	-	MOBP	CP018223	mobilizable	CP024520	0.000508006	Klebsiella pneumoniae	AB043	AJ583	multi-phylla	Actinomycetota,Bacillota,Pseudomonadota	multi-phylla	Actinomycetota,Bacillota,Pseudomonadota	phylum	Pseudomonadota	24096417; 20008783
GCF_904865845.1_INF302_genomic_NZ_LR890560.1	1	-	0.563450202	1a3c4dfd68cf2aaff3fd2df449daa417	ColRNAI_rep_cluster_1987,rep_cluster_2358	CP041116_00002,CP000974_00005	MOBP	NC_013090_00004	-	-	MOB_unknown	CP016722	mobilizable	CP044112	0.000143503	Klebsiella michiganensis	AA531	AI714	multi-phylla	Actinomycetota,Pseudomonadota	multi-phylla	Actinomycetota,Pseudomonadota	phylum	Pseudomonadota	24096417
GCF_904865845.1_INF302_genomic_NZ_LR890559.1	1	-	0.353100394	5139915050ad0404784e5292d13635d0	-	-	MOBQ	CP024518_00006	-	-	-	-	mobilizable	CP024518	0.000215742	Klebsiella pneumoniae	AF471	AP422	genus	Klebsiella	genus	Klebsiella	-	-	-
GCF_904865845.1_INF302_genomic_NZ_LR890558.1	1	-	0.531147724	96d07e15a469ef8b440669627af1d741	rep_cluster_1	000232__CP012429	-	-	-	-	-	-	non-mobilizable	CP031794	0.00282712	Klebsiella pneumoniae	AB531	AK353	family	Enterobacteriaceae	family	Enterobacteriaceae	-	-	-
GCF_904865845.1_INF302_genomic_NZ_LR890557.1	1	-	0.524944353	bf5accdb6bc86efeed6060263940168b	IncFIB,IncFII	000107__CP014778_00094,000124__KP125893_00142	MOBF,MOBF	NC_021231_00058,CP035180_00077	MPF_F	NC_019155_00032,NC_019165_00034,NC_021654_00016,NC_011281_00082,NC_022609_00081,NC_014312_00128,NC_019389_00068,NC_023332_00154,NC_014312_00118,NC_014312_00116,NC_021502_00150,NC_021502_00131	-	-	conjugative	CP024500	0	Klebsiella pneumoniae	AA277	AI089	order	Enterobacterales	order	Enterobacterales	order	Enterobacterales	11254626; 19482926; 15781495; 20851899; 16257053
GCF_904865835.1_MSB1_9I_genomic_NZ_LR890511.1	1	-	0.509995966	d37fd722b25db6494f1efcb67f868718	IncFIA,IncFIC	MK878891_00042,AY458016	MOBF	NC_017627_00068	MPF_F	NC_022651_00077,NC_010409_00124,NC_019094_00090,NC_017639_00094,NC_007675_00027,NC_017639_00100,NC_018966_00040,NC_019094_00068,NC_010719_00097,NC_008460_00107,NC_013437_00116,08-5333_00200	-	-	conjugative	CP033629	0.0110007	Klebsiella pneumoniae	AA338	AI281	order	Enterobacterales	order	Enterobacterales	order	Enterobacterales	10773089; 25389419; 19897651; 28842132; 24247128; 20851899; 22511964
GCF_904865835.1_MSB1_9I_genomic_NZ_LR890510.1	1	-	0.510316149	8fecb50b6cadd36ecfcc668b820f196b	IncFIA,IncFII	MK878891_00042,LS992172_00069	MOBF	NC_017627_00068	MPF_F	NC_022651_00077,NC_010409_00124,NC_019094_00090,NC_017639_00094,NC_007675_00027,NC_017639_00100,NC_018966_00040,NC_019094_00068,NC_009837_00049,NC_013437_00116,08-5333_00200	MOBF	KX579977	conjugative	LT174531	0.00165343	Shigella sonnei	AA336	AI265	order	Enterobacterales	order	Enterobacterales	order	Enterobacterales	10773089; 25389419; 19897651; 24247128; 20851899; 22511964
GCF_904865835.1_MSB1_9I_genomic_NZ_LR890509.1	1	-	0.490781339	8a8087a6ea2e9c903cf384b007112d87	IncFIB,IncFIC,rep_cluster_2244	000096__NC_019117_00097,AP001918,CP033091_00053	MOBF	NC_017627_00068	MPF_F	NC_009837_00049,NC_010488_00021,NC_018966_00040,NC_017639_00100,NC_007675_00027,NC_017639_00094,NC_019094_00090,NC_010409_00124,NC_022651_00077,NC_013437_00116,08-5333_00200	MOBF	CP000430	conjugative	CP024151	0.0414262	Escherichia coli	AA316	AI199	order	Enterobacterales	order	Enterobacterales	order	Enterobacterales	11254626; 30761100; 19482926; 28842132; 15781495; 20851899; 16257053
GCF_904865825.1_INF018_genomic_NZ_LR890499.1	1	-	0.514613779	f8270e6ab0854b58d9a104c6668f1c33	rep_cluster_2335,rep_cluster_2358	KU302809_00001,CP000974_00005	-	-	-	-	MOBP	CP018223	mobilizable	CP024520	0.000483446	Klebsiella pneumoniae	AB043	AJ583	multi-phylla	Actinomycetota,Bacillota,Pseudomonadota	multi-phylla	Actinomycetota,Bacillota,Pseudomonadota	phylum	Pseudomonadota	24096417; 20008783
GCF_904865825.1_INF018_genomic_NZ_LR890498.1	1	-	0.463215259	698b86fd9c986abf4acdc8ff8cb65d3f	rep_cluster_2373,rep_cluster_2374	LT985313_00005,CP042625_00002	-	-	-	-	-	-	non-mobilizable	CP024506	0.000880953	Klebsiella pneumoniae	AA114	AH738	order	Enterobacterales	order	Enterobacterales	genus	Klebsiella	26169555
GCF_904865825.1_INF018_genomic_NZ_LR890497.1	1	-	0.668990704	dc5de0eaf5c3ba42f93d36be1d0e3a02	-	-	-	-	-	-	-	-	non-mobilizable	CP024505	0.000215742	Klebsiella pneumoniae	AG934	AQ990	-	-	-	-	-	-	-
GCF_904865825.1_INF018_genomic_NZ_LR890496.1	1	-	0.563450202	1a3c4dfd68cf2aaff3fd2df449daa417	ColRNAI_rep_cluster_1987,rep_cluster_2358	CP041116_00002,CP000974_00005	MOBP	NC_013090_00004	-	-	MOB_unknown	CP016722	mobilizable	CP044112	0.000143503	Klebsiella michiganensis	AA531	AI714	multi-phylla	Actinomycetota,Pseudomonadota	multi-phylla	Actinomycetota,Pseudomonadota	phylum	Pseudomonadota	24096417
GCF_904865825.1_INF018_genomic_NZ_LR890495.1	1	-	0.472245703	3a79e6f167e5b421ecfb14412651440b	ColRNAI_rep_cluster_1987,ColRNAI_rep_cluster_1987	CP024554_00008,CP041116_00002	-	-	-	-	-	-	non-mobilizable	CP033759	0.0034604	Klebsiella pneumoniae	AA113	AH736	multi-phylla	Actinomycetota,Pseudomonadota	multi-phylla	Actinomycetota,Pseudomonadota	-	-	-
GCF_904865825.1_INF018_genomic_NZ_LR890494.1	1	-	0.474542953	9d1c303c6fcab7a1f1c50caefe5c30eb	rep_cluster_2335,rep_cluster_2358	EF088686_00008,CP000974_00005	MOBP,MOBP	NC_019986_00002,NC_001848_00006	-	-	MOBP	CP008720	mobilizable	CP024493	0.0305785	Klebsiella pneumoniae	AB045	AJ589	multi-phylla	Actinomycetota,Bacillota,Pseudomonadota	multi-phylla	Actinomycetota,Bacillota,Pseudomonadota	phylum	Pseudomonadota	24096417; 20008783
GCF_904865815.1_INF281_genomic_NZ_LR890522.1	1	-	0.551538627	9d0dbe5ef9a4002fa0a3b23947c04d22	ColRNAI_rep_cluster_1857	000003__NC_002119_00001	MOBC	NC_009793_00003	-	-	-	-	mobilizable	CP018348	7.16E-05	Klebsiella pneumoniae	AA941	AJ417	order	Enterobacterales	order	Enterobacterales	genus	Klebsiella	23800906; 24777092
GCF_904865815.1_INF281_genomic_NZ_LR890521.1	1	-	0.527890551	6bd84ffdbd968ada06361d64701af863	rep_cluster_1	000232__CP012429	-	-	-	-	-	-	non-mobilizable	CP031806	0	Klebsiella pneumoniae	AB531	AK353	family	Enterobacteriaceae	family	Enterobacteriaceae	-	-	-
GCF_904865815.1_INF281_genomic_NZ_LR890520.1	1	-	0.514252126	83c14465b38078ed8bb1e1273fcec629	IncL/M	JN626286	MOBP	NC_004464_00056	MPF_I	NC_004464_00105,NC_005246_00057,NC_019063_00094,NC_019344_00078,NC_004464_00066,NC_004464_00068,NC_019154_00069,NC_005246_00069,NC_004464_00073	-	-	conjugative	CP031805	0	Klebsiella pneumoniae	AA002	AH539	phylum	Pseudomonadota	order	Enterobacterales	phylum	Pseudomonadota	25933288; 22083465; 17698626; 20851899
GCF_904865815.1_INF281_genomic_NZ_LR890519.1	1	-	0.509114583	0c46235898befa48d2d7658c3f2239e0	IncFIA,IncFII	MK878891_00042,LS992172_00069	MOBF	NC_017627_00068	MPF_F	NC_022651_00077,NC_010409_00124,NC_019094_00090,NC_017639_00094,NC_007675_00027,NC_017639_00100,NC_018966_00040,NC_019094_00068,NC_009837_00049,NC_013437_00116,08-5333_00200	MOBF	KX579977	conjugative	CP031804	0	Klebsiella pneumoniae	AA336	AI265	order	Enterobacterales	order	Enterobacterales	order	Enterobacterales	10773089; 25389419; 19897651; 24247128; 20851899; 22511964
GCF_904865815.1_INF281_genomic_NZ_LR890518.1	1	-	0.491455414	3c8dba2893ccd3e14f06bc528de03526	IncFIB	000100__NZ_CP016161_00012	-	-	-	-	-	-	non-mobilizable	CP031803	0	Klebsiella pneumoniae	AC125	AL188	order	Enterobacterales	order	Enterobacterales	order	Enterobacterales	11254626; 19482926; 15781495; 20851899; 16257053
GCF_904865815.1_INF281_genomic_NZ_LR890517.1	1	-	0.526474212	55acb60acc92c29a321a068e0c9774ef	IncC	000092__CP025470	MOBH,MOBH	NC_012885_00072,NC_012690_00071	MPF_F	NC_009140_00071,NC_014170_00023,NC_012885_00083,NC_016974_00085,NC_012885_00091,NC_012885_00167,NC_012885_00088	MOBH	JQ319772	conjugative	CP031802	0	Klebsiella pneumoniae	AA860	AJ265	phylum	Pseudomonadota	class	Gammaproteobacteria	phylum	Pseudomonadota	23800906; 20138094; 19482926; 24567731; 28842132; 20851899; 22290972; 19949054
GCF_904865815.1_INF281_genomic_NZ_LR890516.1	1	-	0.501704813	798bec505d425d2fd6732602e94e37fd	IncFIB,IncFII	000107__CP014778_00094,CP000966	MOBF,MOBF	NC_021231_00058,CP035180_00077	MPF_F	NC_019155_00032,NC_019165_00034,NC_021654_00016,NC_011281_00082,NC_022609_00081,NC_014312_00128,NC_019389_00068,NC_023332_00154,NC_014312_00118,NC_014312_00116,NC_021502_00150,NC_021502_00131	-	-	conjugative	CP031801	0	Klebsiella pneumoniae	AA447	AI526	order	Enterobacterales	order	Enterobacterales	order	Enterobacterales	11254626; 19482926; 15781495; 20851899; 16257053
GCF_904865805.1_INF144_genomic_NZ_LR890570.1	1	-	0.516896073	071b9961d12c1cd2e1bb9d521a5e1d53	IncFIB,IncFII	000107__CP014778_00094,MK649828_00114	MOBF,MOBF	NC_021231_00058,CP035180_00077	MPF_F	NC_014312_00141,NC_019165_00034,NC_021654_00016,NC_011281_00082,NC_022609_00081,NC_014312_00128,NC_019389_00068,NC_023332_00154,NC_014312_00118,NC_014312_00116,NC_021502_00150,NC_021502_00131	-	-	conjugative	CP030071	0.0010072	Klebsiella pneumoniae	AA277	AI090	order	Enterobacterales	order	Enterobacterales	order	Enterobacterales	11254626; 19482926; 15781495; 20851899; 16257053
GCF_904865795.1_KSB2_10B_genomic_NZ_LR890489.1	1	-	0.514613779	ad052bd352e75cea720ce72e2728357f	rep_cluster_2335,rep_cluster_2358	KU302809_00001,CP000974_00005	-	-	-	-	MOBP	CP018223	mobilizable	CP024520	0.000458924	Klebsiella pneumoniae	AB043	AJ583	multi-phylla	Actinomycetota,Bacillota,Pseudomonadota	multi-phylla	Actinomycetota,Bacillota,Pseudomonadota	phylum	Pseudomonadota	24096417; 20008783
GCF_904865795.1_KSB2_10B_genomic_NZ_LR890488.1	1	-	0.563450202	56f4bf80b263824d7bb21b7972677eb6	ColRNAI_rep_cluster_1987,rep_cluster_2358	CP041116_00002,CP000974_00005	MOBP	NC_013090_00004	-	-	MOB_unknown	CP016722	mobilizable	CP024519	0	Klebsiella pneumoniae	AA531	AI714	multi-phylla	Actinomycetota,Pseudomonadota	multi-phylla	Actinomycetota,Pseudomonadota	phylum	Pseudomonadota	24096417
GCF_904865795.1_KSB2_10B_genomic_NZ_LR890487.1	1	-	0.353100394	47ca3ce92dffad7660f31ee1fac0fbbc	-	-	MOBQ	CP024518_00006	-	-	-	-	mobilizable	CP024518	0.000239895	Klebsiella pneumoniae	AF471	AP422	genus	Klebsiella	genus	Klebsiella	-	-	-
GCF_904865795.1_KSB2_10B_genomic_NZ_LR890486.1	1	-	0.531147724	f67760a128e566f097d8c54cb94ba1a2	rep_cluster_1	000232__CP012429	-	-	-	-	-	-	non-mobilizable	CP031794	0.00282712	Klebsiella pneumoniae	AB531	AK353	family	Enterobacteriaceae	family	Enterobacteriaceae	-	-	-
GCF_904865795.1_KSB2_10B_genomic_NZ_LR890485.1	1	-	0.524944353	bf5accdb6bc86efeed6060263940168b	IncFIB,IncFII	000107__CP014778_00094,000124__KP125893_00142	MOBF,MOBF	NC_021231_00058,CP035180_00077	MPF_F	NC_019155_00032,NC_019165_00034,NC_021654_00016,NC_011281_00082,NC_022609_00081,NC_014312_00128,NC_019389_00068,NC_023332_00154,NC_014312_00118,NC_014312_00116,NC_021502_00150,NC_021502_00131	-	-	conjugative	CP024500	0	Klebsiella pneumoniae	AA277	AI089	order	Enterobacterales	order	Enterobacterales	order	Enterobacterales	11254626; 19482926; 15781495; 20851899; 16257053
GCF_904865785.1_INF142_genomic_NZ_LR890553.1	1	-	0.464836601	09fa74c20ad53c032a25ee4e5513cdda	rep_cluster_2335	KU302809_00001	-	-	-	-	MOB_unknown	CP016722	mobilizable	CP024575	0.000167546	Klebsiella pneumoniae	AA102	AH719	multi-phylla	Actinomycetota,Bacillota,Pseudomonadota	multi-phylla	Actinomycetota,Bacillota,Pseudomonadota	order	Enterobacterales	20008783
GCF_904865785.1_INF142_genomic_NZ_LR890552.1	1	-	0.437982833	085b971f63620e00dd490ed651e317a7	ColRNAI_rep_cluster_1987	CP024554_00008	-	-	-	-	-	-	non-mobilizable	CP024532	9.55E-05	Klebsiella pneumoniae	AA120	AH747	multi-phylla	Actinomycetota,Pseudomonadota	multi-phylla	Actinomycetota,Pseudomonadota	-	-	-
GCF_904865785.1_INF142_genomic_NZ_LR890551.1	1	-	0.472477549	20180b8d16d08b56a1f21311cd2a2394	ColRNAI_rep_cluster_1987	CP024554_00008	-	-	-	-	-	-	non-mobilizable	CP024561	0.0202797	Klebsiella pneumoniae	AA117	AH742	multi-phylla	Actinomycetota,Pseudomonadota	multi-phylla	Actinomycetota,Pseudomonadota	-	-	-
GCF_904865785.1_INF142_genomic_NZ_LR890550.1	1	-	0.506810678	10aab1bd59433d19d3f989f7d5fdcc45	IncFIA,IncR,rep_cluster_1418	AF250878,000207__CP025517,000759__NC_013950_00034	-	-	-	-	MOBF	NZ_CP016035	mobilizable	CP024566	0	Klebsiella pneumoniae	AA553	AI759	order	Enterobacterales	order	Enterobacterales	order	Enterobacterales	10773089; 16940067; 25389419; 19897651; 23711894; 24247128; 20851899; 22511964
GCF_904865785.1_INF142_genomic_NZ_LR890549.1	1	-	0.522807777	18687ce92adfece07ff80b18a1b306f8	IncFIB,IncFII,rep_cluster_2183	000107__CP014778_00094,000132__HG969996,CP017721_00179	MOBF,MOBF	NC_021231_00058,CP035180_00077	MPF_F	NC_019155_00032,NC_019165_00034,NC_021654_00016,NC_019389_00080,NC_022609_00081,NC_014312_00128,NC_021654_00004,NC_023332_00154,NC_014312_00118,NC_014312_00116,NC_021502_00150,NC_021502_00131	-	-	conjugative	CP024551	0	Klebsiella pneumoniae	AA274	AI067	order	Enterobacterales	order	Enterobacterales	order	Enterobacterales	11254626; 20547789; 19482926; 15781495; 20851899; 16257053
GCF_904865785.1_INF142_genomic_NZ_LR890548.1	1	-	0.53062805	fa71726dbce32d5a2e61804f6277311c	IncC	000092__CP025470	MOBH,MOBH	NC_012885_00072,NC_012690_00071	MPF_F	NC_009140_00071,NC_014170_00023,NC_012885_00083,NC_016974_00085,NC_012885_00091,NC_023291_00077,NC_012885_00167,NC_008612_00190,NC_012885_00088	MOBH	JQ319772	conjugative	CP024564	4.77E-05	Klebsiella pneumoniae	AA860	AJ266	phylum	Pseudomonadota	class	Gammaproteobacteria	phylum	Pseudomonadota	23800906; 20138094; 19482926; 24567731; 28842132; 20851899; 22290972; 19949054
GCF_904865765.1_KSB2_9A_genomic_NZ_LR890568.1	1	-	0.514613779	8d0fe90a912b65c998bb721f61fd7219	rep_cluster_2335,rep_cluster_2335	KJ541069_00010,KU302809_00001	-	-	-	-	MOBP	CP018223	mobilizable	CP024520	0.000143503	Klebsiella pneumoniae	AB043	AJ583	multi-phylla	Actinomycetota,Bacillota,Pseudomonadota	multi-phylla	Actinomycetota,Bacillota,Pseudomonadota	order	Enterobacterales	20008783
GCF_904865765.1_KSB2_9A_genomic_NZ_LR890567.1	1	-	0.563450202	be3b42516136558120d7592731fd4fb6	ColRNAI_rep_cluster_1987	CP041116_00002	MOBP	NC_013090_00004	-	-	MOB_unknown	CP016722	mobilizable	CP016867	0.000191626	Salmonella enterica subsp. enterica serovar Typhimurium str. CDC 2010K-1587	AA531	AI714	multi-phylla	Actinomycetota,Pseudomonadota	multi-phylla	Actinomycetota,Pseudomonadota	-	-	-
GCF_904865765.1_KSB2_9A_genomic_NZ_LR890566.1	1	-	0.353100394	84111c52ea50c662942fe1fea9fe8f8d	-	-	MOBQ	CP024518_00006	-	-	-	-	mobilizable	CP024518	0.000239895	Klebsiella pneumoniae	AF471	AP422	genus	Klebsiella	genus	Klebsiella	-	-	-
GCF_904865765.1_KSB2_9A_genomic_NZ_LR890565.1	1	-	0.525646071	f26e586809d6ccdd345d284f3859d9b6	IncFIB,IncFII	000107__CP014778_00094,000124__KP125893_00142	MOBF,MOBF	NC_021231_00058,CP035180_00077	MPF_F	NC_019155_00032,NC_019165_00034,NC_021654_00016,NC_011281_00082,NC_022609_00081,NC_014312_00128,NC_019389_00068,NC_023332_00154,NC_014312_00118,NC_014312_00116,NC_021502_00150,NC_021502_00131	-	-	conjugative	CP024500	0.00123693	Klebsiella pneumoniae	AA277	AI089	order	Enterobacterales	order	Enterobacterales	order	Enterobacterales	11254626; 19482926; 15781495; 20851899; 16257053
GCF_904865755.1_INF341_genomic_NZ_LR890492.1	1	-	0.551646223	062ba3c7c76459785c1f67368400167c	ColRNAI_rep_cluster_1857	000003__NC_002119_00001	MOBC	NC_009793_00003	-	-	-	-	mobilizable	CP018348	0.000119496	Klebsiella pneumoniae	AA941	AJ417	order	Enterobacterales	order	Enterobacterales	genus	Klebsiella	23800906; 24777092
GCF_904865755.1_INF341_genomic_NZ_LR890491.1	1	-	0.53239239	d44dc99cd5f68900f25f871d5486bb61	IncFIB,IncFII,rep_cluster_2183	000107__CP014778_00094,000132__HG969996,CP017721_00179	MOBF,MOBF	NC_021231_00058,CP035180_00077	MPF_F	NC_019155_00032,NC_019165_00034,NC_021654_00016,NC_019389_00080,NC_022609_00081,NC_014312_00128,NC_021654_00004,NC_023332_00154,NC_014312_00118,NC_014312_00116,NC_021502_00150,NC_021502_00131	-	-	conjugative	CP029136	0.00635099	Klebsiella pneumoniae	AA275	AI074	order	Enterobacterales	order	Enterobacterales	order	Enterobacterales	11254626; 20547789; 19482926; 15781495; 20851899; 16257053
GCF_904865745.1_INF247_genomic_NZ_LR890563.1	1	-	0.516673768	d18e85cdea3e462ec7f1fdd7a584b3d3	IncFIA,IncFIA,IncFIB,IncFIC,rep_cluster_2131	MK878891_00042,AF250878,000096__NC_019117_00097,CP014493_00001,CP030770_00142	MOBF,MOBP	NC_017627_00068,NC_021819_00066	MPF_F	NC_008460_00107,NC_019094_00068,NC_018966_00040,NC_017639_00100,NC_007675_00027,NC_017639_00094,NC_019094_00090,NC_010409_00124,NC_022651_00077,NC_019072_00073,NC_013437_00116	MOBP	AP014804	conjugative	CP009233	4.77E-05	Escherichia coli	AA171	AH825	order	Enterobacterales	order	Enterobacterales	order	Enterobacterales	10773089; 11254626; 25389419; 19482926; 19897651; 28842132; 15781495; 24247128; 20851899; 22511964; 16257053
GCF_904865735.1_INF361_genomic_NZ_LR890530.1	1	-	0.543540125	4ce4835fb1c5a4d84e962318b241deaf	rep_cluster_2335,rep_cluster_2358	KU302809_00001,CP000974_00005	MOBP	NC_019986_00002	-	-	MOBP	HQ328804	mobilizable	CP024493	0.000239895	Klebsiella pneumoniae	AB045	AJ589	multi-phylla	Actinomycetota,Bacillota,Pseudomonadota	multi-phylla	Actinomycetota,Bacillota,Pseudomonadota	phylum	Pseudomonadota	24096417; 20008783
GCF_904865735.1_INF361_genomic_NZ_LR890529.1	1	-	0.514855382	22549106876a8f6876e19e836e8c3fcb	IncFIB	000107__CP014778_00094	-	-	-	-	-	-	non-mobilizable	CP025683	0.00224371	Klebsiella pneumoniae	AD443	AN002	order	Enterobacterales	order	Enterobacterales	order	Enterobacterales	11254626; 19482926; 15781495; 20851899; 16257053
GCF_904865735.1_INF361_genomic_NZ_LR890528.1	1	-	0.515962254	7b1a9368c50be1398964548620910afc	IncFIA,IncFII	AF250878,000124__KP125893_00142	MOBF,MOBF	CP035180_00077,NC_021231_00058	MPF_F	NC_014312_00116,NC_014312_00118,NC_023332_00154,NC_019389_00068,NC_014312_00128,NC_022609_00081,NC_019389_00080,NC_021654_00016,NC_019165_00034,NC_019155_00032,NC_021502_00131,NC_021502_00150	-	-	conjugative	CP012988	0.0010072	Klebsiella pneumoniae	AA452	AI550	order	Enterobacterales	order	Enterobacterales	order	Enterobacterales	10773089; 25389419; 19897651; 24247128; 20851899; 22511964
GCF_904865725.1_MINF_4A_genomic_NZ_LR890526.1	1	-	0.618181181	dfc7b68826124de3bbfda5a9c2734563	rep_cluster_1467	000807__CP001505_00003	MOBF	NC_008545_00173	MPF_F	NC_008545_00032,NC_015377_00020,NC_015377_00026,NC_008545_00024,NC_008545_00023,NC_008545_00021,NC_008545_00015,NC_008545_00008,NC_008545_00007,NC_008545_00006,NC_008545_00016,NC_008545_00172	-	-	conjugative	CP028810	0.0145076	Burkholderia contaminans	AD979	AN677	genus	Burkholderia	genus	Burkholderia	-	-	-
GCF_904865715.1_KSB1_5H_genomic_NZ_LR890507.1	1	-	0.551538627	7c4d966b0d2cb262f7b9cced95a31b7d	ColRNAI_rep_cluster_1857	000003__NC_002119_00001	MOBC	NC_009793_00003	-	-	-	-	mobilizable	CP018348	0	Klebsiella pneumoniae	AA941	AJ417	order	Enterobacterales	order	Enterobacterales	genus	Klebsiella	23800906; 24777092
GCF_904865715.1_KSB1_5H_genomic_NZ_LR890506.1	1	-	0.527890551	e202117a41f37e29b217dcc9e23f2799	rep_cluster_1	000232__CP012429	-	-	-	-	-	-	non-mobilizable	CP031806	0	Klebsiella pneumoniae	AB531	AK353	family	Enterobacteriaceae	family	Enterobacteriaceae	-	-	-
GCF_904865715.1_KSB1_5H_genomic_NZ_LR890505.1	1	-	0.514252126	83c14465b38078ed8bb1e1273fcec629	IncL/M	JN626286	MOBP	NC_004464_00056	MPF_I	NC_004464_00105,NC_005246_00057,NC_019063_00094,NC_019344_00078,NC_004464_00066,NC_004464_00068,NC_019154_00069,NC_005246_00069,NC_004464_00073	-	-	conjugative	CP031805	0	Klebsiella pneumoniae	AA002	AH539	phylum	Pseudomonadota	order	Enterobacterales	phylum	Pseudomonadota	25933288; 22083465; 17698626; 20851899
GCF_904865715.1_KSB1_5H_genomic_NZ_LR890504.1	1	-	0.509114583	0c46235898befa48d2d7658c3f2239e0	IncFIA,IncFII	MK878891_00042,LS992172_00069	MOBF	NC_017627_00068	MPF_F	NC_022651_00077,NC_010409_00124,NC_019094_00090,NC_017639_00094,NC_007675_00027,NC_017639_00100,NC_018966_00040,NC_019094_00068,NC_009837_00049,NC_013437_00116,08-5333_00200	MOBF	KX579977	conjugative	CP031804	0	Klebsiella pneumoniae	AA336	AI265	order	Enterobacterales	order	Enterobacterales	order	Enterobacterales	10773089; 25389419; 19897651; 24247128; 20851899; 22511964
GCF_904865715.1_KSB1_5H_genomic_NZ_LR890503.1	1	-	0.491455414	3c8dba2893ccd3e14f06bc528de03526	IncFIB	000100__NZ_CP016161_00012	-	-	-	-	-	-	non-mobilizable	CP031803	0	Klebsiella pneumoniae	AC125	AL188	order	Enterobacterales	order	Enterobacterales	order	Enterobacterales	11254626; 19482926; 15781495; 20851899; 16257053
GCF_904865715.1_KSB1_5H_genomic_NZ_LR890502.1	1	-	0.526458616	0f86805342ec127379addda39b881e4f	IncC	000092__CP025470	MOBH,MOBH	NC_012885_00072,NC_012690_00071	MPF_F	NC_009140_00071,NC_014170_00023,NC_012885_00083,NC_016974_00085,NC_012885_00091,NC_012885_00167,NC_012885_00088	MOBH	JQ319772	conjugative	CP031802	4.77E-05	Klebsiella pneumoniae	AA860	AJ265	phylum	Pseudomonadota	class	Gammaproteobacteria	phylum	Pseudomonadota	23800906; 20138094; 19482926; 24567731; 28842132; 20851899; 22290972; 19949054
GCF_904865715.1_KSB1_5H_genomic_NZ_LR890501.1	1	-	0.501717212	b2fa1c5ea306f45251452635db2beabe	IncFIB,IncFII	000107__CP014778_00094,CP000966	MOBF,MOBF	NC_021231_00058,CP035180_00077	MPF_F	NC_019155_00032,NC_019165_00034,NC_021654_00016,NC_011281_00082,NC_022609_00081,NC_014312_00128,NC_019389_00068,NC_023332_00154,NC_014312_00118,NC_014312_00116,NC_021502_00150,NC_021502_00131	-	-	conjugative	CP031801	0	Klebsiella pneumoniae	AA447	AI526	order	Enterobacterales	order	Enterobacterales	order	Enterobacterales	11254626; 19482926; 15781495; 20851899; 16257053
GCF_904865695.1_INF319_genomic_NZ_LR890546.1	1	-	0.517687255	62db90154e45a8be04c8094744165f50	IncFIA,rep_cluster_1418	AF250878,000759__NC_013950_00034	-	-	-	-	MOBF	NZ_CP016035	mobilizable	CP028782	0.0280449	Klebsiella pneumoniae subsp. pneumoniae	AA556	AI768	order	Enterobacterales	order	Enterobacterales	order	Enterobacterales	10773089; 16940067; 25389419; 19897651; 24247128; 20851899; 22511964
GCF_904865695.1_INF319_genomic_NZ_LR890545.1	1	-	0.535301617	5d1f09f0e00d00ff1d25ba3b0b0b6f39	IncR	000204__CP008701_00115	-	-	-	-	MOBF	NZ_CP016035	mobilizable	CP026720	0.0203459	Enterobacter cloacae	AA050	AH645	order	Enterobacterales	order	Enterobacterales	genus	Klebsiella	23711894
GCF_904865695.1_INF319_genomic_NZ_LR890544.1	1	-	0.489343274	f276e65716120d9f2f430c19ec211289	IncFIB	000100__NZ_CP016161_00012	-	-	-	-	-	-	non-mobilizable	CP044030	0.00160079	Klebsiella pneumoniae	AC125	AL184	order	Enterobacterales	order	Enterobacterales	order	Enterobacterales	11254626; 19482926; 15781495; 20851899; 16257053
GCF_904865695.1_INF319_genomic_NZ_LR890543.1	1	-	0.4759617	aa65e4f3c45f41a6b12bd6fd54370fe7	-	-	MOBH	NC_016980_00239	MPF_F	NC_018107_00101,NC_016980_00240,NC_023911_00309,NC_018107_00235,NC_016980_00109,NC_016980_00110,NC_016980_00099	-	-	conjugative	CP026186	0.0193079	Klebsiella pneumoniae	AA405	AI442	family	Enterobacteriaceae	family	Enterobacteriaceae	-	-	-
GCF_904865685.1_INF182_genomic_NZ_LR890555.1	1	-	0.487242828	dea0231f0476b1c1bce7b4b31d64ba91	IncFIB	000100__NZ_CP016161_00012	-	-	-	-	-	-	non-mobilizable	CP012565	0.0158335	Klebsiella pneumoniae	AC125	AL188	order	Enterobacterales	order	Enterobacterales	order	Enterobacterales	11254626; 19482926; 15781495; 20851899; 16257053
GCF_904865675.1_INF358_genomic_NZ_LR890475.1	1	-	0.505009857	71cf8bb30cb828b20b9c2fa1f1c53d13	IncFIB	000107__CP014778_00094	MOBH	NC_016980_00239	MPF_F	NC_018107_00101,NC_016980_00240	-	-	conjugative	CP031790	0.0119383	Klebsiella pneumoniae	AE437	AO217	order	Enterobacterales	order	Enterobacterales	order	Enterobacterales	11254626; 19482926; 15781495; 20851899; 16257053
GCF_904865655.1_MSB1_8B_genomic_NZ_LR890541.1	1	-	0.509252913	e5b31584c58d9ef18d6a53abdc93b53a	Col(MG828)	NC_008486	-	-	-	-	MOBP	NC_002145	mobilizable	CP023264	0.00103256	Escherichia coli	AB687	AK567	order	Enterobacterales	order	Enterobacterales	genus	Escherichia	30761100
GCF_904865655.1_MSB1_8B_genomic_NZ_LR890540.1	1	-	0.471931494	978945b90073c23d563d2654bc863801	Col(BS512)	NC_010656	-	-	-	-	-	-	non-mobilizable	CP030115	0.000557238	Escherichia coli	AC748	AM073	family	Enterobacteriaceae	family	Enterobacteriaceae	-	-	-
GCF_904865655.1_MSB1_8B_genomic_NZ_LR890539.1	1	-	0.475213013	4e6288cfc15ee47b9fa84c627d0db082	rep_cluster_2131	CP010218_00004	MOBQ	NC_019783_00003	-	-	-	-	mobilizable	CP040268	0.00232584	Escherichia coli	AA977	AJ479	family	Enterobacteriaceae	family	Enterobacteriaceae	genus	Escherichia	25389419
GCF_904865655.1_MSB1_8B_genomic_NZ_LR890538.1	1	-	0.479698304	9e05b903942d66c288e14603c7d60acc	IncY	000230__CP009168_00001	-	-	-	-	-	-	non-mobilizable	MK410117	0.0119383	Escherichia coli	AA378	AI387	family	Enterobacteriaceae	family	Enterobacteriaceae	genus	Escherichia	28031198
GCF_904865655.1_MSB1_8B_genomic_NZ_LR890537.1	1	-	0.527048216	72565fe25e1ec04841596257f5c9d9af	IncFIA,IncFIB,IncFII,IncFII	000136__AP014877_00014,000095__NZ_CP014273_00094,AJ851089,KF954760	MOBF,MOBF,MOBP	NC_017627_00068,CP008715_00128,NC_021819_00066	MPF_F	NC_008460_00107,08-5333_00200	-	-	conjugative	CP008715	0.00865422	Escherichia coli	AA174	AH841	order	Enterobacterales	order	Enterobacterales	order	Enterobacterales	10773089; 11254626; 25389419; 19482926; 19897651; 15781495; 24247128; 20851899; 22511964; 16257053
GCF_904864645.1_INF079_genomic_NZ_LR890465.1	1	-	0.501564557	f28b97264ff78163c5da61ee6460322a	IncFIB,IncHI1B	000107__CP014778_00094,JN420336	-	-	-	-	-	-	non-mobilizable	CP025081	0.000264084	Klebsiella pneumoniae	AA406	AI454	order	Enterobacterales	order	Enterobacterales	order	Enterobacterales	18606786; 11254626; 19482926; 15781495; 20851899; 16257053
GCF_904864635.1_MSB2_1A_genomic_NZ_LR890414.1	1	-	0.471367724	8391f9d44703c071d55a183d1f6da20e	Col(BS512)	NC_010656	-	-	-	-	-	-	non-mobilizable	CP030115	0.000361208	Escherichia coli	AC748	AM073	family	Enterobacteriaceae	family	Enterobacteriaceae	-	-	-
GCF_904864635.1_MSB2_1A_genomic_NZ_LR890413.1	1	-	0.514734774	bb0730dd7169e2c20ebb08e96f71e537	rep_cluster_1778	001211__AP017616_00002	MOBQ	NC_011411_00002	-	-	MOBQ,MOBQ	NC_013327,NC_009791	mobilizable	CP036207	0.000143503	Escherichia coli	AA579	AI802	family	Enterobacteriaceae	family	Enterobacteriaceae	-	-	-
GCF_904864635.1_MSB2_1A_genomic_NZ_LR890412.1	1	-	0.474140864	7321868c625654f992fa9f9a6e231e38	Col156	CP001126_00001	MOBQ	NC_019783_00003	-	-	-	-	mobilizable	CP034960	0.00331442	Escherichia coli	AA977	AJ479	family	Enterobacteriaceae	family	Enterobacteriaceae	genus	Escherichia	25389419
GCF_904864635.1_MSB2_1A_genomic_NZ_LR890411.1	1	-	0.497471652	31ecd61fb0728c421ee870572ab3ab9d	IncFIB,IncFII	000095__NZ_CP014273_00094,KF954760	-	-	-	-	-	-	non-mobilizable	CP030112	0.0164989	Escherichia coli	AA352	AI306	order	Enterobacterales	order	Enterobacterales	order	Enterobacterales	11254626; 19482926; 15781495; 20851899; 16257053
GCF_904864625.1_INF171_genomic_NZ_LR890450.1	1	-	0.488943489	fb19b88f2e3c2637341f4bc913dd0c59	-	-	MOBV	CP042516_00001	-	-	-	-	mobilizable	CP028780	0.000780658	Klebsiella pneumoniae subsp. pneumoniae	AD465	AN031	order	Enterobacterales	order	Enterobacterales	-	-	-
GCF_904864625.1_INF171_genomic_NZ_LR890449.1	1	-	0.45612708	ab4d2e31a7cd855559ae2f8322a8193b	ColRNAI_rep_cluster_1987	CP041116_00002	-	-	-	-	MOBP	CP001388	mobilizable	CP031816	0.0583726	Klebsiella pneumoniae	AA130	AH762	multi-phylla	Actinomycetota,Pseudomonadota	multi-phylla	Actinomycetota,Pseudomonadota	-	-	-
GCF_904864625.1_INF171_genomic_NZ_LR890448.1	1	-	0.462253588	7fa8fae44cd142f2b9b63518c62e1523	rep_cluster_312	001623__NC_020920_00001	MOBP	NZ_CM000957_00016	MPF_T	NC_020920_00010,NC_020920_00011,NZ_CM000957_00030,NZ_CM000957_00028,NC_020920_00017,NC_020920_00020	-	-	conjugative	HF560646	0.0120757	Erwinia amylovora CFBP 2585	AF218	AP140	order	Enterobacterales	order	Enterobacterales	-	-	-
GCF_904864625.1_INF171_genomic_NZ_LR890447.1	1	-	0.512354312	93b7e5e7d2868d623c875610e7e46eb1	IncFIB,IncFII,rep_cluster_2183	000107__CP014778_00094,000132__HG969996,CP017721_00179	MOBF,MOBF	NC_021231_00058,CP035180_00077	MPF_F	NC_019155_00032,NC_019165_00034,NC_021654_00016,NC_019389_00080,NC_022609_00081,NC_014312_00128,NC_021231_00085,NC_023332_00154,NC_014312_00118,NC_014312_00116,NC_021502_00150,NC_021502_00131	-	-	conjugative	CP015135	0.000312573	Klebsiella pneumoniae	AA458	AI564	order	Enterobacterales	order	Enterobacterales	order	Enterobacterales	11254626; 20547789; 19482926; 15781495; 20851899; 16257053
GCF_904864615.1_MSB1_7A_genomic_NZ_LR890470.1	1	-	0.518685567	630479f1d7cb09d0ba3ac19bd8392362	Col(MG828)	NC_008486	-	-	-	-	MOB_unknown	CP018359	mobilizable	CP023858	0.00060662	Escherichia coli	AB685	AK563	order	Enterobacterales	order	Enterobacterales	genus	Escherichia	30761100
GCF_904864615.1_MSB1_7A_genomic_NZ_LR890469.1	1	-	0.499509082	d8e55a8c011e4df20592e906997cac3e	rep_cluster_1778	001202__CP011432_00001	MOBQ	NC_011411_00002	-	-	MOBQ,MOBQ	NC_013327,NC_009791	mobilizable	KT693145	0.000239895	Escherichia coli	AA579	AI797	family	Enterobacteriaceae	family	Enterobacteriaceae	-	-	-
GCF_904864615.1_MSB1_7A_genomic_NZ_LR890468.1	1	-	0.475609756	d2b58364f3c537e7d14ee0a47615e3f6	rep_cluster_2131	CP010218_00004	MOBQ	NC_019783_00003	-	-	-	-	mobilizable	CP034960	0.00659353	Escherichia coli	AA977	AJ479	family	Enterobacteriaceae	family	Enterobacteriaceae	genus	Escherichia	25389419
GCF_904864615.1_MSB1_7A_genomic_NZ_LR890467.1	1	-	0.519884134	b997823c898d46f74baa8ed9d52f896c	IncFIA,IncFIA,IncFIB,rep_cluster_2131	000136__AP014877_00014,AF250878,000096__NC_019117_00097,CP030770_00142	MOBF,MOBP	NC_017627_00068,NC_021819_00066	MPF_F	NC_008460_00107,NC_019094_00068,NC_008460_00097,NC_017639_00100,NC_007675_00027,NC_017639_00094,NC_019094_00090,NC_010409_00124,NC_022651_00077,NC_013437_00116,08-5333_00200	MOBF	NZ_CM001473	conjugative	CP029580	0.00224371	Escherichia coli	AA171	AH824	order	Enterobacterales	order	Enterobacterales	order	Enterobacterales	10773089; 11254626; 25389419; 19482926; 19897651; 15781495; 24247128; 20851899; 22511964; 16257053
GCF_904864605.1_INF044_genomic_NZ_LR890398.1	1	-	0.424838438	5eb616e87517aff165f095ee6d2ef51e	ColRNAI_rep_cluster_1987	CP024554_00008	-	-	-	-	-	-	non-mobilizable	CP018446	0.000830728	Klebsiella pneumoniae	AA118	AH744	multi-phylla	Actinomycetota,Pseudomonadota	multi-phylla	Actinomycetota,Pseudomonadota	-	-	-
GCF_904864605.1_INF044_genomic_NZ_LR890397.1	1	-	0.513262299	0c0aea658c84f6eaa570cd5e9db316f5	ColRNAI_rep_cluster_1987	CP041116_00002	MOBP	NC_019986_00002	-	-	MOBP	HQ328804	mobilizable	CP024493	0.0265635	Klebsiella pneumoniae	AB045	AJ589	multi-phylla	Actinomycetota,Pseudomonadota	multi-phylla	Actinomycetota,Pseudomonadota	-	-	-
GCF_904864605.1_INF044_genomic_NZ_LR890396.1	1	-	0.522093709	a6fd6bb674e3ae0e401ac4eb2576d733	IncFIB,IncFII,rep_cluster_2183	000107__CP014778_00094,000132__HG969996,CP017721_00179	MOBF,MOBF	CP035180_00077,NC_021231_00058	MPF_F	NC_014312_00116,NC_014312_00118,NC_023332_00154,NC_021654_00004,NC_014312_00128,NC_022609_00081,NC_019389_00080,NC_021654_00016,NC_019165_00034,NC_019155_00032,NC_021502_00131,NC_021502_00150	-	-	conjugative	CP022145	0.00461146	Klebsiella pneumoniae	AA275	AI074	order	Enterobacterales	order	Enterobacterales	order	Enterobacterales	11254626; 20547789; 19482926; 15781495; 20851899; 16257053
GCF_904864595.1_INF333_genomic_NZ_LR890387.1	1	-	0.514613779	3623ce1ed01a5410f618184eeb66b8c7	rep_cluster_2335	KU302809_00001	-	-	-	-	MOBP	CP018223	mobilizable	CP024520	0.000532603	Klebsiella pneumoniae	AB043	AJ583	multi-phylla	Actinomycetota,Bacillota,Pseudomonadota	multi-phylla	Actinomycetota,Bacillota,Pseudomonadota	order	Enterobacterales	20008783
GCF_904864595.1_INF333_genomic_NZ_LR890386.1	1	-	0.563450202	17f0c68683a8354df18ac23402cdf614	ColRNAI_rep_cluster_1987	CP041116_00002	MOBP,MOBP	NC_001848_00006,NC_013090_00004	-	-	MOB_unknown	CP016722	mobilizable	CP016867	0.000191626	Salmonella enterica subsp. enterica serovar Typhimurium str. CDC 2010K-1587	AA531	AI714	multi-phylla	Actinomycetota,Pseudomonadota	multi-phylla	Actinomycetota,Pseudomonadota	-	-	-
GCF_904864595.1_INF333_genomic_NZ_LR890385.1	1	-	0.524908175	2ac27d6931ff346b4c8bb3ea799d4b50	IncFIB,IncFII	000107__CP014778_00094,000124__KP125893_00142	MOBF,MOBF	NC_021231_00058,CP035180_00077	MPF_F	NC_019155_00032,NC_019165_00034,NC_021654_00016,NC_011281_00082,NC_022609_00081,NC_014312_00128,NC_019389_00068,NC_023332_00154,NC_014312_00118,NC_014312_00116,NC_021502_00150,NC_021502_00131	-	-	conjugative	CP024500	0	Klebsiella pneumoniae	AA277	AI089	order	Enterobacterales	order	Enterobacterales	order	Enterobacterales	11254626; 19482926; 15781495; 20851899; 16257053
GCF_904864555.1_MSB1_7C_genomic_NZ_LR890409.1	1	-	0.518685567	630479f1d7cb09d0ba3ac19bd8392362	Col(MG828)	NC_008486	-	-	-	-	MOB_unknown	CP018359	mobilizable	CP023858	0.00060662	Escherichia coli	AB685	AK563	order	Enterobacterales	order	Enterobacterales	genus	Escherichia	30761100
GCF_904864555.1_MSB1_7C_genomic_NZ_LR890408.1	1	-	0.494365507	29f2f8b0181beff6a8a79da2f7789ed3	rep_cluster_1778	001198__NC_010486_00001	MOBQ	NC_011411_00002	-	-	MOBQ,MOBQ	NC_016036,NC_010672	mobilizable	CP006634	0.00113443	Escherichia coli PCN033	AA579	AI799	family	Enterobacteriaceae	family	Enterobacteriaceae	-	-	-
GCF_904864555.1_MSB1_7C_genomic_NZ_LR890407.1	1	-	0.474448316	c5aeefc0ca40d75b0ded35cac893bf1a	Col156	CP001126_00001	MOBQ	NC_019783_00003	-	-	-	-	mobilizable	CP032517	0.00227104	Escherichia coli	AA977	AJ479	family	Enterobacteriaceae	family	Enterobacteriaceae	genus	Escherichia	25389419
GCF_904864555.1_MSB1_7C_genomic_NZ_LR890406.1	1	-	0.516171173	157e1d36e423e5dff335e3b4f00f2f41	IncFIB,rep_cluster_2131,rep_cluster_2313	000095__NZ_CP014273_00094,CP030770_00142,CP025980_00001	-	-	-	-	-	-	non-mobilizable	CP032516	0.00316966	Escherichia coli	AA351	AI305	order	Enterobacterales	order	Enterobacterales	order	Enterobacterales	11254626; 25389419; 19482926; 15781495; 20851899; 16257053
GCF_904864545.1_KSB1_9J_genomic_NZ_LR890437.1	1	-	0.485746732	35b879013b42d0b64f3b7fd582fc10a9	IncN	000150__JQ996149	MOBF	NC_020122_00018	MPF_T	NC_020122_00019,NC_020122_00006,NC_020122_00009,NC_020122_00011,NC_020122_00012	-	-	conjugative	CP018988	0.0084995	Escherichia coli	AD158	AM604	class	Gammaproteobacteria	class	Gammaproteobacteria	order	Enterobacterales	23114770; 20851899; 28842132
GCF_904864545.1_KSB1_9J_genomic_NZ_LR890436.1	1	-	0.519625816	a82834e7d5e24fde49aaea446353b400	IncL/M	AF550415	MOBP	NC_004464_00056	MPF_I	NC_004464_00105,NC_005246_00057,NC_019063_00094,NC_019344_00078,NC_004464_00066,NC_004464_00068,NC_019154_00069,NC_005246_00069,NC_004464_00073	-	-	conjugative	LT994838	0.0128243	Klebsiella variicola	AA002	AH537	phylum	Pseudomonadota	order	Enterobacterales	phylum	Pseudomonadota	25933288; 22083465; 17698626; 20851899
GCF_904864545.1_KSB1_9J_genomic_NZ_LR890435.1	1	-	0.53045574	3e11dc82c5ea96b628480bef95bf9786	IncFIB	000107__CP014778_00094	MOBF,MOBF	CP035180_00077,NC_021231_00058	MPF_T	NC_021502_00150	-	-	conjugative	CP041936	0.00480022	Klebsiella pneumoniae	AA277	AI086	order	Enterobacterales	order	Enterobacterales	order	Enterobacterales	11254626; 19482926; 15781495; 20851899; 16257053
GCF_904864535.1_INF313_genomic_NZ_LR890421.1	1	-	0.467866324	866a39c7dfe5a1fb9bc38fb2a0e7a2b9	-	-	-	-	-	-	-	-	non-mobilizable	CP024488	0	Klebsiella pneumoniae	AE232	AN965	-	-	-	-	-	-	-
GCF_904864535.1_INF313_genomic_NZ_LR890420.1	1	-	0.563450202	47b5b25b1b409a537e89e38a70595b50	ColRNAI_rep_cluster_1987,rep_cluster_2405	CP041116_00002,CP024494_00003	MOBP	NC_013090_00004	-	-	MOB_unknown	CP016722	mobilizable	CP016867	0.000215742	Salmonella enterica subsp. enterica serovar Typhimurium str. CDC 2010K-1587	AA531	AI714	multi-phylla	Actinomycetota,Pseudomonadota	multi-phylla	Actinomycetota,Pseudomonadota	-	-	-
GCF_904864535.1_INF313_genomic_NZ_LR890419.1	1	-	0.543540125	67ae5ef1de6f8077f060563719be0b44	rep_cluster_2335	KU302809_00001	MOBP	NC_019986_00002	-	-	MOBP	HQ328804	mobilizable	CP024493	0.000167546	Klebsiella pneumoniae	AB045	AJ589	multi-phylla	Actinomycetota,Bacillota,Pseudomonadota	multi-phylla	Actinomycetota,Bacillota,Pseudomonadota	order	Enterobacterales	20008783
GCF_904864535.1_INF313_genomic_NZ_LR890418.1	1	-	0.474148366	f2f9d4b8b4f06366681d500697447812	ColRNAI_rep_cluster_1987	CP024554_00008	-	-	-	-	-	-	non-mobilizable	CP024492	0.00028831	Klebsiella pneumoniae	AA111	AH733	multi-phylla	Actinomycetota,Pseudomonadota	multi-phylla	Actinomycetota,Pseudomonadota	-	-	-
GCF_904864535.1_INF313_genomic_NZ_LR890417.1	1	-	0.520927093	44f43ccd514c348d97aac6e90e9ac1a6	IncFIA,rep_cluster_2183	AF250878,CP017721_00179	-	-	-	-	-	-	non-mobilizable	CP024490	0	Klebsiella pneumoniae	AA033	AH595	order	Enterobacterales	order	Enterobacterales	order	Enterobacterales	10773089; 25389419; 20547789; 19897651; 24247128; 20851899; 22511964
GCF_904864535.1_INF313_genomic_NZ_LR890416.1	1	-	0.524899434	fe974f953d795724a31c7219e6543484	IncFIB,IncFII	000107__CP014778_00094,000124__KP125893_00142	MOBF,MOBF	NC_021231_00058,CP035180_00077	MPF_F	NC_019155_00032,NC_019165_00034,NC_021654_00016,NC_011281_00082,NC_022609_00081,NC_014312_00128,NC_019389_00068,NC_023332_00154,NC_014312_00118,NC_014312_00116,NC_021502_00150,NC_021502_00131	-	-	conjugative	CP024483	9.55E-05	Klebsiella pneumoniae	AA277	AI089	order	Enterobacterales	order	Enterobacterales	order	Enterobacterales	11254626; 19482926; 15781495; 20851899; 16257053
GCF_904864525.1_INF350_genomic_NZ_LR890423.1	1	-	0.518691068	31f742a5b6443cfc12f379c0c4eda921	IncFIB,IncFII,rep_cluster_2183	000107__CP014778_00094,000132__HG969996,CP017721_00179	MOBF,MOBF	NC_021231_00058,CP035180_00077	MPF_F	NC_019155_00032,NC_019165_00034,NC_021654_00016,NC_019389_00080,NC_022609_00081,NC_014312_00128,NC_021231_00085,NC_023332_00154,NC_014312_00118,NC_014312_00116,NC_021502_00150,NC_021502_00131	-	-	conjugative	MG288676	0.00302611	Klebsiella pneumoniae	AA458	AI564	order	Enterobacterales	order	Enterobacterales	order	Enterobacterales	11254626; 20547789; 19482926; 15781495; 20851899; 16257053
GCF_904864515.1_KSB2_2C_genomic_NZ_LR890394.1	1	-	0.514613779	39939bc26570479d0ef2752f36d85f39	rep_cluster_2335,rep_cluster_2335	KJ541069_00010,KU302809_00001	-	-	-	-	MOBP	CP018223	mobilizable	CP024520	0	Klebsiella pneumoniae	AB043	AJ583	multi-phylla	Actinomycetota,Bacillota,Pseudomonadota	multi-phylla	Actinomycetota,Bacillota,Pseudomonadota	order	Enterobacterales	20008783
GCF_904864515.1_KSB2_2C_genomic_NZ_LR890393.1	1	-	0.563450202	e6197be1fd5b85c8a3be468c6a84f17e	ColRNAI_rep_cluster_1987,rep_cluster_2358	CP041116_00002,CP000974_00005	MOBP	NC_013090_00004	-	-	MOB_unknown	CP016722	mobilizable	CP024519	0	Klebsiella pneumoniae	AA531	AI714	multi-phylla	Actinomycetota,Pseudomonadota	multi-phylla	Actinomycetota,Pseudomonadota	phylum	Pseudomonadota	24096417
GCF_904864515.1_KSB2_2C_genomic_NZ_LR890392.1	1	-	0.524944353	bf5accdb6bc86efeed6060263940168b	IncFIB,IncFII	000107__CP014778_00094,000124__KP125893_00142	MOBF,MOBF	NC_021231_00058,CP035180_00077	MPF_F	NC_019155_00032,NC_019165_00034,NC_021654_00016,NC_011281_00082,NC_022609_00081,NC_014312_00128,NC_019389_00068,NC_023332_00154,NC_014312_00118,NC_014312_00116,NC_021502_00150,NC_021502_00131	-	-	conjugative	CP024500	0	Klebsiella pneumoniae	AA277	AI089	order	Enterobacterales	order	Enterobacterales	order	Enterobacterales	11254626; 19482926; 15781495; 20851899; 16257053
GCF_904864505.1_INF331_genomic_NZ_LR890425.1	1	-	0.504729419	db147cab3a7fb444b79e012f81f9b2ec	IncFIB,IncHI1B	000107__CP014778_00094,JN420336	-	-	-	-	-	-	non-mobilizable	CP026587	0.0034604	Klebsiella pneumoniae	AA406	AI454	order	Enterobacterales	order	Enterobacterales	order	Enterobacterales	18606786; 11254626; 19482926; 15781495; 20851899; 16257053
GCF_904864475.1_INF168_genomic_NZ_LR890473.1	1	-	0.510654698	bc369161533e424e5044a344f31688dc	-	-	-	-	-	-	-	-	non-mobilizable	-	1	-	-	-	-	-	-	-	-	-	-
GCF_904864475.1_INF168_genomic_NZ_LR890472.1	1	-	0.513201301	c986cc81088d88a5ea61f43253306904	IncFIB,IncFII,rep_cluster_2183	000107__CP014778_00094,000128__CP023916,CP017721_00179	MOBF,MOBF	NC_021231_00058,CP035180_00077	MPF_F	NC_014312_00141,NC_019165_00034,NC_021654_00016,NC_011281_00082,NC_022609_00081,NC_014312_00128,NC_019389_00068,NC_023332_00154,NC_014312_00118,NC_014312_00116,NC_021502_00150,NC_021502_00131	-	-	conjugative	MK649826	0.0117564	Klebsiella pneumoniae	AA454	AI556	order	Enterobacterales	order	Enterobacterales	order	Enterobacterales	11254626; 20547789; 19482926; 15781495; 20851899; 16257053
GCF_904864465.1_INF298_genomic_NZ_LR890433.1	1	-	0.551538627	5d6a02db508cebdfb945ac51b99de1e6	ColRNAI_rep_cluster_1857	000003__NC_002119_00001	MOBC	NC_009793_00003	-	-	-	-	mobilizable	CP018348	7.16E-05	Klebsiella pneumoniae	AA941	AJ417	order	Enterobacterales	order	Enterobacterales	genus	Klebsiella	23800906; 24777092
GCF_904864465.1_INF298_genomic_NZ_LR890432.1	1	-	0.527846787	e5893cc4ff424ddfc83c2aba159e2310	rep_cluster_1	000232__CP012429	-	-	-	-	-	-	non-mobilizable	CP031806	0	Klebsiella pneumoniae	AB531	AK353	family	Enterobacteriaceae	family	Enterobacteriaceae	-	-	-
GCF_904864465.1_INF298_genomic_NZ_LR890431.1	1	-	0.514252126	83c14465b38078ed8bb1e1273fcec629	IncL/M	JN626286	MOBP	NC_004464_00056	MPF_I	NC_004464_00105,NC_005246_00057,NC_019063_00094,NC_019344_00078,NC_004464_00066,NC_004464_00068,NC_019154_00069,NC_005246_00069,NC_004464_00073	-	-	conjugative	CP031805	0	Klebsiella pneumoniae	AA002	AH539	phylum	Pseudomonadota	order	Enterobacterales	phylum	Pseudomonadota	25933288; 22083465; 17698626; 20851899
GCF_904864465.1_INF298_genomic_NZ_LR890430.1	1	-	0.509114583	0c46235898befa48d2d7658c3f2239e0	IncFIA,IncFII	MK878891_00042,LS992172_00069	MOBF	NC_017627_00068	MPF_F	NC_022651_00077,NC_010409_00124,NC_019094_00090,NC_017639_00094,NC_007675_00027,NC_017639_00100,NC_018966_00040,NC_019094_00068,NC_009837_00049,NC_013437_00116,08-5333_00200	MOBF	KX579977	conjugative	CP031804	0	Klebsiella pneumoniae	AA336	AI265	order	Enterobacterales	order	Enterobacterales	order	Enterobacterales	10773089; 25389419; 19897651; 24247128; 20851899; 22511964
GCF_904864465.1_INF298_genomic_NZ_LR890429.1	1	-	0.491455414	3c8dba2893ccd3e14f06bc528de03526	IncFIB	000100__NZ_CP016161_00012	-	-	-	-	-	-	non-mobilizable	CP031803	0	Klebsiella pneumoniae	AC125	AL188	order	Enterobacterales	order	Enterobacterales	order	Enterobacterales	11254626; 19482926; 15781495; 20851899; 16257053
GCF_904864465.1_INF298_genomic_NZ_LR890428.1	1	-	0.526458616	03c7e0503c559b9b7ccbe2cb91fa0e81	IncC	000092__CP025470	MOBH,MOBH	NC_012885_00072,NC_012690_00071	MPF_F	NC_009140_00071,NC_014170_00023,NC_012885_00083,NC_016974_00085,NC_012885_00091,NC_012885_00167,NC_012885_00088	MOBH	JQ319772	conjugative	CP031802	4.77E-05	Klebsiella pneumoniae	AA860	AJ265	phylum	Pseudomonadota	class	Gammaproteobacteria	phylum	Pseudomonadota	23800906; 20138094; 19482926; 24567731; 28842132; 20851899; 22290972; 19949054
GCF_904864465.1_INF298_genomic_NZ_LR890427.1	1	-	0.501711012	114e6d15f3b6232af32b97c14216e901	IncFIB,IncFII	000107__CP014778_00094,CP000966	MOBF,MOBF	NC_021231_00058,CP035180_00077	MPF_F	NC_019155_00032,NC_019165_00034,NC_021654_00016,NC_011281_00082,NC_022609_00081,NC_014312_00128,NC_019389_00068,NC_023332_00154,NC_014312_00118,NC_014312_00116,NC_021502_00150,NC_021502_00131	-	-	conjugative	CP031801	0	Klebsiella pneumoniae	AA447	AI526	order	Enterobacterales	order	Enterobacterales	order	Enterobacterales	11254626; 19482926; 15781495; 20851899; 16257053
GCF_904864445.1_KSB1_6G_genomic_NZ_LR890463.1	1	-	0.431761787	81cd77ab8a3f4d13e344a82d9e6b9e0f	-	-	-	-	-	-	-	-	non-mobilizable	CP023891	0.182269	Raoultella ornithinolytica	AB071	AJ632	-	-	-	-	-	-	-
GCF_904864445.1_KSB1_6G_genomic_NZ_LR890462.1	1	-	0.543540125	4dfaedb0a6586a1a50b968b86e9f95e6	rep_cluster_2335	KU302809_00001	MOBP,MOBP,MOBP	NC_019986_00002,NC_001848_00006,CP041059_00006	-	-	MOBP	HQ328804	mobilizable	CP024493	0.000215742	Klebsiella pneumoniae	AB045	AJ589	multi-phylla	Actinomycetota,Bacillota,Pseudomonadota	multi-phylla	Actinomycetota,Bacillota,Pseudomonadota	order	Enterobacterales	20008783
GCF_904864445.1_KSB1_6G_genomic_NZ_LR890461.1	1	-	0.51318328	9538807d50186e0c8f7ba9f26115fc70	rep_cluster_2335	KU302809_00001	MOBP,MOBP,MOBP	NC_013090_00004,NC_001848_00006,CP041059_00006	-	-	MOBP	HQ328804	mobilizable	CP019843	0.00638544	Enterobacter roggenkampii	AB050	AJ603	multi-phylla	Actinomycetota,Bacillota,Pseudomonadota	multi-phylla	Actinomycetota,Bacillota,Pseudomonadota	order	Enterobacterales	20008783
GCF_904864445.1_KSB1_6G_genomic_NZ_LR890460.1	1	-	0.486130137	62e5c12262dae556f0362f0ebecf979c	ColRNAI_rep_cluster_1987	CP024554_00008	-	-	-	-	-	-	non-mobilizable	CP033759	0.0375603	Klebsiella pneumoniae	AA113	AH736	multi-phylla	Actinomycetota,Pseudomonadota	multi-phylla	Actinomycetota,Pseudomonadota	-	-	-
GCF_904864445.1_KSB1_6G_genomic_NZ_LR890459.1	1	-	0.517930576	b2ab51adaaf2a82e24ba88ae74fc4481	IncFIB	000107__CP014778_00094	MOBH	CP023978_00085	-	-	-	-	mobilizable	CP028549	0.0374354	Klebsiella variicola	AA814	AJ182	order	Enterobacterales	order	Enterobacterales	order	Enterobacterales	11254626; 19482926; 15781495; 20851899; 16257053
GCF_904864445.1_KSB1_6G_genomic_NZ_LR890458.1	1	-	0.484570963	9e8be8f5ca856df327e2e168acb540cb	IncFIB	CP024497_00001	-	-	MPF_F	NC_016980_00110,NC_016980_00109,NC_018107_00235,NC_023911_00309,NC_016980_00099	-	-	non-mobilizable	CP026186	0.0255655	Klebsiella pneumoniae	AA405	AI442	order	Enterobacterales	order	Enterobacterales	order	Enterobacterales	11254626; 19482926; 15781495; 20851899; 16257053
GCF_904863445.1_MSB1_9D_genomic_NZ_LR890352.1	1	-	0.437647486	3bff6456dc7a259857ca64737b4c5b63	rep_cluster_2335	KU302809_00001	-	-	-	-	MOBP	CP008720	mobilizable	CP034823	0.0267335	Salmonella sp. SSDFZ54	AB062	AJ622	multi-phylla	Actinomycetota,Bacillota,Pseudomonadota	multi-phylla	Actinomycetota,Bacillota,Pseudomonadota	order	Enterobacterales	20008783
GCF_904863445.1_MSB1_9D_genomic_NZ_LR890351.1	1	-	0.509110127	5458cc92906697ae20048db44b87de17	IncN	000152__NZ_CP011646_00085	MOBF	NC_015872_00034	MPF_T	NC_015872_00033,NC_015872_00005,NC_015872_00006,NC_015872_00007,NC_015872_00010,NC_015872_00011	-	-	conjugative	EF219134	0.00058191	Klebsiella pneumoniae	AB161	AJ783	class	Gammaproteobacteria	class	Gammaproteobacteria	order	Enterobacterales	23114770; 20851899; 28842132
GCF_904863445.1_MSB1_9D_genomic_NZ_LR890350.1	1	-	0.485788225	64e967313da301b528ae0431abd76253	IncHI1A	AF250878	MOBH	NC_013365_00169	MPF_F	NC_019360_00278,NC_005211_00030,NC_002305_00127,NC_002305_00120,NC_019360_00255,NC_019360_00256,NC_009981_00239	-	-	conjugative	CP029729	0.0210181	Citrobacter sp. CRE-46	AA998	AJ513	order	Enterobacterales	order	Enterobacterales	order	Enterobacterales	20851899
GCF_904863435.1_KSB1_1B_genomic_NZ_LR890298.1	1	-	0.501576117	64e3b951df406e37bd2e76ed6607bc6c	ColRNAI_rep_cluster_1987	CP041116_00002	MOBP	CP011605_00002	-	-	MOB_unknown	CP016722	mobilizable	CP006638	0.0302852	Escherichia coli PCN061	AA525	AI708	multi-phylla	Actinomycetota,Pseudomonadota	multi-phylla	Actinomycetota,Pseudomonadota	-	-	-
GCF_904863435.1_KSB1_1B_genomic_NZ_LR890297.1	1	-	0.500626679	2e4498d688cc8a39c1e563b34eef139c	-	-	-	-	-	-	-	-	non-mobilizable	CP018667	0.112887	Klebsiella pneumoniae	AH006	AR062	-	-	-	-	-	-	-
GCF_904863435.1_KSB1_1B_genomic_NZ_LR890296.1	1	-	0.483697424	1e5a6e0119f69ca0208cd986c4a9ecde	-	-	MOBP	NC_017723_00002	-	-	-	-	mobilizable	CP041098	0.050014	Klebsiella pneumoniae subsp. pneumoniae	AD338	AM870	family	Enterobacteriaceae	family	Enterobacteriaceae	-	-	-
GCF_904863435.1_KSB1_1B_genomic_NZ_LR890295.1	1	-	0.420731903	5d821508ed573cf99ac15cf977aed790	IncI2	KJ460501	MOBP	NC_022520_00030	MPF_T	NC_020270_00058,NC_019039_00051,NC_019039_00052,NC_020270_00063,NC_019115_00018	-	-	conjugative	KJ460501	0	Shigella sonnei	AA372	AI348	family	Enterobacteriaceae	family	Enterobacteriaceae	family	Enterobacteriaceae	26842776; 30761100; 25861872
GCF_904863435.1_KSB1_1B_genomic_NZ_LR890294.1	1	-	0.532448399	12aa143743779f766d5d5242b671f2d1	IncR	000204__CP008701_00115	-	-	-	-	MOBF	NZ_CP013834	mobilizable	CP007735	0.0274249	Klebsiella pneumoniae subsp. pneumoniae KPNIH27	AA050	AH642	order	Enterobacterales	order	Enterobacterales	genus	Klebsiella	23711894
GCF_904863435.1_KSB1_1B_genomic_NZ_LR890293.1	1	-	0.488170701	ba77445e7acca2d06fd6f95bdc9fc02c	IncFIB	000100__NZ_CP016161_00012	-	-	-	-	-	-	non-mobilizable	KY354306	0.0136496	Klebsiella pneumoniae	AC125	AL186	order	Enterobacterales	order	Enterobacterales	order	Enterobacterales	11254626; 19482926; 15781495; 20851899; 16257053
GCF_904863435.1_KSB1_1B_genomic_NZ_LR890292.1	1	-	0.518882589	e9b463accea93eae34371c88afdd211f	IncFIB	000107__CP014778_00094	-	-	-	-	-	-	non-mobilizable	CP012989	0.00103256	Klebsiella pneumoniae	AD443	AN002	order	Enterobacterales	order	Enterobacterales	order	Enterobacterales	11254626; 19482926; 15781495; 20851899; 16257053
GCF_904863425.1_INF348_genomic_NZ_LR890325.1	1	-	0.527454243	14b42367a7617768bfd25f87064d0daf	IncR	000204__CP008701_00115	MOBC,MOBC	NC_014725_00039,FN691998_00005	MPF_T	NC_011092_00100,NC_011092_00102,NC_011092_00103,NC_013284_00019,NC_009779_00032,NC_013284_00022	-	-	conjugative	CP007735	0.0483865	Klebsiella pneumoniae subsp. pneumoniae KPNIH27	AA050	AH642	order	Enterobacterales	order	Enterobacterales	genus	Klebsiella	23711894
GCF_904863425.1_INF348_genomic_NZ_LR890324.1	1	-	0.520780825	84bb9ca2fdacdfcb33cd78dda49335be	IncFIB	000107__CP014778_00094	-	-	-	-	-	-	non-mobilizable	CP012989	0.0011856	Klebsiella pneumoniae	AD443	AN002	order	Enterobacterales	order	Enterobacterales	order	Enterobacterales	11254626; 19482926; 15781495; 20851899; 16257053
GCF_904863405.1_INF215_genomic_NZ_LR890319.1	1	-	0.524081996	6214694e0ca46653d23a7b937e234cd9	IncR	000204__CP008701_00115	-	-	-	-	MOBF	NZ_CP016035	mobilizable	CP021698	0.013112	Klebsiella pneumoniae	AA554	AI764	order	Enterobacterales	order	Enterobacterales	genus	Klebsiella	23711894
GCF_904863405.1_INF215_genomic_NZ_LR890318.1	1	-	0.508191009	8bf2b0ad098d5da1601d92369dd518eb	IncFIB,IncU	000107__CP014778_00094,000212__CP012556_00176	-	-	-	-	-	-	non-mobilizable	MK773537	0.00181236	Klebsiella pneumoniae	AA402	AI429	phylum	Pseudomonadota	class	Gammaproteobacteria	phylum	Pseudomonadota	24096417; 11254626; 18502921; 25389419; 19482926; 30619542; 15781495; 20851899; 16257053
GCF_904863395.1_INF250_genomic_NZ_LR890380.1	1	-	0.467866324	866a39c7dfe5a1fb9bc38fb2a0e7a2b9	-	-	-	-	-	-	-	-	non-mobilizable	CP024488	0	Klebsiella pneumoniae	AE232	AN965	-	-	-	-	-	-	-
GCF_904863395.1_INF250_genomic_NZ_LR890379.1	1	-	0.563450202	efb0251929b5874815f639438b5057f1	ColRNAI_rep_cluster_1987	CP041116_00002	MOBP,MOBP	NC_013090_00004,NC_001848_00006	-	-	MOB_unknown	CP016722	mobilizable	CP016867	0.000215742	Salmonella enterica subsp. enterica serovar Typhimurium str. CDC 2010K-1587	AA531	AI714	multi-phylla	Actinomycetota,Pseudomonadota	multi-phylla	Actinomycetota,Pseudomonadota	-	-	-
GCF_904863395.1_INF250_genomic_NZ_LR890378.1	1	-	0.543540125	6427660a8c6c87221f0dee35746d2aad	rep_cluster_2335	KU302809_00001	MOBP,MOBP	NC_019986_00002,NC_001848_00006	-	-	MOBP	HQ328804	mobilizable	CP024493	0.000215742	Klebsiella pneumoniae	AB045	AJ589	multi-phylla	Actinomycetota,Bacillota,Pseudomonadota	multi-phylla	Actinomycetota,Bacillota,Pseudomonadota	order	Enterobacterales	20008783
GCF_904863395.1_INF250_genomic_NZ_LR890377.1	1	-	0.500946074	45d346d15bf62459dbc5a38f1dd82868	rep_cluster_2370	EU580135_00003	-	-	-	-	-	-	non-mobilizable	CP024485	0.000143503	Klebsiella pneumoniae	AA127	AH756	order	Enterobacterales	order	Enterobacterales	-	-	-
GCF_904863395.1_INF250_genomic_NZ_LR890376.1	1	-	0.520927093	44f43ccd514c348d97aac6e90e9ac1a6	IncFIA,rep_cluster_2183	AF250878,CP017721_00179	-	-	-	-	-	-	non-mobilizable	CP024490	0	Klebsiella pneumoniae	AA033	AH595	order	Enterobacterales	order	Enterobacterales	order	Enterobacterales	10773089; 25389419; 20547789; 19897651; 24247128; 20851899; 22511964
GCF_904863395.1_INF250_genomic_NZ_LR890375.1	1	-	0.524930839	37685f49af278c1f193e4eadd4fe32fb	IncFIB,IncFII	000107__CP014778_00094,000124__KP125893_00142	MOBF,MOBF	NC_021231_00058,CP035180_00077	MPF_F	NC_019155_00032,NC_019165_00034,NC_021654_00016,NC_011281_00082,NC_022609_00081,NC_014312_00128,NC_019389_00068,NC_023332_00154,NC_014312_00118,NC_014312_00116,NC_021502_00150,NC_021502_00131	-	-	conjugative	CP024483	9.55E-05	Klebsiella pneumoniae	AA277	AI089	order	Enterobacterales	order	Enterobacterales	order	Enterobacterales	11254626; 19482926; 15781495; 20851899; 16257053
GCF_904863385.1_MSB1_1A_genomic_NZ_LR890290.1	1	-	0.522839129	98c545dec4e836cdcbb8a82fb7708f52	IncFIA,IncFIC	MK878891_00042,AY458016	MOBF	NC_017627_00068	MPF_F	NC_022651_00077,NC_010409_00124,NC_019094_00090,NC_017639_00094,NC_007675_00027,NC_017639_00100,NC_019037_00027,NC_019094_00068,NC_010719_00097,NC_008460_00107,NC_013437_00116,NC_019072_00073	MOBF	NC_017858	conjugative	CP033881	0.0121217	Escherichia coli	AA336	AI265	order	Enterobacterales	order	Enterobacterales	order	Enterobacterales	10773089; 25389419; 19897651; 28842132; 24247128; 20851899; 22511964
GCF_904863385.1_MSB1_1A_genomic_NZ_LR890289.1	1	-	0.516258408	64baffb776d598fa6df61d9dcc30039a	IncFIA,IncFIA,IncFIB,IncFIC	000136__AP014877_00014,AF250878,000095__NZ_CP014273_00094,AP001918	MOBF	NC_017627_00068	MPF_F	NC_010719_00096,NC_009837_00049,NC_010488_00021,NC_018966_00040,NC_017639_00100,NC_007675_00027,NC_017639_00094,NC_019094_00090,NC_010409_00124,NC_022651_00077,NC_013437_00116,08-5333_00200	MOBF	CP000430	conjugative	LN850163	0.00121124	Escherichia coli	AA324	AI219	order	Enterobacterales	order	Enterobacterales	order	Enterobacterales	10773089; 11254626; 25389419; 19482926; 19897651; 28842132; 15781495; 24247128; 20851899; 22511964; 16257053
GCF_904863375.1_MINF_1A_genomic_NZ_LR890333.1	1	-	0.517396907	cc0f4cdf06f787b3874711f6dbd4b549	Col(MG828)	NC_008486	-	-	-	-	MOB_unknown	CP018359	mobilizable	CP027131	0.000705841	Escherichia coli	AB685	AK563	order	Enterobacterales	order	Enterobacterales	genus	Escherichia	30761100
GCF_904863375.1_MINF_1A_genomic_NZ_LR890332.1	1	-	0.43154102	a461f065f8d40e2b5db8e1f2143fb96b	rep_cluster_2350	CP041342_00001	MOBF	CP019897	-	-	MOB_unknown	NZ_CP014319	mobilizable	CP023261	0.000143503	Escherichia coli	AA668	AI943	multi-phylla	Actinomycetota,Bacillota,Bacteroidota,Pseudomonadota	multi-phylla	Actinomycetota,Bacillota,Bacteroidota,Pseudomonadota	genus	Escherichia	6263753; 17122402; 26802429
GCF_904863375.1_MINF_1A_genomic_NZ_LR890331.1	1	-	0.475711244	534ad63ae367c88744c100d0bd05161a	Col156	CP001126_00001	MOBQ	NC_019783_00003	-	-	-	-	mobilizable	CP034960	7.16E-05	Escherichia coli	AA977	AJ479	family	Enterobacteriaceae	family	Enterobacteriaceae	genus	Escherichia	25389419
GCF_904863375.1_MINF_1A_genomic_NZ_LR890330.1	1	-	0.462573964	e2b1a88d4c73f8803f453271043c36be	rep_cluster_2350	CP035723_00002	-	-	-	-	MOBF,MOBP,MOB_unknown	CP000430,KY421937,NC_019986	mobilizable	MG948564	0.000119496	Salmonella enterica subsp. enterica serovar Enteritidis	AB448	AK234	multi-phylla	Actinomycetota,Bacillota,Bacteroidota,Pseudomonadota	multi-phylla	Actinomycetota,Bacillota,Bacteroidota,Pseudomonadota	genus	Escherichia	6263753; 17122402; 26802429
GCF_904863375.1_MINF_1A_genomic_NZ_LR890329.1	1	-	0.501597243	7446aaf748abaff026bc07b9c046d5af	IncI-gamma/K1	KC788405	MOBP	NC_019097	MPF_I	NC_019097_00056	MOBP	JN253636	conjugative	KY463221	0.00314086	Escherichia coli	AC026	AL043	order	Enterobacterales	family	Enterobacteriaceae	order	Enterobacterales	23333216; 30761100; 25987637; 21470454; 29899511; 20851899
GCF_904863375.1_MINF_1A_genomic_NZ_LR890328.1	1	-	0.509114583	0c46235898befa48d2d7658c3f2239e0	IncFIA,IncFII	MK878891_00042,LS992172_00069	MOBF	NC_017627_00068	MPF_F	NC_022651_00077,NC_010409_00124,NC_019094_00090,NC_017639_00094,NC_007675_00027,NC_017639_00100,NC_018966_00040,NC_019094_00068,NC_009837_00049,NC_013437_00116,08-5333_00200	MOBF	KX579977	conjugative	CP031804	0	Klebsiella pneumoniae	AA336	AI265	order	Enterobacterales	order	Enterobacterales	order	Enterobacterales	10773089; 25389419; 19897651; 24247128; 20851899; 22511964
GCF_904863375.1_MINF_1A_genomic_NZ_LR890327.1	1	-	0.528473804	87fba8a152f138b386f25aa5be7cdb40	IncFIB,IncFII,IncQ1	000101__NZ_CP012345_00042,KF954760,000195__NC_013728_00014	MOBF,MOBF	CP023471_00010,NC_017639_00103	MPF_T	NC_007607_00115	-	-	conjugative	CP018954	0.00611156	Escherichia coli	AA735	AJ039	phylum	Pseudomonadota	phylum	Pseudomonadota	phylum	Pseudomonadota	11254626; 25389419; 2653965; 19482926; 15781495; 20851899; 16257053
GCF_904863365.1_INF049_genomic_NZ_LR890368.1	1	-	0.515224359	e275b4c1199cc44660948a52b5aa4ccb	rep_cluster_2335	KU302809_00001	-	-	-	-	MOBP,MOB_unknown	CP001388,NC_017722	mobilizable	CP041736	0.000434439	Enterobacter hormaechei subsp. steigerwaltii	AB040	AJ579	multi-phylla	Actinomycetota,Bacillota,Pseudomonadota	multi-phylla	Actinomycetota,Bacillota,Pseudomonadota	order	Enterobacterales	20008783
GCF_904863365.1_INF049_genomic_NZ_LR890367.1	1	-	0.463458647	6173952b8f7353186c12efedd5364b38	-	-	-	-	-	-	-	-	non-mobilizable	CP010165	0.0505746	Escherichia coli	AA106	AH726	-	-	-	-	-	-	-
GCF_904863365.1_INF049_genomic_NZ_LR890366.1	1	-	0.471400394	85c5b8e4d14f4f6d831e6f8e0d88a3a3	ColRNAI_rep_cluster_1987	CP041116_00002	-	-	-	-	-	-	non-mobilizable	CP031821	0.000557238	Klebsiella pneumoniae	AA113	AH736	multi-phylla	Actinomycetota,Pseudomonadota	multi-phylla	Actinomycetota,Pseudomonadota	-	-	-
GCF_904863365.1_INF049_genomic_NZ_LR890365.1	1	-	0.454989712	e9080dd94e886fe799e98cd84e94b9be	rep_cluster_2335	KU302809_00001	-	-	-	-	MOBP	HQ328804	mobilizable	CP012489	0.0494626	Enterobacter sp. FY-07	AA104	AH722	multi-phylla	Actinomycetota,Bacillota,Pseudomonadota	multi-phylla	Actinomycetota,Bacillota,Pseudomonadota	order	Enterobacterales	20008783
GCF_904863365.1_INF049_genomic_NZ_LR890364.1	1	-	0.421564195	274841b602e9bb9f0304a2104344b009	ColRNAI_rep_cluster_1987	CP024554_00008	-	-	-	-	-	-	non-mobilizable	CP031816	0.0517248	Klebsiella pneumoniae	AA130	AH762	multi-phylla	Actinomycetota,Pseudomonadota	multi-phylla	Actinomycetota,Pseudomonadota	-	-	-
GCF_904863365.1_INF049_genomic_NZ_LR890363.1	1	-	0.482564049	dffc3ca64a00132f8b14ab42096363d0	IncFIA,IncFII,rep_cluster_2183	AF250878,000130__CP023489,CP017721_00179	MOBF	CP045692_00039	-	-	-	-	mobilizable	MH569712	0.00734051	Serratia marcescens subsp. marcescens	AF571	AP538	order	Enterobacterales	order	Enterobacterales	order	Enterobacterales	10773089; 25389419; 20547789; 19897651; 24247128; 20851899; 22511964
GCF_904863365.1_INF049_genomic_NZ_LR890362.1	1	-	0.482219079	011c59368a1921d6882adf524dc2c465	IncR	000204__CP008701_00115	-	-	-	-	MOBF	NZ_CP013834	mobilizable	CP030068	0.0154542	Klebsiella pneumoniae	AB181	AJ820	order	Enterobacterales	order	Enterobacterales	genus	Klebsiella	23711894
GCF_904863365.1_INF049_genomic_NZ_LR890361.1	1	-	0.522788548	7a6139e7cebc0824846c15f31c60e489	IncFIB,IncFII,rep_cluster_2183	000107__CP014778_00094,000128__CP023916,CP017721_00179	MOBF,MOBF	NC_021231_00058,CP035180_00077	MPF_F	NC_019155_00032,NC_019165_00034,NC_021654_00016,NC_019389_00080,NC_022609_00081,NC_014312_00128,NC_019389_00068,NC_023332_00154,NC_014312_00118,NC_014312_00116,NC_021502_00150,NC_021502_00131	-	-	conjugative	CP026397	0.00969064	Klebsiella pneumoniae	AA035	AH601	order	Enterobacterales	order	Enterobacterales	order	Enterobacterales	11254626; 20547789; 19482926; 15781495; 20851899; 16257053
GCF_904863355.1_INF148_genomic_NZ_LR890383.1	1	-	0.563450202	f5cdf026ade37ad9d693d55b9e6393a3	ColRNAI_rep_cluster_1987	CP041116_00002	MOBP	NC_013090_00004	-	-	-	-	mobilizable	CP037740	2.38E-05	Citrobacter freundii	AA531	AI714	multi-phylla	Actinomycetota,Pseudomonadota	multi-phylla	Actinomycetota,Pseudomonadota	-	-	-
GCF_904863355.1_INF148_genomic_NZ_LR890382.1	1	-	0.353100394	b86e831336307af8a6950e7edb2aa253	-	-	MOBQ	CP024518_00006	-	-	-	-	mobilizable	CP024518	0.000167546	Klebsiella pneumoniae	AF471	AP422	genus	Klebsiella	genus	Klebsiella	-	-	-
GCF_904863345.1_MSB1_10D_genomic_NZ_LR890316.1	1	-	0.518685567	630479f1d7cb09d0ba3ac19bd8392362	Col(MG828)	NC_008486	-	-	-	-	MOB_unknown	CP018359	mobilizable	CP023858	0.00060662	Escherichia coli	AB685	AK563	order	Enterobacterales	order	Enterobacterales	genus	Escherichia	30761100
GCF_904863345.1_MSB1_10D_genomic_NZ_LR890315.1	1	-	0.455027548	7fb3d491ffffd2d5948ca00425a2458b	-	-	-	-	-	-	-	-	non-mobilizable	KT074362	0.125715	Escherichia coli	AB044	AJ586	-	-	-	-	-	-	-
GCF_904863345.1_MSB1_10D_genomic_NZ_LR890314.1	1	-	0.491877281	41bf702250fe9d7a95a5f0e54f965452	IncFIB	000100__NZ_CP016161_00012	-	-	-	-	-	-	non-mobilizable	CP015755	0.0246831	Klebsiella pneumoniae	AC125	AL188	order	Enterobacterales	order	Enterobacterales	order	Enterobacterales	11254626; 19482926; 15781495; 20851899; 16257053
GCF_904863345.1_MSB1_10D_genomic_NZ_LR890313.1	1	-	0.44485754	b0a0f201fe0c717a4664df3c121db4be	IncFIB,IncHI1B	CP024497_00001,JN420336	MOBH	NC_016980_00239	MPF_F	NC_016980_00240,NC_018107_00101,NC_016980_00110,NC_016980_00109,NC_018107_00235,NC_023911_00309,NC_016980_00099	-	-	conjugative	CP018339	0.0144049	Klebsiella pneumoniae	AA405	AI445	order	Enterobacterales	order	Enterobacterales	order	Enterobacterales	18606786; 11254626; 19482926; 15781495; 20851899; 16257053
GCF_904863325.1_INF354_genomic_NZ_LR890373.1	1	-	0.467866324	866a39c7dfe5a1fb9bc38fb2a0e7a2b9	-	-	-	-	-	-	-	-	non-mobilizable	CP024488	0	Klebsiella pneumoniae	AE232	AN965	-	-	-	-	-	-	-
GCF_904863325.1_INF354_genomic_NZ_LR890372.1	1	-	0.563450202	fad6c4f0a049d05920cbcd97fd3d56c2	ColRNAI_rep_cluster_1987	CP041116_00002	MOBP	NC_013090_00004	-	-	MOB_unknown	CP016722	mobilizable	CP016867	0.000191626	Salmonella enterica subsp. enterica serovar Typhimurium str. CDC 2010K-1587	AA531	AI714	multi-phylla	Actinomycetota,Pseudomonadota	multi-phylla	Actinomycetota,Pseudomonadota	-	-	-
GCF_904863325.1_INF354_genomic_NZ_LR890371.1	1	-	0.520927093	44f43ccd514c348d97aac6e90e9ac1a6	IncFIA,rep_cluster_2183	AF250878,CP017721_00179	-	-	-	-	-	-	non-mobilizable	CP024490	0	Klebsiella pneumoniae	AA033	AH595	order	Enterobacterales	order	Enterobacterales	order	Enterobacterales	10773089; 25389419; 20547789; 19897651; 24247128; 20851899; 22511964
GCF_904863325.1_INF354_genomic_NZ_LR890370.1	1	-	0.524108497	f84efbeabc32670f9962ed0daa738cc3	IncFIB,IncFII	000107__CP014778_00094,000124__KP125893_00142	MOBF,MOBF	NC_021231_00058,CP035180_00077	MPF_F	NC_019155_00032,NC_019165_00034,NC_021654_00016,NC_011281_00082,NC_022609_00081,NC_014312_00128,NC_019389_00068,NC_023332_00154,NC_014312_00118,NC_014312_00116,NC_021502_00150,NC_021502_00131	-	-	conjugative	CP024483	0.000532603	Klebsiella pneumoniae	AA277	AI089	order	Enterobacterales	order	Enterobacterales	order	Enterobacterales	11254626; 19482926; 15781495; 20851899; 16257053
GCF_904863305.1_MSB1_3B_genomic_NZ_LR890306.1	1	-	0.518685567	630479f1d7cb09d0ba3ac19bd8392362	Col(MG828)	NC_008486	-	-	-	-	MOB_unknown	CP018359	mobilizable	CP023858	0.00060662	Escherichia coli	AB685	AK563	order	Enterobacterales	order	Enterobacterales	genus	Escherichia	30761100
GCF_904863305.1_MSB1_3B_genomic_NZ_LR890305.1	1	-	0.499509082	2f47b7e73598b35768980183efe9ddac	rep_cluster_1778	001202__CP011432_00001	MOBQ	NC_011411_00002	-	-	MOBQ,MOBQ	NC_013327,NC_009791	mobilizable	KT693145	0.000264084	Escherichia coli	AA579	AI797	family	Enterobacteriaceae	family	Enterobacteriaceae	-	-	-
GCF_904863305.1_MSB1_3B_genomic_NZ_LR890304.1	1	-	0.475609756	d2b58364f3c537e7d14ee0a47615e3f6	rep_cluster_2131	CP010218_00004	MOBQ	NC_019783_00003	-	-	-	-	mobilizable	CP034960	0.00659353	Escherichia coli	AA977	AJ479	family	Enterobacteriaceae	family	Enterobacteriaceae	genus	Escherichia	25389419
GCF_904863305.1_MSB1_3B_genomic_NZ_LR890303.1	1	-	0.409263007	f2dcbe36cb0f2a9f900babfacd1c933c	IncX4	000224__NC_022105_00002	MOBP	NC_013718_00057	MPF_T	NC_019128_00037,NC_013718_00041,NC_013718_00044,NC_013718_00045	-	-	conjugative	LR025103	0.0194991	Escherichia coli	AA619	AI860	family	Enterobacteriaceae	family	Enterobacteriaceae	family	Enterobacteriaceae	26842776; 21911569; 28336940
GCF_904863305.1_MSB1_3B_genomic_NZ_LR890302.1	1	-	0.514252126	83c14465b38078ed8bb1e1273fcec629	IncL/M	JN626286	MOBP	NC_004464_00056	MPF_I	NC_004464_00105,NC_005246_00057,NC_019063_00094,NC_019344_00078,NC_004464_00066,NC_004464_00068,NC_019154_00069,NC_005246_00069,NC_004464_00073	-	-	conjugative	CP031805	0	Klebsiella pneumoniae	AA002	AH539	phylum	Pseudomonadota	order	Enterobacterales	phylum	Pseudomonadota	25933288; 22083465; 17698626; 20851899
GCF_904863305.1_MSB1_3B_genomic_NZ_LR890301.1	1	-	0.509086277	60d2d2b72fbdc21a8176a7784f7c59f5	IncFIA,IncFII	MK878891_00042,LS992172_00069	MOBF	NC_017627_00068	MPF_F	NC_022651_00077,NC_010409_00124,NC_019094_00090,NC_017639_00094,NC_007675_00027,NC_017639_00100,NC_018966_00040,NC_019094_00068,NC_009837_00049,NC_013437_00116,08-5333_00200	MOBF	KX579977	conjugative	CP031804	7.16E-05	Klebsiella pneumoniae	AA336	AI265	order	Enterobacterales	order	Enterobacterales	order	Enterobacterales	10773089; 25389419; 19897651; 24247128; 20851899; 22511964
GCF_904863305.1_MSB1_3B_genomic_NZ_LR890300.1	1	-	0.519857665	83f8d776403359aac8330a67e597863d	IncFIA,IncFIA,IncFIB,rep_cluster_2131	000136__AP014877_00014,AF250878,000096__NC_019117_00097,CP030770_00142	MOBF,MOBP	NC_017627_00068,NC_021819_00066	MPF_F	NC_008460_00107,NC_019094_00068,NC_008460_00097,NC_017639_00100,NC_007675_00027,NC_017639_00094,NC_019094_00090,NC_010409_00124,NC_022651_00077,NC_013437_00116,08-5333_00200	MOBF	NZ_CM001473	conjugative	CP029580	0.00227104	Escherichia coli	AA171	AH824	order	Enterobacterales	order	Enterobacterales	order	Enterobacterales	10773089; 11254626; 25389419; 19482926; 19897651; 15781495; 24247128; 20851899; 22511964; 16257053
GCF_904863295.1_KSB2_2B_genomic_NZ_LR890348.1	1	-	0.514613779	bf2123ab9cfe173cb616626075b56c82	rep_cluster_2335	KU302809_00001	-	-	-	-	MOBP	CP018223	mobilizable	CP024520	0.00060662	Klebsiella pneumoniae	AB043	AJ583	multi-phylla	Actinomycetota,Bacillota,Pseudomonadota	multi-phylla	Actinomycetota,Bacillota,Pseudomonadota	order	Enterobacterales	20008783
GCF_904863295.1_KSB2_2B_genomic_NZ_LR890347.1	1	-	0.563450202	67507b77e43ee91882eae971e1acd72e	ColRNAI_rep_cluster_1987	CP041116_00002	MOBP,MOBP	NC_001848_00006,NC_013090_00004	-	-	MOB_unknown	CP016722	mobilizable	CP016867	0.000167546	Salmonella enterica subsp. enterica serovar Typhimurium str. CDC 2010K-1587	AA531	AI714	multi-phylla	Actinomycetota,Pseudomonadota	multi-phylla	Actinomycetota,Pseudomonadota	-	-	-
GCF_904863295.1_KSB2_2B_genomic_NZ_LR890346.1	1	-	0.353100394	30a57297243d70cea46851167ed5174f	-	-	MOBQ	CP024518_00006	-	-	-	-	mobilizable	CP024518	0.000215742	Klebsiella pneumoniae	AF471	AP422	genus	Klebsiella	genus	Klebsiella	-	-	-
GCF_904863295.1_KSB2_2B_genomic_NZ_LR890345.1	1	-	0.511119632	425a663bfd6706b0ee650ecbb8708667	-	-	-	-	-	-	-	-	non-mobilizable	-	1	-	-	-	-	-	-	-	-	-	-
GCF_904863295.1_KSB2_2B_genomic_NZ_LR890344.1	1	-	0.524117916	9e7885d5cd40939aa634a50a670a7669	IncFIB,IncFII	000107__CP014778_00094,000124__KP125893_00142	MOBF,MOBF	NC_021231_00058,CP035180_00077	MPF_F	NC_019155_00032,NC_019165_00034,NC_021654_00016,NC_011281_00082,NC_022609_00081,NC_014312_00128,NC_019389_00068,NC_023332_00154,NC_014312_00118,NC_014312_00116,NC_021502_00150,NC_021502_00131	-	-	conjugative	CP024500	7.16E-05	Klebsiella pneumoniae	AA277	AI089	order	Enterobacterales	order	Enterobacterales	order	Enterobacterales	11254626; 19482926; 15781495; 20851899; 16257053
GCF_904863285.1_INF231_genomic_NZ_LR890359.1	1	-	0.458192726	b039fe6297aee53f9ffaa5357f6d79f4	-	-	-	-	-	-	-	-	non-mobilizable	CP031813	0.00128842	Klebsiella pneumoniae	AB055	AJ611	-	-	-	-	-	-	-
GCF_904863285.1_INF231_genomic_NZ_LR890358.1	1	-	0.447598253	6667be7f62312d9fbfc9466f2a28554f	ColRNAI_rep_cluster_1987	CP024554_00008	-	-	-	-	-	-	non-mobilizable	CP024464	0.0455159	Klebsiella pneumoniae	AA130	AH761	multi-phylla	Actinomycetota,Pseudomonadota	multi-phylla	Actinomycetota,Pseudomonadota	-	-	-
GCF_904863285.1_INF231_genomic_NZ_LR890357.1	1	-	0.523624443	24890ff3f1244a96c3ae7cc5be4319db	IncFIB,IncFII	000107__CP014778_00094,MK649828_00114	MOBF,MOBF	NC_021231_00058,CP035180_00077	MPF_F	NC_019155_00032,NC_019165_00034,NC_021654_00016,NC_011281_00082,NC_022609_00081,NC_014312_00128,NC_019389_00068,NC_023332_00154,NC_014312_00118,NC_014312_00116,NC_021502_00150,NC_021502_00131	-	-	conjugative	LR134219	0.051337	Klebsiella aerogenes	AA277	AI090	order	Enterobacterales	order	Enterobacterales	order	Enterobacterales	11254626; 19482926; 15781495; 20851899; 16257053
GCF_904863275.1_INF188_genomic_NZ_LR890311.1	1	-	0.318214804	0ff1e57e2f53a38ddaa02f3a4ab1e3c9	-	-	-	-	-	-	-	-	non-mobilizable	NC_011405	0.167688	Klebsiella pneumoniae	AG340	AQ370	-	-	-	-	-	-	-
GCF_904863275.1_INF188_genomic_NZ_LR890310.1	1	-	0.436373566	e6b15440a417397ae7d39b1b6d17f582	ColRNAI_rep_cluster_1987	CP024554_00008	-	-	-	-	-	-	non-mobilizable	CP024513	0.0623675	Klebsiella pneumoniae	AA113	AH736	multi-phylla	Actinomycetota,Pseudomonadota	multi-phylla	Actinomycetota,Pseudomonadota	-	-	-
GCF_904863275.1_INF188_genomic_NZ_LR890309.1	1	-	0.439260374	78852745e4379de8f4e3ef1779edbbd4	ColRNAI_rep_cluster_1987	CP024554_00008	-	-	-	-	-	-	non-mobilizable	CP033778	0.0018924	Klebsiella pneumoniae	AA120	AH747	multi-phylla	Actinomycetota,Pseudomonadota	multi-phylla	Actinomycetota,Pseudomonadota	-	-	-
GCF_904863275.1_INF188_genomic_NZ_LR890308.1	1	-	0.516329604	4ffbc9885d83fa922e4fefd31261ae1b	IncFIB,IncFII,rep_cluster_2392	000107__CP014778_00094,MK649828_00114,CP045830_00002	MOBF,MOBF	NC_021231_00058,CP035180_00077	MPF_F	NC_019155_00032,NC_019165_00034,NC_021654_00016,NC_011281_00082,NC_022609_00081,NC_014312_00128,NC_019389_00068,NC_023332_00154,NC_014312_00118,NC_014312_00116,NC_021502_00150,NC_021502_00131	-	-	conjugative	MG764551	0.0011856	Klebsiella pneumoniae	AA276	AI081	multi-phylla	Actinomycetota,Pseudomonadota	multi-phylla	Actinomycetota,Pseudomonadota	order	Enterobacterales	11254626; 19482926; 15781495; 20851899; 16257053
GCF_904863265.1_INF156_genomic_NZ_LR890287.1	1	-	0.498905726	51d2b24e205e503bcc6b1365dc1d39be	IncFIB	000107__CP014778_00094	-	-	-	-	-	-	non-mobilizable	AP019689	0.0140492	Klebsiella quasipneumoniae	AA401	AI426	order	Enterobacterales	order	Enterobacterales	order	Enterobacterales	11254626; 19482926; 15781495; 20851899; 16257053
GCF_904863255.1_MINF_9A_genomic_NZ_LR890342.1	1	-	0.518492673	a4d04aab6e6860c4adecda72a8cd15c8	Col(MG828)	NC_008486	-	-	-	-	MOBP	NC_002145	mobilizable	CP029183	0.0310744	Escherichia coli	AB685	AK564	order	Enterobacterales	order	Enterobacterales	genus	Escherichia	30761100
GCF_904863255.1_MINF_9A_genomic_NZ_LR890341.1	1	-	0.518041237	9d19e8d61bacee021e37604581f701d2	Col(MG828)	NC_008486	-	-	-	-	MOB_unknown	CP018359	mobilizable	CP023858	0.00113443	Escherichia coli	AB685	AK563	order	Enterobacterales	order	Enterobacterales	genus	Escherichia	30761100
GCF_904863255.1_MINF_9A_genomic_NZ_LR890340.1	1	-	0.514032496	bfcd2ce7c5131e756153380d4ace9ea7	rep_cluster_1778	001211__AP017616_00002	MOBQ	NC_011411_00002	-	-	MOBQ,MOBQ	NC_002126,NC_010672	mobilizable	CP033765	0.00853806	Escherichia coli	AA579	AI802	family	Enterobacteriaceae	family	Enterobacteriaceae	-	-	-
GCF_904863255.1_MINF_9A_genomic_NZ_LR890339.1	1	-	0.407599717	9c63a3b1292f583356e6e3c2ada34f4b	-	-	-	-	MPF_T	NC_002144_00007	-	-	non-mobilizable	CP023652	0.00232584	Shigella sonnei	AB683	AK560	-	-	-	-	-	-	-
GCF_904863255.1_MINF_9A_genomic_NZ_LR890338.1	1	-	0.475324173	112a01c89acfacfaaa3ce7a833d10b4e	Col156	CP001126_00001	MOBQ	NC_019783_00003	-	-	-	-	mobilizable	CP034960	9.55E-05	Escherichia coli	AA977	AJ479	family	Enterobacteriaceae	family	Enterobacteriaceae	genus	Escherichia	25389419
GCF_904863255.1_MINF_9A_genomic_NZ_LR890337.1	1	-	0.515930341	ff391f217b8a77b0b270f654df55a696	IncFIA,IncFIC	MK878891_00042,AY458016	MOBF	NC_017627_00068	MPF_F	NC_022651_00077,NC_010409_00124,NC_019094_00090,NC_017639_00094,NC_007675_00027,NC_017639_00100,NC_018966_00040,NC_019094_00068,NC_010719_00097,NC_008460_00107,NC_013437_00116,08-5333_00200	MOBP	AP014804	conjugative	CP015072	0.00167981	Escherichia coli	AA338	AI281	order	Enterobacterales	order	Enterobacterales	order	Enterobacterales	10773089; 25389419; 19897651; 28842132; 24247128; 20851899; 22511964
GCF_904863255.1_MINF_9A_genomic_NZ_LR890336.1	1	-	0.477519333	93fa3db106d6ec4cf10b75918f572406	IncHI1B	000138__CP021336_00001	-	-	-	-	-	-	non-mobilizable	CP033848	0.0196275	Escherichia coli	AA378	AI390	order	Enterobacterales	order	Enterobacterales	genus	Salmonella	18606786
GCF_904863255.1_MINF_9A_genomic_NZ_LR890335.1	1	-	0.527133341	64f833c708fff7355eda3b092c156f87	IncFIA,IncFIB,IncFII	000136__AP014877_00014,000095__NZ_CP014273_00094,KF954760	MOBF	NC_017627_00068	MPF_F	NC_008460_00107,08-5333_00200	MOBF	NZ_CM001473	conjugative	CP009860	0.00607761	Escherichia coli	AA174	AH841	order	Enterobacterales	order	Enterobacterales	order	Enterobacterales	10773089; 11254626; 25389419; 19482926; 19897651; 15781495; 24247128; 20851899; 22511964; 16257053
GCF_904863245.1_INF355_genomic_NZ_LR890280.1	1	-	0.543540125	a8e784b2fde78f9e32679cd6d01d996e	rep_cluster_2335	KU302809_00001	MOBP,MOBP	NC_019986_00002,NC_001848_00006	-	-	MOBP	HQ328804	mobilizable	CP024493	0.000119496	Klebsiella pneumoniae	AB045	AJ589	multi-phylla	Actinomycetota,Bacillota,Pseudomonadota	multi-phylla	Actinomycetota,Bacillota,Pseudomonadota	order	Enterobacterales	20008783
GCF_904863245.1_INF355_genomic_NZ_LR890279.1	1	-	0.514855382	22549106876a8f6876e19e836e8c3fcb	IncFIB	000107__CP014778_00094	-	-	-	-	-	-	non-mobilizable	CP025683	0.00224371	Klebsiella pneumoniae	AD443	AN002	order	Enterobacterales	order	Enterobacterales	order	Enterobacterales	11254626; 19482926; 15781495; 20851899; 16257053
GCF_904863245.1_INF355_genomic_NZ_LR890278.1	1	-	0.512501893	7c4b3db007037727a5c31de55f9db31c	IncFIA,IncFII	AF250878,000124__KP125893_00142	MOBF,MOBF	CP035180_00077,NC_021231_00058	MPF_F	NC_014312_00116,NC_014312_00118,NC_023332_00154,NC_019389_00068,NC_014312_00128,NC_022609_00081,NC_019389_00080,NC_021654_00016,NC_019165_00034,NC_019155_00032,NC_021502_00131,NC_021502_00150	-	-	conjugative	CP012993	0.00178577	Klebsiella pneumoniae	AA452	AI550	order	Enterobacterales	order	Enterobacterales	order	Enterobacterales	10773089; 25389419; 19897651; 24247128; 20851899; 22511964
GCF_904863235.1_MINF_7C_genomic_NZ_LR890276.1	1	-	0.519662921	33272775e3a16088a9741033df7485a6	ColpVC	JX133088	-	-	-	-	-	-	non-mobilizable	CP041120	0.00075568	Escherichia coli	AB695	AK575	order	Enterobacterales	order	Enterobacterales	-	-	-
GCF_904863235.1_MINF_7C_genomic_NZ_LR890275.1	1	-	0.556825499	c68f2d09f386c39fb44abdd7056a1bdd	-	-	-	-	-	-	-	-	non-mobilizable	CP028179	0.0400373	Klebsiella pneumoniae	AA553	AI761	-	-	-	-	-	-	-
GCF_904863235.1_MINF_7C_genomic_NZ_LR890274.1	1	-	0.529756154	4ce7299e63cffdaf16f522d0dc19b217	IncK2/Z	KR905388	MOBP	NC_013728_00087	MPF_I	NC_011754_00087,NC_014843_00047,NC_007365_00035,NC_011754_00109,NC_014843_00041,NC_022371_00084,NC_012487_00131,NC_022992_00098,NC_014843_00033	MOBP	CP018984	conjugative	CP009052	0.00218918	Escherichia coli NCCP15648	AA282	AI115	family	Enterobacteriaceae	family	Enterobacteriaceae	genus	Escherichia	30761100
GCF_904863235.1_MINF_7C_genomic_NZ_LR890273.1	1	-	0.480361952	1faa5039517d9450567d45da3029a84f	rep_cluster_1704	001113__CP011430_00070	-	-	-	-	-	-	non-mobilizable	CP041570	0.0168963	Escherichia coli	AB005	AJ531	family	Enterobacteriaceae	family	Enterobacteriaceae	-	-	-
GCF_904863235.1_MINF_7C_genomic_NZ_LR890272.1	1	-	0.502312625	86621fc35732110cffa67330320e22d9	IncI-gamma/K1	KJ484639	MOBP	NC_019097	MPF_I	NC_019097_00056,NC_022267_00057,NC_019111_00038,NC_023290_00086,NC_015965_00072,NC_019097_00075,NC_022267_00069,NZ_CM001473_00069,NC_019097_00085	MOBP	JN253636	conjugative	CP016520	0.00811798	Salmonella enterica subsp. enterica serovar Heidelberg	AA474	AI614	order	Enterobacterales	family	Enterobacteriaceae	order	Enterobacterales	23333216; 30761100; 25987637; 21470454; 29899511; 20851899
GCF_904863235.1_MINF_7C_genomic_NZ_LR890271.1	1	-	0.503854891	03824e95520c8cfe2657000c3bdb01c6	IncFIB,rep_cluster_2244	000095__NZ_CP014273_00094,CP033091_00053	MOBF	NC_017627_00068	MPF_F	NC_009837_00049,NC_010488_00021,NC_018966_00040,NC_017639_00100,NC_007675_00027,NC_017639_00094,NC_019094_00090,NC_010409_00124,NC_022651_00077,NC_013437_00116,08-5333_00200	MOBF	CP015086	conjugative	CP000971	0.00687462	Escherichia coli SMS-3-5	AA175	AH843	order	Enterobacterales	order	Enterobacterales	order	Enterobacterales	11254626; 30761100; 19482926; 15781495; 20851899; 16257053
GCF_904863225.1_KSB1_6J_genomic_NZ_LR890234.1	1	-	0.514613779	42b343fff7273c8135043883525b043d	rep_cluster_2335,rep_cluster_2335	KU302809_00001,KJ541069_00010	-	-	-	-	MOBP	CP018223	mobilizable	CP024520	0	Klebsiella pneumoniae	AB043	AJ583	multi-phylla	Actinomycetota,Bacillota,Pseudomonadota	multi-phylla	Actinomycetota,Bacillota,Pseudomonadota	order	Enterobacterales	20008783
GCF_904863225.1_KSB1_6J_genomic_NZ_LR890233.1	1	-	0.563450202	b5906eab07ecd860c8ce4cb9dc1da793	ColRNAI_rep_cluster_1987,rep_cluster_2405	CP041116_00002,CP024494_00003	MOBP	NC_013090_00004	-	-	MOB_unknown	CP016722	mobilizable	CP016867	0.000191626	Salmonella enterica subsp. enterica serovar Typhimurium str. CDC 2010K-1587	AA531	AI714	multi-phylla	Actinomycetota,Pseudomonadota	multi-phylla	Actinomycetota,Pseudomonadota	-	-	-
GCF_904863225.1_KSB1_6J_genomic_NZ_LR890232.1	1	-	0.353100394	9ffd3f0517e6c705c56e2213c48a665b	-	-	MOBQ	CP024518_00006	-	-	-	-	mobilizable	CP024518	0.000191626	Klebsiella pneumoniae	AF471	AP422	genus	Klebsiella	genus	Klebsiella	-	-	-
GCF_904863225.1_KSB1_6J_genomic_NZ_LR890231.1	1	-	0.524942412	5e8aec93f7d66a332545e380887d4019	IncFIB,IncFII	000107__CP014778_00094,000124__KP125893_00142	MOBF,MOBF	NC_021231_00058,CP035180_00077	MPF_F	NC_019155_00032,NC_019165_00034,NC_021654_00016,NC_011281_00082,NC_022609_00081,NC_014312_00128,NC_019389_00068,NC_023332_00154,NC_014312_00118,NC_014312_00116,NC_021502_00150,NC_021502_00131	-	-	conjugative	CP024500	0	Klebsiella pneumoniae	AA277	AI089	order	Enterobacterales	order	Enterobacterales	order	Enterobacterales	11254626; 19482926; 15781495; 20851899; 16257053
GCF_904863215.1_INF277_genomic_NZ_LR890208.1	1	-	0.514613779	f86ac77a51dc7689985eaa712e941943	rep_cluster_2335	KU302809_00001	-	-	-	-	MOBP	CP018223	mobilizable	CP024520	0.00060662	Klebsiella pneumoniae	AB043	AJ583	multi-phylla	Actinomycetota,Bacillota,Pseudomonadota	multi-phylla	Actinomycetota,Bacillota,Pseudomonadota	order	Enterobacterales	20008783
GCF_904863215.1_INF277_genomic_NZ_LR890207.1	1	-	0.563450202	123877d345b29c7de4d0322e21e4e45c	rep_cluster_2358	CP000974_00005	MOBP	NC_013090_00004	-	-	MOB_unknown	CP016722	mobilizable	CP016867	0.000167546	Salmonella enterica subsp. enterica serovar Typhimurium str. CDC 2010K-1587	AA531	AI714	multi-phylla	Actinomycetota,Pseudomonadota	multi-phylla	Actinomycetota,Pseudomonadota	phylum	Pseudomonadota	24096417
GCF_904863215.1_INF277_genomic_NZ_LR890206.1	1	-	0.482346188	8fda006dcd48da01bd3109a4fc7b228c	IncY	000230__CP009168_00001	-	-	-	-	-	-	non-mobilizable	CP009168	0.0127767	Escherichia coli 1303	AA378	AI389	family	Enterobacteriaceae	family	Enterobacteriaceae	genus	Escherichia	28031198
GCF_904863215.1_INF277_genomic_NZ_LR890205.1	1	-	0.523426118	7b81677247599df74477bbcef2f9b164	IncFIB,IncFII	000107__CP014778_00094,000124__KP125893_00142	MOBF,MOBF	NC_021231_00058,CP035180_00077	MPF_F	NC_019155_00032,NC_019165_00034,NC_021654_00016,NC_011281_00082,NC_022609_00081,NC_014312_00128,NC_019389_00068,NC_023332_00154,NC_014312_00118,NC_014312_00116,NC_021502_00150,NC_021502_00131	-	-	conjugative	CP024500	0.000191626	Klebsiella pneumoniae	AA277	AI089	order	Enterobacterales	order	Enterobacterales	order	Enterobacterales	11254626; 19482926; 15781495; 20851899; 16257053
GCF_904863205.1_INF008_genomic_NZ_LR890203.1	1	-	0.526115139	8557c572003b454ed1cd2b5d4a2ba35c	IncFIB,IncFII	000107__CP014778_00094,000124__KP125893_00142	MOBF,MOBF	NC_021231_00058,CP035180_00077	MPF_F	NC_019155_00032,NC_019165_00034,NC_021654_00016,NC_011281_00082,NC_022609_00081,NC_014312_00128,NC_019389_00068,NC_023332_00154,NC_014312_00118,NC_014312_00116,NC_021502_00150,NC_021502_00131	-	-	conjugative	CP024500	0.00141786	Klebsiella pneumoniae	AA277	AI089	order	Enterobacterales	order	Enterobacterales	order	Enterobacterales	11254626; 19482926; 15781495; 20851899; 16257053
GCF_904863195.1_INF133_genomic_NZ_LR890197.1	1	-	0.563450202	b5906eab07ecd860c8ce4cb9dc1da793	ColRNAI_rep_cluster_1987,rep_cluster_2405	CP041116_00002,CP024494_00003	MOBP	NC_013090_00004	-	-	MOB_unknown	CP016722	mobilizable	CP016867	0.000191626	Salmonella enterica subsp. enterica serovar Typhimurium str. CDC 2010K-1587	AA531	AI714	multi-phylla	Actinomycetota,Pseudomonadota	multi-phylla	Actinomycetota,Pseudomonadota	-	-	-
GCF_904863195.1_INF133_genomic_NZ_LR890196.1	1	-	0.417826473	13478d30a4adae47a8501bf3fce31956	ColRNAI_rep_cluster_1987	CP041116_00002	-	-	-	-	MOB_unknown	CP016722	mobilizable	CP024512	0.000167546	Klebsiella pneumoniae	AD170	AM628	multi-phylla	Actinomycetota,Pseudomonadota	multi-phylla	Actinomycetota,Pseudomonadota	-	-	-
GCF_904863195.1_INF133_genomic_NZ_LR890195.1	1	-	0.456479691	d44ed78e127accb1d247738beaed05cf	ColRNAI_rep_cluster_1987	CP024554_00008	-	-	-	-	-	-	non-mobilizable	CP024485	0.050014	Klebsiella pneumoniae	AA127	AH756	multi-phylla	Actinomycetota,Pseudomonadota	multi-phylla	Actinomycetota,Pseudomonadota	-	-	-
GCF_904863195.1_INF133_genomic_NZ_LR890194.1	1	-	0.353100394	a8f2ffaa284787f8eea0a4b1b27d62ba	-	-	MOBQ	CP024518_00006	-	-	-	-	mobilizable	CP024518	0.000167546	Klebsiella pneumoniae	AF471	AP422	genus	Klebsiella	genus	Klebsiella	-	-	-
GCF_904863195.1_INF133_genomic_NZ_LR890193.1	1	-	0.530196869	006e30ff7f7b9c490c63585b53714887	IncFIA,IncFII,rep_cluster_2183	AF250878,CP000966,CP017721_00179	MOBF,MOBF	CP035180_00077,NC_021231_00058	MPF_F	NC_014312_00116,NC_014312_00118,NC_023332_00154,NC_021231_00085,NC_014312_00128,NC_022609_00081,NC_019389_00080,NC_021654_00016,NC_019165_00034,NC_019155_00032,NC_021502_00131,NC_021502_00150	-	-	conjugative	CP041648	0.0366967	Klebsiella pneumoniae	AA445	AI523	order	Enterobacterales	order	Enterobacterales	order	Enterobacterales	10773089; 25389419; 20547789; 19897651; 24247128; 20851899; 22511964
GCF_904863195.1_INF133_genomic_NZ_LR890192.1	1	-	0.444246344	5c651d2f8347adb29153b81f84e9f00c	IncFIB	CP024497_00001	MOBH	NC_016980_00239	MPF_F	NC_016980_00240,NC_018107_00101,NC_016980_00110,NC_016980_00109,NC_018107_00235,NC_023911_00309,NC_016980_00099	-	-	conjugative	CP024497	0.000312573	Klebsiella pneumoniae	AA404	AI432	order	Enterobacterales	order	Enterobacterales	order	Enterobacterales	11254626; 19482926; 15781495; 20851899; 16257053
GCF_904863195.1_INF133_genomic_NZ_LR890191.1	1	-	0.524834215	aecd55b4376b7f2519125a4f51684aa2	IncFIB,IncFII	000107__CP014778_00094,000124__KP125893_00142	MOBF,MOBF	NC_021231_00058,CP035180_00077	MPF_F	NC_019155_00032,NC_019165_00034,NC_021654_00016,NC_011281_00082,NC_022609_00081,NC_014312_00128,NC_019389_00068,NC_023332_00154,NC_014312_00118,NC_014312_00116,NC_021502_00150,NC_021502_00131	-	-	conjugative	CP024500	0.000191626	Klebsiella pneumoniae	AA277	AI089	order	Enterobacterales	order	Enterobacterales	order	Enterobacterales	11254626; 19482926; 15781495; 20851899; 16257053
GCF_904863195.1_INF133_genomic_NZ_LR890190.1	1	-	0.514613779	2982719c8a4c5a486cf6a2be6d80839f	rep_cluster_2335,rep_cluster_2358	EF088686_00008,CP000974_00005	-	-	-	-	MOBP	CP018223	mobilizable	CP024520	0.000458924	Klebsiella pneumoniae	AB043	AJ583	multi-phylla	Actinomycetota,Bacillota,Pseudomonadota	multi-phylla	Actinomycetota,Bacillota,Pseudomonadota	phylum	Pseudomonadota	24096417; 20008783
GCF_904863145.1_INF072_genomic_NZ_LR890188.1	1	-	0.431556632	88f97fdf6afff3a50726b0813f0d5b43	rep_cluster_2358	CP000974_00005	-	-	-	-	-	-	non-mobilizable	CP031822	0.000215742	Klebsiella pneumoniae	AB056	AJ614	phylum	Pseudomonadota	order	Enterobacterales	phylum	Pseudomonadota	24096417
GCF_904863145.1_INF072_genomic_NZ_LR890187.1	1	-	0.423183465	102fa01bac5cbeeefc36ecabdba2757b	ColRNAI_rep_cluster_1987	CP041116_00002	-	-	-	-	-	-	non-mobilizable	CP023930	0.0352724	Klebsiella pneumoniae	AA103	AH720	multi-phylla	Actinomycetota,Pseudomonadota	multi-phylla	Actinomycetota,Pseudomonadota	-	-	-
GCF_904863145.1_INF072_genomic_NZ_LR890186.1	1	-	0.526178797	1a4cc0e05735813f00ddc88ea868def2	IncFIB,IncFII	000107__CP014778_00094,MK649828_00114	MOBF,MOBF	NC_021231_00058,CP035180_00077	MPF_F	NC_019155_00032,NC_019165_00034,NC_021654_00016,NC_011281_00082,NC_022609_00081,NC_014312_00128,NC_019389_00068,NC_023332_00154,NC_014312_00118,NC_014312_00116,NC_021502_00150,NC_021502_00131	-	-	conjugative	CP030071	0.0143537	Klebsiella pneumoniae	AA277	AI090	order	Enterobacterales	order	Enterobacterales	order	Enterobacterales	11254626; 19482926; 15781495; 20851899; 16257053
GCF_904863135.1_INF310_genomic_NZ_LR890261.1	1	-	0.551538627	2cb3d7a16f792c883e10f551a98d4fa8	ColRNAI_rep_cluster_1857	000003__NC_002119_00001	MOBC	NC_009793_00003	-	-	-	-	mobilizable	CP018348	4.77E-05	Klebsiella pneumoniae	AA941	AJ417	order	Enterobacterales	order	Enterobacterales	genus	Klebsiella	23800906; 24777092
GCF_904863135.1_INF310_genomic_NZ_LR890260.1	1	-	0.527823089	1cd733bfe85eb959c7dee3fdcd465e17	rep_cluster_1	000232__CP012429	-	-	-	-	-	-	non-mobilizable	CP031806	2.38E-05	Klebsiella pneumoniae	AB531	AK353	family	Enterobacteriaceae	family	Enterobacteriaceae	-	-	-
GCF_904863135.1_INF310_genomic_NZ_LR890259.1	1	-	0.514252126	83c14465b38078ed8bb1e1273fcec629	IncL/M	JN626286	MOBP	NC_004464_00056	MPF_I	NC_004464_00105,NC_005246_00057,NC_019063_00094,NC_019344_00078,NC_004464_00066,NC_004464_00068,NC_019154_00069,NC_005246_00069,NC_004464_00073	-	-	conjugative	CP031805	0	Klebsiella pneumoniae	AA002	AH539	phylum	Pseudomonadota	order	Enterobacterales	phylum	Pseudomonadota	25933288; 22083465; 17698626; 20851899
GCF_904863135.1_INF310_genomic_NZ_LR890258.1	1	-	0.509114583	0c46235898befa48d2d7658c3f2239e0	IncFIA,IncFII	MK878891_00042,LS992172_00069	MOBF	NC_017627_00068	MPF_F	NC_022651_00077,NC_010409_00124,NC_019094_00090,NC_017639_00094,NC_007675_00027,NC_017639_00100,NC_018966_00040,NC_019094_00068,NC_009837_00049,NC_013437_00116,08-5333_00200	MOBF	KX579977	conjugative	CP031804	0	Klebsiella pneumoniae	AA336	AI265	order	Enterobacterales	order	Enterobacterales	order	Enterobacterales	10773089; 25389419; 19897651; 24247128; 20851899; 22511964
GCF_904863135.1_INF310_genomic_NZ_LR890257.1	1	-	0.491455414	3c8dba2893ccd3e14f06bc528de03526	IncFIB	000100__NZ_CP016161_00012	-	-	-	-	-	-	non-mobilizable	CP031803	0	Klebsiella pneumoniae	AC125	AL188	order	Enterobacterales	order	Enterobacterales	order	Enterobacterales	11254626; 19482926; 15781495; 20851899; 16257053
GCF_904863135.1_INF310_genomic_NZ_LR890256.1	1	-	0.526474212	55acb60acc92c29a321a068e0c9774ef	IncC	000092__CP025470	MOBH,MOBH	NC_012885_00072,NC_012690_00071	MPF_F	NC_009140_00071,NC_014170_00023,NC_012885_00083,NC_016974_00085,NC_012885_00091,NC_012885_00167,NC_012885_00088	MOBH	JQ319772	conjugative	CP031802	0	Klebsiella pneumoniae	AA860	AJ265	phylum	Pseudomonadota	class	Gammaproteobacteria	phylum	Pseudomonadota	23800906; 20138094; 19482926; 24567731; 28842132; 20851899; 22290972; 19949054
GCF_904863135.1_INF310_genomic_NZ_LR890255.1	1	-	0.501711012	114e6d15f3b6232af32b97c14216e901	IncFIB,IncFII	000107__CP014778_00094,CP000966	MOBF,MOBF	NC_021231_00058,CP035180_00077	MPF_F	NC_019155_00032,NC_019165_00034,NC_021654_00016,NC_011281_00082,NC_022609_00081,NC_014312_00128,NC_019389_00068,NC_023332_00154,NC_014312_00118,NC_014312_00116,NC_021502_00150,NC_021502_00131	-	-	conjugative	CP031801	0	Klebsiella pneumoniae	AA447	AI526	order	Enterobacterales	order	Enterobacterales	order	Enterobacterales	11254626; 19482926; 15781495; 20851899; 16257053
GCF_904863125.1_INF357_genomic_NZ_LR890224.1	1	-	0.310511757	58515727f012ccc1358cadad7d7882a5	-	-	-	-	-	-	-	-	non-mobilizable	CP031654	1	Escherichia coli	AA379	AI397	-	-	-	-	-	-	-
GCF_904863125.1_INF357_genomic_NZ_LR890223.1	1	-	0.432162326	96268ff7eb826199aaf15624a1172394	rep_cluster_2358	CP000974_00005	-	-	-	-	-	-	non-mobilizable	CP031822	0.00170624	Klebsiella pneumoniae	AB056	AJ614	phylum	Pseudomonadota	order	Enterobacterales	phylum	Pseudomonadota	24096417
GCF_904863125.1_INF357_genomic_NZ_LR890222.1	1	-	0.448285248	80f6ab1ae2dc6182cbe3e82288767dd6	ColRNAI_rep_cluster_1987	CP024554_00008	-	-	-	-	-	-	non-mobilizable	CP024464	0.0450347	Klebsiella pneumoniae	AA130	AH761	multi-phylla	Actinomycetota,Pseudomonadota	multi-phylla	Actinomycetota,Pseudomonadota	-	-	-
GCF_904863125.1_INF357_genomic_NZ_LR890221.1	1	-	0.446593002	20d7cf48f4f294ea5b4318647c7d0da5	ColRNAI_rep_cluster_1987	CP041116_00002	-	-	-	-	-	-	non-mobilizable	CP034134	0.020747	Klebsiella quasipneumoniae	AC431	AL616	multi-phylla	Actinomycetota,Pseudomonadota	multi-phylla	Actinomycetota,Pseudomonadota	-	-	-
GCF_904863125.1_INF357_genomic_NZ_LR890220.1	1	-	0.485636734	dbc71168660f21dbc1787f2f3473c1f9	ColRNAI_rep_cluster_1987	CP024554_00008	-	-	-	-	-	-	non-mobilizable	CP018358	0.0161637	Klebsiella oxytoca	AA103	AH721	multi-phylla	Actinomycetota,Pseudomonadota	multi-phylla	Actinomycetota,Pseudomonadota	-	-	-
GCF_904863125.1_INF357_genomic_NZ_LR890219.1	1	-	0.354394492	ca6773d9a50691f70a0ed78d8db5a131	-	-	-	-	-	-	-	-	non-mobilizable	CP036326	0.263022	Klebsiella pneumoniae	AB111	AJ685	-	-	-	-	-	-	-
GCF_904863125.1_INF357_genomic_NZ_LR890218.1	1	-	0.51468401	1f5a1a20b90c08abe25ab85e53811c14	IncFIB	000107__CP014778_00094	MOBH	CP023978_00085	-	-	-	-	mobilizable	CP031799	0.0383209	Klebsiella pneumoniae	AA816	AJ186	order	Enterobacterales	order	Enterobacterales	order	Enterobacterales	11254626; 19482926; 15781495; 20851899; 16257053
GCF_904863115.1_INF329_genomic_NZ_LR890244.1	1	-	0.514613779	ad052bd352e75cea720ce72e2728357f	rep_cluster_2335,rep_cluster_2358	KU302809_00001,CP000974_00005	-	-	-	-	MOBP	CP018223	mobilizable	CP024520	0.000458924	Klebsiella pneumoniae	AB043	AJ583	multi-phylla	Actinomycetota,Bacillota,Pseudomonadota	multi-phylla	Actinomycetota,Bacillota,Pseudomonadota	phylum	Pseudomonadota	24096417; 20008783
GCF_904863115.1_INF329_genomic_NZ_LR890243.1	1	-	0.563450202	b5906eab07ecd860c8ce4cb9dc1da793	ColRNAI_rep_cluster_1987,rep_cluster_2405	CP041116_00002,CP024494_00003	MOBP	NC_013090_00004	-	-	MOB_unknown	CP016722	mobilizable	CP016867	0.000191626	Salmonella enterica subsp. enterica serovar Typhimurium str. CDC 2010K-1587	AA531	AI714	multi-phylla	Actinomycetota,Pseudomonadota	multi-phylla	Actinomycetota,Pseudomonadota	-	-	-
GCF_904863115.1_INF329_genomic_NZ_LR890242.1	1	-	0.353100394	ee2aedfb16d8261b78a8fb3745f70ddc	-	-	MOBQ	CP024518_00006	-	-	-	-	mobilizable	CP024518	0.000191626	Klebsiella pneumoniae	AF471	AP422	genus	Klebsiella	genus	Klebsiella	-	-	-
GCF_904863115.1_INF329_genomic_NZ_LR890241.1	1	-	0.521486915	bf539f0cff11643f6900a2bbfba03f5d	IncFIB	000107__CP014778_00094	MOBF,MOBF	NC_021231_00058,CP035180_00077	MPF_F	NC_019155_00032,NC_019165_00034,NC_021654_00016,NC_011281_00082,NC_022609_00081,NC_014312_00128,NC_019389_00068,NC_023332_00154,NC_014312_00118,NC_014312_00116,NC_021502_00150,NC_021502_00131	-	-	conjugative	CP024508	0.00113443	Klebsiella pneumoniae	AA277	AI089	order	Enterobacterales	order	Enterobacterales	order	Enterobacterales	11254626; 19482926; 15781495; 20851899; 16257053
GCF_904863105.1_MINF_1D_genomic_NZ_LR890201.1	1	-	0.41434517	77fa681e211ce27ccff497bf53827f8f	-	-	-	-	-	-	-	-	non-mobilizable	CP040266	0.00570819	Escherichia coli	AE615	AO434	-	-	-	-	-	-	-
GCF_904863105.1_MINF_1D_genomic_NZ_LR890200.1	1	-	0.483537719	8374b5193b9e2d05029fab5012f4771c	IncHI1B	000138__CP021336_00001	-	-	-	-	-	-	non-mobilizable	CP019188	0.0119383	Salmonella enterica subsp. enterica serovar Pomona str. ATCC 10729	AA378	AI389	order	Enterobacterales	order	Enterobacterales	genus	Salmonella	18606786
GCF_904863105.1_MINF_1D_genomic_NZ_LR890199.1	1	-	0.512026836	abcb1ad2791b4051aa8dfe47104f7347	IncFIA,IncFIB,IncFII	000136__AP014877_00014,000095__NZ_CP014273_00094,KF954760	MOBF	NC_017627_00068	MPF_F	NC_008460_00107,08-5333_00200	MOBF	NZ_CM001473	conjugative	MF156697	0.00587519	Escherichia coli	AA174	AH841	order	Enterobacterales	order	Enterobacterales	order	Enterobacterales	10773089; 11254626; 25389419; 19482926; 19897651; 15781495; 24247128; 20851899; 22511964; 16257053
GCF_904863095.1_INF174_genomic_NZ_LR890247.1	1	-	0.403067063	21fda15eb264856674b8826b3f08f858	ColRNAI_rep_cluster_1987	CP024554_00008	-	-	-	-	-	-	non-mobilizable	CP023940	0.0637124	Klebsiella pneumoniae	AA123	AH752	multi-phylla	Actinomycetota,Pseudomonadota	multi-phylla	Actinomycetota,Pseudomonadota	-	-	-
GCF_904863095.1_INF174_genomic_NZ_LR890246.1	1	-	0.530944312	594c5d6d0653812774d884ed0509d9eb	IncFIB,IncFII,rep_cluster_2183	000107__CP014778_00094,000132__HG969996,CP017721_00179	MOBF,MOBF	NC_021231_00058,CP035180_00077	MPF_F	NC_019155_00032,NC_019165_00034,NC_021654_00016,NC_019389_00080,NC_022609_00081,NC_014312_00128,NC_021654_00004,NC_023332_00154,NC_014312_00118,NC_014312_00116,NC_021502_00150,NC_021502_00131	-	-	conjugative	CP009777	0.00439372	Klebsiella pneumoniae subsp. pneumoniae	AA275	AI074	order	Enterobacterales	order	Enterobacterales	order	Enterobacterales	11254626; 20547789; 19482926; 15781495; 20851899; 16257053
GCF_904863075.1_INF334_genomic_NZ_LR890239.1	1	-	0.457032329	f7958d1c669fc509911bd0641b0baafd	ColRNAI_rep_cluster_1987	CP024554_00008	-	-	-	-	-	-	non-mobilizable	CP024485	0.0483865	Klebsiella pneumoniae	AA127	AH756	multi-phylla	Actinomycetota,Pseudomonadota	multi-phylla	Actinomycetota,Pseudomonadota	-	-	-
GCF_904863075.1_INF334_genomic_NZ_LR890238.1	1	-	0.428609914	dba762f945b34d586defafdf15fe7e94	-	-	-	-	-	-	-	-	non-mobilizable	KU302805	0.210897	Enterobacter cloacae	AE818	AO679	-	-	-	-	-	-	-
GCF_904863075.1_INF334_genomic_NZ_LR890237.1	1	-	0.488975542	050c918c29676cf7e327687a1b3d8a99	IncFIB	000100__NZ_CP016161_00012	-	-	-	-	-	-	non-mobilizable	CP012565	0.011984	Klebsiella pneumoniae	AC125	AL188	order	Enterobacterales	order	Enterobacterales	order	Enterobacterales	11254626; 19482926; 15781495; 20851899; 16257053
GCF_904863075.1_INF334_genomic_NZ_LR890236.1	1	-	0.499625446	72623741aa8e9d1b5254e1cebdd96dd2	IncFIB	000107__CP014778_00094	MOBH	CP023978_00085	-	-	-	-	mobilizable	CP023479	0.0579033	Klebsiella quasipneumoniae	AA814	AJ181	order	Enterobacterales	order	Enterobacterales	order	Enterobacterales	11254626; 19482926; 15781495; 20851899; 16257053
GCF_904863055.1_INF022_genomic_NZ_LR890214.1	1	-	0.442771084	d3b43aa549b59cbe115b4ef992016fd5	rep_cluster_2373	LT985313_00005	-	-	-	-	-	-	non-mobilizable	CP031853	0.0560862	Klebsiella pneumoniae	AA122	AH750	order	Enterobacterales	order	Enterobacterales	genus	Klebsiella	26169555
GCF_904863055.1_INF022_genomic_NZ_LR890213.1	1	-	0.469581168	79032fe3122713306aa98f19c1f32f36	ColRNAI_rep_cluster_1987	CP041116_00002	-	-	-	-	-	-	non-mobilizable	CP024527	0.0680698	Klebsiella pneumoniae	AA102	AH719	multi-phylla	Actinomycetota,Pseudomonadota	multi-phylla	Actinomycetota,Pseudomonadota	-	-	-
GCF_904863055.1_INF022_genomic_NZ_LR890212.1	1	-	0.466721	563de731c2cd04ff1bc471b1e80e1a5c	ColRNAI_rep_cluster_1987,rep_cluster_2358	CP041116_00002,CP000974_00005	-	-	-	-	-	-	non-mobilizable	CP031821	0.00417861	Klebsiella pneumoniae	AA113	AH736	multi-phylla	Actinomycetota,Pseudomonadota	multi-phylla	Actinomycetota,Pseudomonadota	phylum	Pseudomonadota	24096417
GCF_904863055.1_INF022_genomic_NZ_LR890211.1	1	-	0.540323015	bffc63812ef59c787555bbb9875f5138	IncR	000204__CP008701_00115	-	-	-	-	MOBF	NZ_CP016035	mobilizable	CP026720	0.0371871	Enterobacter cloacae	AA050	AH645	order	Enterobacterales	order	Enterobacterales	genus	Klebsiella	23711894
GCF_904863055.1_INF022_genomic_NZ_LR890210.1	1	-	0.511949322	fb3be63a24a23e6e03029c35e5e9dac2	IncFIB,IncFII,rep_cluster_2183	000107__CP014778_00094,000128__CP023916,CP017721_00179	MOBF,MOBF	NC_021231_00058,CP035180_00077	MPF_F	NC_019155_00032,NC_019165_00034,NC_021654_00016,NC_019389_00080,NC_022609_00081,NC_014312_00128,NC_019389_00068,NC_023332_00154,NC_014312_00118,NC_014312_00116,NC_021502_00150,NC_021502_00131	-	-	conjugative	CP013323	0.0265635	Klebsiella pneumoniae	AA035	AH601	order	Enterobacterales	order	Enterobacterales	order	Enterobacterales	11254626; 20547789; 19482926; 15781495; 20851899; 16257053
GCF_904859905.1_MSB1_1H_genomic_NZ_LR890183.1	1	-	0.507043586	dbc29f59f87994b338a4e7563c275598	IncA	000090__FJ705807_00003	MOBH,MOBH	NC_012885_00072,NC_012690_00071	MPF_F	NC_009140_00071,NC_012885_00082,NC_012885_00083,NC_012885_00084,NC_012885_00091,NC_012885_00093,NC_012885_00167,NC_012885_00088	-	-	conjugative	CP034714	0.00600989	Salmonella enterica subsp. enterica serovar Mikawasima	AA622	AI870	class	Gammaproteobacteria	class	Gammaproteobacteria	class	Gammaproteobacteria	19482926
GCF_904859905.1_MSB1_1H_genomic_NZ_LR890182.1	1	-	0.511056674	c1cff39d27701576e60d7ebfc9e4b59c	rep_cluster_1444	000786__KP987215_00001	MOBP	CP010383_00040	-	-	MOB_unknown	NC_019125	mobilizable	CP024681	0.000361208	Citrobacter freundii	AB167	AJ794	family	Enterobacteriaceae	family	Enterobacteriaceae	-	-	-
GCF_904842665.1_2016-17-550_genomic_NZ_LR883966.1	1	-	0.479776955	c04b9391a5e4f1e884896763ba1dc8f7	IncY	000230__CP009168_00001	MOBH	CP030285_00102	-	-	-	-	mobilizable	CP010146	0.0129198	Escherichia coli	AA380	AI400	family	Enterobacteriaceae	family	Enterobacteriaceae	genus	Escherichia	28031198
GCF_904833135.1_L1_E925_genomic_NZ_LR883054.1	1	-	0.454335058	7c9e0b77813827fa3c4d2ce0ca7485df	IncFIA,IncFIC	000136__AP014877_00014,CR942285	-	-	MPF_F	NC_007635_00031,NC_021871_00033	-	-	non-mobilizable	CP013194	0.00268639	Escherichia coli	AB278	AJ994	order	Enterobacterales	order	Enterobacterales	order	Enterobacterales	10773089; 25389419; 19897651; 28842132; 24247128; 20851899; 22511964
GCF_904833135.1_L1_E925_genomic_NZ_LR883053.1	1	-	0.477840951	47829a3e7aa31ddcfb08ed4ce8682600	IncI-gamma/K1	CP013193	MOBP,MOBP	NC_021819_00066,NC_019097	-	-	MOBP	HM021326	mobilizable	FN822748	0.00354859	Escherichia coli ETEC 1392/75	AA472	AI585	order	Enterobacterales	order	Enterobacterales	order	Enterobacterales	23333216; 30761100; 25987637; 21470454; 29899511; 20851899
GCF_904833135.1_L1_E925_genomic_NZ_LR883052.1	1	-	0.48620777	6892c9cdf264c7c1a600cdab1d73a4fd	IncFIB,IncFII,IncI-gamma/K1	000096__NC_019117_00097,AJ851089,CP002968	-	-	MPF_F	NC_017639_00100,NC_007675_00027,NC_017639_00094,NC_019094_00090,NC_019002_00072,NC_017639_00090,NC_010409_00124,NC_022651_00077,NC_013437_00116	MOBP	NC_022374	mobilizable	CP024235	0.00781808	Escherichia coli O6:H16	AA183	AH876	order	Enterobacterales	order	Enterobacterales	order	Enterobacterales	23333216; 11254626; 15781495; 30761100; 19482926; 25987637; 21470454; 29899511; 20851899; 16257053
GCF_904833135.1_L1_E925_genomic_NZ_LR883051.1	1	-	0.484251261	ee4094e9f3947847d783c9861fe38f00	IncFIA,IncFII	MK878891_00042,LS992172_00069	MOBF,MOBP	MF535908_00027,NC_021819_00066	MPF_F	NC_022651_00077,NC_010409_00124,NC_010719_00097,NC_009837_00049,08-5333_00200	MOBP	NC_022374	conjugative	FN822745	0.00420918	Escherichia coli ETEC 1392/75	AB280	AJ996	order	Enterobacterales	order	Enterobacterales	order	Enterobacterales	10773089; 25389419; 19897651; 24247128; 20851899; 22511964
GCF_904831875.1_L5_E1779_ETEC_genomic_NZ_LR883011.1	1	-	0.504859576	778fe8487a841321a1220ebf0a196e67	IncFIA,IncFIC	000136__AP014877_00014,CP003035	MOBF	NC_017627_00068	MPF_F	NC_022651_00077,NC_010409_00124,NC_019094_00090,NC_017639_00094,NC_007675_00027,NC_017639_00100,NC_019037_00027,NC_010488_00021,NC_010719_00097,NC_008460_00107,NC_013437_00116,08-5333_00200	MOBP	AP014804	conjugative	CP018958	0.0233014	Escherichia coli	AA332	AI246	order	Enterobacterales	order	Enterobacterales	order	Enterobacterales	10773089; 25389419; 19897651; 28842132; 24247128; 20851899; 22511964
GCF_904831875.1_L5_E1779_ETEC_genomic_NZ_LR883010.1	1	-	0.510246896	afb1831797d3cb68e6f30962918e5cb4	IncFII,IncI-gamma/K1	000129__CP018340,MF344576	MOBF	NC_022333_00006	MPF_F	NC_007635_00031,NZ_AGTD01000004_00091,NZ_AGTD01000004_00093,NZ_AGTD01000004_00096,NC_021817_00023,NZ_AGTD01000004_00099,NC_022333_00014,NC_021871_00033,NC_009787_00008,NZ_AGTD01000004_00104,NZ_AGTD01000004_00094,NC_021817_00013,NC_009790_00086	-	-	conjugative	CP025885	0.000705841	Escherichia coli	AE930	AO812	order	Enterobacterales	order	Enterobacterales	order	Enterobacterales	23333216; 30761100; 25987637; 21470454; 29899511; 20851899
GCF_904831875.1_L5_E1779_ETEC_genomic_NZ_LR883009.1	1	-	0.517964375	f3da88834a36c566b3a29c6578724906	IncFIA,IncFII	000136__AP014877_00014,LS992172_00069	MOBF	NC_022333_00006	MPF_F	NC_007635_00031,NZ_AGTD01000004_00091,NC_022333_00021,NZ_AGTD01000004_00096,NC_021817_00023,NZ_AGTD01000004_00099,NC_022333_00014,NC_021871_00015,NZ_AGTD01000004_00104,NZ_AGTD01000004_00094,NC_009787_00004,NC_009790_00086	-	-	conjugative	CP023348	2.38E-05	Escherichia coli	AE928	AO807	order	Enterobacterales	order	Enterobacterales	order	Enterobacterales	10773089; 25389419; 19897651; 24247128; 20851899; 22511964
GCF_904831875.1_L5_E1779_ETEC_genomic_NZ_LR883008.1	1	-	0.475940636	41b0454cf7d50b76bcb228028b35bb76	IncFIA,IncFII	000136__AP014877_00014,LS992172_00069	-	-	MPF_F	NC_022651_00077,NC_010409_00124,NC_019094_00090	MOBF	CP019007	mobilizable	CP023347	2.38E-05	Escherichia coli	AB277	AJ993	order	Enterobacterales	order	Enterobacterales	order	Enterobacterales	10773089; 25389419; 19897651; 24247128; 20851899; 22511964
GCF_904831875.1_L5_E1779_ETEC_genomic_NZ_LR883007.1	1	-	0.504660165	606236fb7ceea52f0bff725863482411	-	-	-	-	-	-	-	-	non-mobilizable	-	1	-	-	-	-	-	-	-	-	-	-
GCF_904831835.1_L4_E1441_ETEC_genomic_NZ_LR883014.1	1	-	0.471425559	ba6d63f191fdc9689dfffa83a755833b	IncFIA,IncFII	CP022610_00144,LS992172_00069	MOBF	NC_022333_00006	MPF_F	NC_007635_00031,NC_021871_00033,NZ_AGTD01000004_00091,NZ_AGTD01000004_00093,NZ_AGTD01000004_00096,NC_021817_00023,NZ_AGTD01000004_00094	-	-	conjugative	CP024259	0.000557238	Escherichia coli O25:H16	AB276	AJ992	order	Enterobacterales	order	Enterobacterales	order	Enterobacterales	10773089; 25389419; 19897651; 24247128; 20851899; 22511964
GCF_904831835.1_L4_E1441_ETEC_genomic_NZ_LR883013.1	1	-	0.513269175	8cda4ce5b179f6998f635ee899f2a991	IncFIA,IncFIB	000136__AP014877_00014,000096__NC_019117_00097	MOBF,MOBP	NC_017627_00068,NC_021819_00066	MPF_F	NC_007675_00027,NC_017639_00100,NC_017054_00096,NC_019037_00027,NC_010488_00021,NC_009837_00049,NC_017639_00094,NC_019094_00090,NC_010409_00124,NC_022651_00077,NC_013437_00116,08-5333_00200	MOBF	AP010957	conjugative	CP024258	0.00808024	Escherichia coli O25:H16	AA183	AH879	order	Enterobacterales	order	Enterobacterales	order	Enterobacterales	10773089; 11254626; 25389419; 19482926; 19897651; 15781495; 24247128; 20851899; 22511964; 16257053
GCF_904831825.1_L3_E36_ETEC_genomic_NZ_LR882999.1	1	-	0.515937978	91140d5481dff8cf436fe79bdb9a9129	IncK2/Z	KR905388	MOBP	NC_013728_00087	MPF_I	NC_011754_00087,NC_014843_00047,NC_007365_00035,NC_011754_00109,NC_014843_00041,NC_022371_00084,NC_012487_00131,NC_022992_00098,NC_014843_00033	MOBP	AB290882	conjugative	CP024254	0.0129198	Escherichia coli	AA282	AI113	family	Enterobacteriaceae	family	Enterobacteriaceae	genus	Escherichia	30761100
GCF_904831825.1_L3_E36_ETEC_genomic_NZ_LR882998.1	1	-	0.497150773	63962cc1fc5f2e6bf720e54bfb37feb3	IncFIA,IncFIA,IncFIB,IncFII	000136__AP014877_00014,CP022610_00144,000096__NC_019117_00097,LS992172_00069	MOBF,MOBP	NC_017627_00068,NC_021819_00066	MPF_F	NC_022651_00077,NC_010409_00124,NC_019094_00090,NC_017639_00094,NC_007675_00027,NC_017639_00100,NC_019037_00027,NC_019094_00068,NC_010719_00097,NC_008460_00107,NC_017054_00096,NC_010488_00021,NC_009837_00049,NC_013437_00116,NC_013507_00059,08-5333_00200	MOBF,MOBF,MOBP	KX579977,CP016713,NZ_ATFQ01000044	conjugative	CP025857	0.022205	Escherichia coli	AA183	AH878	order	Enterobacterales	order	Enterobacterales	order	Enterobacterales	10773089; 11254626; 25389419; 19482926; 19897651; 15781495; 24247128; 20851899; 22511964; 16257053
GCF_904831805.1_L7_E1373_ETEC_genomic_NZ_LR882992.1	1	-	0.464269379	d0f435228af286beb284e607ed66d65e	rep_cluster_488	001852__AP017612_00001	-	-	-	-	-	-	non-mobilizable	CP019013	0.00607761	Escherichia coli	AA747	AJ079	family	Enterobacteriaceae	family	Enterobacteriaceae	-	-	-
GCF_904831805.1_L7_E1373_ETEC_genomic_NZ_LR882991.1	1	-	0.461323609	1a6c5789e2b9c6454abfbf82191913fd	IncFIA,IncFIA,IncFIB	CP022610_00144,MH263653_00001,000096__NC_019117_00097	MOBF	NC_020306_00007	-	-	-	-	mobilizable	LN908840	0	Escherichia coli	AB275	AJ991	order	Enterobacterales	order	Enterobacterales	order	Enterobacterales	10773089; 11254626; 25389419; 19482926; 19897651; 15781495; 24247128; 20851899; 22511964; 16257053
GCF_904830975.1_L3_CS7_E2980_genomic_NZ_LR882981.1	1	-	0.503074216	36756cd06802a2551c57345277d8c234	IncI-gamma/K1	CP002968	-	-	-	-	-	-	non-mobilizable	CP023352	0.00157453	Escherichia coli	AB279	AJ995	order	Enterobacterales	family	Enterobacteriaceae	order	Enterobacterales	23333216; 30761100; 25987637; 21470454; 29899511; 20851899
GCF_904830975.1_L3_CS7_E2980_genomic_NZ_LR882980.1	1	-	0.524212857	6f31d8f7f2856538124c37e7d4eb3367	IncFIA,IncFII	000136__AP014877_00014,LS992172_00069	MOBF	NC_017627_00068	MPF_F	NC_022651_00077,NC_010409_00124,NC_019094_00090,NC_017639_00094,NC_007675_00027,NC_017639_00100,NC_017054_00096,NC_019037_00027,NC_010488_00021,NC_009837_00049,NC_013437_00116,08-5333_00200	MOBF	AP010957	conjugative	CP023351	0.0162749	Escherichia coli	AA336	AI274	order	Enterobacterales	order	Enterobacterales	order	Enterobacterales	10773089; 25389419; 19897651; 24247128; 20851899; 22511964
GCF_904830975.1_L3_CS7_E2980_genomic_NZ_LR882979.1	1	-	0.480790683	dd562eb30ebf51152602fa52f0145afc	IncI-gamma/K1	MF344575	MOBF,MOBF,MOBP	NC_017627_00068,CP029214_00066,NC_019097	MPF_I	NC_019097_00056,NC_022267_00057,08-5333_00200	MOBP	JN253636	conjugative	CP023350	0.000119496	Escherichia coli	AC033	AL053	order	Enterobacterales	family	Enterobacteriaceae	order	Enterobacterales	23333216; 30761100; 25987637; 21470454; 29899511; 20851899
GCF_904830965.1_L2_E1649_genomic_NZ_LR882977.1	1	-	0.476312771	0dd9f84b5d99ea2f1afb64d185452c63	IncY	000230__CP009168_00001	-	-	-	-	-	-	non-mobilizable	CP041549	0.016782	Escherichia coli	AA378	AI389	family	Enterobacteriaceae	family	Enterobacteriaceae	genus	Escherichia	28031198
GCF_904830965.1_L2_E1649_genomic_NZ_LR882976.1	1	-	0.47153761	7c46f991952847a5203101bafce412f5	IncFIA,IncFII	000136__AP014877_00014,LS992172_00069	MOBP	NC_021819_00066	MPF_F	NC_022651_00077,NC_010409_00124,NC_010719_00097	MOBP	NC_022374	conjugative	CP024262	0.000631368	Escherichia coli	AB280	AJ996	order	Enterobacterales	order	Enterobacterales	order	Enterobacterales	10773089; 25389419; 19897651; 24247128; 20851899; 22511964
GCF_904830965.1_L2_E1649_genomic_NZ_LR882975.1	1	-	0.429250623	4f62f936f7adcb9c3b1b92be61757a5e	rep_cluster_2373	LT985313_00005	-	-	-	-	MOB_unknown	NC_017722	mobilizable	JQ418532	0.11676	Escherichia coli	AE862	AO727	order	Enterobacterales	order	Enterobacterales	genus	Klebsiella	26169555
GCF_904830965.1_L2_E1649_genomic_NZ_LR882974.1	1	-	0.485823595	c65731ac1c787c65bc10845c451affae	IncFIA,IncFIB	000136__AP014877_00014,000096__NC_019117_00097	MOBP	NC_021819_00066	MPF_F	NC_021871_00033,NC_007635_00031,NC_009790_00086	-	-	conjugative	CP022913	0.00337267	Escherichia coli O6:H16	AA183	AH877	order	Enterobacterales	order	Enterobacterales	order	Enterobacterales	10773089; 11254626; 25389419; 19482926; 19897651; 15781495; 24247128; 20851899; 22511964; 16257053
GCF_904799825.1_2016-17-292_genomic_NZ_LR882495.1	1	-	0.421109702	ddfc1fa70c872d582285373be28bdaf0	IncI2	JN983044	MOBP	NC_022520_00030	MPF_T	NC_020270_00058,NC_019039_00051,NC_019039_00052,NC_020270_00063,NC_019039_00065	-	-	conjugative	CP028155	0.000705841	Salmonella enterica subsp. enterica serovar Enteritidis	AA372	AI347	family	Enterobacteriaceae	family	Enterobacteriaceae	family	Enterobacteriaceae	26842776; 30761100; 25861872
GCF_904799825.1_2016-17-292_genomic_NZ_LR882494.1	1	-	0.487294377	05c5342c2d1b527a53a9b9aa6646840e	IncFIB,rep_cluster_2244	000095__NZ_CP014273_00094,CP033091_00053	MOBF,MOBP	NC_011964_00125,NC_021819_00066	MPF_F	NC_010409_00124,NC_022651_00077	MOBF	KP987215	conjugative	CP010147	0.00676872	Escherichia coli	AA176	AH857	order	Enterobacterales	order	Enterobacterales	order	Enterobacterales	11254626; 30761100; 19482926; 15781495; 20851899; 16257053
GCF_904711305.1_2016-02-324_genomic_NZ_LR882051.1	1	-	0.527797378	e2c8e3ed93452aa9f329df194efeb098	IncFIB,IncFIB	000107__CP014778_00094,000096__NC_019117_00097	MOBC	NC_014725_00039	MPF_T	NC_011092_00100,NC_011092_00102,NC_011092_00103	-	-	conjugative	CP042902	0.00387578	Escherichia coli	AA887	AJ321	order	Enterobacterales	order	Enterobacterales	order	Enterobacterales	11254626; 19482926; 15781495; 20851899; 16257053
GCF_904711295.1_2015-01-466_genomic_NZ_LR882056.1	1	-	0.406903289	f52007aa892a18b71646a3c54e2792ce	IncX1	000215__KC853434_00019	MOBP	NC_019096_00001	MPF_T	NC_023277_00163,NC_019138_00026,NC_019067_00043,NC_010860_00022,NC_017624_00009	-	-	conjugative	CP043216	0.0240597	Salmonella enterica subsp. enterica serovar Heidelberg	AB233	AJ927	order	Enterobacterales	order	Enterobacterales	family	Enterobacteriaceae	21625636; 22470007
GCF_904711295.1_2015-01-466_genomic_NZ_LR882055.1	1	-	0.529808089	a9084058057174a570759166c6ed2d8e	IncFIA,IncFIC	MK878891_00042,AY458016	-	-	MPF_F	NC_022651_00077,NC_010409_00124,NC_019000_00022	MOBP	AP014804	mobilizable	CP023733	0.0247621	Escherichia coli	AA338	AI281	order	Enterobacterales	order	Enterobacterales	order	Enterobacterales	10773089; 25389419; 19897651; 28842132; 24247128; 20851899; 22511964
GCF_904711295.1_2015-01-466_genomic_NZ_LR882054.1	1	-	0.479207943	671d189974064a2e7a2e8905b5185710	IncHI1B	000138__CP021336_00001	-	-	-	-	-	-	non-mobilizable	CP003110	0.0139486	Escherichia coli O55:H7 str. RM12579	AA378	AI390	order	Enterobacterales	order	Enterobacterales	genus	Salmonella	18606786
GCF_904711295.1_2015-01-466_genomic_NZ_LR882053.1	1	-	0.525482776	fece442749733a63a0d4b9216baef785	IncFIB,IncFII,IncQ1	000095__NZ_CP014273_00094,KF954760,000195__NC_013728_00014	-	-	-	-	-	-	non-mobilizable	CP018954	0.0181313	Escherichia coli	AA735	AJ039	phylum	Pseudomonadota	phylum	Pseudomonadota	phylum	Pseudomonadota	11254626; 25389419; 2653965; 19482926; 15781495; 20851899; 16257053
GCF_904711265.1_2014-01-7375_genomic_NZ_LR882061.1	1	-	0.524566338	87bbc151964b6186f0bbbd05821fc9e0	IncFIA,IncFIC	000136__AP014877_00014,AY458016	-	-	MPF_F	NC_011413_00056,NC_011413_00058,NC_011413_00060	-	-	non-mobilizable	CP032813	0.0579033	Escherichia coli	AA181	AH872	order	Enterobacterales	order	Enterobacterales	order	Enterobacterales	10773089; 25389419; 19897651; 28842132; 24247128; 20851899; 22511964
GCF_904711265.1_2014-01-7375_genomic_NZ_LR882060.1	1	-	0.43125865	4ad0bd7e333b082ea726c0217d8428bc	IncX1	000215__KC853434_00019	MOBP	NC_019096_00001	MPF_T	NC_017624_00009,NC_010860_00022,NC_019067_00043,NC_019046_00026,NC_023277_00163	MOBP	EU164802	conjugative	MH121702	7.16E-05	Escherichia coli	AB233	AJ919	order	Enterobacterales	order	Enterobacterales	family	Enterobacteriaceae	21625636; 22470007
GCF_904711265.1_2014-01-7375_genomic_NZ_LR882059.1	1	-	0.47806238	5427f1a6667b633d24f001dd97ad0406	IncFIB,IncFII,IncI1	000096__NC_019117_00097,LS992172_00069,CP010124_00057	MOBF,MOBP	NC_017627_00068,NC_021819_00066	MPF_F	NC_022651_00077,NC_010409_00124,NC_019094_00090,NC_017639_00094,NC_007675_00027,NC_017639_00100,NC_019037_00027,NC_019094_00068,NC_009837_00049,NC_013437_00116,08-5333_00200	MOBF	NZ_CP012164	conjugative	NC_013362	0.0531179	Escherichia coli O26:H11 str. 11368	AA329	AI236	order	Enterobacterales	order	Enterobacterales	order	Enterobacterales	11254626; 19482926; 15781495; 20851899; 16257053
GCF_904711265.1_2014-01-7375_genomic_NZ_LR882058.1	1	-	0.494439225	b4be4d01208265a490339d8362e675e9	IncI-gamma/K1	MG764547	MOBP	NC_019097	MPF_I	NC_019097_00056,NC_022267_00057,NC_019111_00038,NC_023290_00086,NC_015965_00072,NC_019097_00075,NC_022267_00069,NZ_CM001473_00069,NC_019097_00085	MOBP	JN253636	conjugative	CP039714	0.00232584	Salmonella enterica subsp. enterica	AA474	AI613	order	Enterobacterales	family	Enterobacteriaceae	order	Enterobacterales	23333216; 30761100; 25987637; 21470454; 29899511; 20851899
GCF_904528075.1_ASM90452807v1_genomic_NZ_LR882036.1	1	-	0.624146778	9aa787ee76e44eacd7103ddd14231244	-	-	-	-	-	-	-	-	non-mobilizable	AM711866	0.295981	Clavibacter michiganensis subsp. michiganensis NCPPB 382	AB776	AK702	-	-	-	-	-	-	-
GCF_904426485.1_2015-01-2097_genomic_NZ_LR881941.1	1	-	0.444605596	0935c616c3ea78e427a1e46ed754a2be	IncX1	000215__KC853434_00019	-	-	-	-	MOBP	EU164802	mobilizable	MH121702	0.0245258	Escherichia coli	AB233	AJ919	order	Enterobacterales	order	Enterobacterales	family	Enterobacteriaceae	21625636; 22470007
GCF_904425455.1_ASM90442545v1_genomic_NZ_LR881937.1	1	-	0.507252209	cb3b3200d38e9d892a4abfe1558bd810	IncFIB,IncFII,rep_cluster_2183	000101__NZ_CP012345_00042,000132__HG969996,CP033468_00001	MOBF	NC_021501_00073	MPF_F	NC_006323_00113,NC_021501_00083,NC_021501_00085,NC_006323_00105,NC_006323_00096,NC_021501_00096,NC_021501_00097,NC_021501_00074,NC_009378_00101	-	-	conjugative	MF190369	0.156619	Enterobacter cloacae	AC580	AL835	order	Enterobacterales	order	Enterobacterales	order	Enterobacterales	11254626; 20547789; 19482926; 15781495; 20851899; 16257053
GCF_904425445.1_ASM90442544v1_genomic_NZ_LR881935.1	1	-	0.475964321	888dd92368600658da0d622e9588d682	IncHI1B	JX182975	MOBH,MOBP	NC_019360_00106,NC_021819_00066	MPF_F	NC_019360_00278,NC_005211_00030,NC_002305_00127,NC_009981_00239	-	-	conjugative	NC_019360	0.0224927	Citrobacter freundii	AA543	AI730	order	Enterobacterales	order	Enterobacterales	genus	Salmonella	18606786
GCF_904129595.1_S.Tm_LT2p22_assembled_genomic_NZ_LR881464.1	1	-	0.531274287	02cecf567361835e7675e972ea12aa69	IncFIB,IncFII	000101__NZ_CP012345_00042,000114__CP015527	MOBF	NC_007208_00043	MPF_F	NC_017054_00098,NC_017054_00096,NC_017054_00095,NC_019112_00063,NC_019094_00090,NC_019002_00072,NC_022651_00077,NC_003277_00107,NC_019112_00045,NC_017054_00100,NC_013437_00116,NC_021155_00062	-	-	conjugative	NC_003277	0	Salmonella enterica subsp. enterica serovar Typhimurium str. LT2	AB460	AK247	order	Enterobacterales	order	Enterobacterales	order	Enterobacterales	11254626; 19482926; 15781495; 20851899; 16257053
GCF_904066215.1_ASM90406621v1_genomic_NZ_LR880475.1	1	-	0.660666803	7b71e1a44e2b23584beff3130082cf73	-	-	-	-	-	-	-	-	non-mobilizable	CP027930	0.243761	Microbacterium sp. SGAir0570	AH081	AR137	-	-	-	-	-	-	-
GCF_904066025.1_83_genomic_NZ_LR878367.1	1	-	0.511729781	e711ba8237952ed7a781451bd2844ef4	IncFIA	MK878891_00042	MOBF	NC_017627_00068	MPF_F	NC_009837_00049,NC_019094_00068,NC_019037_00027,NC_017639_00100,NC_007675_00027,NC_017639_00094,NC_019094_00090,NC_010409_00124,NC_022651_00077,NC_013437_00116,08-5333_00200	MOBF	KX579977	conjugative	LN624486	0.000656154	Shigella flexneri	AA336	AI262	order	Enterobacterales	order	Enterobacterales	order	Enterobacterales	10773089; 25389419; 19897651; 24247128; 20851899; 22511964
GCF_904066025.1_83_genomic_NZ_LR878366.1	1	-	0.460614712	0c906a4b8ca9a806c64aa732dfd0f5a5	IncFIA	CP026817_00197	MOBF,MOBF,MOBP	NC_017627_00068,CP029214_00066,NC_021819_00066	-	-	-	-	mobilizable	CP026099	0.00126265	Shigella flexneri	AB272	AJ985	order	Enterobacterales	order	Enterobacterales	order	Enterobacterales	10773089; 25389419; 19897651; 24247128; 20851899; 22511964
GCF_903989465.1_ASM90398946v1_genomic_NZ_LR861806.1	1	-	0.592963091	5c9a3c634d3c8f233de22e0a0ebe645b	-	-	MOBP	CP020995_00017	MPF_T	NC_022540_00021	-	-	conjugative	FO681496	0.106845	Xanthomonas citri pv. fuscans	AF150	AP067	genus	Xanthomonas	genus	Xanthomonas	-	-	-
GCF_903989455.1_ASM90398945v1_genomic_NZ_LR861804.1	1	-	0.601644526	199b95161a5cd34e5fcc1ec89923a170	rep_cluster_1991	001431__CP018733	MOBF	NC_017556_00022	MPF_T	NC_017556_00021,NC_017556_00027,NC_017556_00032,NC_017556_00033	-	-	conjugative	CP016879	0.0563082	Xanthomonas hortorum	AA633	AI899	genus	Xanthomonas	genus	Xanthomonas	-	-	-
GCF_903978225.1_CFBP_8129.2_genomic_NZ_LR828256.1	1	-	0.611777702	b83cb62f8756773005eff84b2bd4158f	-	-	MOBQ	KX889311_00035	MPF_T	NC_022242_00031	-	-	conjugative	CP031608	0.0747985	Xanthomonas hortorum	AA633	AI899	genus	Pseudomonas	genus	Pseudomonas	-	-	-
GCF_903978225.1_CFBP_8129.2_genomic_NZ_LR828255.1	1	-	0.617051834	31c8a028b0acd32b91fcde384f98b201	-	-	MOBP	NC_022539_00043	MPF_T	NC_022539_00042	-	-	conjugative	CP018474	4.77E-05	Xanthomonas perforans	AC111	AL161	genus	Xanthomonas	genus	Xanthomonas	-	-	-
GCF_903978225.1_CFBP_8129.2_genomic_NZ_LR828254.1	1	-	0.591298875	dab40ab9ef2f1090a446d2c45c34a782	rep_cluster_156	000928__KR071788_00051	MOBH	CP018468_00111	-	-	-	-	mobilizable	CP018855	2.38E-05	Xanthomonas citri pv. citri	AE450	AO231	genus	Xanthomonas	genus	Xanthomonas	-	-	-
GCF_903978195.1_CFBP_498_genomic_NZ_LR828260.1	1	-	0.596878532	7e1819499860e354c6147dc994f7be0f	rep_cluster_1991	001431__CP018733	MOBP	NC_007507_00032	-	-	-	-	mobilizable	CP031608	0.00734051	Xanthomonas hortorum	AA633	AI899	class	Gammaproteobacteria	class	Gammaproteobacteria	-	-	-
GCF_903978195.1_CFBP_498_genomic_NZ_LR828259.1	1	-	0.621847311	6387e52ff3427554b39d490f2c4570d0	-	-	MOBP,MOBP	NC_022539_00043,NC_007507_00032	MPF_T	NC_022539_00042	-	-	conjugative	CP018734	0.00857671	Xanthomonas gardneri	AC111	AL161	class	Gammaproteobacteria	class	Gammaproteobacteria	-	-	-
GCF_903978195.1_CFBP_498_genomic_NZ_LR828258.1	1	-	0.580737326	38d6d76d3b9abf62d2dc552c902457d3	-	-	MOBH,MOBP	CP018468_00111,NC_007507_00032	-	-	-	-	mobilizable	CP018732	0.026819	Xanthomonas gardneri	AE450	AO232	class	Gammaproteobacteria	class	Gammaproteobacteria	-	-	-
GCF_903960675.1_Streptococcus_thermophilus_CIRM_67_genomic_NZ_LR824003.1	1	-	0.355156951	5f1ae3bb3f2c6a1b01d0451b944aae38	rep_cluster_1188	AF177168	-	-	-	-	-	-	non-mobilizable	NC_005098	0.0755413	Streptococcus thermophilus	AD572	AN172	genus	Streptococcus	genus	Streptococcus	-	-	-
GCF_903891135.1_Streptococcus_thermophilus_CIRM_1121_genomic_NZ_LR822038.1	1	-	0.322946176	0023943df21c1215c251547da9865267	rep_cluster_1188	000472__NC_004747_00002	-	-	-	-	-	-	non-mobilizable	AY250830	0.00299754	Streptococcus thermophilus	AD572	AN170	genus	Streptococcus	genus	Streptococcus	-	-	-
GCF_903890695.1_Streptococcus_thermophilus_CIRM_998_genomic_NZ_LR822028.1	1	-	0.393174061	045d535802cb5921c3152475721ffcd4	-	-	MOBV	NC_002140_00004	-	-	-	-	mobilizable	CP012913	0.0507636	Streptococcus suis	AB001	AJ520	genus	Streptococcus	genus	Streptococcus	-	-	-
GCF_903886645.1_Streptococcus_thermophilus_CIRM_368_genomic_NZ_LR822024.1	1	-	0.393619411	06d08d26637bc6adc14041bc392d444a	-	-	MOBV	NC_002140_00004	-	-	-	-	mobilizable	CP012913	0.0535266	Streptococcus suis	AB001	AJ520	genus	Streptococcus	genus	Streptococcus	-	-	-
GCF_903886595.1_Streptococcus_thermophilus_CIRM_956_genomic_NZ_LR822022.1	1	-	0.368177613	135d500b72318b248faf6f5af51daf71	rep_cluster_1188	AF177167	-	-	-	-	-	-	non-mobilizable	KU574030	0.118834	Streptococcus thermophilus	AD572	AN171	genus	Streptococcus	genus	Streptococcus	-	-	-
GCF_903886595.1_Streptococcus_thermophilus_CIRM_956_genomic_NZ_LR822021.1	1	-	0.393822394	c7423ddb0ae1bd24a9c7fc8c36636cab	-	-	MOBV	NC_002140_00004	-	-	-	-	mobilizable	CP012913	0.054149	Streptococcus suis	AB001	AJ520	genus	Streptococcus	genus	Streptococcus	-	-	-
GCF_903886505.1_Streptococcus_thermophilus_CIRM_336_genomic_NZ_LR822018.1	1	-	0.334030866	94c14e152f3177aa752bc8c14cd5880f	rep_cluster_1188	000474__NC_019232_00001	-	-	-	-	-	-	non-mobilizable	HM050422	0.0668569	Streptococcus thermophilus	AD570	AN168	genus	Streptococcus	genus	Streptococcus	-	-	-
GCF_903886475.1_Streptococcus_thermophilus_CIRM_65_genomic_NZ_LR822016.1	1	-	0.355455904	4e7c0a12d6389656ba44326c32fb61fa	rep_cluster_1188	AF177168	-	-	-	-	-	-	non-mobilizable	NC_005098	0.0762985	Streptococcus thermophilus	AD572	AN172	genus	Streptococcus	genus	Streptococcus	-	-	-
GCF_902827225.1_Methanocaldococcus_lauensis_SG7_genomic_NZ_LR792633.1	1	-	0.29268767	fe94a462b58ab412b339fd5c8164d187	-	-	-	-	-	-	-	-	non-mobilizable	CP031654	1	Escherichia coli	AA379	AI397	-	-	-	-	-	-	-
GCF_902827215.1_SB5881_genomic_NZ_LR792631.1	1	-	0.430846828	137bc43362a456cad7a331527685af03	rep_cluster_2358	CP000974_00005	-	-	-	-	MOB_unknown	CP016722	mobilizable	EF150947	0.0751681	Salmonella enterica subsp. enterica serovar Paratyphi A	AB056	AJ612	phylum	Pseudomonadota	order	Enterobacterales	phylum	Pseudomonadota	24096417
GCF_902827215.1_SB5881_genomic_NZ_LR792630.1	1	-	0.499863282	9d4ff8b1f90f8398127a197ffc7571e2	IncFIA,IncFII,rep_cluster_2183	AF250878,000126__FO834904,CP017721_00179	MOBF,MOBF	CP035180_00077,NC_021231_00058	MPF_F	NC_014312_00116,NC_014312_00118,NC_023332_00154,NC_021231_00085,NC_014312_00128,NC_022609_00081,NC_019389_00080,NC_021654_00016,NC_019165_00034,NC_019155_00032,NC_021502_00131,NC_021502_00150	-	-	conjugative	FO834904	9.55E-05	Klebsiella pneumoniae	AA456	AI559	order	Enterobacterales	order	Enterobacterales	order	Enterobacterales	10773089; 25389419; 20547789; 19897651; 24247128; 20851899; 22511964
GCF_902827215.1_SB5881_genomic_NZ_LR792629.1	1	-	0.498457328	6b2f4ec30b8eb64d81d52c0e5ccf13b7	IncFIB,IncFII,rep_cluster_2183	000107__CP014778_00094,000126__FO834904,CP017721_00179	MOBF,MOBF,MOBH	NC_021231_00058,CP035180_00077,NC_016980_00239	MPF_F	NC_019155_00032,NC_019165_00034,NC_021654_00016,NC_019389_00080,NC_022609_00081,NC_014312_00128,NC_021231_00085,NC_023332_00154,NC_014312_00118,NC_014312_00116,NC_021502_00150,NC_021502_00131	-	-	conjugative	FO834905	0.00834599	Klebsiella pneumoniae	AA398	AI421	order	Enterobacterales	order	Enterobacterales	order	Enterobacterales	11254626; 20547789; 19482926; 15781495; 20851899; 16257053
GCF_902813185.1_Denitratisoma_oestradiolicum_DSM16959_genomic_NZ_LR778302.1	1	-	0.633068747	ae09091a6a7bf95d3756fcdbc4179a8a	-	-	MOBF	NC_008765_00032	MPF_F	NC_008765_00012,NC_008765_00022,NC_014723_00068	-	-	conjugative	CP000540	0.14383	Acidovorax sp. JS42	AF563	AP525	order	Burkholderiales	order	Burkholderiales	-	-	-
GCF_902807015.1_15-2067_O99_genomic_NZ_LR777657.1	1	-	0.33755341	cd67455e9d728107c9c7fc1e96528fc2	-	-	-	-	-	-	-	-	non-mobilizable	NC_017288	0.295981	Chlamydia psittaci 6BC	AA063	AH661	-	-	-	-	-	-	-
GCF_902807005.1_14-2711_R47_genomic_NZ_LR777659.1	1	-	0.334067317	1796cfb3751d8f375d8cfa244c7990f0	-	-	-	-	-	-	-	-	non-mobilizable	NC_004532	0.295981	Lactobacillus reuteri	AE813	AO673	-	-	-	-	-	-	-
GCF_902806995.1_15-2067_O50_genomic_NZ_LR777655.1	1	-	0.336075949	99a478419ccacaf97ab186235c17a4d3	-	-	-	-	-	-	-	-	non-mobilizable	CP031654	1	Escherichia coli	AA379	AI397	-	-	-	-	-	-	-
GCF_902723705.1_Kpn2166_genomic_NZ_LR745047.1	1	-	0.539264983	2f35ecc624a79fe7b3e4a22d0bf3cc83	IncN,rep_cluster_435	000155__CP018649,001776__CP020602_00001	MOBF,MOBP	NC_015599_00019,AP018710_00011	MPF_T	NC_009131_00030,NC_011617_00041,NC_014368_00014,NC_007682_00044,NC_008612_00190,NC_022375_00024	MOBF	NZ_CP012928	conjugative	CP032203	0.0250005	Escherichia coli	AA552	AI746	class	Gammaproteobacteria	class	Gammaproteobacteria	order	Enterobacterales	23114770; 20851899; 28842132
GCF_902723705.1_Kpn2166_genomic_NZ_LR745046.1	1	-	0.502199223	17cc5f0f2f0de9cf33b3215f53c539bc	IncFIB,IncHI1B	000107__CP014778_00094,JN420336	-	-	-	-	-	-	non-mobilizable	NC_005249	0.0010072	Klebsiella pneumoniae CG43	AA406	AI454	order	Enterobacterales	order	Enterobacterales	order	Enterobacterales	18606786; 11254626; 19482926; 15781495; 20851899; 16257053
GCF_902723695.1_Kpn154_genomic_NZ_LR745044.1	1	-	0.511261152	be9991e4e4296dfea58c4e6a4e8602ec	IncL/M	JN626286	MOBP	NC_004464_00056	MPF_I	NC_005246_00057,NC_019063_00094,NC_019344_00078,NC_004464_00066,NC_004464_00068,NC_019154_00069,NC_005246_00069,NC_004464_00073,NC_004464_00105	-	-	conjugative	LN864821	0.000557238	Raoultella planticola	AA002	AH539	phylum	Pseudomonadota	order	Enterobacterales	phylum	Pseudomonadota	25933288; 22083465; 17698626; 20851899
GCF_902723695.1_Kpn154_genomic_NZ_LR745043.1	1	-	0.504421614	996b76b103b040dd6b774eb6efcde4ef	IncFIB,IncHI1B	000107__CP014778_00094,JN420336	-	-	-	-	-	-	non-mobilizable	CP026587	4.77E-05	Klebsiella pneumoniae	AA406	AI454	order	Enterobacterales	order	Enterobacterales	order	Enterobacterales	18606786; 11254626; 19482926; 15781495; 20851899; 16257053
GCF_902703415.1_Combinated_assembly_ONT_-_Illumina_genomic_NZ_LR740760.1	1	-	0.513273473	03a5621778f7c14e11ba9887259498e4	IncFIA	CP022610_00144	MOBF,MOBF	NC_017627_00068,MF535908_00027	MPF_F	NC_008460_00107,NC_022651_00077,NC_010409_00124,NC_019094_00090,NC_017639_00094,NC_007675_00027,NC_017639_00100,NC_019037_00027,NC_019094_00068,NC_009837_00049,NC_013437_00116,NC_013507_00059,08-5333_00200	MOBF	KT754162	conjugative	CP033634	0.030875	Escherichia coli	AA315	AI186	order	Enterobacterales	order	Enterobacterales	order	Enterobacterales	10773089; 25389419; 19897651; 24247128; 20851899; 22511964
GCF_902703415.1_Combinated_assembly_ONT_-_Illumina_genomic_NZ_LR740759.1	1	-	0.487570276	6e50d7e4e7da26df92089e823ffba645	IncFIA,IncFIB,IncFIC,rep_cluster_2313	MK878891_00042,000095__NZ_CP014273_00094,AP001918,CP025980_00001	MOBF,MOBF,MOBP	CP026812_00205,NC_017627_00068,NC_021819_00066	MPF_F	NC_022651_00077,NC_010409_00124,NC_019094_00090,NC_017639_00094,NC_007675_00027,NC_017639_00100,NC_018966_00040,NC_010488_00021,NC_009837_00049,NC_013437_00116,08-5333_00200	MOBF	CP015086	conjugative	CP043952	0.00291212	Escherichia coli	AA178	AH863	order	Enterobacterales	order	Enterobacterales	order	Enterobacterales	10773089; 11254626; 25389419; 19482926; 19897651; 28842132; 15781495; 24247128; 20851899; 22511964; 16257053
GCF_902509535.1_Se_BPH0711_genomic_NZ_LR735442.1	1	-	0.291131346	0efbb3373897dea6e3ab3277bb207803	rep_cluster_1118,rep_cluster_910	000379__NC_013452_00003,002395__NC_013387_00031	MOBV	NC_010262_00002	-	-	-	-	mobilizable	CP013912	0.0305785	Staphylococcus haemolyticus	AA764	AJ104	multi-phylla	Bacillota,Bacteroidota,Pseudomonadota	multi-phylla	Bacillota,Bacteroidota,Pseudomonadota	-	-	-
GCF_902509535.1_Se_BPH0711_genomic_NZ_LR735441.1	1	-	0.287884268	a264e4a75de9119a01ad7d546272bd58	rep_cluster_1110	000368__GQ900452_00020	MOBQ	NC_002774_00004	-	-	-	-	mobilizable	CP024810	0.0307758	Staphylococcus haemolyticus	AA852	AJ251	genus	Staphylococcus	genus	Staphylococcus	-	-	-
GCF_902509525.1_Se_RP62a_UoM_genomic_NZ_LR735433.1	1	-	0.319260344	2482803435d308e7370bea67fb9d7463	rep_cluster_1442,rep_cluster_910	000784__NC_007171_00001,002395__NC_013387_00031	MOBP	NC_006663_00031	-	-	MOBP	NC_025141	mobilizable	CP000028	2.38E-05	Staphylococcus epidermidis RP62A	AA769	AJ111	family	Staphylococcaceae	family	Staphylococcaceae	-	-	-
GCF_902509515.1_Se_BPH0723_genomic_NZ_LR735439.1	1	-	0.302543507	ddbec0b6648429a03ba14dbe1f85e814	rep_cluster_1017,rep_cluster_1017	000261__GQ900456,000260__GQ900396	-	-	-	-	-	-	non-mobilizable	CP040866	0.000215742	Staphylococcus epidermidis	AB724	AK616	class	Bacilli	class	Bacilli	-	-	-
GCF_902509515.1_Se_BPH0723_genomic_NZ_LR735438.1	1	-	0.303415588	7d206907512b55d88fb64a608eba1b2c	rep_cluster_1215,rep_cluster_1947,rep_cluster_1947	000508__GQ900453_00001,NC001390,M13761	-	-	-	-	-	-	non-mobilizable	CP014130	0.0305785	Staphylococcus epidermidis	AB125	AJ717	class	Bacilli	class	Bacilli	-	-	-
GCF_902509505.1_Se_BPH0736_genomic_NZ_LR735436.1	1	-	0.315720846	731d6286021ae5e2e32c373f8ead85df	rep_cluster_1442,rep_cluster_1448	000784__NC_007171_00001,000789__CP022251_00007	MOBP	NC_005566_00002	-	-	MOBP	NC_019250	mobilizable	AP017298	0.0877506	Staphylococcus capitis	AB558	AK396	genus	Staphylococcus	genus	Staphylococcus	-	-	-
GCF_902509505.1_Se_BPH0736_genomic_NZ_LR735435.1	1	-	0.29568983	ac8c244b89d2c166b80c9f9236eb393a	rep_cluster_1017,rep_cluster_1110	000261__GQ900456,GQ900458	-	-	-	-	-	-	non-mobilizable	CP030247	0.00420918	Staphylococcus epidermidis	AD279	AM763	class	Bacilli	class	Bacilli	-	-	-
GCF_902509495.1_Se_BPH0704_genomic_NZ_LR735430.1	1	-	0.294544245	a4cdf23c75ab0ff51c455504c1db323f	rep_cluster_1215	CP003193	-	-	-	-	-	-	non-mobilizable	CP014130	0.0325113	Staphylococcus epidermidis	AB125	AJ717	genus	Staphylococcus	genus	Staphylococcus	-	-	-
GCF_902509485.1_Se_BPH0697_genomic_NZ_LR735423.1	1	-	0.318526544	127f6d5b7b3598fad63f4e1b8a7341af	rep_cluster_1118	000390__NC_002096_00001	MOBP	NC_013306_00004	-	-	-	-	mobilizable	GQ900463	0.0363341	Staphylococcus epidermidis	AA367	AI338	multi-phylla	Bacillota,Bacteroidota,Pseudomonadota	multi-phylla	Bacillota,Bacteroidota,Pseudomonadota	-	-	-
GCF_902509485.1_Se_BPH0697_genomic_NZ_LR735422.1	1	-	0.299466526	c0018f21555b709569d18b6e17a6a951	rep_cluster_1118,rep_cluster_1448,rep_cluster_418	000381__X02529_00004,000789__CP022251_00007,001753__AB125341_00033	MOBP,MOBQ	NC_006977_00007,NC_002774_00004	-	-	-	-	mobilizable	NC_014369	0.0523149	Staphylococcus aureus	AB923	AK904	multi-phylla	Bacillota,Bacteroidota,Pseudomonadota	multi-phylla	Bacillota,Bacteroidota,Pseudomonadota	-	-	-
GCF_902502825.2_E03_1.v3_genomic_NZ_LR723674.1	1	-	0.559550876	98229bb38615082aa86e4dcfcdf6ed43	-	-	-	-	-	-	-	-	non-mobilizable	CP015741	0.243761	Shinella sp. HZN7	AG384	AQ415	-	-	-	-	-	-	-
GCF_902502825.2_E03_1.v3_genomic_NZ_LR723673.1	1	-	0.601216426	907144b597eb5fb6e9f5e835932d0a06	rep_cluster_593	002020__CP007070_00014	MOBP,MOBQ	CP026529_00118,NZ_AFSD01000008_00095	MPF_T	NZ_AFSD01000008_00098,NZ_AFSD01000008_00062,NC_002377_00104	-	-	conjugative	CP015748	0.133864	Shinella sp. HZN7	AB151	AJ760	family	Rhizobiaceae	family	Rhizobiaceae	-	-	-
GCF_902502825.2_E03_1.v3_genomic_NZ_LR723672.1	1	-	0.603989196	14e9486dd5dd3c0944350986018aacd4	rep_cluster_440	001781__CP015741	MOBQ	CP042824_00009	-	-	-	-	mobilizable	LS974446	0.132399	Rhizobium selenitireducens ATCC BAA-1503	AE715	AO559	family	Rhizobiaceae	family	Rhizobiaceae	-	-	-
GCF_902502825.2_E03_1.v3_genomic_NZ_LR723671.1	1	-	0.591278215	ba2512be95d3d438cd019812e1e1cad4	-	-	MOBQ	CP045855_00102	MPF_T	NC_009621_00340,NC_019555_00155	-	-	conjugative	CP015741	0.186761	Shinella sp. HZN7	AG384	AQ415	genus	Agrobacterium	genus	Agrobacterium	-	-	-
GCF_902459535.1_Paraburkholderia_sp_Msb3_genomic_NZ_LR699557.1	1	-	0.605640595	78ee26c66997bbd31fef3ecc72057ffb	-	-	MOBH	CP014311_00074	-	-	-	-	mobilizable	AP014581	0.243761	Burkholderia sp. RPE67	AE548	AO352	genus	Burkholderia	genus	Burkholderia	-	-	-
GCF_902459535.1_Paraburkholderia_sp_Msb3_genomic_NZ_LR699556.1	1	-	0.601211396	4d5e1ca3c9a75820d396243d06e0d41e	-	-	-	-	-	-	-	-	non-mobilizable	CP011809	0.263022	Pandoraea faecigallinarum	AF909	AP917	-	-	-	-	-	-	-
GCF_902459535.1_Paraburkholderia_sp_Msb3_genomic_NZ_LR699555.1	1	-	0.596322965	9e44513fb6333f752f11badc133f604a	-	-	-	-	MPF_F	NC_010070_00105	-	-	non-mobilizable	CP014581	0.149777	Burkholderia sp. OLGA172	AG808	AQ864	-	-	-	-	-	-	-
GCF_902459475.1_pb_189-1_HGAP3_CTR_genomic_NZ_LR699118.1	1	-	0.414863409	fc9ba22c273c65e28a7963ae05129d8c	-	-	-	-	-	-	-	-	non-mobilizable	CP021189	0.295981	Sphingomonas wittichii DC-6	AE177	AN902	-	-	-	-	-	-	-
GCF_902459475.1_pb_189-1_HGAP3_CTR_genomic_NZ_LR699117.1	1	-	0.369501619	e07c55affd3e69b271c87a4cf0d2a6af	-	-	-	-	-	-	-	-	non-mobilizable	CP002510	0.295981	Bacillus thuringiensis serovar finitimus YBT-020	AB677	AK552	-	-	-	-	-	-	-
GCF_902459475.1_pb_189-1_HGAP3_CTR_genomic_NZ_LR699116.1	1	-	0.383200477	52ed3849337bbda0081e8e64e688333f	-	-	-	-	-	-	-	-	non-mobilizable	CP031654	1	Escherichia coli	AA379	AI397	-	-	-	-	-	-	-
GCF_901846895.1_Variovorax_sp._WDL-1_genomic_NZ_LR594694.1	1	-	0.626146789	21c7f966e58866665ef8a88cc47464ab	rep_cluster_528	001902__CP015374	MOBP	FR875157_00038	MPF_T	NC_016053_00033	-	-	conjugative	CP015374	0.00730426	Pandoraea pnomenusa	AF153	AP070	phylum	Pseudomonadota	phylum	Pseudomonadota	-	-	-
GCF_901846895.1_Variovorax_sp._WDL-1_genomic_NZ_LR594693.1	1	-	0.625500721	c387ff09443c31623ea7143fbbdc2dd4	-	-	-	-	-	-	-	-	non-mobilizable	CP026703	0.0987984	Serratia marcescens	AA469	AI579	-	-	-	-	-	-	-
GCF_901846895.1_Variovorax_sp._WDL-1_genomic_NZ_LR594692.1	1	-	0.637113144	75f7a4cfd22894448441e62d3a721692	-	-	MOBP	NC_007949_00237	-	-	-	-	mobilizable	CP017148	0.295981	Bosea vaviloviae	AG726	AQ781	phylum	Pseudomonadota	phylum	Pseudomonadota	-	-	-
GCF_901846895.1_Variovorax_sp._WDL-1_genomic_NZ_LR594691.1	1	-	0.635368713	2416e10b5208172945a53a8ebd991fd7	-	-	MOBP,MOBP	NC_020548_00118,NC_007949_00237	-	-	-	-	mobilizable	CP018821	0.295981	Sphingomonas koreensis	AD352	AM891	phylum	Pseudomonadota	phylum	Pseudomonadota	-	-	-
GCF_901846895.1_Variovorax_sp._WDL-1_genomic_NZ_LR594690.1	1	-	0.624649098	411ce31ea85ecf1d1cfec48d3100aa4a	-	-	-	-	-	-	-	-	non-mobilizable	CP003505	0.197292	Mycobacteroides abscessus subsp. bolletii F1725	AA919	AJ376	-	-	-	-	-	-	-
GCF_901827205.1_ASM90182720v1_genomic_NZ_LR594677.1	1	-	0.627423492	06bd3668e046c3005aa29226b52bae75	-	-	MOBP	AP018707_00018	MPF_T	NC_010332_00025	-	-	conjugative	-	1	-	-	-	-	-	-	-	-	-	-
GCF_901827205.1_ASM90182720v1_genomic_NZ_LR594676.1	1	-	0.648829602	02aee67edbdc0ef047ea6150a08b1294	-	-	-	-	-	-	-	-	non-mobilizable	CP006765	0.295981	Corynebacterium doosanense CAU 212 = DSM 45436	AA774	AJ119	-	-	-	-	-	-	-
GCF_901827185.1_ASM90182718v1_genomic_NZ_LR594674.1	1	-	0.613426806	8a8889cfecf20652bcee8435d111bc4f	rep_cluster_1431	000769__NC_005793_00062	MOBP	NC_005793_00073	MPF_T	NC_019378_00044,NC_019378_00008,NC_019378_00006	-	-	conjugative	JX847411	0.025484	Burkholderia cepacia	AB592	AK434	phylum	Pseudomonadota	order	Burkholderiales	phylum	Pseudomonadota	20018208; 20851899
GCF_901827185.1_ASM90182718v1_genomic_NZ_LR594673.1	1	-	0.670963122	3f231b4d5d401351cde9e1c99c265449	-	-	-	-	-	-	-	-	non-mobilizable	CP007745	0.295981	Burkholderia cepacia ATCC 25416	AF428	AP376	-	-	-	-	-	-	-
GCF_901827185.1_ASM90182718v1_genomic_NZ_LR594672.1	1	-	0.625106202	cfad39b9d8a9e2abbd48d9be2b767666	-	-	-	-	-	-	-	-	non-mobilizable	NC_019263	0.124491	Delftia acidovorans	AA921	AJ388	-	-	-	-	-	-	-
GCF_901827175.1_ASM90182717v1_genomic_NZ_LR594665.1	1	-	0.611963213	52c5d8d28387034f05b5aafcd079e7fc	rep_cluster_1431	000769__NC_005793_00062	MOBP	NC_005793_00073	MPF_T	NC_019378_00044,NC_019378_00008,NC_019378_00006	-	-	conjugative	JX847411	0.0245258	Burkholderia cepacia	AB592	AK434	phylum	Pseudomonadota	order	Burkholderiales	phylum	Pseudomonadota	20018208; 20851899
GCF_901827175.1_ASM90182717v1_genomic_NZ_LR594664.1	1	-	0.642152932	36d0ded7ace3f63d45c55a21e5a77370	-	-	-	-	-	-	-	-	non-mobilizable	-	1	-	-	-	-	-	-	-	-	-	-
GCF_901827175.1_ASM90182717v1_genomic_NZ_LR594663.1	1	-	0.649032219	0401b3577538d4b1fb12a1f13a3c3da9	-	-	-	-	-	-	-	-	non-mobilizable	CP010959	0.243761	Sphingobium sp. YBL2	AB888	AK860	-	-	-	-	-	-	-
GCF_901827165.1_ASM90182716v1_genomic_NZ_LR594670.1	1	-	0.6134371	f3683813f414fe30531f496476014d1b	rep_cluster_1431	000769__NC_005793_00062	MOBP	NC_005793_00073	MPF_T	NC_019378_00044,NC_019378_00008,NC_019378_00006	-	-	conjugative	JX847411	0.025484	Burkholderia cepacia	AB592	AK434	phylum	Pseudomonadota	order	Burkholderiales	phylum	Pseudomonadota	20018208; 20851899
GCF_901827165.1_ASM90182716v1_genomic_NZ_LR594669.1	1	-	0.669715651	bf551ad9db81f9e9a22946f71a9915c2	-	-	-	-	-	-	-	-	non-mobilizable	NC_014841	0.295981	Pantoea sp. At-9b	AG488	AQ528	-	-	-	-	-	-	-
GCF_901827165.1_ASM90182716v1_genomic_NZ_LR594668.1	1	-	0.645375219	6fa2208605c1cb735bf61f0306a0ec84	-	-	-	-	-	-	-	-	non-mobilizable	CP015095	0.295981	Pelagibaca abyssi	AG585	AQ633	-	-	-	-	-	-	-
GCF_901827165.1_ASM90182716v1_genomic_NZ_LR594667.1	1	-	0.625087658	650b3bd87231f63e56a340f068257b9c	-	-	-	-	-	-	-	-	non-mobilizable	NC_019263	0.12214	Delftia acidovorans	AA921	AJ388	-	-	-	-	-	-	-
GCF_901827155.1_ASM90182715v1_genomic_NZ_LR594661.1	1	-	0.635472307	c99b2f7d72752dcd20e57144176e4431	-	-	MOBP	AP018707_00018	MPF_T	NC_010332_00025	-	-	conjugative	-	1	-	-	-	-	-	-	-	-	-	-
GCF_901827155.1_ASM90182715v1_genomic_NZ_LR594660.1	1	-	0.624140544	113c8e7744c5c3f96a0ab9e7e3d6cb29	-	-	-	-	-	-	-	-	non-mobilizable	NC_019263	0.1233	Delftia acidovorans	AA921	AJ388	-	-	-	-	-	-	-
GCF_901733115.1_Escherichia_coli_MAD_genomic_NZ_LR595694.1	1	-	0.472701149	a0f5f817bf68ee576db8907d11e69bc4	Col(BS512)	NC_010656	-	-	-	-	-	-	non-mobilizable	CP033398	0.000409992	Escherichia coli	AC748	AM073	family	Enterobacteriaceae	family	Enterobacteriaceae	-	-	-
GCF_901733115.1_Escherichia_coli_MAD_genomic_NZ_LR595693.1	1	-	0.463703646	0e7050904baca3e77070a0f43bbfb8c3	IncX3,rep_cluster_1195	000221__NC_025130_00012,000483__CP010949_00006	MOBP	NC_020552_00059	MPF_T	NC_017624_00009,NC_019083_00030,NC_019157_00030,NC_019157_00029,NC_023277_00163	-	-	conjugative	CP026727	0	Escherichia coli	AA038	AH615	class	Gammaproteobacteria	class	Gammaproteobacteria	family	Enterobacteriaceae	26842776; 22470007
GCF_901733115.1_Escherichia_coli_MAD_genomic_NZ_LR595692.1	1	-	0.51233333	0b613ec5003e33006d69a600b2c2c5b2	IncFIA,IncFIB,IncFII,IncFII,IncQ1	000136__AP014877_00014,000095__NZ_CP014273_00094,KF954760,000121__CP024805,000195__NC_013728_00014	MOBF	NC_011980_00044	-	-	-	-	mobilizable	MF156715	0	Citrobacter freundii	AA172	AH831	phylum	Pseudomonadota	phylum	Pseudomonadota	phylum	Pseudomonadota	10773089; 11254626; 25389419; 2653965; 19482926; 19897651; 15781495; 24247128; 20851899; 22511964; 16257053
GCF_901457705.2_RHAL1_v2_genomic_NZ_LR699074.1	1	-	0.630877481	3fcf4a038690478af38b0065fcd9d387	-	-	-	-	MPF_T	NC_007960_00083,NC_015685_00118,NC_015685_00123	-	-	non-mobilizable	CP020927	0.12214	Sphingobium yanoikuyae	AC633	AL902	-	-	-	-	-	-	-
GCF_900749825.1_MTUNDRAET4_v1_genomic_NZ_LR536452.1	1	-	0.614555786	7dd6c51e34655b2ae8c5272e05400709	-	-	-	-	-	-	-	-	non-mobilizable	AP014659	0.295981	Bradyrhizobium diazoefficiens	AD646	AN266	-	-	-	-	-	-	-
GCF_900749825.1_MTUNDRAET4_v1_genomic_NZ_LR536451.1	1	-	0.618365292	cc96b9295e22482dbd70c70ca67dfc99	-	-	-	-	-	-	-	-	non-mobilizable	CP045361	0.295981	Roseivivax sp. THAF40	AE195	AN923	-	-	-	-	-	-	-
GCF_900699015.1_ErCipiceae_v1.0_genomic_NZ_LR217738.1	1	-	0.270731119	bca0d0d6400e961d8ff6117455fe74e0	-	-	-	-	-	-	-	-	non-mobilizable	CP001278	0.295981	Candidatus Hamiltonella defensa 5AT (Acyrthosiphon pisum)	AC475	AL683	-	-	-	-	-	-	-
GCF_900698995.1_ErCisplendens_Palmer_v1.0_genomic_NZ_LR217736.1	1	-	0.286121392	f5f59f35dbeb78bcc15d5992ad95fd3c	-	-	-	-	-	-	-	-	non-mobilizable	LR134420	0.263022	Legionella adelaidensis	AF061	AO964	-	-	-	-	-	-	-
GCF_900698985.1_ErCipseudotsugae_Palmer_v1.0_genomic_NZ_LR217731.1	1	-	0.282842379	f42e7bfbffb390741836936a5bfb77f6	-	-	-	-	-	-	-	-	non-mobilizable	LR134420	0.263022	Legionella adelaidensis	AF061	AO964	-	-	-	-	-	-	-
GCF_900698965.1_ErCipseudotaxifoliae_v2.0_genomic_NZ_LR217726.1	1	-	0.324322509	4f2421ff480947a0357316a81c569eea	-	-	-	-	-	-	-	-	non-mobilizable	CP031654	1	Escherichia coli	AA379	AI397	-	-	-	-	-	-	-
GCF_900698955.1_ErCilaricifoliae_v1.0_genomic_NZ_LR217721.1	1	-	0.31996997	4b97635284ffd961770a754ef4838f67	-	-	-	-	-	-	-	-	non-mobilizable	CP011788	0.295981	Candidatus Baumannia cicadellinicola	AE202	AN930	-	-	-	-	-	-	-
GCF_900698935.1_ErCikochiana_v1.0_genomic_NZ_LR217716.1	1	-	0.310057638	cb0d18cc4f7c23b88611bbba94883a4a	-	-	-	-	-	-	-	-	non-mobilizable	CP024913	0.295981	Cyanobacterium sp. HL-69	AE828	AO690	-	-	-	-	-	-	-
GCF_900698925.1_ErCicurvipes_v1.0_genomic_NZ_LR217714.1	1	-	0.29768177	2a80725355e63e19e2039b1913a605de	-	-	-	-	-	-	-	-	non-mobilizable	CP031654	1	Escherichia coli	AA379	AI397	-	-	-	-	-	-	-
GCF_900698885.1_ErCisplendens_pseudotsugae_v1.0_genomic_NZ_LR217706.1	1	-	0.297279817	60d490f314d62a04e2b53e5c8984b6ef	-	-	-	-	-	-	-	-	non-mobilizable	KC542382	0.295981	Pseudomonas sp. GLE121	AF767	AP764	-	-	-	-	-	-	-
GCF_900660755.1_57792_F01-3_genomic_NZ_LR215051.1	1	-	0.304361568	a9b4f2b1742babc528431f458b9108ba	-	-	-	-	-	-	-	-	non-mobilizable	-	1	-	-	-	-	-	-	-	-	-	-
GCF_900660725.1_57792_D01-3_genomic_NZ_LR215046.1	1	-	0.272410211	9bddec68e23f1647d3a44b790224dab2	-	-	-	-	-	-	-	-	non-mobilizable	CP014203	0.295981	Clostridium baratii	AF294	AP227	-	-	-	-	-	-	-
GCF_900660725.1_57792_D01-3_genomic_NZ_LR215045.1	1	-	0.276186325	3d6b77b0ab5c0394cdbba1ce20340d7c	-	-	-	-	-	-	-	-	non-mobilizable	AP019409	0.295981	Enterococcus faecium	AC731	AM043	-	-	-	-	-	-	-
GCF_900660675.1_57141_A01-3_genomic_NZ_LR215040.1	1	-	0.265195306	9ab02e50031fd19a2dd7613fc9643e62	-	-	-	-	-	-	-	-	non-mobilizable	CP031654	1	Escherichia coli	AA379	AI397	-	-	-	-	-	-	-
GCF_900660665.1_57612_D01-3_genomic_NZ_LR215038.1	1	-	0.205381166	420fa98ac1b6293ebfe2592f75fee32d	-	-	-	-	-	-	-	-	non-mobilizable	CP031654	1	Escherichia coli	AA379	AI397	-	-	-	-	-	-	-
GCF_900660635.1_56793_F01-3_genomic_NZ_LR215034.1	1	-	0.262628853	231a1b78a2d1c14243fe355c60e9646d	-	-	-	-	-	-	-	-	non-mobilizable	CP031654	1	Escherichia coli	AA379	AI397	-	-	-	-	-	-	-
GCF_900660635.1_56793_F01-3_genomic_NZ_LR215033.1	1	-	0.25936547	ea3c9b1d8628310322aa8a3616567ccc	-	-	-	-	-	-	-	-	non-mobilizable	CP031654	1	Escherichia coli	AA379	AI397	-	-	-	-	-	-	-
GCF_900660635.1_56793_F01-3_genomic_NZ_LR215032.1	1	-	0.279944381	71e8d14e0c98f3f0fc76e987fb3a1fe7	-	-	-	-	-	-	-	-	non-mobilizable	CP000651	0.295981	Klebsiella pneumoniae subsp. pneumoniae MGH 78578	AA129	AH758	-	-	-	-	-	-	-
GCF_900660585.1_51342_E01-3_genomic_NZ_LR215021.1	1	-	0.257485714	44df336938d480a0f382db3bb910bc10	-	-	-	-	-	-	-	-	non-mobilizable	CP031654	1	Escherichia coli	AA379	AI397	-	-	-	-	-	-	-
GCF_900660585.1_51342_E01-3_genomic_NZ_LR215020.1	1	-	0.279812093	b5ccc5454d921b3ad890d952e845c0ac	-	-	-	-	-	-	-	-	non-mobilizable	CP031654	1	Escherichia coli	AA379	AI397	-	-	-	-	-	-	-
GCF_900660585.1_51342_E01-3_genomic_NZ_LR215019.1	1	-	0.264100534	b4ae921dfe33c99fd353b9395510d315	-	-	-	-	-	-	-	-	non-mobilizable	CP031654	1	Escherichia coli	AA379	AI397	-	-	-	-	-	-	-
GCF_900660585.1_51342_E01-3_genomic_NZ_LR215018.1	1	-	0.292541058	66b45d838693c769295a723a1d9b7883	-	-	-	-	-	-	-	-	non-mobilizable	CP000397	0.295981	Borreliella afzelii PKo	AC919	AM286	-	-	-	-	-	-	-
GCF_900660585.1_51342_E01-3_genomic_NZ_LR215017.1	1	-	0.233771528	306ffee28f412a4ed7f82d529d0568da	-	-	-	-	-	-	-	-	non-mobilizable	CP037889	0.295981	Bacillus thuringiensis	AE050	AN756	-	-	-	-	-	-	-
GCF_900660585.1_51342_E01-3_genomic_NZ_LR215016.1	1	-	0.266603013	7f8e1cff2e438a25ae89660b26b151f7	-	-	-	-	-	-	-	-	non-mobilizable	CP013735	0.295981	Campylobacter coli	AC321	AL469	-	-	-	-	-	-	-
GCF_900660585.1_51342_E01-3_genomic_NZ_LR215015.1	1	-	0.264839002	5fa395abcc16d8f5a44c166ef6855469	-	-	-	-	-	-	-	-	non-mobilizable	CP042065	0.219531	Staphylococcus aureus	AE387	AO159	-	-	-	-	-	-	-
GCF_900660585.1_51342_E01-3_genomic_NZ_LR215014.1	1	-	0.296672376	d95f10a2d0a9e1c633c78c52c5b43387	-	-	-	-	-	-	-	-	non-mobilizable	CP035095	0.295981	Bacillus megaterium NBRC 15308 = ATCC 14581	AC352	AL518	-	-	-	-	-	-	-
GCF_900660585.1_51342_E01-3_genomic_NZ_LR215013.1	1	-	0.250634249	b1361330c1a394caf2240eba54adffbe	-	-	-	-	-	-	-	-	non-mobilizable	CP031654	1	Escherichia coli	AA379	AI397	-	-	-	-	-	-	-
GCF_900660585.1_51342_E01-3_genomic_NZ_LR215012.1	1	-	0.401971938	b4f9688fc7a055a1819fb4b7bdb45a84	-	-	-	-	-	-	-	-	non-mobilizable	CP042065	0.159146	Staphylococcus aureus	AE387	AO159	-	-	-	-	-	-	-
GCF_900660585.1_51342_E01-3_genomic_NZ_LR215011.1	1	-	0.245235239	b58d8ab5c83acb8a62092a4315ba7158	-	-	-	-	-	-	-	-	non-mobilizable	CP003562	0.295981	Flammeovirga sp. MY04	AE710	AO554	-	-	-	-	-	-	-
GCF_900660575.1_51342_D01-3_genomic_NZ_LR215009.1	1	-	0.268344559	816dde081da76a70cbfff79004102313	-	-	-	-	-	-	-	-	non-mobilizable	NC_007719	0.295981	Aster yellows witches'-broom phytoplasma AYWB	AB659	AK531	-	-	-	-	-	-	-
GCF_900660565.1_51334_A01-3_genomic_NZ_LR214996.1	1	-	0.281044664	a86a224f71dcdeb3feeafbf2a6ca62d1	-	-	-	-	-	-	-	-	non-mobilizable	CP031654	1	Escherichia coli	AA379	AI397	-	-	-	-	-	-	-
GCF_900660565.1_51334_A01-3_genomic_NZ_LR214995.1	1	-	0.293392252	caeb3617b0809bec620b9b245964dc56	-	-	-	-	-	-	-	-	non-mobilizable	CP031654	1	Escherichia coli	AA379	AI397	-	-	-	-	-	-	-
GCF_900660565.1_51334_A01-3_genomic_NZ_LR214994.1	1	-	0.273579762	0ab480275837f51aeeee5f886c42e0be	-	-	-	-	-	-	-	-	non-mobilizable	CP031654	1	Escherichia coli	AA379	AI397	-	-	-	-	-	-	-
GCF_900660565.1_51334_A01-3_genomic_NZ_LR214993.1	1	-	0.288570757	cbd06149c32f2d3d124e0a613002c654	-	-	-	-	-	-	-	-	non-mobilizable	NC_008759	0.295981	Polaromonas naphthalenivorans CJ2	AG478	AQ516	-	-	-	-	-	-	-
GCF_900660555.1_50884_D01-3_genomic_NZ_LR215007.1	1	-	0.252885889	2558121085af48fdfe48c2220ad45920	-	-	-	-	-	-	-	-	non-mobilizable	CP031654	1	Escherichia coli	AA379	AI397	-	-	-	-	-	-	-
GCF_900660555.1_50884_D01-3_genomic_NZ_LR215006.1	1	-	0.264730052	44f24923684d5566bf573936acaa6e36	-	-	-	-	-	-	-	-	non-mobilizable	CP034871	0.295981	Buchnera aphidicola (Lipaphis pseudobrassicae)	AA864	AJ288	-	-	-	-	-	-	-
GCF_900660555.1_50884_D01-3_genomic_NZ_LR215005.1	1	-	0.260476424	432b4ac2d0140a7b5d4ff521a602153d	-	-	-	-	-	-	-	-	non-mobilizable	NC_014031	0.295981	Bacillus megaterium QM B1551	AF496	AP452	-	-	-	-	-	-	-
GCF_900660555.1_50884_D01-3_genomic_NZ_LR215004.1	1	-	0.266134534	738765b41976c3cab6db0d79c14bb50a	-	-	-	-	-	-	-	-	non-mobilizable	CP034875	0.295981	Buchnera aphidicola (Hyadaphis tataricae)	AE812	AO672	-	-	-	-	-	-	-
GCF_900660555.1_50884_D01-3_genomic_NZ_LR215003.1	1	-	0.271599768	44ca447eeb3245f17cf2d494fb4faac5	-	-	-	-	-	-	-	-	non-mobilizable	CP012511	0.295981	Piscirickettsia salmonis	AC956	AM340	-	-	-	-	-	-	-
GCF_900660555.1_50884_D01-3_genomic_NZ_LR215002.1	1	-	0.267238262	24a3ceb6fb27ef84d64a980b1fc5b081	-	-	-	-	-	-	-	-	non-mobilizable	CP018777	0.295981	Staphylococcus condimenti	AD190	AM653	-	-	-	-	-	-	-
GCF_900660555.1_50884_D01-3_genomic_NZ_LR215001.1	1	-	0.243748769	51ec70d9d283eef89e26791b63a6ff12	-	-	-	-	-	-	-	-	non-mobilizable	CP031175	0.295981	Lactobacillus brevis	AD365	AM908	-	-	-	-	-	-	-
GCF_900660555.1_50884_D01-3_genomic_NZ_LR215000.1	1	-	0.267035648	fae3108b27883a24977b8082f6fcb636	-	-	-	-	-	-	-	-	non-mobilizable	CP031654	1	Escherichia coli	AA379	AI397	-	-	-	-	-	-	-
GCF_900660555.1_50884_D01-3_genomic_NZ_LR214999.1	1	-	0.261998461	eebd163404be49a5b9330c62e3bce0a2	-	-	-	-	-	-	-	-	non-mobilizable	CP016590	0.295981	Bacillus thuringiensis	AE049	AN754	-	-	-	-	-	-	-
GCF_900660555.1_50884_D01-3_genomic_NZ_LR214998.1	1	-	0.279201285	d6f9275b40c7cb5ec197e8887b9681c5	-	-	-	-	-	-	-	-	non-mobilizable	CP031654	1	Escherichia coli	AA379	AI397	-	-	-	-	-	-	-
GCF_900660545.1_50884_C01-3_genomic_NZ_LR214991.1	1	-	0.26702162	34f5bd3608815cb336db8367b4d9e2dd	-	-	-	-	-	-	-	-	non-mobilizable	CP042835	0.295981	Enterococcus faecium	AG184	AQ205	-	-	-	-	-	-	-
GCF_900660545.1_50884_C01-3_genomic_NZ_LR214990.1	1	-	0.243577724	a3d39f62ea767b3dc531207e3c9e5a01	-	-	-	-	-	-	-	-	non-mobilizable	AE000791	0.295981	Borreliella burgdorferi B31	AC365	AL533	-	-	-	-	-	-	-
GCF_900660545.1_50884_C01-3_genomic_NZ_LR214989.1	1	-	0.236334144	7156c28a2bab7e3fc9ad35e0b838c6b6	-	-	-	-	-	-	-	-	non-mobilizable	CP024341	0.295981	Borrelia miyamotoi	AB092	AJ662	-	-	-	-	-	-	-
GCF_900660545.1_50884_C01-3_genomic_NZ_LR214988.1	1	-	0.267705178	224d2acd960f01266398ca3a456b6aad	-	-	-	-	-	-	-	-	non-mobilizable	CP042835	0.295981	Enterococcus faecium	AG184	AQ205	-	-	-	-	-	-	-
GCF_900660545.1_50884_C01-3_genomic_NZ_LR214987.1	1	-	0.241771394	cd294bae510c68a735f024bdb0ba4d40	-	-	-	-	-	-	-	-	non-mobilizable	CP031654	1	Escherichia coli	AA379	AI397	-	-	-	-	-	-	-
GCF_900660545.1_50884_C01-3_genomic_NZ_LR214986.1	1	-	0.259339853	3e577943d7fa5611bab30759c998c04f	-	-	-	-	-	-	-	-	non-mobilizable	CP013623	0.295981	Staphylococcus aureus	AA010	AH549	-	-	-	-	-	-	-
GCF_900660545.1_50884_C01-3_genomic_NZ_LR214985.1	1	-	0.27947695	ee69b7571d54e0f659c90d7c036bb31a	-	-	-	-	-	-	-	-	non-mobilizable	CP031654	1	Escherichia coli	AA379	AI397	-	-	-	-	-	-	-
GCF_900660545.1_50884_C01-3_genomic_NZ_LR214984.1	1	-	0.219945603	4e65c71bb12c1ae4e196e36a06bdc414	-	-	-	-	-	-	-	-	non-mobilizable	CP031654	1	Escherichia coli	AA379	AI397	-	-	-	-	-	-	-
GCF_900660545.1_50884_C01-3_genomic_NZ_LR214983.1	1	-	0.248290014	5abd649357da66d5ba66ac7f015eeed1	-	-	-	-	-	-	-	-	non-mobilizable	AP011530	0.295981	Deferribacter desulfuricans SSM1	AH186	AR242	-	-	-	-	-	-	-
GCF_900660545.1_50884_C01-3_genomic_NZ_LR214982.1	1	-	0.251691638	e63ad0db3f23f95da47558aba5f13e71	-	-	-	-	-	-	-	-	non-mobilizable	CP023411	0.295981	Clostridium perfringens	AD714	AN350	-	-	-	-	-	-	-
GCF_900660545.1_50884_C01-3_genomic_NZ_LR214981.1	1	-	0.258971705	3c92e8b04a32af041254db62ae7253fd	-	-	-	-	-	-	-	-	non-mobilizable	-	1	-	-	-	-	-	-	-	-	-	-
GCF_900660545.1_50884_C01-3_genomic_NZ_LR214980.1	1	-	0.397823152	0d0daadcec7186edc6688eb42a817da5	-	-	-	-	-	-	-	-	non-mobilizable	-	1	-	-	-	-	-	-	-	-	-	-
GCF_900660545.1_50884_C01-3_genomic_NZ_LR214979.1	1	-	0.22880105	8165aac683b17524247e84947f851ac5	-	-	-	-	-	-	-	-	non-mobilizable	CP031654	1	Escherichia coli	AA379	AI397	-	-	-	-	-	-	-
GCF_900660545.1_50884_C01-3_genomic_NZ_LR214978.1	1	-	0.208675799	6e72a5c40a4ad8cbf57d0d439a006a37	-	-	-	-	-	-	-	-	non-mobilizable	CP031654	1	Escherichia coli	AA379	AI397	-	-	-	-	-	-	-
GCF_900660545.1_50884_C01-3_genomic_NZ_LR214977.1	1	-	0.311304068	a36b0f78f395fdbf2dcacb5aee7bcab1	-	-	-	-	-	-	-	-	non-mobilizable	CP018910	0.295981	Acinetobacter pittii	AF711	AP701	-	-	-	-	-	-	-
GCF_900660545.1_50884_C01-3_genomic_NZ_LR214976.1	1	-	0.240422448	246b47a8c35223a16a9361c685266aa2	-	-	-	-	-	-	-	-	non-mobilizable	CP031654	1	Escherichia coli	AA379	AI397	-	-	-	-	-	-	-
GCF_900660545.1_50884_C01-3_genomic_NZ_LR214975.1	1	-	0.288319946	9cdc77a25ffe4684ed685e78f84c612f	-	-	-	-	-	-	-	-	non-mobilizable	CP031654	1	Escherichia coli	AA379	AI397	-	-	-	-	-	-	-
GCF_900660515.1_50766_E01-3_genomic_NZ_LR214973.1	1	-	0.279457924	5aa108e51fa41bd3eb979ace562d8365	-	-	-	-	-	-	-	-	non-mobilizable	KF640086	0.295981	Francisella tularensis subsp. novicida PA10-7858	AD615	AN227	-	-	-	-	-	-	-
GCF_900660485.1_50648_E01-3_genomic_NZ_LR214954.1	1	-	0.222410956	0beed45125e4711bb1daca4ebe659174	-	-	-	-	-	-	-	-	non-mobilizable	KT223766	0.295981	Chlamydia pecorum	AA060	AH658	-	-	-	-	-	-	-
GCF_900660485.1_50648_E01-3_genomic_NZ_LR214953.1	1	-	0.218400275	f81842254ab16343a63125d20d5ff76e	-	-	-	-	-	-	-	-	non-mobilizable	CP037249	0.295981	Borrelia miyamotoi	AD178	AM638	-	-	-	-	-	-	-
GCF_900660485.1_50648_E01-3_genomic_NZ_LR214952.1	1	-	0.223824519	b85c7dad375eaadd3636ee73a4b032ca	-	-	-	-	-	-	-	-	non-mobilizable	AP018525	0.295981	Melissococcus plutonius	AB563	AK401	-	-	-	-	-	-	-
GCF_900660475.1_50648_B01-3_genomic_NZ_LR214949.1	1	-	0.259744	0898b8b982a37515abe1db5a546549db	-	-	-	-	-	-	-	-	non-mobilizable	CP028873	0.295981	Borreliella bavariensis PBi	AB575	AK416	-	-	-	-	-	-	-
GCF_900660475.1_50648_B01-3_genomic_NZ_LR214948.1	1	-	0.264483112	63ea1366b2fb26a1b679ade2382cc54c	-	-	-	-	-	-	-	-	non-mobilizable	CP031654	1	Escherichia coli	AA379	AI397	-	-	-	-	-	-	-
GCF_900660465.1_50648_A01-3_genomic_NZ_LR214946.1	1	-	0.344704684	9ee6beb2babb57f7f77fb3ae3044c305	-	-	-	-	-	-	-	-	non-mobilizable	CP000314	0.295981	Clostridium perfringens SM101	AD714	AN353	-	-	-	-	-	-	-
GCF_900660435.1_50465_D02-3_genomic_NZ_LR214944.1	1	-	0.280673181	0bace78608c66a9fcfedab1ac50848b0	-	-	-	-	-	-	-	-	non-mobilizable	CP031654	1	Escherichia coli	AA379	AI397	-	-	-	-	-	-	-
GCF_900660435.1_50465_D02-3_genomic_NZ_LR214943.1	1	-	0.234264661	301153bb89c383aba44eecf385ad8de9	-	-	-	-	-	-	-	-	non-mobilizable	CP031654	1	Escherichia coli	AA379	AI397	-	-	-	-	-	-	-
GCF_900660435.1_50465_D02-3_genomic_NZ_LR214942.1	1	-	0.254939384	ae98ca4b94852ad83fcf1548dbb0403f	-	-	-	-	-	-	-	-	non-mobilizable	NC_013326	0.295981	Staphylococcus aureus	AB628	AK482	-	-	-	-	-	-	-
GCF_900660435.1_50465_D02-3_genomic_NZ_LR214941.1	1	-	0.246718502	f1329cf56d39b52e682d77609b39d892	-	-	-	-	-	-	-	-	non-mobilizable	CP001245	0.295981	Borreliella afzelii ACA-1	AC046	AL073	-	-	-	-	-	-	-
GCF_900659665.1_AUSMDU00008332_genomic_NZ_LR213457.1	1	-	0.523918293	8df9d6c5e2251ef1bf7720e0f28ebc7e	IncFIA	MK878891_00042	MOBF	NC_017627_00068	MPF_F	NC_009837_00049,NC_019094_00068,NC_019037_00027,NC_017639_00100,NC_007675_00027,NC_017639_00094,NC_019094_00090,NC_010409_00124,NC_022651_00077,NC_013437_00116,08-5333_00200	MOBF	KX579977	conjugative	CP044156	0.00458019	Shigella flexneri	AA336	AI262	order	Enterobacterales	order	Enterobacterales	order	Enterobacterales	10773089; 25389419; 19897651; 24247128; 20851899; 22511964
GCF_900659665.1_AUSMDU00008332_genomic_NZ_LR213456.1	1	-	0.462226322	904aa388013b563ee1369e6bd59a7e42	IncFIA	CP026817_00197	MOBF,MOBF,MOBP	NC_017627_00068,AP018572_00011,NC_021819_00066	-	-	-	-	mobilizable	CP044157	0.000931334	Shigella flexneri	AB272	AJ985	order	Enterobacterales	order	Enterobacterales	order	Enterobacterales	10773089; 25389419; 19897651; 24247128; 20851899; 22511964
GCF_900659655.1_AUSMDU00008333_genomic_NZ_LR213461.1	1	-	0.517084798	afe9ef2c1169fad5f06f641bad8466a7	IncFIA	MK878891_00042	MOBF	NC_017627_00068	MPF_F	NC_009837_00049,NC_019094_00068,NC_019037_00027,NC_017639_00100,NC_007675_00027,NC_017639_00094,NC_019094_00090,NC_010409_00124,NC_022651_00077,NC_013437_00116,08-5333_00200	MOBF	KX579977	conjugative	CP044156	0.00232584	Shigella flexneri	AA336	AI262	order	Enterobacterales	order	Enterobacterales	order	Enterobacterales	10773089; 25389419; 19897651; 24247128; 20851899; 22511964
GCF_900659655.1_AUSMDU00008333_genomic_NZ_LR213460.1	1	-	0.530071345	e8378371607deade487692f15c0d032a	IncI1/B/O	KU932021	MOBP	NC_013728_00087	MPF_I	NC_011754_00087,NC_014843_00047,NC_007365_00035,NC_011754_00109,NC_014843_00041,NC_022371_00084,NC_012487_00131,NC_022992_00098,NC_014843_00033	MOBP	AB290882	conjugative	KU932021	0.00240836	Escherichia coli	AA282	AI113	order	Enterobacterales	family	Enterobacteriaceae	order	Enterobacterales	23333216; 20956594; 20851899; 30761100
GCF_900659655.1_AUSMDU00008333_genomic_NZ_LR213459.1	1	-	0.456230747	b00ccbdd39ee7037c1fde8730c9187da	rep_cluster_488	001852__AP017612_00001	-	-	-	-	-	-	non-mobilizable	NC_018651	0.00900687	Escherichia coli O104:H4 str. 2009EL-2050	AA747	AJ071	family	Enterobacteriaceae	family	Enterobacteriaceae	-	-	-
GCF_900659645.1_AUSMDU00008355_genomic_NZ_LR213454.1	1	-	0.52946174	b16d5ba97b0a8f4555d6a8e5b92fe051	IncFIB	000107__CP014778_00094	MOBC	NC_014725_00039	MPF_T	NC_011092_00100,NC_011092_00102,NC_011092_00103	-	-	conjugative	CP024474	4.77E-05	Shigella flexneri 7b	AA887	AJ321	order	Enterobacterales	order	Enterobacterales	order	Enterobacterales	11254626; 19482926; 15781495; 20851899; 16257053
GCF_900659645.1_AUSMDU00008355_genomic_NZ_LR213453.1	1	-	0.514519768	3a71821d1f0c896c5715d8b770ee8aa3	IncFIA	MK878891_00042	MOBF	NC_017627_00068	MPF_F	NC_009837_00049,NC_019094_00068,NC_019037_00027,NC_017639_00100,NC_007675_00027,NC_017639_00094,NC_019094_00090,NC_010409_00124,NC_022651_00077,NC_013437_00116,08-5333_00200	MOBF	KX579977	conjugative	CP024475	2.38E-05	Shigella flexneri 7b	AA336	AI262	order	Enterobacterales	order	Enterobacterales	order	Enterobacterales	10773089; 25389419; 19897651; 24247128; 20851899; 22511964
GCF_900654235.1_alt76_genomic_NZ_LR136959.1	1	-	0.421804183	b72507e64eff3743d53eb88267eaa1d9	-	-	-	-	-	-	-	-	non-mobilizable	LR136959	0	Alteromonas sp. 76-1	AG942	AQ998	-	-	-	-	-	-	-
GCF_900640265.1_E4239_hybrid_assembly_genomic_NZ_LR135785.1	1	-	0.369182542	b486a71630f833dd44a4928592c08110	rep_cluster_943	EU370688	MOBV	NC_017023_00004	-	-	-	-	mobilizable	CP029169	0.00113443	Staphylococcus aureus	AC537	AL765	class	Bacilli	class	Bacilli	-	-	-
GCF_900640265.1_E4239_hybrid_assembly_genomic_NZ_LR135784.1	1	-	0.360740823	85c786abfc9603e89e06002bb19edd29	rep_cluster_1093,rep_cluster_1093,rep_cluster_183	000346__KY595969_00008,000344__CP019211_00003,AM296544	-	-	-	-	-	-	non-mobilizable	MG674582	0.00144387	Enterococcus faecium	AB172	AJ805	genus	Enterococcus	genus	Enterococcus	-	-	-
GCF_900640265.1_E4239_hybrid_assembly_genomic_NZ_LR135783.1	1	-	0.355965863	72fc3695773052582a2be5cb47257710	rep_cluster_893	002374__CP004064_00076	MOBP	NC_021995_00038	MPF_T	NC_020208_00096	-	-	conjugative	AP019395	0.0312752	Enterococcus faecium	AC728	AM037	genus	Enterococcus	genus	Enterococcus	-	-	-
GCF_900639745.1_E4456_hybrid_assembly_genomic_NZ_LR135487.1	1	-	0.385373444	41ac3c70ce65dba42f7c0b13fc5e7ed0	rep_cluster_1968	AB038522	-	-	-	-	-	-	non-mobilizable	CP041277	0.0127293	Enterococcus faecium	AE672	AO500	genus	Enterococcus	genus	Enterococcus	-	-	-
GCF_900639745.1_E4456_hybrid_assembly_genomic_NZ_LR135486.1	1	-	0.342607065	9d1c7fc92a7d814f106deebaba5fb063	rep_cluster_1763	001182__KY595965_00001	-	-	-	-	-	-	non-mobilizable	CP018069	0.000167546	Enterococcus faecium	AE577	AO387	genus	Enterococcus	genus	Enterococcus	-	-	-
GCF_900639745.1_E4456_hybrid_assembly_genomic_NZ_LR135485.1	1	-	0.334447462	72c4c524916d164a078534a95a73332c	rep_cluster_1093	000344__CP019211_00003	-	-	-	-	-	-	non-mobilizable	CP019211	0.0174175	Enterococcus faecium	AB613	AK463	genus	Enterococcus	genus	Enterococcus	-	-	-
GCF_900639745.1_E4456_hybrid_assembly_genomic_NZ_LR135484.1	1	-	0.357541995	5ae2743cd6f58256d6405eae47da18ed	rep_cluster_1018,rep_cluster_185,rep_cluster_889	000268__U32369_00002,001274__DQ198088_00024,002366__KY595966_00031	MOBP,MOBT,MOBV	CP031281_00060,CP040905_00050,NC_022618_00010	-	-	MOBP	NC_025141	mobilizable	CP003584	0.0123068	Enterococcus faecium DO	AB756	AK666	multi-phylla	Bacillota,Pseudomonadota	multi-phylla	Bacillota,Pseudomonadota	-	-	-
GCF_900639745.1_E4456_hybrid_assembly_genomic_NZ_LR135483.1	1	-	0.356452036	1fe79ac39debc549385548337e53dc4d	rep_cluster_1018,rep_cluster_893	000268__U32369_00002,CP003586	MOBP	NC_021995_00038	MPF_T	NC_020208_00096	-	-	conjugative	CP012467	0.0144049	Enterococcus faecium	AC731	AM045	multi-phylla	Bacillota,Pseudomonadota	multi-phylla	Bacillota,Pseudomonadota	-	-	-
GCF_900639725.1_E8423_hybrid_assembly_genomic_NZ_LR135477.1	1	-	0.349545455	8089537bacd925d7af5369c31fd013a4	rep_cluster_889,rep_cluster_889	002366__KY595966_00031,002368__NC_021987_00004	-	-	-	-	-	-	non-mobilizable	KX810025	0.011621	Enterococcus faecium	AB173	AJ810	genus	Enterococcus	genus	Enterococcus	-	-	-
GCF_900639725.1_E8423_hybrid_assembly_genomic_NZ_LR135476.1	1	-	0.354624795	1697b0a5f06949770d3567ce87053701	rep_cluster_893	002374__CP004064_00076	MOBP	NC_021995_00038	MPF_T	NC_020208_00096	-	-	conjugative	CP035655	0.0011856	Enterococcus faecium	AC732	AM049	genus	Enterococcus	genus	Enterococcus	-	-	-
GCF_900639715.1_E8414_hybrid_assembly_genomic_NZ_LR135496.1	1	-	0.342129773	aea626011957e615eb12b36bd349319a	rep_cluster_1763	001182__KY595965_00001	-	-	-	-	-	-	non-mobilizable	CP018069	0.000119496	Enterococcus faecium	AE577	AO387	genus	Enterococcus	genus	Enterococcus	-	-	-
GCF_900639715.1_E8414_hybrid_assembly_genomic_NZ_LR135495.1	1	-	0.362076853	042bcc22005af39a8e7052572021ffbb	rep_cluster_943	002428__NC_022881_00001	MOBV	NC_017023_00004	-	-	-	-	mobilizable	CP041276	0.00028831	Enterococcus faecium	AC535	AL758	class	Bacilli	class	Bacilli	-	-	-
GCF_900639715.1_E8414_hybrid_assembly_genomic_NZ_LR135494.1	1	-	0.332196085	19073fcbe14592b10db8fb6b616a81db	rep_cluster_1093	000345__KY595963_00001	-	-	-	-	-	-	non-mobilizable	CP044270	0.000780658	Enterococcus faecium	AB615	AK466	genus	Enterococcus	genus	Enterococcus	-	-	-
GCF_900639715.1_E8414_hybrid_assembly_genomic_NZ_LR135493.1	1	-	0.355418759	797f127bfb5b305f0dd2c725700e69c5	rep_cluster_1197	000484__AB570326_00006	MOBP	CP003585_00012	-	-	-	-	mobilizable	CP041274	0.000215742	Enterococcus faecium	AA893	AJ333	genus	Enterococcus	genus	Enterococcus	-	-	-
GCF_900639715.1_E8414_hybrid_assembly_genomic_NZ_LR135492.1	1	-	0.337837838	6fac0df99f0b26bea7a2ac764d43ad0c	rep_cluster_1093	000346__KY595969_00008	-	-	-	-	-	-	non-mobilizable	CP018068	7.16E-05	Enterococcus faecium	AB614	AK465	genus	Enterococcus	genus	Enterococcus	-	-	-
GCF_900639715.1_E8414_hybrid_assembly_genomic_NZ_LR135491.1	1	-	0.356682826	ae1cf6e8ec7d96e4e16034840580ca35	Inc18,rep_cluster_185	AF007787,001274__DQ198088_00024	-	-	-	-	-	-	non-mobilizable	CP044276	0.00993767	Enterococcus faecium	AB171	AJ802	order	Lactobacillales	order	Lactobacillales	-	-	-
GCF_900639715.1_E8414_hybrid_assembly_genomic_NZ_LR135490.1	1	-	0.330508412	b49acff97442c52757c5e4872d9f1b72	-	-	-	-	-	-	-	-	non-mobilizable	CP036153	0.00869309	Enterococcus faecium	AB369	AK117	-	-	-	-	-	-	-
GCF_900639715.1_E8414_hybrid_assembly_genomic_NZ_LR135489.1	1	-	0.353908784	a92d1b4330d6ed8e6f68015a2c259408	rep_cluster_893	CP003586	MOBP	NC_021995_00038	MPF_T	NC_020208_00096	-	-	conjugative	CP044275	0.00900687	Enterococcus faecium	AC733	AM054	genus	Enterococcus	genus	Enterococcus	-	-	-
GCF_900639655.1_E8691_hybrid_assembly_genomic_NZ_LR135442.1	1	-	0.376945525	af62bf412eda305d91808ea63820e7b7	rep_cluster_2351	LC495616_00175	-	-	-	-	MOBV	NC_010716	mobilizable	CP044282	0.000855821	Enterococcus faecium	AE807	AO664	genus	Enterococcus	genus	Enterococcus	-	-	-
GCF_900639655.1_E8691_hybrid_assembly_genomic_NZ_LR135441.1	1	-	0.342129773	3b795387ef1dc21eb8ef770afb3a3c05	rep_cluster_1763	001182__KY595965_00001	-	-	-	-	-	-	non-mobilizable	CP018069	0.000167546	Enterococcus faecium	AE577	AO387	genus	Enterococcus	genus	Enterococcus	-	-	-
GCF_900639655.1_E8691_hybrid_assembly_genomic_NZ_LR135440.1	1	-	0.365313653	008ab6d4b93371ac54e617d0e5f256d0	rep_cluster_2146	CP006625	MOBV	NC_017024_00005	-	-	-	-	mobilizable	CP006625	0.0097316	Enterococcus faecium Aus0085	AC534	AL757	genus	Enterococcus	genus	Enterococcus	-	-	-
GCF_900639655.1_E8691_hybrid_assembly_genomic_NZ_LR135439.1	1	-	0.330528655	b10685f598420a185908e1422591cba2	rep_cluster_1093	000345__KY595963_00001	-	-	-	-	-	-	non-mobilizable	KY595963	0.0318865	Enterococcus faecium	AB613	AK464	genus	Enterococcus	genus	Enterococcus	-	-	-
GCF_900639655.1_E8691_hybrid_assembly_genomic_NZ_LR135438.1	1	-	0.307733562	207e50eb7311db69bdb9424131c7789a	rep_cluster_1742	001162__CP011831_00015	MOBP	CP003585_00012	-	-	-	-	mobilizable	CP036157	0.00152214	Enterococcus faecium	AA894	AJ334	genus	Enterococcus	genus	Enterococcus	-	-	-
GCF_900639655.1_E8691_hybrid_assembly_genomic_NZ_LR135437.1	1	-	0.341252475	7d3d24efc771352274b360af9d2ccebf	rep_cluster_889	002366__KY595966_00031	-	-	-	-	-	-	non-mobilizable	KP842560	0.00486359	Enterococcus faecium	AD100	AM533	genus	Enterococcus	genus	Enterococcus	-	-	-
GCF_900639655.1_E8691_hybrid_assembly_genomic_NZ_LR135436.1	1	-	0.354568676	5fc922e45ea4a0c5f0de792617341d53	rep_cluster_893	002374__CP004064_00076	MOBP	NC_021995_00038	MPF_T	NC_020208_00096	-	-	conjugative	CP027513	0.0287714	Enterococcus faecium	AC731	AM045	genus	Enterococcus	genus	Enterococcus	-	-	-
GCF_900639635.1_E8927_hybrid_assembly_genomic_NZ_LR135434.1	1	-	0.3301059	61112de42cc57d58c8134132699de5fd	rep_cluster_2300	AB290882	-	-	-	-	-	-	non-mobilizable	CP044280	0.0458408	Enterococcus faecium	AE577	AO387	genus	Lactococcus	genus	Lactococcus	-	-	-
GCF_900639635.1_E8927_hybrid_assembly_genomic_NZ_LR135433.1	1	-	0.411374408	c7553e10d00a7810987a90df75256c76	-	-	-	-	-	-	-	-	non-mobilizable	CP012470	0.243761	Enterococcus faecium	AE577	AO387	-	-	-	-	-	-	-
GCF_900639635.1_E8927_hybrid_assembly_genomic_NZ_LR135432.1	1	-	0.307931738	b43c2b9fe17cc3c3127087c3ac4f69f4	rep_cluster_1742	001162__CP011831_00015	MOBP	CP003585_00012	-	-	-	-	mobilizable	CP036157	0.000730741	Enterococcus faecium	AA894	AJ334	genus	Enterococcus	genus	Enterococcus	-	-	-
GCF_900639635.1_E8927_hybrid_assembly_genomic_NZ_LR135431.1	1	-	0.363104687	77e562886471044a63a7f6ea9da39359	rep_cluster_2146	CP006625	MOBV	NC_017024_00005	-	-	-	-	mobilizable	CP006625	0.0189925	Enterococcus faecium Aus0085	AC534	AL757	genus	Enterococcus	genus	Enterococcus	-	-	-
GCF_900639635.1_E8927_hybrid_assembly_genomic_NZ_LR135430.1	1	-	0.35049065	2f4a3fbc8d5a25416e596115e6620f2a	rep_cluster_185	001274__DQ198088_00024	-	-	-	-	-	-	non-mobilizable	CP006623	0.0362143	Enterococcus faecium Aus0085	AB918	AK897	genus	Enterococcus	genus	Enterococcus	-	-	-
GCF_900639635.1_E8927_hybrid_assembly_genomic_NZ_LR135429.1	1	-	0.356098003	892a484018124c30f718e1ae6828fbb0	rep_cluster_893	002374__CP004064_00076	MOBP	NC_021995_00038	MPF_T	NC_020208_00096	-	-	conjugative	CP045013	0.00873204	Enterococcus faecium	AC729	AM040	genus	Enterococcus	genus	Enterococcus	-	-	-
GCF_900639625.1_E8284_hybrid_assembly_genomic_NZ_LR135413.1	1	-	0.353240584	042f18b39703302ba9e78713543d15af	rep_cluster_943	EU370688	-	-	-	-	-	-	non-mobilizable	CP044281	0.112887	Enterococcus faecium	AE672	AO498	class	Bacilli	class	Bacilli	-	-	-
GCF_900639625.1_E8284_hybrid_assembly_genomic_NZ_LR135412.1	1	-	0.342129773	b8917e7d83e7b8bb165e1b47d04aa651	rep_cluster_1763	001182__KY595965_00001	-	-	-	-	-	-	non-mobilizable	CP018069	9.55E-05	Enterococcus faecium	AE577	AO387	genus	Enterococcus	genus	Enterococcus	-	-	-
GCF_900639625.1_E8284_hybrid_assembly_genomic_NZ_LR135411.1	1	-	0.308146399	e169048eea6edd160e62b6f63396162a	rep_cluster_1742	001162__CP011831_00015	MOBP	CP003585_00012	-	-	-	-	mobilizable	CP036157	2.38E-05	Enterococcus faecium	AA894	AJ334	genus	Enterococcus	genus	Enterococcus	-	-	-
GCF_900639625.1_E8284_hybrid_assembly_genomic_NZ_LR135410.1	1	-	0.445092323	39c8d17bde90b1a90ebda08333d81277	rep_cluster_185	001274__DQ198088_00024	MOBP	AB374546_00028	MPF_T	NC_011642_00014	-	-	conjugative	KR066794	0.0179508	Enterococcus faecium	AB918	AK898	genus	Enterococcus	genus	Enterococcus	-	-	-
GCF_900639625.1_E8284_hybrid_assembly_genomic_NZ_LR135409.1	1	-	0.352923761	a70155fb9079fcbf70d0bf1c4f41505a	rep_cluster_893	CP003586	MOBP	NC_021995_00038	MPF_T	NC_020208_00096	-	-	conjugative	CP044275	0.00701675	Enterococcus faecium	AC733	AM054	genus	Enterococcus	genus	Enterococcus	-	-	-
GCF_900639615.1_E8328_hybrid_assembly_genomic_NZ_LR135418.1	1	-	0.353240584	9643d9c689e2b0e40bcb2561b0b06de1	rep_cluster_943	EU370688	-	-	-	-	-	-	non-mobilizable	CP044281	0.112887	Enterococcus faecium	AE672	AO498	class	Bacilli	class	Bacilli	-	-	-
GCF_900639615.1_E8328_hybrid_assembly_genomic_NZ_LR135417.1	1	-	0.342129773	362830cae90ec90208cccdc4816ecc84	rep_cluster_1763	001182__KY595965_00001	-	-	-	-	-	-	non-mobilizable	CP018069	0.000239895	Enterococcus faecium	AE577	AO387	genus	Enterococcus	genus	Enterococcus	-	-	-
GCF_900639615.1_E8328_hybrid_assembly_genomic_NZ_LR135416.1	1	-	0.334949598	eb490e9ad91b2b9b243d56b5f8daae3e	rep_cluster_1093	000344__CP019211_00003	-	-	-	-	-	-	non-mobilizable	CP036159	0.00808024	Enterococcus faecium	AB615	AK466	genus	Enterococcus	genus	Enterococcus	-	-	-
GCF_900639615.1_E8328_hybrid_assembly_genomic_NZ_LR135415.1	1	-	0.352932101	36096cf2e41a93c7b00d08f0c5724869	rep_cluster_893	CP003586	MOBP	NC_021995_00038	MPF_T	NC_020208_00096	-	-	conjugative	CP044275	0.00701675	Enterococcus faecium	AC733	AM054	genus	Enterococcus	genus	Enterococcus	-	-	-
GCF_900639605.1_E8290_hybrid_assembly_genomic_NZ_LR135400.1	1	-	0.353240584	a57242a1272bb4ec6b995b59bd77b492	rep_cluster_943	EU370688	-	-	-	-	-	-	non-mobilizable	CP044281	0.112887	Enterococcus faecium	AE672	AO498	class	Bacilli	class	Bacilli	-	-	-
GCF_900639605.1_E8290_hybrid_assembly_genomic_NZ_LR135399.1	1	-	0.342129773	d53f897175c528f392c0a0c847da95d7	rep_cluster_1763	001182__KY595965_00001	-	-	-	-	-	-	non-mobilizable	CP018069	0.000312573	Enterococcus faecium	AE577	AO387	genus	Enterococcus	genus	Enterococcus	-	-	-
GCF_900639605.1_E8290_hybrid_assembly_genomic_NZ_LR135398.1	1	-	0.334949598	1a9e7ec6ab0df502658c46bb0699905b	rep_cluster_1093	000345__KY595963_00001	-	-	-	-	-	-	non-mobilizable	CP036159	0.0081558	Enterococcus faecium	AB615	AK466	genus	Enterococcus	genus	Enterococcus	-	-	-
GCF_900639605.1_E8290_hybrid_assembly_genomic_NZ_LR135397.1	1	-	0.308146399	ca108b42230598eab518231c7ee85663	rep_cluster_1742	001162__CP011831_00015	MOBP	CP003585_00012	-	-	-	-	mobilizable	CP036157	9.55E-05	Enterococcus faecium	AA894	AJ334	genus	Enterococcus	genus	Enterococcus	-	-	-
GCF_900639605.1_E8290_hybrid_assembly_genomic_NZ_LR135396.1	1	-	0.445092323	39c8d17bde90b1a90ebda08333d81277	rep_cluster_185	001274__DQ198088_00024	MOBP	AB374546_00028	MPF_T	NC_011642_00014	-	-	conjugative	KR066794	0.0179508	Enterococcus faecium	AB918	AK898	genus	Enterococcus	genus	Enterococcus	-	-	-
GCF_900639605.1_E8290_hybrid_assembly_genomic_NZ_LR135395.1	1	-	0.352915421	f85947cb6bf8edb75eb78847c9db5f45	rep_cluster_893	CP003586	MOBP	NC_021995_00038	MPF_T	NC_020208_00096	-	-	conjugative	CP044275	0.00701675	Enterococcus faecium	AC733	AM054	genus	Enterococcus	genus	Enterococcus	-	-	-
GCF_900639595.1_E8377_hybrid_assembly_genomic_NZ_LR135407.1	1	-	0.353240584	df5da3bcdf6d202c8853dca62f2338c3	rep_cluster_943	EU370688	-	-	-	-	-	-	non-mobilizable	CP044281	0.112887	Enterococcus faecium	AE672	AO498	class	Bacilli	class	Bacilli	-	-	-
GCF_900639595.1_E8377_hybrid_assembly_genomic_NZ_LR135406.1	1	-	0.342129773	d563a19a3829bf83807e7b1b34f2fb98	rep_cluster_1763	001182__KY595965_00001	-	-	-	-	-	-	non-mobilizable	CP018069	0.000191626	Enterococcus faecium	AE577	AO387	genus	Enterococcus	genus	Enterococcus	-	-	-
GCF_900639595.1_E8377_hybrid_assembly_genomic_NZ_LR135405.1	1	-	0.334949598	f2e20d63732620c44a23728d223baeee	rep_cluster_1093	000345__KY595963_00001	-	-	-	-	-	-	non-mobilizable	CP036159	0.00800497	Enterococcus faecium	AB615	AK466	genus	Enterococcus	genus	Enterococcus	-	-	-
GCF_900639595.1_E8377_hybrid_assembly_genomic_NZ_LR135404.1	1	-	0.308146399	fa0dae5c6ceb8d28e73f9c4920aa9286	rep_cluster_1742	001162__CP011831_00015	MOBP	CP003585_00012	-	-	-	-	mobilizable	CP036157	4.77E-05	Enterococcus faecium	AA894	AJ334	genus	Enterococcus	genus	Enterococcus	-	-	-
GCF_900639595.1_E8377_hybrid_assembly_genomic_NZ_LR135403.1	1	-	0.445092323	4a0eea9789467a877588fdd8a1e985ef	rep_cluster_185	001274__DQ198088_00024	MOBP	AB374546_00028	MPF_T	NC_011642_00014	-	-	conjugative	KR066794	0.0178909	Enterococcus faecium	AB918	AK898	genus	Enterococcus	genus	Enterococcus	-	-	-
GCF_900639595.1_E8377_hybrid_assembly_genomic_NZ_LR135402.1	1	-	0.352915421	f85947cb6bf8edb75eb78847c9db5f45	rep_cluster_893	CP003586	MOBP	NC_021995_00038	MPF_T	NC_020208_00096	-	-	conjugative	CP044275	0.00701675	Enterococcus faecium	AC733	AM054	genus	Enterococcus	genus	Enterococcus	-	-	-
GCF_900639585.1_E7948_hybrid_assembly_genomic_NZ_LR135363.1	1	-	0.385373444	a2539a12fc2401374a3f527e7c7488b8	rep_cluster_1968	AB038522	-	-	-	-	-	-	non-mobilizable	CP041277	0.0123533	Enterococcus faecium	AE672	AO500	genus	Enterococcus	genus	Enterococcus	-	-	-
GCF_900639585.1_E7948_hybrid_assembly_genomic_NZ_LR135362.1	1	-	0.319435104	f8883a8054c9b94f718190e2bd60d922	rep_cluster_1291	000609__KY595964_00004	-	-	-	-	-	-	non-mobilizable	CP044279	0.00028831	Enterococcus faecium	AA890	AJ329	genus	Enterococcus	genus	Enterococcus	-	-	-
GCF_900639585.1_E7948_hybrid_assembly_genomic_NZ_LR135361.1	1	-	0.333794774	181770a6fb6b636cc348da9a97f7e32f	rep_cluster_1093,rep_cluster_1093	000344__CP019211_00003,000346__KY595969_00008	-	-	-	-	-	-	non-mobilizable	CP044278	0.0081558	Enterococcus faecium	AB614	AK465	genus	Enterococcus	genus	Enterococcus	-	-	-
GCF_900639585.1_E7948_hybrid_assembly_genomic_NZ_LR135360.1	1	-	0.347082921	612663cbc5f346ec6a51fe1fd5142aac	rep_cluster_1197	000484__AB570326_00006	MOBP	NC_019240_00008	-	-	-	-	mobilizable	CP033210	0.0344723	Enterococcus faecium	AA893	AJ333	genus	Enterococcus	genus	Enterococcus	-	-	-
GCF_900639585.1_E7948_hybrid_assembly_genomic_NZ_LR135359.1	1	-	0.467809914	89b1ee0828bad94827b9b6aaa6c8e120	rep_cluster_1763,rep_cluster_889	001182__KY595965_00001,002366__KY595966_00031	MOBP	AB374546_00028	MPF_T	NC_011642_00014	-	-	conjugative	KR066794	0.027077	Enterococcus faecium	AB918	AK898	genus	Enterococcus	genus	Enterococcus	-	-	-
GCF_900639585.1_E7948_hybrid_assembly_genomic_NZ_LR135358.1	1	-	0.356578674	082bd47daf06511b9e67ac24fe78ca20	rep_cluster_893	002374__CP004064_00076	MOBP	NC_021995_00038	MPF_T	NC_020208_00096	-	-	conjugative	CP027518	0.0147145	Enterococcus faecium	AC732	AM049	genus	Enterococcus	genus	Enterococcus	-	-	-
GCF_900639575.1_E8014_hybrid_assembly_genomic_NZ_LR135356.1	1	-	0.357843137	c7c1ec006a5eb13e075acb7270ff1bbd	rep_cluster_943	002428__NC_022881_00001	-	-	-	-	-	-	non-mobilizable	CP035653	0.105264	Enterococcus faecium	AE577	AO387	class	Bacilli	class	Bacilli	-	-	-
GCF_900639575.1_E8014_hybrid_assembly_genomic_NZ_LR135355.1	1	-	0.350951975	ba102860e8fb79be821ff30613bc5e44	rep_cluster_1197	000484__AB570326_00006	MOBP	NC_019240_00008	-	-	-	-	mobilizable	CP033210	0.0304804	Enterococcus faecium	AA893	AJ333	genus	Enterococcus	genus	Enterococcus	-	-	-
GCF_900639575.1_E8014_hybrid_assembly_genomic_NZ_LR135354.1	1	-	0.340686275	4eebb1fe533bc8cf0107173cba07005f	rep_cluster_1093	000346__KY595969_00008	-	-	-	-	-	-	non-mobilizable	CP012452	0.0233762	Enterococcus faecium	AB616	AK467	genus	Enterococcus	genus	Enterococcus	-	-	-
GCF_900639575.1_E8014_hybrid_assembly_genomic_NZ_LR135353.1	1	-	0.351020887	1941e82bc58a68a470cd7d0a4a1ae1a5	Inc18,rep_cluster_1118,rep_cluster_185	AF007787,000390__NC_002096_00001,001274__DQ198088_00024	-	-	-	-	-	-	non-mobilizable	CP027519	0.00534606	Enterococcus faecium	AB171	AJ802	multi-phylla	Bacillota,Bacteroidota,Pseudomonadota	multi-phylla	Bacillota,Bacteroidota,Pseudomonadota	-	-	-
GCF_900639575.1_E8014_hybrid_assembly_genomic_NZ_LR135352.1	1	-	0.35231272	019fb156c2368ced50b81a84714de3f4	rep_cluster_893	002374__CP004064_00076	MOBP	NC_021995_00038	MPF_T	NC_020208_00096	-	-	conjugative	CP020485	0.00194597	Enterococcus faecium	AC732	AM050	genus	Enterococcus	genus	Enterococcus	-	-	-
GCF_900639565.1_E8195_hybrid_assembly_genomic_NZ_LR135371.1	1	-	0.385373444	902f974a3963dbde6754a9cb1252150e	rep_cluster_1968	AB038522	-	-	-	-	-	-	non-mobilizable	CP041277	0.0122604	Enterococcus faecium	AE672	AO500	genus	Enterococcus	genus	Enterococcus	-	-	-
GCF_900639565.1_E8195_hybrid_assembly_genomic_NZ_LR135370.1	1	-	0.390711762	8a45e63dc264980e1fcc5c8a82851a2f	rep_cluster_935	002420__CP003354_00001	-	-	-	-	-	-	non-mobilizable	CP020491	0.00505504	Enterococcus faecium	AE672	AO499	genus	Enterococcus	genus	Enterococcus	-	-	-
GCF_900639565.1_E8195_hybrid_assembly_genomic_NZ_LR135369.1	1	-	0.342294467	52b05faa02b1313b688e4f14bde46222	rep_cluster_1763	001182__KY595965_00001	-	-	-	-	-	-	non-mobilizable	CP018069	0.000483446	Enterococcus faecium	AE577	AO387	genus	Enterococcus	genus	Enterococcus	-	-	-
GCF_900639565.1_E8195_hybrid_assembly_genomic_NZ_LR135368.1	1	-	0.314084359	730177e1a68c654af5d67b978872ea05	rep_cluster_1197	000484__AB570326_00006	MOBP	NC_019240_00008	-	-	-	-	mobilizable	NC_019253	0.0200167	Enterococcus faecium	AA896	AJ337	genus	Enterococcus	genus	Enterococcus	-	-	-
GCF_900639565.1_E8195_hybrid_assembly_genomic_NZ_LR135367.1	1	-	0.340769586	6a8ef008a1203ba9c5a87fa324364302	rep_cluster_180	001222__CP008815_00027	-	-	-	-	-	-	non-mobilizable	CP018067	0.015943	Enterococcus faecium	AB759	AK673	genus	Enterococcus	genus	Enterococcus	-	-	-
GCF_900639565.1_E8195_hybrid_assembly_genomic_NZ_LR135366.1	1	-	0.350393824	6353a890025eb3d667adbe38b4bafefd	rep_cluster_185	001274__DQ198088_00024	-	-	-	-	-	-	non-mobilizable	CP044276	0.0145076	Enterococcus faecium	AB171	AJ802	genus	Enterococcus	genus	Enterococcus	-	-	-
GCF_900639565.1_E8195_hybrid_assembly_genomic_NZ_LR135365.1	1	-	0.354912005	2e811798822ce0e7921870822935ca1a	rep_cluster_893	CP003586	MOBP	NC_021995_00038	MPF_T	NC_020208_00096	-	-	conjugative	CP044275	0.00541137	Enterococcus faecium	AC733	AM054	genus	Enterococcus	genus	Enterococcus	-	-	-
GCF_900639555.1_E8172_hybrid_assembly_genomic_NZ_LR135383.1	1	-	0.374741201	b020cc226323e663f4940b5bf3be4e31	rep_cluster_943	002428__NC_022881_00001	-	-	-	-	-	-	non-mobilizable	CP040371	0.00357808	Enterococcus faecium	AE673	AO501	class	Bacilli	class	Bacilli	-	-	-
GCF_900639555.1_E8172_hybrid_assembly_genomic_NZ_LR135382.1	1	-	0.384425555	6b4f6c0301de1c0c91703435f022759e	-	-	MOBV	NC_017023_00004	-	-	-	-	mobilizable	KU892126	0.0294234	Enterococcus faecalis	AC536	AL763	class	Bacilli	class	Bacilli	-	-	-
GCF_900639555.1_E8172_hybrid_assembly_genomic_NZ_LR135381.1	1	-	0.331508991	3aa96c8fe85def7976c9ba7fbd8bdebf	rep_cluster_1197	AF511037	-	-	-	-	-	-	non-mobilizable	AF511037	0.0304804	Enterococcus faecium	AD569	AN166	genus	Enterococcus	genus	Enterococcus	-	-	-
GCF_900639555.1_E8172_hybrid_assembly_genomic_NZ_LR135380.1	1	-	0.362305581	cb380a166cad9d6b102b3b60ab42dad2	rep_cluster_943	002428__NC_022881_00001	MOBV	NC_017023_00004	-	-	-	-	mobilizable	CP041276	0.000434439	Enterococcus faecium	AC535	AL758	class	Bacilli	class	Bacilli	-	-	-
GCF_900639555.1_E8172_hybrid_assembly_genomic_NZ_LR135379.1	1	-	0.318629646	185df3cf13997fed0fb48078f640b7d3	rep_cluster_1291	000609__KY595964_00004	-	-	-	-	-	-	non-mobilizable	KY595964	0.00251903	Enterococcus faecium	AA890	AJ329	genus	Enterococcus	genus	Enterococcus	-	-	-
GCF_900639555.1_E8172_hybrid_assembly_genomic_NZ_LR135378.1	1	-	0.321476639	a6211e60b93fdc273e59fbfc13c322ae	rep_cluster_1093	000346__KY595969_00008	-	-	-	-	-	-	non-mobilizable	CP012452	0.0182524	Enterococcus faecium	AB616	AK467	genus	Enterococcus	genus	Enterococcus	-	-	-
GCF_900639555.1_E8172_hybrid_assembly_genomic_NZ_LR135377.1	1	-	0.348974569	7f9454cbbbd62d42bb4091a024bba324	rep_cluster_1742	DQ832184	MOBP	NC_019240_00008	-	-	-	-	mobilizable	CP035645	0.0483865	Enterococcus faecium	AA892	AJ332	genus	Enterococcus	genus	Enterococcus	-	-	-
GCF_900639555.1_E8172_hybrid_assembly_genomic_NZ_LR135376.1	1	-	0.360780581	e615395f87624af84a2b5ff923292939	rep_cluster_1197	000484__AB570326_00006	MOBP	CP003585_00012	-	-	-	-	mobilizable	CP035645	0.000312573	Enterococcus faecium	AA892	AJ332	genus	Enterococcus	genus	Enterococcus	-	-	-
GCF_900639555.1_E8172_hybrid_assembly_genomic_NZ_LR135375.1	1	-	0.337883346	d54cb0a13810036a95392fcd869bc4ab	rep_cluster_185,rep_cluster_556	001274__DQ198088_00024,001947__CP014892	-	-	-	-	-	-	non-mobilizable	NC_016009	0.0318865	Enterococcus faecium	AB756	AK666	class	Bacilli	class	Bacilli	-	-	-
GCF_900639555.1_E8172_hybrid_assembly_genomic_NZ_LR135374.1	1	-	0.355983739	1c6a4aeb32dbe1c2fd984a81629e1229	rep_cluster_889,rep_cluster_889	CP003352,002368__NC_021987_00004	MOBP	NC_021995_00038	MPF_T	NC_020208_00096	-	-	conjugative	CP041258	0.0278663	Enterococcus faecium	AB917	AK894	genus	Enterococcus	genus	Enterococcus	-	-	-
GCF_900639555.1_E8172_hybrid_assembly_genomic_NZ_LR135373.1	1	-	0.356722154	1ba8280584e0d71af387f1c7d6c68159	rep_cluster_893	CP003586	MOBP	NC_021995_00038	MPF_T	NC_020208_00096	-	-	conjugative	CP027513	0.0127767	Enterococcus faecium	AC731	AM045	genus	Enterococcus	genus	Enterococcus	-	-	-
GCF_900639545.1_E7933_hybrid_assembly_genomic_NZ_LR135393.1	1	-	0.377431907	0c4f4d8bddff913ee5aa1dbfb6dbf49c	rep_cluster_2351	LC495616_00175	-	-	-	-	MOBV	NC_010716	mobilizable	CP044282	0.000458924	Enterococcus faecium	AE807	AO664	genus	Enterococcus	genus	Enterococcus	-	-	-
GCF_900639545.1_E7933_hybrid_assembly_genomic_NZ_LR135392.1	1	-	0.342129773	3427a989541f250f47952ff3273bf1ae	rep_cluster_1763	001182__KY595965_00001	-	-	-	-	-	-	non-mobilizable	CP018069	0.000167546	Enterococcus faecium	AE577	AO387	genus	Enterococcus	genus	Enterococcus	-	-	-
GCF_900639545.1_E7933_hybrid_assembly_genomic_NZ_LR135391.1	1	-	0.365257143	ff115c48439a0f208ff5eb4e630caaa0	rep_cluster_2146	CP006625	MOBV	NC_017023_00004	-	-	-	-	mobilizable	CP029169	0.0180709	Staphylococcus aureus	AC537	AL765	class	Bacilli	class	Bacilli	-	-	-
GCF_900639545.1_E7933_hybrid_assembly_genomic_NZ_LR135390.1	1	-	0.354759165	07f0e0d9e6ee3fb4a7e8692a32f6afb5	rep_cluster_1197	000484__AB570326_00006	MOBP	CP003585_00012	-	-	-	-	mobilizable	CP041274	0.0135508	Enterococcus faecium	AA893	AJ333	genus	Enterococcus	genus	Enterococcus	-	-	-
GCF_900639545.1_E7933_hybrid_assembly_genomic_NZ_LR135389.1	1	-	0.334949598	06d874386c2a2246822099237c812ac9	rep_cluster_1093	000345__KY595963_00001	-	-	-	-	-	-	non-mobilizable	CP036159	0.00823165	Enterococcus faecium	AB615	AK466	genus	Enterococcus	genus	Enterococcus	-	-	-
GCF_900639545.1_E7933_hybrid_assembly_genomic_NZ_LR135388.1	1	-	0.307642765	348e37395ca75236054de59c81773afc	rep_cluster_1742	001162__CP011831_00015	MOBP	CP003585_00012	-	-	-	-	mobilizable	CP036157	0.0011856	Enterococcus faecium	AA894	AJ334	genus	Enterococcus	genus	Enterococcus	-	-	-
GCF_900639545.1_E7933_hybrid_assembly_genomic_NZ_LR135387.1	1	-	0.4482438	80599203b2897cf6681d33fafa508514	rep_cluster_185	001274__DQ198088_00024	MOBP	AB374546_00028	MPF_T	NC_011642_00014	-	-	conjugative	KR066794	0.0171265	Enterococcus faecium	AB918	AK898	genus	Enterococcus	genus	Enterococcus	-	-	-
GCF_900639545.1_E7933_hybrid_assembly_genomic_NZ_LR135386.1	1	-	0.355509267	80f28e160fe354e4683630ade8a3b075	rep_cluster_889	CP003352	MOBP	NC_021995_00038	MPF_T	NC_020208_00096	-	-	conjugative	CP041254	0.012872	Enterococcus faecium	AD910	AN595	genus	Enterococcus	genus	Enterococcus	-	-	-
GCF_900639545.1_E7933_hybrid_assembly_genomic_NZ_LR135385.1	1	-	0.353091529	cb0385725e253957d8f76f8d27f5d411	rep_cluster_893	CP003586	MOBP	NC_021995_00038	MPF_T	NC_020208_00096	-	-	conjugative	CP044275	0.00857671	Enterococcus faecium	AC733	AM054	genus	Enterococcus	genus	Enterococcus	-	-	-
GCF_900639535.1_E8202_hybrid_assembly_genomic_NZ_LR135350.1	1	-	0.398524863	5ac356840b0f5ee4434fb0876be6e79f	Inc11	000045__NC_004958_00002	MOBV	KY994647_00005	-	-	-	-	mobilizable	M29725	0.130979	Streptococcus agalactiae	AD585	AN193	multi-phylla	Bacillota,Campylobacterota,Pseudomonadota	multi-phylla	Bacillota,Campylobacterota,Pseudomonadota	-	-	-
GCF_900639535.1_E8202_hybrid_assembly_genomic_NZ_LR135349.1	1	-	0.332294912	edc197869b5141944d375a7e7b7a3f50	rep_cluster_1093	000346__KY595969_00008	-	-	-	-	-	-	non-mobilizable	CP044278	0.00916565	Enterococcus faecium	AB614	AK465	genus	Enterococcus	genus	Enterococcus	-	-	-
GCF_900639535.1_E8202_hybrid_assembly_genomic_NZ_LR135348.1	1	-	0.313615275	23d6aa5a1c63054db8cdae615a39b527	rep_cluster_1742	001162__CP011831_00015	MOBP	CP003585_00012	-	-	-	-	mobilizable	CP044277	0.00263042	Enterococcus faecium	AA894	AJ334	genus	Enterococcus	genus	Enterococcus	-	-	-
GCF_900639535.1_E8202_hybrid_assembly_genomic_NZ_LR135347.1	1	-	0.336380409	021129223890788b350db847f8822de6	rep_cluster_889	002368__NC_021987_00004	-	-	-	-	-	-	non-mobilizable	CP016165	0.0811785	Enterococcus faecium	AD910	AN600	genus	Enterococcus	genus	Enterococcus	-	-	-
GCF_900639535.1_E8202_hybrid_assembly_genomic_NZ_LR135346.1	1	-	0.355822873	3624479596bb4b915acb7cba3991835b	rep_cluster_1763,rep_cluster_185	001182__KY595965_00001,001274__DQ198088_00024	-	-	-	-	-	-	non-mobilizable	NC_011140	0.0245258	Enterococcus faecium	AB171	AJ801	genus	Enterococcus	genus	Enterococcus	-	-	-
GCF_900639535.1_E8202_hybrid_assembly_genomic_NZ_LR135345.1	1	-	0.354699655	ee3cf8799d64d5bc8c185cb6b78996bc	rep_cluster_893	CP003586	MOBP	NC_021995_00038	MPF_T	NC_020208_00096	-	-	conjugative	CP044275	0.00461146	Enterococcus faecium	AC733	AM054	genus	Enterococcus	genus	Enterococcus	-	-	-
GCF_900639525.1_E7663_hybrid_assembly_genomic_NZ_LR135323.1	1	-	0.385892116	fc5d87413b756de3c2cc4a6e09b0838b	rep_cluster_1968	AB038522	-	-	-	-	-	-	non-mobilizable	CP041277	0.0118017	Enterococcus faecium	AE672	AO500	genus	Enterococcus	genus	Enterococcus	-	-	-
GCF_900639525.1_E7663_hybrid_assembly_genomic_NZ_LR135322.1	1	-	0.368770005	05985fbbf9930fadd4e2057e71b557d2	rep_cluster_943	002428__NC_022881_00001	MOBV	NC_017023_00004	-	-	-	-	mobilizable	CP040705	9.55E-05	Enterococcus faecium	AC535	AL758	class	Bacilli	class	Bacilli	-	-	-
GCF_900639525.1_E7663_hybrid_assembly_genomic_NZ_LR135321.1	1	-	0.354875283	367a2e888de4bd53b9f4e72cc8215121	rep_cluster_1197	000484__AB570326_00006	MOBP	CP003585_00012	-	-	-	-	mobilizable	CP040743	0.000508006	Enterococcus faecium	AA893	AJ333	genus	Enterococcus	genus	Enterococcus	-	-	-
GCF_900639525.1_E7663_hybrid_assembly_genomic_NZ_LR135320.1	1	-	0.350098898	382f82286b78e874fb0c3ddddd735e08	rep_cluster_1018,rep_cluster_185	000268__U32369_00002,001274__DQ198088_00024	MOBV	NC_022618_00010	-	-	-	-	mobilizable	CP018072	0.00537869	Enterococcus faecium	AB918	AK897	multi-phylla	Bacillota,Pseudomonadota	multi-phylla	Bacillota,Pseudomonadota	-	-	-
GCF_900639525.1_E7663_hybrid_assembly_genomic_NZ_LR135319.1	1	-	0.356955656	2615def2885d93eafeb12de96cad2061	rep_cluster_889	CP003352	MOBP	NC_021995_00038	MPF_T	NC_020208_00096	-	-	conjugative	CP041254	0.00387578	Enterococcus faecium	AD910	AN595	genus	Enterococcus	genus	Enterococcus	-	-	-
GCF_900639525.1_E7663_hybrid_assembly_genomic_NZ_LR135318.1	1	-	0.351224366	9bfa46f947365fb6bbf08401d744f798	rep_cluster_893	002374__CP004064_00076	-	-	-	-	-	-	non-mobilizable	CP023424	0.00597612	Enterococcus faecium	AC731	AM046	genus	Enterococcus	genus	Enterococcus	-	-	-
GCF_900639515.1_E7654_hybrid_assembly_genomic_NZ_LR135330.1	1	-	0.385892116	ac610bdca149649ab2c129bb52554619	rep_cluster_1968	AB038522	-	-	-	-	-	-	non-mobilizable	CP041277	0.0120757	Enterococcus faecium	AE672	AO500	genus	Enterococcus	genus	Enterococcus	-	-	-
GCF_900639515.1_E7654_hybrid_assembly_genomic_NZ_LR135329.1	1	-	0.368770005	41f703d9a6e3485a7ab348a3cadceae4	rep_cluster_943	002428__NC_022881_00001	MOBV	NC_017023_00004	-	-	-	-	mobilizable	CP040705	4.77E-05	Enterococcus faecium	AC535	AL758	class	Bacilli	class	Bacilli	-	-	-
GCF_900639515.1_E7654_hybrid_assembly_genomic_NZ_LR135328.1	1	-	0.354875283	367a2e888de4bd53b9f4e72cc8215121	rep_cluster_1197	000484__AB570326_00006	MOBP	CP003585_00012	-	-	-	-	mobilizable	CP040743	0.000508006	Enterococcus faecium	AA893	AJ333	genus	Enterococcus	genus	Enterococcus	-	-	-
GCF_900639515.1_E7654_hybrid_assembly_genomic_NZ_LR135327.1	1	-	0.350098898	99ba6e47d3072c23e63de6ef40e8b587	rep_cluster_1018,rep_cluster_185	000268__U32369_00002,001274__DQ198088_00024	MOBV	NC_022618_00010	-	-	-	-	mobilizable	CP018072	0.00537869	Enterococcus faecium	AB918	AK897	multi-phylla	Bacillota,Pseudomonadota	multi-phylla	Bacillota,Pseudomonadota	-	-	-
GCF_900639515.1_E7654_hybrid_assembly_genomic_NZ_LR135326.1	1	-	0.355553404	3541bb096155a9ac35eda316c593183a	rep_cluster_889	CP003352	MOBP	NC_021995_00038	MPF_T	NC_020208_00096	-	-	conjugative	CP041254	0.00470559	Enterococcus faecium	AD910	AN595	genus	Enterococcus	genus	Enterococcus	-	-	-
GCF_900639515.1_E7654_hybrid_assembly_genomic_NZ_LR135325.1	1	-	0.351198664	3c9275290ee9b32cdcd59741573a920f	rep_cluster_893	002374__CP004064_00076	-	-	-	-	-	-	non-mobilizable	CP023424	0.00600989	Enterococcus faecium	AC731	AM046	genus	Enterococcus	genus	Enterococcus	-	-	-
GCF_900639505.1_E7356_hybrid_assembly_genomic_NZ_LR135343.1	1	-	0.340769586	a14931f0a3f630e4af7bac2c22b251ae	rep_cluster_180	001222__CP008815_00027	-	-	-	-	-	-	non-mobilizable	CP018067	0.0158335	Enterococcus faecium	AB759	AK673	genus	Enterococcus	genus	Enterococcus	-	-	-
GCF_900639505.1_E7356_hybrid_assembly_genomic_NZ_LR135342.1	1	-	0.353223378	73ba8697836018fae90ae376acccb006	rep_cluster_185	001274__DQ198088_00024	-	-	-	-	-	-	non-mobilizable	CP044276	0.0118017	Enterococcus faecium	AB171	AJ802	genus	Enterococcus	genus	Enterococcus	-	-	-
GCF_900639505.1_E7356_hybrid_assembly_genomic_NZ_LR135341.1	1	-	0.314375692	ca9fa2bb95041e6cf195d2d566893388	rep_cluster_150	AB206333	MOBP	NC_007594_00036	MPF_T	NC_007594_00029	MOBV	NC_010716	conjugative	CP014451	0.00366686	Enterococcus faecium	AB977	AK971	genus	Enterococcus	genus	Enterococcus	-	-	-
GCF_900639505.1_E7356_hybrid_assembly_genomic_NZ_LR135340.1	1	-	0.353335575	8a44c66d31e5266882765b15db222929	rep_cluster_893	CP003586	MOBP	NC_021995_00038	MPF_T	NC_020208_00096	-	-	conjugative	CP044275	0.00694555	Enterococcus faecium	AC733	AM054	genus	Enterococcus	genus	Enterococcus	-	-	-
GCF_900639495.1_E7471_hybrid_assembly_genomic_NZ_LR135338.1	1	-	0.357367868	2043317a3e9c7979bf637afe99b588c6	rep_cluster_943	002428__NC_022881_00001	-	-	-	-	-	-	non-mobilizable	CP035653	0.102997	Enterococcus faecium	AE577	AO387	class	Bacilli	class	Bacilli	-	-	-
GCF_900639495.1_E7471_hybrid_assembly_genomic_NZ_LR135337.1	1	-	0.368770005	18382ecd89003ace328c6a432cf1812b	rep_cluster_943	002428__NC_022881_00001	MOBV	NC_017023_00004	-	-	-	-	mobilizable	CP040705	0.000119496	Enterococcus faecium	AC535	AL758	class	Bacilli	class	Bacilli	-	-	-
GCF_900639495.1_E7471_hybrid_assembly_genomic_NZ_LR135336.1	1	-	0.334767552	fb16e8a932ca877bcc5c810e7399cb77	rep_cluster_1249	000557__AB158402	MOBP	CP003585_00012	-	-	-	-	mobilizable	CP023782	0.00325637	Enterococcus faecium	AA891	AJ330	genus	Enterococcus	genus	Enterococcus	-	-	-
GCF_900639495.1_E7471_hybrid_assembly_genomic_NZ_LR135335.1	1	-	0.357050995	66f092130300b66ef74eb116069b7ff9	rep_cluster_1763,rep_cluster_889	001182__KY595965_00001,002366__KY595966_00031	-	-	-	-	-	-	non-mobilizable	CP011284	0.00597612	Enterococcus faecium	AB173	AJ809	genus	Enterococcus	genus	Enterococcus	-	-	-
GCF_900639495.1_E7471_hybrid_assembly_genomic_NZ_LR135334.1	1	-	0.343540419	f29f349d5218891af9e31828a47dd292	rep_cluster_889	002368__NC_021987_00004	-	-	-	-	-	-	non-mobilizable	CP012439	0.0610707	Enterococcus faecium	AD910	AN596	genus	Enterococcus	genus	Enterococcus	-	-	-
GCF_900639495.1_E7471_hybrid_assembly_genomic_NZ_LR135333.1	1	-	0.355455101	6b2f625153ddc717f86c4269df2fd93c	rep_cluster_893	002374__CP004064_00076	-	-	-	-	-	-	non-mobilizable	CP033207	0.0125405	Enterococcus faecium	AC731	AM046	genus	Enterococcus	genus	Enterococcus	-	-	-
GCF_900639495.1_E7471_hybrid_assembly_genomic_NZ_LR135332.1	1	-	0.335447451	24eed12b77ac4f676b4cb4c9c078f20e	-	-	-	-	-	-	-	-	non-mobilizable	CP012442	0.017653	Enterococcus faecium	AB369	AK117	-	-	-	-	-	-	-
GCF_900639485.1_E7240_hybrid_assembly_genomic_NZ_LR135316.1	1	-	0.36131566	1e1bb411220cfe6b776c66b4e87ec722	rep_cluster_2146	CP006625	MOBV	NC_017024_00005	-	-	-	-	mobilizable	CP006625	0.00123693	Enterococcus faecium Aus0085	AC534	AL757	genus	Enterococcus	genus	Enterococcus	-	-	-
GCF_900639485.1_E7240_hybrid_assembly_genomic_NZ_LR135315.1	1	-	0.368770005	876dc2cc8cc4c64ab3d9d1d0761bd7e4	-	-	MOBV	NC_017023_00004	-	-	-	-	mobilizable	CP040705	9.55E-05	Enterococcus faecium	AC535	AL758	class	Bacilli	class	Bacilli	-	-	-
GCF_900639485.1_E7240_hybrid_assembly_genomic_NZ_LR135314.1	1	-	0.340122982	a52b36a083866748800ceab1dc423dca	rep_cluster_1093	000345__KY595963_00001	-	-	-	-	-	-	non-mobilizable	CP041275	0.00467416	Enterococcus faecium	AB615	AK466	genus	Enterococcus	genus	Enterococcus	-	-	-
GCF_900639485.1_E7240_hybrid_assembly_genomic_NZ_LR135313.1	1	-	0.355685131	ae8fa0076a3ade3e72acc79c9feadff9	rep_cluster_1197	000484__AB570326_00006	MOBP	CP003585_00012	-	-	-	-	mobilizable	CP040743	0.000434439	Enterococcus faecium	AA893	AJ333	genus	Enterococcus	genus	Enterococcus	-	-	-
GCF_900639485.1_E7240_hybrid_assembly_genomic_NZ_LR135312.1	1	-	0.376956794	7e086be3588982365f7fe41fa9316a97	-	-	-	-	-	-	-	-	non-mobilizable	CP011831	0.0737105	Enterococcus faecium	AA894	AJ334	-	-	-	-	-	-	-
GCF_900639485.1_E7240_hybrid_assembly_genomic_NZ_LR135311.1	1	-	0.350309256	5ffc3768072584919e8953251125e6a8	rep_cluster_185	001274__DQ198088_00024	-	-	-	-	-	-	non-mobilizable	CP041269	0.00574147	Enterococcus faecium	AB918	AK897	genus	Enterococcus	genus	Enterococcus	-	-	-
GCF_900639485.1_E7240_hybrid_assembly_genomic_NZ_LR135310.1	1	-	0.352941176	ccae7db209cede5b02cbeaaf49089824	rep_cluster_1763,rep_cluster_889	001182__KY595965_00001,002366__KY595966_00031	-	-	-	-	-	-	non-mobilizable	KX810025	0.00396608	Enterococcus faecium	AB173	AJ810	genus	Enterococcus	genus	Enterococcus	-	-	-
GCF_900639485.1_E7240_hybrid_assembly_genomic_NZ_LR135309.1	1	-	0.356057473	c2ead1f45f80575a02efb24f263d1e26	rep_cluster_889	002368__NC_021987_00004	MOBP	NC_021995_00038	MPF_T	NC_020208_00096	-	-	conjugative	CP015123	0.00993767	Enterococcus faecium	AD910	AN596	genus	Enterococcus	genus	Enterococcus	-	-	-
GCF_900639485.1_E7240_hybrid_assembly_genomic_NZ_LR135308.1	1	-	0.349654455	bb5923b557ddcb37723498979f7f738e	rep_cluster_893	002374__CP004064_00076	-	-	-	-	-	-	non-mobilizable	CP018073	0.0010072	Enterococcus faecium	AC731	AM043	genus	Enterococcus	genus	Enterococcus	-	-	-
GCF_900639465.1_E7429_hybrid_assembly_genomic_NZ_LR135306.1	1	-	0.346991037	f9f1a3d914f82f30d126559a46cdaf1c	-	-	-	-	-	-	-	-	non-mobilizable	CP018069	0.0480354	Enterococcus faecium	AE577	AO387	-	-	-	-	-	-	-
GCF_900639465.1_E7429_hybrid_assembly_genomic_NZ_LR135305.1	1	-	0.341614907	a1d254540f76802ffd555e88810fcb99	rep_cluster_1763	001182__KY595965_00001	-	-	-	-	-	-	non-mobilizable	CP018069	0.00328537	Enterococcus faecium	AE577	AO387	genus	Enterococcus	genus	Enterococcus	-	-	-
GCF_900639465.1_E7429_hybrid_assembly_genomic_NZ_LR135304.1	1	-	0.325142857	51692e4106b0223a62cfff2fa3040ddd	rep_cluster_1093	000346__KY595969_00008	-	-	-	-	-	-	non-mobilizable	CP012452	0.0034604	Enterococcus faecium	AB616	AK467	genus	Enterococcus	genus	Enterococcus	-	-	-
GCF_900639465.1_E7429_hybrid_assembly_genomic_NZ_LR135303.1	1	-	0.350809889	2be18cb9a7cd7cc1c2cddf428d3c0511	rep_cluster_1197	000484__AB570326_00006	MOBP	NC_019240_00008	-	-	-	-	mobilizable	CP033210	0.0309745	Enterococcus faecium	AA893	AJ333	genus	Enterococcus	genus	Enterococcus	-	-	-
GCF_900639465.1_E7429_hybrid_assembly_genomic_NZ_LR135302.1	1	-	0.367050948	01c768ed4478f375a3054d59d6eef95c	rep_cluster_2351,rep_cluster_943	LC495616_00175,002428__NC_022881_00001	MOBV	NC_017023_00004	-	-	MOBV	NC_010716	mobilizable	CP041276	0.0144049	Enterococcus faecium	AC535	AL758	class	Bacilli	class	Bacilli	-	-	-
GCF_900639465.1_E7429_hybrid_assembly_genomic_NZ_LR135301.1	1	-	0.340769586	a14931f0a3f630e4af7bac2c22b251ae	rep_cluster_180	001222__CP008815_00027	-	-	-	-	-	-	non-mobilizable	CP018067	0.0158335	Enterococcus faecium	AB759	AK673	genus	Enterococcus	genus	Enterococcus	-	-	-
GCF_900639465.1_E7429_hybrid_assembly_genomic_NZ_LR135300.1	1	-	0.353223378	7b40660bc9a58c95fa2c0a4eed22a759	rep_cluster_185	001274__DQ198088_00024	-	-	-	-	-	-	non-mobilizable	CP044276	0.0118471	Enterococcus faecium	AB171	AJ802	genus	Enterococcus	genus	Enterococcus	-	-	-
GCF_900639465.1_E7429_hybrid_assembly_genomic_NZ_LR135299.1	1	-	0.314358669	bb08eeeb3bd7495604360791a4e6bce8	rep_cluster_150	AB206333	MOBP	NC_007594_00036	MPF_T	NC_007594_00029	MOBP	CP021881	conjugative	CP014451	0.00351914	Enterococcus faecium	AB977	AK971	genus	Enterococcus	genus	Enterococcus	-	-	-
GCF_900639465.1_E7429_hybrid_assembly_genomic_NZ_LR135298.1	1	-	0.381580136	5e438dd75e7cad3c642e8ede719f45ca	rep_cluster_893	CP003586	MOBP,MOBP	NC_021995_00038,AB374546_00028	MPF_T	NC_020208_00096,NC_011642_00014	-	-	conjugative	CP044275	0.00928558	Enterococcus faecium	AC733	AM054	genus	Enterococcus	genus	Enterococcus	-	-	-
GCF_900639455.1_E7237_hybrid_assembly_genomic_NZ_LR135296.1	1	-	0.329321046	5708a818db9ae2cd998206e5ff287f20	rep_cluster_1249	000557__AB158402	MOBP	CP003585_00012	-	-	-	-	mobilizable	CP023782	4.77E-05	Enterococcus faecium	AA891	AJ330	genus	Enterococcus	genus	Enterococcus	-	-	-
GCF_900639455.1_E7237_hybrid_assembly_genomic_NZ_LR135295.1	1	-	0.344732964	9f04c920c47af048479683c1290a1463	rep_cluster_185	001274__DQ198088_00024	-	-	-	-	-	-	non-mobilizable	CP018067	0.0274249	Enterococcus faecium	AB759	AK673	genus	Enterococcus	genus	Enterococcus	-	-	-
GCF_900639455.1_E7237_hybrid_assembly_genomic_NZ_LR135294.1	1	-	0.350980599	24bc56ff0f4fa24b1fc5de0b006e18d6	rep_cluster_893,rep_cluster_935	CP003586,002420__CP003354_00001	MOBC,MOBP	NZ_ASWX01000006_00035,NC_021995_00038	MPF_T	NC_020208_00096	-	-	conjugative	CP018066	0.0258115	Enterococcus faecium	AC733	AM054	genus	Enterococcus	genus	Enterococcus	-	-	-
GCF_900639445.1_E7199_hybrid_assembly_genomic_NZ_LR135292.1	1	-	0.334565384	f9c92242f7b38f9adadece8e4446ade7	rep_cluster_1093	000345__KY595963_00001	-	-	-	-	-	-	non-mobilizable	CP036159	0.00744966	Enterococcus faecium	AB615	AK466	genus	Enterococcus	genus	Enterococcus	-	-	-
GCF_900639445.1_E7199_hybrid_assembly_genomic_NZ_LR135291.1	1	-	0.30883142	d019ac9703c8d44bafa573c590acdd58	rep_cluster_1742	001162__CP011831_00015	MOBP	CP003585_00012	-	-	-	-	mobilizable	CP006624	0.000336872	Enterococcus faecium Aus0085	AA894	AJ334	genus	Enterococcus	genus	Enterococcus	-	-	-
GCF_900639445.1_E7199_hybrid_assembly_genomic_NZ_LR135290.1	1	-	0.345065827	734d44f91941bb433250e3dc1ca757e2	rep_cluster_889	002366__KY595966_00031	-	-	-	-	-	-	non-mobilizable	NC_005000	0.0288636	Enterococcus faecium	AD100	AM533	genus	Enterococcus	genus	Enterococcus	-	-	-
GCF_900639445.1_E7199_hybrid_assembly_genomic_NZ_LR135289.1	1	-	0.355577863	9cc96d3f2f0399bd5227f8a52990fb59	rep_cluster_1018,rep_cluster_889	000268__U32369_00002,002368__NC_021987_00004	-	-	MPF_T	NC_020208_00096	-	-	non-mobilizable	CP016165	0.0400373	Enterococcus faecium	AD910	AN600	multi-phylla	Bacillota,Pseudomonadota	multi-phylla	Bacillota,Pseudomonadota	-	-	-
GCF_900639445.1_E7199_hybrid_assembly_genomic_NZ_LR135288.1	1	-	0.354616521	c35de321496a20f1bd3a349179f56acd	rep_cluster_893	002374__CP004064_00076	-	-	-	-	-	-	non-mobilizable	CP017788	0.00932572	Enterococcus faecium	AC731	AM043	genus	Enterococcus	genus	Enterococcus	-	-	-
GCF_900639425.1_E7098_hybrid_assembly_genomic_NZ_LR135257.1	1	-	0.356088892	43eca01a15961f06907be3c1eb108f2a	rep_cluster_889	CP003352	MOBP	NC_021995_00038	MPF_T	NC_020208_00096	-	-	conjugative	CP041254	0.00075568	Enterococcus faecium	AD910	AN595	genus	Enterococcus	genus	Enterococcus	-	-	-
GCF_900639425.1_E7098_hybrid_assembly_genomic_NZ_LR135256.1	1	-	0.344354854	e4333c809928645e63b34ee9d509fa80	rep_cluster_1018,rep_cluster_1763,rep_cluster_185	000268__U32369_00002,001182__KY595965_00001,001274__DQ198088_00024	MOBV	NC_022618_00010	-	-	-	-	mobilizable	CP025427	0.0137986	Enterococcus faecium	AB369	AK118	multi-phylla	Bacillota,Pseudomonadota	multi-phylla	Bacillota,Pseudomonadota	-	-	-
GCF_900639425.1_E7098_hybrid_assembly_genomic_NZ_LR135255.1	1	-	0.360153064	3d40dd35dd33e4f69d4fe20001615845	rep_cluster_893	002374__CP004064_00076	-	-	-	-	-	-	non-mobilizable	CP016164	0.0189299	Enterococcus faecium	AC731	AM045	genus	Enterococcus	genus	Enterococcus	-	-	-
GCF_900639415.1_E6988_hybrid_assembly_genomic_NZ_LR135253.1	1	-	0.389218821	8a2f4ef6ea668b9ae96c6c6eca1c9b46	rep_cluster_943	002428__NC_022881_00001	-	-	-	-	-	-	non-mobilizable	CP044281	0.000434439	Enterococcus faecium	AE672	AO498	class	Bacilli	class	Bacilli	-	-	-
GCF_900639415.1_E6988_hybrid_assembly_genomic_NZ_LR135252.1	1	-	0.353240584	9d3feb8860d2d3182ed80b7a6471d967	rep_cluster_943	EU370688	-	-	-	-	-	-	non-mobilizable	CP044281	0.112887	Enterococcus faecium	AE672	AO498	class	Bacilli	class	Bacilli	-	-	-
GCF_900639415.1_E6988_hybrid_assembly_genomic_NZ_LR135251.1	1	-	0.329205975	74d8e57a898670167d891e21207e80c1	rep_cluster_1093	000345__KY595963_00001	-	-	-	-	-	-	non-mobilizable	CP044270	0.00719593	Enterococcus faecium	AB615	AK466	genus	Enterococcus	genus	Enterococcus	-	-	-
GCF_900639415.1_E6988_hybrid_assembly_genomic_NZ_LR135250.1	1	-	0.308039068	660d6a649913795d1cada2cdd3620dfb	rep_cluster_1742	001162__CP011831_00015	MOBP	CP003585_00012	-	-	-	-	mobilizable	CP036157	0.000705841	Enterococcus faecium	AA894	AJ334	genus	Enterococcus	genus	Enterococcus	-	-	-
GCF_900639415.1_E6988_hybrid_assembly_genomic_NZ_LR135249.1	1	-	0.329234039	9232c93841788692e75af3272bae3451	rep_cluster_1249	000557__AB158402	MOBP	NC_019240_00008	-	-	-	-	mobilizable	CP044268	0.014871	Enterococcus faecium	AA891	AJ330	genus	Enterococcus	genus	Enterococcus	-	-	-
GCF_900639415.1_E6988_hybrid_assembly_genomic_NZ_LR135248.1	1	-	0.327331672	664f97995357984c9858515710cb20ac	-	-	-	-	-	-	-	-	non-mobilizable	NC_004670	0.147707	Enterococcus faecalis V583	AA366	AI337	-	-	-	-	-	-	-
GCF_900639415.1_E6988_hybrid_assembly_genomic_NZ_LR135247.1	1	-	0.354893994	519c3451ac68b14a9e876e256d613fd3	rep_cluster_1763,rep_cluster_185	001182__KY595965_00001,001274__DQ198088_00024	-	-	-	-	-	-	non-mobilizable	CP041279	0.0122604	Enterococcus faecium	AB918	AK897	genus	Enterococcus	genus	Enterococcus	-	-	-
GCF_900639415.1_E6988_hybrid_assembly_genomic_NZ_LR135246.1	1	-	0.356486997	efc32a5e2d348f9c88f6c37e8d75afac	rep_cluster_889	002368__NC_021987_00004	MOBP	NC_021995_00038	MPF_T	NC_020208_00096	-	-	conjugative	CP014534	0.0213613	Enterococcus faecium	AD909	AN593	genus	Enterococcus	genus	Enterococcus	-	-	-
GCF_900639415.1_E6988_hybrid_assembly_genomic_NZ_LR135245.1	1	-	0.332599495	c9b7892448aa8ef07aaa63d4c0fca85f	-	-	-	-	-	-	-	-	non-mobilizable	CP027511	0.001839	Enterococcus faecium	AB369	AK117	-	-	-	-	-	-	-
GCF_900639415.1_E6988_hybrid_assembly_genomic_NZ_LR135244.1	1	-	0.357840168	f70624e1a31301f9063d4d789702f230	rep_cluster_893	002374__CP004064_00076	-	-	-	-	-	-	non-mobilizable	CP023424	0.0300913	Enterococcus faecium	AC731	AM046	genus	Enterococcus	genus	Enterococcus	-	-	-
GCF_900639405.1_E4457_hybrid_assembly_genomic_NZ_LR135269.1	1	-	0.382261411	3c04e4daf33fe4a909fe1d1c36aa980c	-	-	-	-	-	-	-	-	non-mobilizable	CP040371	0.0274249	Enterococcus faecium	AE673	AO501	-	-	-	-	-	-	-
GCF_900639405.1_E4457_hybrid_assembly_genomic_NZ_LR135268.1	1	-	0.374936061	b6b3f34ddaf5888bc2c59381979a8ac8	rep_cluster_943	002428__NC_022881_00001	-	-	-	-	-	-	non-mobilizable	NC_021990	0.0579033	Enterococcus faecium Aus0085	AE672	AO498	class	Bacilli	class	Bacilli	-	-	-
GCF_900639405.1_E4457_hybrid_assembly_genomic_NZ_LR135267.1	1	-	0.385663806	5db3db42c184fe3d309b15625aae8b0d	rep_cluster_1968	AB038522	-	-	-	-	-	-	non-mobilizable	CP041268	0.00744966	Enterococcus faecium	AE672	AO500	genus	Enterococcus	genus	Enterococcus	-	-	-
GCF_900639405.1_E4457_hybrid_assembly_genomic_NZ_LR135266.1	1	-	0.38487526	335ea4283e3413baad20916cd89075de	-	-	MOBV	NC_017023_00004	-	-	-	-	mobilizable	-	1	-	-	-	class	Bacilli	class	Bacilli	-	-	-
GCF_900639405.1_E4457_hybrid_assembly_genomic_NZ_LR135265.1	1	-	0.369913123	665fb2d31c60125e404b755a746dcd23	rep_cluster_943	002428__NC_022881_00001	MOBV,MOBV	NC_017023_00004,NC_017024_00005	-	-	-	-	mobilizable	CP040705	0.00216198	Enterococcus faecium	AC535	AL758	class	Bacilli	class	Bacilli	-	-	-
GCF_900639405.1_E4457_hybrid_assembly_genomic_NZ_LR135264.1	1	-	0.325998185	d5b44053297833255a632054e9dafa77	rep_cluster_1093	000345__KY595963_00001	-	-	-	-	-	-	non-mobilizable	KY595963	0.0216393	Enterococcus faecium	AB613	AK464	genus	Enterococcus	genus	Enterococcus	-	-	-
GCF_900639405.1_E4457_hybrid_assembly_genomic_NZ_LR135263.1	1	-	0.336245211	27997c8346480c2fe31208bac911e3b7	rep_cluster_1763,rep_cluster_2300	001182__KY595965_00001,AB290882	-	-	-	-	-	-	non-mobilizable	CP018069	0.0123068	Enterococcus faecium	AE577	AO387	order	Lactobacillales	order	Lactobacillales	-	-	-
GCF_900639405.1_E4457_hybrid_assembly_genomic_NZ_LR135262.1	1	-	0.307931738	8fa85e1e6c0221f8dff75551f1c7fa9c	rep_cluster_1742	001162__CP011831_00015	MOBP	CP003585_00012	-	-	-	-	mobilizable	CP036157	0.000705841	Enterococcus faecium	AA894	AJ334	genus	Enterococcus	genus	Enterococcus	-	-	-
GCF_900639405.1_E4457_hybrid_assembly_genomic_NZ_LR135261.1	1	-	0.353562153	159051209071eafb6dad4e3d53dd048e	rep_cluster_889	002368__NC_021987_00004	MOBP	NC_021995_00038	MPF_T	NC_020208_00096	-	-	conjugative	CP014534	0.0246043	Enterococcus faecium	AD909	AN593	genus	Enterococcus	genus	Enterococcus	-	-	-
GCF_900639405.1_E4457_hybrid_assembly_genomic_NZ_LR135260.1	1	-	0.365537056	da8971764345741fa78a1de968e19e96	rep_cluster_185	001274__DQ198088_00024	MOBT	CP040905_00050	-	-	-	-	mobilizable	MG957432	0.0342477	Enterococcus faecium	AB756	AK667	order	Lactobacillales	order	Lactobacillales	-	-	-
GCF_900639405.1_E4457_hybrid_assembly_genomic_NZ_LR135259.1	1	-	0.358831804	d3db6efe26aa01e662674b332701262e	rep_cluster_893	002374__CP004064_00076	MOBP	NC_021995_00038	MPF_T	NC_020208_00096	-	-	conjugative	CP014450	0.0310744	Enterococcus faecium	AC731	AM047	genus	Enterococcus	genus	Enterococcus	-	-	-
GCF_900639395.1_E6975_hybrid_assembly_genomic_NZ_LR135286.1	1	-	0.36140437	8e1beb6719fe964f77ca259ce91a7960	rep_cluster_2146	CP006625	MOBV	NC_017024_00005	-	-	-	-	mobilizable	CP006625	0.0011856	Enterococcus faecium Aus0085	AC534	AL757	genus	Enterococcus	genus	Enterococcus	-	-	-
GCF_900639395.1_E6975_hybrid_assembly_genomic_NZ_LR135285.1	1	-	0.371196283	c172260bf6a826c6061b0f20d7fcdd17	-	-	MOBV	NC_017023_00004	-	-	-	-	mobilizable	CP036161	0.000508006	Enterococcus faecium	AC537	AL764	class	Bacilli	class	Bacilli	-	-	-
GCF_900639395.1_E6975_hybrid_assembly_genomic_NZ_LR135284.1	1	-	0.361619396	327e5ba43d01a72d4faa8d643f8ea5c5	rep_cluster_943	002428__NC_022881_00001	MOBV	NC_017023_00004	-	-	-	-	mobilizable	CP041276	0.00075568	Enterococcus faecium	AC535	AL758	class	Bacilli	class	Bacilli	-	-	-
GCF_900639395.1_E6975_hybrid_assembly_genomic_NZ_LR135283.1	1	-	0.355831266	9e1089579f3bb3f062f22254057253c4	rep_cluster_1197	000484__AB570326_00006	MOBP	CP003585_00012	-	-	-	-	mobilizable	KY595967	0.0150285	Enterococcus faecium	AA893	AJ333	genus	Enterococcus	genus	Enterococcus	-	-	-
GCF_900639395.1_E6975_hybrid_assembly_genomic_NZ_LR135282.1	1	-	0.345543958	332e50bc2059dd7bb44d21def28d2e74	rep_cluster_1018,rep_cluster_185,rep_cluster_1968	000268__U32369_00002,001274__DQ198088_00024,AB038522	-	-	-	-	-	-	non-mobilizable	NC_016009	0.0179508	Enterococcus faecium	AB756	AK666	multi-phylla	Bacillota,Pseudomonadota	multi-phylla	Bacillota,Pseudomonadota	-	-	-
GCF_900639395.1_E6975_hybrid_assembly_genomic_NZ_LR135281.1	1	-	0.353529457	dd0551dd1183367aad9d2b57c2a8d5ae	rep_cluster_1763,rep_cluster_889	001182__KY595965_00001,002366__KY595966_00031	-	-	-	-	-	-	non-mobilizable	CP036156	0.00263042	Enterococcus faecium	AB173	AJ810	genus	Enterococcus	genus	Enterococcus	-	-	-
GCF_900639395.1_E6975_hybrid_assembly_genomic_NZ_LR135280.1	1	-	0.354428609	7afdd1b27845d3e248e65c5818e65770	rep_cluster_889	002368__NC_021987_00004	MOBP	NC_021995_00038	MPF_T	NC_020208_00096	-	-	conjugative	CP012439	0.00316966	Enterococcus faecium	AD910	AN596	genus	Enterococcus	genus	Enterococcus	-	-	-
GCF_900639395.1_E6975_hybrid_assembly_genomic_NZ_LR135279.1	1	-	0.353596574	416be5b8dab277678fce0c589e34818f	rep_cluster_893	002374__CP004064_00076	-	-	-	-	-	-	non-mobilizable	CP012448	0.0228571	Enterococcus faecium	AC731	AM043	genus	Enterococcus	genus	Enterococcus	-	-	-
GCF_900639385.1_E7040_hybrid_assembly_genomic_NZ_LR135225.1	1	-	0.307791649	408974dc2ede877840a7e03e635079f6	rep_cluster_1742	001162__CP011831_00015	MOBP	CP003585_00012	-	-	-	-	mobilizable	CP036157	0.00202665	Enterococcus faecium	AA894	AJ334	genus	Enterococcus	genus	Enterococcus	-	-	-
GCF_900639385.1_E7040_hybrid_assembly_genomic_NZ_LR135224.1	1	-	0.331031735	814d44593aa5aed5af8f9352246d529b	rep_cluster_1249	000557__AB158402	MOBP	NC_019240_00008	-	-	-	-	mobilizable	CP044268	0.0138485	Enterococcus faecium	AA891	AJ330	genus	Enterococcus	genus	Enterococcus	-	-	-
GCF_900639385.1_E7040_hybrid_assembly_genomic_NZ_LR135223.1	1	-	0.353247493	4d625ef0ac943eb3def13bd1cb2fe4c8	rep_cluster_1763,rep_cluster_185	001182__KY595965_00001,001274__DQ198088_00024	-	-	-	-	-	-	non-mobilizable	CP019210	0.0178909	Enterococcus faecium	AB760	AK677	genus	Enterococcus	genus	Enterococcus	-	-	-
GCF_900639385.1_E7040_hybrid_assembly_genomic_NZ_LR135222.1	1	-	0.356578634	9d18910630d91c4412f0a9b29fe66d81	rep_cluster_889	002368__NC_021987_00004	MOBP	NC_021995_00038	MPF_T	NC_020208_00096	-	-	conjugative	CP014534	0.0213613	Enterococcus faecium	AD909	AN593	genus	Enterococcus	genus	Enterococcus	-	-	-
GCF_900639385.1_E7040_hybrid_assembly_genomic_NZ_LR135221.1	1	-	0.36018479	2ccd1788adf2e1eafc05457f926bdc6e	rep_cluster_889	CP003352	MOBT,MOBV	CP040905_00050,NC_022618_00010	MPF_T	NC_020208_00096	-	-	conjugative	CP041254	0.0188053	Enterococcus faecium	AD910	AN595	class	Bacilli	class	Bacilli	-	-	-
GCF_900639385.1_E7040_hybrid_assembly_genomic_NZ_LR135220.1	1	-	0.346828667	6c60a5b44de06fcbe869f321ec4ac485	rep_cluster_893	002374__CP004064_00076	-	-	-	-	-	-	non-mobilizable	CP019209	0.0186195	Enterococcus faecium	AC733	AM052	genus	Enterococcus	genus	Enterococcus	-	-	-
GCF_900639365.1_E7171_hybrid_assembly_genomic_NZ_LR135208.1	1	-	0.307931738	f0079cc415f9f858dcf469b7a773a8bc	rep_cluster_1742	001162__CP011831_00015	MOBP	CP003585_00012	-	-	-	-	mobilizable	CP036157	0.00113443	Enterococcus faecium	AA894	AJ334	genus	Enterococcus	genus	Enterococcus	-	-	-
GCF_900639365.1_E7171_hybrid_assembly_genomic_NZ_LR135207.1	1	-	0.346757497	b52c0cac783a4f135c6dbf528d075e4a	rep_cluster_889	CP003352	-	-	-	-	-	-	non-mobilizable	CP033208	0.0184965	Enterococcus faecium	AD909	AN594	genus	Enterococcus	genus	Enterococcus	-	-	-
GCF_900639365.1_E7171_hybrid_assembly_genomic_NZ_LR135206.1	1	-	0.353299466	069644bd15f397d3aa888f25e6dbc770	rep_cluster_1763,rep_cluster_185	001182__KY595965_00001,001274__DQ198088_00024	-	-	-	-	-	-	non-mobilizable	CP019210	0.0175939	Enterococcus faecium	AB760	AK677	genus	Enterococcus	genus	Enterococcus	-	-	-
GCF_900639365.1_E7171_hybrid_assembly_genomic_NZ_LR135205.1	1	-	0.327069548	e5e5cc0ccedec58fd55ee257a801dc4f	rep_cluster_185	001275__NC_022883_00027	-	-	-	-	-	-	non-mobilizable	CP035645	0.182269	Enterococcus faecium	AA892	AJ332	genus	Enterococcus	genus	Enterococcus	-	-	-
GCF_900639365.1_E7171_hybrid_assembly_genomic_NZ_LR135204.1	1	-	0.351427471	64fbafb4904e09cdefda79ae7e641ed4	rep_cluster_893	CP003586	MOBC,MOBP	NZ_ASWX01000006_00035,NC_021995_00038	MPF_T	NC_020208_00096	-	-	conjugative	CP018066	0.0151342	Enterococcus faecium	AC733	AM054	genus	Enterococcus	genus	Enterococcus	-	-	-
GCF_900639355.1_E7025_hybrid_assembly_genomic_NZ_LR135234.1	1	-	0.377918288	c5a790368878d21885dee05673f9c58d	rep_cluster_2351	LC495616_00175	-	-	-	-	MOBV	NC_028464	mobilizable	CP040707	9.55E-05	Enterococcus faecium	AE807	AO664	genus	Enterococcus	genus	Enterococcus	-	-	-
GCF_900639355.1_E7025_hybrid_assembly_genomic_NZ_LR135233.1	1	-	0.353240584	0c836bbe3bcc24265b2b54ed7fbecd64	rep_cluster_943	EU370688	-	-	-	-	-	-	non-mobilizable	CP044281	0.112887	Enterococcus faecium	AE672	AO498	class	Bacilli	class	Bacilli	-	-	-
GCF_900639355.1_E7025_hybrid_assembly_genomic_NZ_LR135232.1	1	-	0.335519888	0feabe0c6a74075f6cf891dd68c767b7	rep_cluster_1742	001162__CP011831_00015	MOBP	CP003585_00012	-	-	-	-	mobilizable	CP023782	0.0338037	Enterococcus faecium	AA891	AJ330	genus	Enterococcus	genus	Enterococcus	-	-	-
GCF_900639355.1_E7025_hybrid_assembly_genomic_NZ_LR135231.1	1	-	0.324502618	06334151056e16ee1fdf4ea8a2ced967	rep_cluster_1093,rep_cluster_1291	000345__KY595963_00001,000609__KY595964_00004	-	-	-	-	-	-	non-mobilizable	CP044279	0.0219913	Enterococcus faecium	AA890	AJ329	genus	Enterococcus	genus	Enterococcus	-	-	-
GCF_900639355.1_E7025_hybrid_assembly_genomic_NZ_LR135230.1	1	-	0.357184593	3af66a85e443b1b10307852c15f375f2	rep_cluster_1763,rep_cluster_185	001182__KY595965_00001,001274__DQ198088_00024	-	-	-	-	-	-	non-mobilizable	CP041279	0.00842259	Enterococcus faecium	AB918	AK897	genus	Enterococcus	genus	Enterococcus	-	-	-
GCF_900639355.1_E7025_hybrid_assembly_genomic_NZ_LR135229.1	1	-	0.327069548	e5e5cc0ccedec58fd55ee257a801dc4f	rep_cluster_185	001275__NC_022883_00027	-	-	-	-	-	-	non-mobilizable	CP035645	0.182269	Enterococcus faecium	AA892	AJ332	genus	Enterococcus	genus	Enterococcus	-	-	-
GCF_900639355.1_E7025_hybrid_assembly_genomic_NZ_LR135228.1	1	-	0.356827802	d21e9d29a668d8cdc10532ff5845312a	rep_cluster_889	CP003352	MOBP	NC_021995_00038	MPF_T	NC_020208_00096	-	-	conjugative	CP033208	0.00296902	Enterococcus faecium	AD909	AN594	genus	Enterococcus	genus	Enterococcus	-	-	-
GCF_900639355.1_E7025_hybrid_assembly_genomic_NZ_LR135227.1	1	-	0.347721738	44291b8b43e80a02d6afece8260093c6	rep_cluster_893	002374__CP004064_00076	-	-	-	-	-	-	non-mobilizable	CP033207	0.00384578	Enterococcus faecium	AC731	AM046	genus	Enterococcus	genus	Enterococcus	-	-	-
GCF_900639345.1_E6055_hybrid_assembly_genomic_NZ_LR135202.1	1	-	0.385373444	44898774986e2198630019c94c59ab45	rep_cluster_1968	AB038522	-	-	-	-	-	-	non-mobilizable	CP041277	0.0128243	Enterococcus faecium	AE672	AO500	genus	Enterococcus	genus	Enterococcus	-	-	-
GCF_900639345.1_E6055_hybrid_assembly_genomic_NZ_LR135201.1	1	-	0.307898691	76ed681b58cf9a6bbb27b7c5d8373a3f	rep_cluster_1742	001162__CP011831_00015	MOBP	CP003585_00012	-	-	-	-	mobilizable	CP036157	0.000805673	Enterococcus faecium	AA894	AJ334	genus	Enterococcus	genus	Enterococcus	-	-	-
GCF_900639345.1_E6055_hybrid_assembly_genomic_NZ_LR135200.1	1	-	0.355893814	30f0b46ae8a4cca9b01532b6ca7e8fd5	rep_cluster_2351,rep_cluster_889	LC495616_00175,002368__NC_021987_00004	-	-	-	-	MOBV	NC_010716	mobilizable	NC_011140	0.0368186	Enterococcus faecium	AB171	AJ801	genus	Enterococcus	genus	Enterococcus	-	-	-
GCF_900639345.1_E6055_hybrid_assembly_genomic_NZ_LR135199.1	1	-	0.35549535	a7a9cf00635a39e516ea31152658b7ae	rep_cluster_889	CP003352	MOBP	NC_021995_00038	MPF_T	NC_020208_00096	-	-	conjugative	CP027508	0.0233014	Enterococcus faecium	AD909	AN591	genus	Enterococcus	genus	Enterococcus	-	-	-
GCF_900639345.1_E6055_hybrid_assembly_genomic_NZ_LR135198.1	1	-	0.352895449	8153044b8fb53f8b6ef589367ec5c4b8	rep_cluster_893	CP003586	MOBP	NC_021995_00038	MPF_T	NC_020208_00096	-	-	conjugative	CP044275	0.0154542	Enterococcus faecium	AC733	AM054	genus	Enterococcus	genus	Enterococcus	-	-	-
GCF_900639335.1_E7067_hybrid_assembly_genomic_NZ_LR135242.1	1	-	0.353240584	3a17a2c88057ac7fdd1906dece634ca4	rep_cluster_943	EU370688	-	-	-	-	-	-	non-mobilizable	CP044281	0.112887	Enterococcus faecium	AE672	AO498	class	Bacilli	class	Bacilli	-	-	-
GCF_900639335.1_E7067_hybrid_assembly_genomic_NZ_LR135241.1	1	-	0.314925844	ea0961826e7809c4a311edba4962c66e	rep_cluster_1197	000484__AB570326_00006	MOBP	NC_019240_00008	-	-	-	-	mobilizable	NC_019253	0.0210181	Enterococcus faecium	AA896	AJ337	genus	Enterococcus	genus	Enterococcus	-	-	-
GCF_900639335.1_E7067_hybrid_assembly_genomic_NZ_LR135240.1	1	-	0.329082214	356d8091d3b6381b2bb17029f01c77b9	rep_cluster_1249	000557__AB158402	MOBP	NC_019240_00008	-	-	-	-	mobilizable	CP044268	0.0151872	Enterococcus faecium	AA891	AJ330	genus	Enterococcus	genus	Enterococcus	-	-	-
GCF_900639335.1_E7067_hybrid_assembly_genomic_NZ_LR135239.1	1	-	0.354618938	ccaed73d5fa435540e5174e71f0428e2	rep_cluster_1763,rep_cluster_185	001182__KY595965_00001,001274__DQ198088_00024	-	-	-	-	-	-	non-mobilizable	CP041279	0.0122141	Enterococcus faecium	AB918	AK897	genus	Enterococcus	genus	Enterococcus	-	-	-
GCF_900639335.1_E7067_hybrid_assembly_genomic_NZ_LR135238.1	1	-	0.357215429	c73de5935189b03c0f3bd039c758fa52	rep_cluster_889	002366__KY595966_00031	MOBP	NC_021995_00038	MPF_T	NC_020208_00096	-	-	conjugative	CP041258	0.0154006	Enterococcus faecium	AB917	AK894	genus	Enterococcus	genus	Enterococcus	-	-	-
GCF_900639335.1_E7067_hybrid_assembly_genomic_NZ_LR135237.1	1	-	0.357433266	4fd383211963afd9899f872386cf3a69	rep_cluster_889	002368__NC_021987_00004	MOBP	NC_021995_00038	MPF_T	NC_020208_00096	-	-	conjugative	CP027508	0.0230043	Enterococcus faecium	AD909	AN591	genus	Enterococcus	genus	Enterococcus	-	-	-
GCF_900639335.1_E7067_hybrid_assembly_genomic_NZ_LR135236.1	1	-	0.347552189	ba47823d341a38d7cc9a4ecb30edc096	rep_cluster_893	002374__CP004064_00076	-	-	-	-	-	-	non-mobilizable	CP019209	0.0191181	Enterococcus faecium	AC733	AM052	genus	Enterococcus	genus	Enterococcus	-	-	-
GCF_900638825.1_E4438_hybrid_assembly_genomic_NZ_LR135196.1	1	-	0.315543071	78a9f30527c149c6de97ba52fb829747	-	-	-	-	-	-	-	-	non-mobilizable	CP031654	1	Escherichia coli	AA379	AI397	-	-	-	-	-	-	-
GCF_900638825.1_E4438_hybrid_assembly_genomic_NZ_LR135195.1	1	-	0.411374408	51c3ec13cb917ddd714024e2a01193a5	-	-	-	-	-	-	-	-	non-mobilizable	CP012470	0.243761	Enterococcus faecium	AE577	AO387	-	-	-	-	-	-	-
GCF_900638825.1_E4438_hybrid_assembly_genomic_NZ_LR135194.1	1	-	0.313793719	f192e4a79f3ebea8594df19431e1a331	rep_cluster_1742	001162__CP011831_00015	MOBP	CP003585_00012	-	-	-	-	mobilizable	CP044277	0.00363721	Enterococcus faecium	AA894	AJ334	genus	Enterococcus	genus	Enterococcus	-	-	-
GCF_900638825.1_E4438_hybrid_assembly_genomic_NZ_LR135193.1	1	-	0.353072295	4cbf32a347c17097bf5c2da7c30e7ff5	rep_cluster_889	CP003352	MOBP	NC_021995_00038	MPF_T	NC_020208_00096	-	-	conjugative	CP027503	0.0242142	Enterococcus faecium	AD909	AN591	genus	Enterococcus	genus	Enterococcus	-	-	-
GCF_900638825.1_E4438_hybrid_assembly_genomic_NZ_LR135192.1	1	-	0.359057794	57bd906fb58a915a3858157b06b22273	rep_cluster_893	002374__CP004064_00076	MOBP	NC_021995_00038	MPF_T	NC_020208_00096	-	-	conjugative	CP014450	0.0317837	Enterococcus faecium	AC731	AM047	genus	Enterococcus	genus	Enterococcus	-	-	-
GCF_900638815.1_E0595_hybrid_assembly_genomic_NZ_LR135180.1	1	-	0.357164814	155e1b097bebd27b7273ff3886505f54	rep_cluster_893	CP003586	MOBP	NC_021995_00038	MPF_T	NC_020208_00096	-	-	conjugative	MG674581	0.0405854	Enterococcus faecium	AC729	AM038	genus	Enterococcus	genus	Enterococcus	-	-	-
GCF_900638805.1_E4402_hybrid_assembly_genomic_NZ_LR135178.1	1	-	0.377431907	4994629863e87dc23f3cd85d502ff9bc	rep_cluster_2351	LC495616_00175	-	-	-	-	MOBV	NC_010716	mobilizable	CP044282	0.000361208	Enterococcus faecium	AE807	AO664	genus	Enterococcus	genus	Enterococcus	-	-	-
GCF_900638805.1_E4402_hybrid_assembly_genomic_NZ_LR135177.1	1	-	0.351786415	e9a5eb1517f9f4bdf56c528a0dc06690	rep_cluster_185	001274__DQ198088_00024	-	-	-	-	-	-	non-mobilizable	NC_016009	0.0181917	Enterococcus faecium	AB756	AK666	genus	Enterococcus	genus	Enterococcus	-	-	-
GCF_900638805.1_E4402_hybrid_assembly_genomic_NZ_LR135176.1	1	-	0.340757377	fdc0c0ddccc572df756c5c2343311a41	rep_cluster_889	002366__KY595966_00031	MOBV	NC_017023_00004	-	-	-	-	mobilizable	CP014533	0.0130638	Enterococcus faecium	AD100	AM534	class	Bacilli	class	Bacilli	-	-	-
GCF_900638805.1_E4402_hybrid_assembly_genomic_NZ_LR135175.1	1	-	0.355162578	cb2add77bdf0d916f64cfb5758d6de9e	rep_cluster_893	002374__CP004064_00076	MOBP	NC_021995_00038	MPF_T	NC_020208_00096	-	-	conjugative	CP012467	0.0312752	Enterococcus faecium	AC731	AM045	genus	Enterococcus	genus	Enterococcus	-	-	-
GCF_900638795.1_E4413_hybrid_assembly_genomic_NZ_LR135190.1	1	-	0.385663806	4d8eb8869d8e79f509086525cb48e923	rep_cluster_1968	AB038522	-	-	-	-	-	-	non-mobilizable	CP041268	0.00712406	Enterococcus faecium	AE672	AO500	genus	Enterococcus	genus	Enterococcus	-	-	-
GCF_900638795.1_E4413_hybrid_assembly_genomic_NZ_LR135189.1	1	-	0.367869616	0eaf251c759db0d6de67d2661ef7b080	rep_cluster_1535	000898__NC_004968_00001	MOBV	NC_017023_00004	-	-	-	-	mobilizable	CP035222	0.0289561	Enterococcus faecium	AC536	AL760	class	Bacilli	class	Bacilli	-	-	-
GCF_900638795.1_E4413_hybrid_assembly_genomic_NZ_LR135188.1	1	-	0.362763038	ddc3f0c2f5187c36ea672fa0433817d3	rep_cluster_943	002428__NC_022881_00001	MOBV	NC_017023_00004	-	-	-	-	mobilizable	CP041276	0.0180709	Enterococcus faecium	AC535	AL758	class	Bacilli	class	Bacilli	-	-	-
GCF_900638795.1_E4413_hybrid_assembly_genomic_NZ_LR135187.1	1	-	0.307824407	e5643bcf15034bdc11b8aca708c804fc	rep_cluster_1742	001162__CP011831_00015	MOBP	CP003585_00012	-	-	-	-	mobilizable	CP036157	0.000705841	Enterococcus faecium	AA894	AJ334	genus	Enterococcus	genus	Enterococcus	-	-	-
GCF_900638795.1_E4413_hybrid_assembly_genomic_NZ_LR135186.1	1	-	0.356154326	c64b6079d10ea653d46fb1b9e08ae8f2	rep_cluster_893	CP003586	MOBP	NC_021995_00038	MPF_T	NC_020208_00096	-	-	conjugative	CP045013	0.0257292	Enterococcus faecium	AC729	AM040	genus	Enterococcus	genus	Enterococcus	-	-	-
GCF_900638785.1_E1774_hybrid_assembly_genomic_NZ_LR135184.1	1	-	0.371296746	5099451474ff48c4e5aee2eaad81413f	rep_cluster_935	002420__CP003354_00001	MOBV	NC_017024_00005	-	-	-	-	mobilizable	CP003354	0.00981378	Enterococcus faecium Aus0004	AC534	AL757	genus	Enterococcus	genus	Enterococcus	-	-	-
GCF_900638785.1_E1774_hybrid_assembly_genomic_NZ_LR135183.1	1	-	0.368928581	ee3329b1d569d2c59bc3bc196917452a	rep_cluster_185	001274__DQ198088_00024	MOBT,MOBV	CP040905_00050,NC_022618_00010	-	-	-	-	mobilizable	KY264168	0.0138485	Enterococcus faecalis	AB756	AK665	class	Bacilli	class	Bacilli	-	-	-
GCF_900638785.1_E1774_hybrid_assembly_genomic_NZ_LR135182.1	1	-	0.352434846	61610f6a3326155a7bcfd7c9c6f7f55d	rep_cluster_893	002374__CP004064_00076	-	-	-	-	-	-	non-mobilizable	AP019409	0.00268639	Enterococcus faecium	AC731	AM043	genus	Enterococcus	genus	Enterococcus	-	-	-
GCF_900638775.1_E4227_hybrid_assembly_genomic_NZ_LR135173.1	1	-	0.369182542	b486a71630f833dd44a4928592c08110	rep_cluster_943	EU370688	MOBV	NC_017023_00004	-	-	-	-	mobilizable	CP029169	0.00113443	Staphylococcus aureus	AC537	AL765	class	Bacilli	class	Bacilli	-	-	-
GCF_900638775.1_E4227_hybrid_assembly_genomic_NZ_LR135172.1	1	-	0.361756661	3190df816bffeb791e1ef86c6dec37c4	rep_cluster_1093,rep_cluster_1093,rep_cluster_183	000344__CP019211_00003,000346__KY595969_00008,AM296544	-	-	-	-	-	-	non-mobilizable	MG674582	0.00144387	Enterococcus faecium	AB172	AJ805	genus	Enterococcus	genus	Enterococcus	-	-	-
GCF_900638775.1_E4227_hybrid_assembly_genomic_NZ_LR135171.1	1	-	0.356355529	eca8522b875203aaa6befa3f071556f0	rep_cluster_893	002374__CP004064_00076	MOBP	NC_021995_00038	MPF_T	NC_020208_00096	-	-	conjugative	AP019395	0.0312752	Enterococcus faecium	AC728	AM037	genus	Enterococcus	genus	Enterococcus	-	-	-
GCF_900637875.1_52700_F01_genomic_NZ_LR134470.1	1	-	0.714756592	301c08bb576b31d6f9ddda6ba7ca8d22	-	-	-	-	-	-	-	-	non-mobilizable	LR134470	0	Tsukamurella tyrosinosolvens	AG100	AQ117	-	-	-	-	-	-	-
GCF_900637875.1_52700_F01_genomic_NZ_LR134469.1	1	-	0.706837062	db895a0c2889f3a968bb35902a9e5be5	-	-	-	-	-	-	-	-	non-mobilizable	LR134469	0	Tsukamurella tyrosinosolvens	AG083	AQ099	-	-	-	-	-	-	-
GCF_900637875.1_52700_F01_genomic_NZ_LR134468.1	1	-	0.722341391	000957b3dfe0b1b021ecd5f9bfd10bc0	-	-	-	-	-	-	-	-	non-mobilizable	LR134468	0	Tsukamurella tyrosinosolvens	AF860	AP863	-	-	-	-	-	-	-
GCF_900637875.1_52700_F01_genomic_NZ_LR134467.1	1	-	0.721895345	c3169d8b6ea20f7edd3b99276cc2603b	-	-	-	-	-	-	-	-	non-mobilizable	LR134467	0	Tsukamurella tyrosinosolvens	AG622	AQ670	-	-	-	-	-	-	-
GCF_900637875.1_52700_F01_genomic_NZ_LR134466.1	1	-	0.717797455	aff133928e1a26b37a64be35719f2aeb	-	-	-	-	-	-	-	-	non-mobilizable	LR134466	0	Tsukamurella tyrosinosolvens	AD437	AM995	-	-	-	-	-	-	-
GCF_900637875.1_52700_F01_genomic_NZ_LR134465.1	1	-	0.714931722	15a70c950afdcdba25ea3f6c7caa8a4f	-	-	-	-	-	-	-	-	non-mobilizable	LR134219	0.295981	Klebsiella aerogenes	AA277	AI090	-	-	-	-	-	-	-
GCF_900637875.1_52700_F01_genomic_NZ_LR134464.1	1	-	0.718018086	3e2f187d813465a692d0f0b88b8e26d9	-	-	-	-	-	-	-	-	non-mobilizable	LR134464	0	Tsukamurella tyrosinosolvens	AD680	AN304	-	-	-	-	-	-	-
GCF_900637875.1_52700_F01_genomic_NZ_LR134463.1	1	-	0.715589471	5a55805ee969018e4fa83a53ecd10d1b	-	-	-	-	-	-	-	-	non-mobilizable	LR134463	0	Tsukamurella tyrosinosolvens	AH453	AR509	-	-	-	-	-	-	-
GCF_900637875.1_52700_F01_genomic_NZ_LR134462.1	1	-	0.708179325	ef68b9b8b87b8bb42b8877297edf9109	-	-	-	-	-	-	-	-	non-mobilizable	LR134462	0	Tsukamurella tyrosinosolvens	AG662	AQ714	-	-	-	-	-	-	-
GCF_900637875.1_52700_F01_genomic_NZ_LR134461.1	1	-	0.721825204	a095c2598c664e7d22abcee3c7659125	-	-	-	-	-	-	-	-	non-mobilizable	LR134461	0	Tsukamurella tyrosinosolvens	AF048	AO951	-	-	-	-	-	-	-
GCF_900637875.1_52700_F01_genomic_NZ_LR134460.1	1	-	0.716815782	d6ee8fa39be52e8ab5038d6a5be333e9	-	-	-	-	-	-	-	-	non-mobilizable	LR134460	0	Tsukamurella tyrosinosolvens	AG621	AQ669	-	-	-	-	-	-	-
GCF_900637875.1_52700_F01_genomic_NZ_LR134459.1	1	-	0.720649419	a9dfa3da88374a9a31b0ed59200d1ad2	-	-	-	-	-	-	-	-	non-mobilizable	LR134459	0	Tsukamurella tyrosinosolvens	AG438	AQ473	-	-	-	-	-	-	-
GCF_900637875.1_52700_F01_genomic_NZ_LR134458.1	1	-	0.713675446	8f443401a35cd08acc9ff0548e20e561	-	-	-	-	-	-	-	-	non-mobilizable	LR134458	0	Tsukamurella tyrosinosolvens	AG099	AQ116	-	-	-	-	-	-	-
GCF_900637875.1_52700_F01_genomic_NZ_LR134457.1	1	-	0.709365407	5610e5ec2e2364b6307f654e13ee12cc	-	-	-	-	-	-	-	-	non-mobilizable	LR134457	0	Tsukamurella tyrosinosolvens	AH365	AR421	-	-	-	-	-	-	-
GCF_900637875.1_52700_F01_genomic_NZ_LR134456.1	1	-	0.699910488	7b1e4ed9a9f5240a7663d85f4cb5cdc8	rep_cluster_235	001507__CP010990_00226	-	-	-	-	-	-	non-mobilizable	LR134450	0.164662	Tsukamurella tyrosinosolvens	AE452	AO235	genus	Pseudonocardia	genus	Pseudonocardia	-	-	-
GCF_900637875.1_52700_F01_genomic_NZ_LR134455.1	1	-	0.700853632	4836e1ffa4cb7417ea8c9e88e139c9dc	-	-	-	-	-	-	-	-	non-mobilizable	LR134455	0	Tsukamurella tyrosinosolvens	AE457	AO240	-	-	-	-	-	-	-
GCF_900637875.1_52700_F01_genomic_NZ_LR134454.1	1	-	0.716442244	e830a7151004980a9d85873025d5a6f7	-	-	-	-	-	-	-	-	non-mobilizable	LR134454	0	Tsukamurella tyrosinosolvens	AF999	AQ011	-	-	-	-	-	-	-
GCF_900637875.1_52700_F01_genomic_NZ_LR134453.1	1	-	0.72313795	2bd3f04ae55a1a8fdcc080ea6a53bff3	-	-	-	-	-	-	-	-	non-mobilizable	LR134453	0	Tsukamurella tyrosinosolvens	AG797	AQ853	-	-	-	-	-	-	-
GCF_900637875.1_52700_F01_genomic_NZ_LR134452.1	1	-	0.703765645	88864f8fbccb87d7d44ecf887cdbaf8c	-	-	-	-	-	-	-	-	non-mobilizable	LR134452	0	Tsukamurella tyrosinosolvens	AE453	AO236	-	-	-	-	-	-	-
GCF_900637875.1_52700_F01_genomic_NZ_LR134451.1	1	-	0.716876351	6d7ab6cdb40a1440da99cad7e09a70e5	-	-	-	-	-	-	-	-	non-mobilizable	LR134469	0.182269	Tsukamurella tyrosinosolvens	AG083	AQ099	-	-	-	-	-	-	-
GCF_900637875.1_52700_F01_genomic_NZ_LR134450.1	1	-	0.69327329	005e7726f4860ecfa4a261ce36bb29e4	-	-	-	-	-	-	-	-	non-mobilizable	LR134450	0	Tsukamurella tyrosinosolvens	AE452	AO235	-	-	-	-	-	-	-
GCF_900637875.1_52700_F01_genomic_NZ_LR134449.1	1	-	0.72338978	51379e8baf7d4758bac9271820c5e497	-	-	-	-	-	-	-	-	non-mobilizable	LR134449	0	Tsukamurella tyrosinosolvens	AG663	AQ715	-	-	-	-	-	-	-
GCF_900637875.1_52700_F01_genomic_NZ_LR134448.1	1	-	0.704868914	f42e3995ad3e75b04694f502ac9da6aa	-	-	-	-	-	-	-	-	non-mobilizable	LR134448	0	Tsukamurella tyrosinosolvens	AH067	AR123	-	-	-	-	-	-	-
GCF_900637875.1_52700_F01_genomic_NZ_LR134447.1	1	-	0.69174558	9b5ba4dc99d461ddbaa3a67245c60686	-	-	-	-	-	-	-	-	non-mobilizable	LR134447	0	Tsukamurella tyrosinosolvens	AE456	AO239	-	-	-	-	-	-	-
GCF_900637875.1_52700_F01_genomic_NZ_LR134446.1	1	-	0.713465692	ba8d6d938a6be2be9078c4195bce7758	-	-	-	-	-	-	-	-	non-mobilizable	LR134446	0	Tsukamurella tyrosinosolvens	AD754	AN404	-	-	-	-	-	-	-
GCF_900637875.1_52700_F01_genomic_NZ_LR134445.1	1	-	0.716034108	cb8922bd38a3a2d405be3dc7da366bf5	-	-	-	-	-	-	-	-	non-mobilizable	LR134445	0	Tsukamurella tyrosinosolvens	AF049	AO952	-	-	-	-	-	-	-
GCF_900637875.1_52700_F01_genomic_NZ_LR134444.1	1	-	0.729580623	feccd5355fb2a0df417de56aa0f927bf	-	-	-	-	-	-	-	-	non-mobilizable	LR134444	0	Tsukamurella tyrosinosolvens	AG984	AR040	-	-	-	-	-	-	-
GCF_900637865.1_52683_G03_genomic_NZ_LR134438.1	1	-	0.395203746	76203d59228eabd784a16e09081b11d4	-	-	-	-	-	-	-	-	non-mobilizable	LR134438	0	Legionella adelaidensis	AH198	AR254	-	-	-	-	-	-	-
GCF_900637865.1_52683_G03_genomic_NZ_LR134437.1	1	-	0.392047401	1e3374ac7a3863e00f143ab2c91cab72	-	-	-	-	-	-	-	-	non-mobilizable	LR134437	0	Legionella adelaidensis	AC906	AM267	-	-	-	-	-	-	-
GCF_900637865.1_52683_G03_genomic_NZ_LR134436.1	1	-	0.381461479	b62f135ec02608425b61b192507cb47b	-	-	-	-	-	-	-	-	non-mobilizable	LR134436	0	Legionella adelaidensis	AH210	AR266	-	-	-	-	-	-	-
GCF_900637865.1_52683_G03_genomic_NZ_LR134435.1	1	-	0.380097405	937846d769178254b669c6c70fb5b9eb	rep_cluster_2479	LR134435_00025	-	-	-	-	-	-	non-mobilizable	LR134435	0	Legionella adelaidensis	AG643	AQ693	genus	Legionella	genus	Legionella	-	-	-
GCF_900637865.1_52683_G03_genomic_NZ_LR134434.1	1	-	0.389594429	ea5ec61dfd1caf30be45359a39582bf9	-	-	-	-	-	-	-	-	non-mobilizable	LR134434	0	Legionella adelaidensis	AH103	AR159	-	-	-	-	-	-	-
GCF_900637865.1_52683_G03_genomic_NZ_LR134433.1	1	-	0.390324532	fb92dbbd10a8b048721ba18db838530d	-	-	MOBH	LR134433_00282	-	-	-	-	mobilizable	LR134433	0	Legionella adelaidensis	AF063	AO966	genus	Legionella	genus	Legionella	-	-	-
GCF_900637865.1_52683_G03_genomic_NZ_LR134432.1	1	-	0.390111037	c518cf32d904453bbd6bedab0d17c5c5	-	-	-	-	-	-	-	-	non-mobilizable	LR134432	0	Legionella adelaidensis	AE140	AN864	-	-	-	-	-	-	-
GCF_900637865.1_52683_G03_genomic_NZ_LR134431.1	1	-	0.39385114	f2fb23d2672db8f03f2d0438767092e1	-	-	-	-	-	-	-	-	non-mobilizable	LR134431	0	Legionella adelaidensis	AE139	AN863	-	-	-	-	-	-	-
GCF_900637865.1_52683_G03_genomic_NZ_LR134430.1	1	-	0.406738474	0c2cdb349a7802471e4c19e7901acf63	-	-	-	-	-	-	-	-	non-mobilizable	LR134430	0	Legionella adelaidensis	AE172	AN897	-	-	-	-	-	-	-
GCF_900637865.1_52683_G03_genomic_NZ_LR134429.1	1	-	0.363772556	0e7ef286f874c570ec2514063587856b	-	-	-	-	-	-	-	-	non-mobilizable	LR134429	0	Legionella adelaidensis	AG175	AQ196	-	-	-	-	-	-	-
GCF_900637865.1_52683_G03_genomic_NZ_LR134428.1	1	-	0.38749118	a313cd8b54e94d0f6f05055d1707f236	-	-	-	-	-	-	-	-	non-mobilizable	LR134428	0	Legionella adelaidensis	AE141	AN865	-	-	-	-	-	-	-
GCF_900637865.1_52683_G03_genomic_NZ_LR134427.1	1	-	0.390070922	cad2d47f62c95500ec300a715d178dd9	-	-	-	-	-	-	-	-	non-mobilizable	LR134427	0	Legionella adelaidensis	AF024	AO923	-	-	-	-	-	-	-
GCF_900637865.1_52683_G03_genomic_NZ_LR134426.1	1	-	0.418039896	c19bf2e40b52149c59aea666cd7f47ae	-	-	-	-	-	-	-	-	non-mobilizable	CP031654	1	Escherichia coli	AA379	AI397	-	-	-	-	-	-	-
GCF_900637865.1_52683_G03_genomic_NZ_LR134425.1	1	-	0.372863017	c98ae91df2ab76eb88572c8fcb87cb67	-	-	-	-	-	-	-	-	non-mobilizable	LR134425	0	Legionella adelaidensis	AC905	AM266	-	-	-	-	-	-	-
GCF_900637865.1_52683_G03_genomic_NZ_LR134424.1	1	-	0.403554751	f9b089a5e5fdc3902d1678400ea836b7	-	-	-	-	-	-	-	-	non-mobilizable	LR134424	0	Legionella adelaidensis	AD866	AN534	-	-	-	-	-	-	-
GCF_900637865.1_52683_G03_genomic_NZ_LR134423.1	1	-	0.386192755	62c94c931c5e0686eb2829cc28962843	-	-	-	-	-	-	-	-	non-mobilizable	LR134423	0	Legionella adelaidensis	AH416	AR472	-	-	-	-	-	-	-
GCF_900637865.1_52683_G03_genomic_NZ_LR134422.1	1	-	0.378974191	3ab91ae464adbc065ef3a47d302f4dff	-	-	-	-	-	-	-	-	non-mobilizable	LR134422	0	Legionella adelaidensis	AF062	AO965	-	-	-	-	-	-	-
GCF_900637865.1_52683_G03_genomic_NZ_LR134421.1	1	-	0.3860416	dba2d813a2725974fe0093e64d87a1f8	-	-	-	-	-	-	-	-	non-mobilizable	LR134421	0	Legionella adelaidensis	AH322	AR378	-	-	-	-	-	-	-
GCF_900637865.1_52683_G03_genomic_NZ_LR134420.1	1	-	0.390572996	5f98e7cdd9ad02999a6f102b97fc7f98	-	-	-	-	-	-	-	-	non-mobilizable	LR134420	0	Legionella adelaidensis	AF061	AO964	-	-	-	-	-	-	-
GCF_900637865.1_52683_G03_genomic_NZ_LR134419.1	1	-	0.44233631	74f38c1d3b4710cd9893441f88e1a967	-	-	-	-	-	-	-	-	non-mobilizable	LR134419	0	Legionella adelaidensis	AH514	AR570	-	-	-	-	-	-	-
GCF_900637865.1_52683_G03_genomic_NZ_LR134418.1	1	-	0.388714942	7c0c98150202e9f7ab2d8204a8da5b31	-	-	-	-	-	-	-	-	non-mobilizable	LR134420	0.219531	Legionella adelaidensis	AF061	AO964	-	-	-	-	-	-	-
GCF_900637865.1_52683_G03_genomic_NZ_LR134417.1	1	-	0.401523241	92362a62098dae116514c953aa30bacb	-	-	-	-	-	-	-	-	non-mobilizable	LR134417	0	Legionella adelaidensis	AD867	AN535	-	-	-	-	-	-	-
GCF_900637865.1_52683_G03_genomic_NZ_LR134416.1	1	-	0.392594108	c77230222942d30b9c1ca8e3d5de0c62	-	-	-	-	-	-	-	-	non-mobilizable	LR134416	0	Legionella adelaidensis	AH092	AR148	-	-	-	-	-	-	-
GCF_900637865.1_52683_G03_genomic_NZ_LR134415.1	1	-	0.396544085	9aa36dd2635ef1f0b13e61bafc3a3b3f	-	-	-	-	-	-	-	-	non-mobilizable	LR134415	0	Legionella adelaidensis	AH190	AR246	-	-	-	-	-	-	-
GCF_900637865.1_52683_G03_genomic_NZ_LR134414.1	1	-	0.387557519	395701540c49775dd0c301f3c9628829	-	-	-	-	-	-	-	-	non-mobilizable	LR134414	0	Legionella adelaidensis	AH142	AR198	-	-	-	-	-	-	-
GCF_900637865.1_52683_G03_genomic_NZ_LR134413.1	1	-	0.414832039	8933a2821ee96b7592536af4edd9c1eb	-	-	-	-	-	-	-	-	non-mobilizable	LR134413	0	Legionella adelaidensis	AD865	AN533	-	-	-	-	-	-	-
GCF_900637865.1_52683_G03_genomic_NZ_LR134412.1	1	-	0.380275482	ff47519d88329b63a9de761c1097ee1e	-	-	-	-	-	-	-	-	non-mobilizable	LR134412	0	Legionella adelaidensis	AH028	AR084	-	-	-	-	-	-	-
GCF_900637865.1_52683_G03_genomic_NZ_LR134411.1	1	-	0.386245502	6348a5c943ac5401acf6c904dd5ba678	-	-	-	-	-	-	-	-	non-mobilizable	LR134411	0	Legionella adelaidensis	AH309	AR365	-	-	-	-	-	-	-
GCF_900637775.1_52592_D02_genomic_NZ_LR134403.1	1	-	0.371040335	2cf82704aafa0abe73463f2fe6e8eaa8	-	-	-	-	-	-	-	-	non-mobilizable	CP011399	0.219531	Listeria monocytogenes	AC309	AL445	-	-	-	-	-	-	-
GCF_900637775.1_52592_D02_genomic_NZ_LR134402.1	1	-	0.380091039	5753550bd3074dadff0a5e38f66b72bd	-	-	-	-	-	-	-	-	non-mobilizable	LR134399	0.219531	Listeria monocytogenes	AG939	AQ995	-	-	-	-	-	-	-
GCF_900637775.1_52592_D02_genomic_NZ_LR134401.1	1	-	0.383487975	554a3a4cf248b7ba595a86755d15a27d	-	-	-	-	-	-	-	-	non-mobilizable	CP031730	0.263022	Stenotrophomonas rhizophila	AD864	AN532	-	-	-	-	-	-	-
GCF_900637775.1_52592_D02_genomic_NZ_LR134400.1	1	-	0.387897622	c29cf7569c942866d230300400d1cb85	-	-	-	-	-	-	-	-	non-mobilizable	CP010270	0.263022	Paenibacillus polymyxa	AD970	AN667	-	-	-	-	-	-	-
GCF_900637775.1_52592_D02_genomic_NZ_LR134399.1	1	-	0.375272565	37492c34786b130aeaa5baf953b63776	-	-	-	-	-	-	-	-	non-mobilizable	LR134399	0	Listeria monocytogenes	AG939	AQ995	-	-	-	-	-	-	-
GCF_900636455.1_42166_D01_genomic_NZ_LR134281.1	1	-	0.523333333	11f722da8f089a67ff354e8e1bc8d5ac	-	-	-	-	-	-	-	-	non-mobilizable	-	1	-	-	-	-	-	-	-	-	-	-
GCF_900636455.1_42166_D01_genomic_NZ_LR134279.1	1	-	0.515658432	901fec4b3cc9da4dcaad3e5fae74eb70	-	-	-	-	-	-	-	-	non-mobilizable	-	1	-	-	-	-	-	-	-	-	-	-
GCF_900636455.1_42166_D01_genomic_NZ_LR134278.1	1	-	0.498313174	28b41853892beb1dd038d493a96ead26	-	-	-	-	-	-	-	-	non-mobilizable	LR134278	0	Klebsiella aerogenes	AF144	AP061	-	-	-	-	-	-	-
GCF_900636455.1_42166_D01_genomic_NZ_LR134277.1	1	-	0.537912171	81c5bf7f35492b737b0e7e3359752458	-	-	-	-	-	-	-	-	non-mobilizable	-	1	-	-	-	-	-	-	-	-	-	-
GCF_900636285.1_40400_C01_genomic_NZ_LR134252.1	1	-	0.516271353	f82ada894623da577c58b3e1db507260	IncFIB,IncFII	000107__CP014778_00094,000127__CP009275	MOBF	CP026276_00127	MPF_F	NC_019155_00032,NC_019165_00034,NC_022609_00081,NC_014312_00128,NC_021654_00004,NC_023332_00154,NC_014312_00118,NC_014312_00116,NC_021502_00150,NC_021502_00131	-	-	conjugative	LR134252	0	Klebsiella aerogenes	AA822	AJ199	order	Enterobacterales	order	Enterobacterales	order	Enterobacterales	11254626; 19482926; 15781495; 20851899; 16257053
GCF_900636025.1_38502_D01_genomic_NZ_LR134219.1	1	-	0.525736258	0137e71232d3e01b93bc099f1b410004	IncFIB,IncFII	000107__CP014778_00094,000126__FO834904	MOBF,MOBF	CP035180_00077,NC_021231_00058	MPF_F	NC_019155_00032,NC_014312_00116,NC_014312_00118,NC_023332_00154,NC_019389_00068,NC_014312_00128,NC_022609_00081,NC_011281_00082,NC_021654_00016,NC_019165_00034,NC_014312_00141,NC_021502_00150,NC_021502_00131	-	-	conjugative	LR134219	0	Klebsiella aerogenes	AA277	AI090	order	Enterobacterales	order	Enterobacterales	order	Enterobacterales	11254626; 19482926; 15781495; 20851899; 16257053
GCF_900636025.1_38502_D01_genomic_NZ_LR134218.1	1	-	0.496797872	0ef617de0e5a34a09cee45f74588234e	IncFIB	000100__NZ_CP016161_00012	-	-	-	-	-	-	non-mobilizable	LR134218	0	Klebsiella aerogenes	AC125	AL183	order	Enterobacterales	order	Enterobacterales	order	Enterobacterales	11254626; 19482926; 15781495; 20851899; 16257053
GCF_900635995.1_38273_C01_genomic_NZ_LR134212.1	1	-	0.506098047	35145408b5c94a02df2e5d0c610bba6e	-	-	-	-	-	-	-	-	non-mobilizable	LR134212	0	Klebsiella aerogenes	AB750	AK657	-	-	-	-	-	-	-
GCF_900635995.1_38273_C01_genomic_NZ_LR134211.1	1	-	0.50196512	f2e1b2ade98c0f1670396bb86018bccf	IncFIB,IncHI1B	000107__CP014778_00094,JN420336	-	-	-	-	-	-	non-mobilizable	LR134211	0	Klebsiella aerogenes	AA406	AI454	order	Enterobacterales	order	Enterobacterales	order	Enterobacterales	18606786; 11254626; 19482926; 15781495; 20851899; 16257053
GCF_900635975.1_37509_E01_genomic_NZ_LR134207.1	1	-	0.497458041	497aaa2e644890c3e269ec7f8c055c11	IncFIB	000107__CP014778_00094	-	-	-	-	-	-	non-mobilizable	LR134207	0	Klebsiella aerogenes	AA403	AI431	order	Enterobacterales	order	Enterobacterales	order	Enterobacterales	11254626; 19482926; 15781495; 20851899; 16257053
GCF_900635435.1_28021_A02_genomic_NZ_LR134133.1	1	-	0.438150104	add2ec8852dcb0977dd496ce6156fb94	-	-	-	-	-	-	-	-	non-mobilizable	LR134133	0	Klebsiella aerogenes	AH177	AR233	-	-	-	-	-	-	-
GCF_900635435.1_28021_A02_genomic_NZ_LR134132.1	1	-	0.552190573	430ae210e2529197a81bf0ff2efacb1c	-	-	-	-	-	-	-	-	non-mobilizable	-	1	-	-	-	-	-	-	-	-	-	-
GCF_900635435.1_28021_A02_genomic_NZ_LR134131.1	1	-	0.381947743	1153df154e83eefd927594fe09f76be2	-	-	-	-	-	-	-	-	non-mobilizable	LR134131	0	Klebsiella aerogenes	AH399	AR455	-	-	-	-	-	-	-
GCF_900635435.1_28021_A02_genomic_NZ_LR134130.1	1	-	0.356005166	1981b166c675d17072dbf8b2c66ff60f	-	-	-	-	-	-	-	-	non-mobilizable	LR134130	0	Klebsiella aerogenes	AH251	AR307	-	-	-	-	-	-	-
GCF_900635435.1_28021_A02_genomic_NZ_LR134129.1	1	-	0.38019617	c6599b85c96949b588a0c6a38338d2c5	-	-	-	-	-	-	-	-	non-mobilizable	LR134129	0	Klebsiella aerogenes	AG912	AQ968	-	-	-	-	-	-	-
GCF_900635435.1_28021_A02_genomic_NZ_LR134128.1	1	-	0.368118216	fb84cf4d2241d3964f865d74f25455f6	-	-	-	-	-	-	-	-	non-mobilizable	LR134128	0	Klebsiella aerogenes	AG790	AQ846	-	-	-	-	-	-	-
GCF_900635435.1_28021_A02_genomic_NZ_LR134127.1	1	-	0.55296288	34cf36a44847872893a3080e3f12042d	-	-	-	-	-	-	-	-	non-mobilizable	-	1	-	-	-	-	-	-	-	-	-	-
GCF_900635435.1_28021_A02_genomic_NZ_LR134125.1	1	-	0.552189654	b90c68397c23d65ad2acf01dbfda280b	-	-	-	-	-	-	-	-	non-mobilizable	-	1	-	-	-	-	-	-	-	-	-	-
GCF_900635435.1_28021_A02_genomic_NZ_LR134124.1	1	-	0.55725759	34ecedc3ba797ab5ef74850f26734352	-	-	-	-	-	-	-	-	non-mobilizable	-	1	-	-	-	-	-	-	-	-	-	-
GCF_900635435.1_28021_A02_genomic_NZ_LR134122.1	1	-	0.550479737	8cdf7033d71a6afcc52c65963d03019f	-	-	-	-	-	-	-	-	non-mobilizable	CP017280	0.210897	Enterobacter ludwigii	AF888	AP896	-	-	-	-	-	-	-
GCF_900635415.1_E6043_hybrid_assembly_genomic_NZ_LR134113.1	1	-	0.335380321	017cb61991f3b48aa08fd3129744028c	rep_cluster_1742	001162__CP011831_00015	MOBP	CP003585_00012	-	-	-	-	mobilizable	CP023782	0.0339141	Enterococcus faecium	AA891	AJ330	genus	Enterococcus	genus	Enterococcus	-	-	-
GCF_900635415.1_E6043_hybrid_assembly_genomic_NZ_LR134112.1	1	-	0.339061239	ea71c0c645c503ec772addd6a9316964	-	-	-	-	-	-	-	-	non-mobilizable	NC_010330	0.0699663	Enterococcus faecium	AC537	AL765	-	-	-	-	-	-	-
GCF_900635415.1_E6043_hybrid_assembly_genomic_NZ_LR134111.1	1	-	0.327313649	8565ac368ed529cef008d9d3beb6d3dd	-	-	-	-	-	-	-	-	non-mobilizable	NC_004670	0.147707	Enterococcus faecalis V583	AA366	AI337	-	-	-	-	-	-	-
GCF_900635415.1_E6043_hybrid_assembly_genomic_NZ_LR134110.1	1	-	0.343437165	79308ab168d51017b074129f7753edca	rep_cluster_185,rep_cluster_935	001274__DQ198088_00024,002420__CP003354_00001	-	-	-	-	-	-	non-mobilizable	CP044276	0.0315792	Enterococcus faecium	AB171	AJ802	genus	Enterococcus	genus	Enterococcus	-	-	-
GCF_900635415.1_E6043_hybrid_assembly_genomic_NZ_LR134109.1	1	-	0.332466423	ce3952bd67253c7846a773859c911317	-	-	-	-	-	-	-	-	non-mobilizable	CP027511	0.0150285	Enterococcus faecium	AB369	AK117	-	-	-	-	-	-	-
GCF_900635415.1_E6043_hybrid_assembly_genomic_NZ_LR134108.1	1	-	0.356505324	834a10791c5dff40219efcc1ac81f2de	rep_cluster_889	002368__NC_021987_00004	MOBP	NC_021995_00038	MPF_T	NC_020208_00096	-	-	conjugative	CP014534	0.0213613	Enterococcus faecium	AD909	AN593	genus	Enterococcus	genus	Enterococcus	-	-	-
GCF_900635415.1_E6043_hybrid_assembly_genomic_NZ_LR134107.1	1	-	0.332258065	f9cc5c452be55e4e7436bef895faa53d	-	-	-	-	-	-	-	-	non-mobilizable	CP027511	0.0302852	Enterococcus faecium	AB369	AK117	-	-	-	-	-	-	-
GCF_900635415.1_E6043_hybrid_assembly_genomic_NZ_LR134106.1	1	-	0.347170846	75b594e1472baec9039765d3c04fe2a4	rep_cluster_893	002374__CP004064_00076	-	-	-	-	-	-	non-mobilizable	CP019209	0.0193714	Enterococcus faecium	AC733	AM052	genus	Enterococcus	genus	Enterococcus	-	-	-
GCF_900635365.1_E1334_hybrid_assembly_genomic_NZ_LR134097.1	1	-	0.365159639	8042b6391e38e876265622b27694f243	rep_cluster_1018,rep_cluster_185	000268__U32369_00002,001274__DQ198088_00024	MOBT,MOBV	CP040905_00050,NC_022618_00010	-	-	-	-	mobilizable	CP003584	0.00243596	Enterococcus faecium DO	AB756	AK666	multi-phylla	Bacillota,Pseudomonadota	multi-phylla	Bacillota,Pseudomonadota	-	-	-
GCF_900635365.1_E1334_hybrid_assembly_genomic_NZ_LR134096.1	1	-	0.35901621	fe6a07fa45ee79a4d1b8520909fe108d	rep_cluster_893	002374__CP004064_00076	MOBP	NC_021995_00038	MPF_T	NC_020208_00096	-	-	conjugative	CP027401	0.0142009	Enterococcus faecium	AC728	AM036	genus	Enterococcus	genus	Enterococcus	-	-	-
GCF_900634805.1_E0139_hybrid_assembly_genomic_NZ_LR132068.1	1	-	0.3556644	134cf0a002d5430a035f75b8c3d6a845	rep_cluster_893	CP003586	MOBP	NC_021995_00038	MPF_T	NC_020208_00096	-	-	conjugative	MG674581	0.0399018	Enterococcus faecium	AC729	AM038	genus	Enterococcus	genus	Enterococcus	-	-	-
GCF_900622695.1_MS14384_genomic_NZ_LR130563.1	1	-	0.510224985	4a698c05fb837015e48ac40328733c3e	IncFIA,IncFIB,rep_cluster_2131	000136__AP014877_00014,000096__NC_019117_00097,CP030770_00142	MOBF,MOBP	NC_017627_00068,NC_021819_00066	MPF_F	NC_009837_00049,NC_019094_00068,NC_018966_00040,NC_017639_00100,NC_007675_00027,NC_017630_00031,NC_019094_00090,NC_010409_00124,NC_022651_00077,NC_019072_00073,NC_013437_00116	MOBF	NC_010600	conjugative	CP000244	4.77E-05	Escherichia coli UTI89	AA337	AI278	order	Enterobacterales	order	Enterobacterales	order	Enterobacterales	10773089; 11254626; 25389419; 19482926; 19897651; 15781495; 24247128; 20851899; 22511964; 16257053
GCF_900622685.1_MS14387_genomic_NZ_LR130566.1	1	-	0.494365507	199427d3af369f40c1b0768d730ae561	rep_cluster_1778	001198__NC_010486_00001	MOBQ	NC_011411_00002	-	-	MOBQ,MOBQ	NC_010672,NC_016036	mobilizable	KT693144	0.000409992	Escherichia coli	AA579	AI799	family	Enterobacteriaceae	family	Enterobacteriaceae	-	-	-
GCF_900622685.1_MS14387_genomic_NZ_LR130565.1	1	-	0.521311451	ebf202820c8efbf6e057704922bafd18	IncFIA,IncFIB,IncQ1,rep_cluster_2131	000136__AP014877_00014,000096__NC_019117_00097,000195__NC_013728_00014,CP030770_00142	MOBF,MOBP	NC_017627_00068,NC_021819_00066	MPF_F	NC_009837_00049,NC_019094_00068,NC_018966_00040,NC_017639_00100,NC_007675_00027,NC_017630_00031,NC_019094_00090,NC_010409_00124,NC_022651_00077,NC_017627_00069,NC_013437_00116	MOBF	NC_010600	conjugative	CP030770	0.00202665	Escherichia coli	AA337	AI278	phylum	Pseudomonadota	phylum	Pseudomonadota	phylum	Pseudomonadota	10773089; 11254626; 25389419; 2653965; 19482926; 19897651; 15781495; 24247128; 20851899; 22511964; 16257053
GCF_900622665.1_MS14386_genomic_NZ_LR130554.1	1	-	0.526728204	a2aceab6ee875c681c1b50a65dec46ed	IncFIA,IncFIC	000136__AP014877_00014,AY458016	MOBF	NC_017627_00068	MPF_F	NC_022651_00077,NC_010409_00124,NC_019094_00090,NC_017639_00094,NC_007675_00027,NC_017639_00100,NC_018966_00040,NC_010488_00021,NC_009837_00049,NC_013437_00116,08-5333_00200	MOBF	CP015086	conjugative	NC_019089	0.0166117	Escherichia coli	AA323	AI214	order	Enterobacterales	order	Enterobacterales	order	Enterobacterales	10773089; 25389419; 19897651; 28842132; 24247128; 20851899; 22511964
GCF_900622665.1_MS14386_genomic_NZ_LR130553.1	1	-	0.49854116	1243158cbc1cde44f620ebc4a150fee5	IncFIB,IncHI1B,IncQ1	000107__CP014778_00094,000138__CP021336_00001,000195__NC_013728_00014	MOBQ	KJ541068_00004	-	-	-	-	mobilizable	CP029493	0.0365754	Escherichia coli	AA374	AI362	phylum	Pseudomonadota	phylum	Pseudomonadota	phylum	Pseudomonadota	18606786; 11254626; 25389419; 2653965; 19482926; 15781495; 20851899; 16257053
GCF_900622655.1_MS14385_genomic_NZ_LR130561.1	1	-	0.475324173	8658c3c04ee154836d3e92a556ae8630	Col156	CP001126_00001	MOBQ	NC_019783_00003	-	-	-	-	mobilizable	CP035126	0.000264084	Escherichia coli	AA977	AJ479	family	Enterobacteriaceae	family	Enterobacteriaceae	genus	Escherichia	25389419
GCF_900622655.1_MS14385_genomic_NZ_LR130560.1	1	-	0.439854015	2a15ce9c8f19e6dc5a5e88bc855f5e76	rep_cluster_2335	EF088686_00008	-	-	-	-	MOBP	CP008720	mobilizable	CP001385	0.00348975	Shigella flexneri 2002017	AD168	AM624	multi-phylla	Actinomycetota,Bacillota,Pseudomonadota	multi-phylla	Actinomycetota,Bacillota,Pseudomonadota	order	Enterobacterales	20008783
GCF_900622655.1_MS14385_genomic_NZ_LR130559.1	1	-	0.445905938	ab3b88671a01635e499c59dae69a3ae0	-	-	-	-	-	-	-	-	non-mobilizable	AP018573	0.00541137	Escherichia coli	AC621	AL885	-	-	-	-	-	-	-
GCF_900622655.1_MS14385_genomic_NZ_LR130558.1	1	-	0.490680406	d67b8656807d95ab9a284e5b69818d16	IncFIA,IncFIC	000136__AP014877_00014,AY458016	MOBF	NC_017627_00068	MPF_F	NC_022651_00077,NC_010409_00124,NC_019094_00090,NC_017639_00094,NC_007675_00027,NC_017639_00100,NC_017054_00096,NC_018966_00040,NC_019094_00068,NC_010719_00097,NC_008460_00107,NC_013437_00116,08-5333_00200	MOBF	NC_017858	conjugative	CP025919	0.0193079	Escherichia coli	AA332	AI246	order	Enterobacterales	order	Enterobacterales	order	Enterobacterales	10773089; 25389419; 19897651; 28842132; 24247128; 20851899; 22511964
GCF_900622655.1_MS14385_genomic_NZ_LR130557.1	1	-	0.464094148	bd84316affea90e1874a27acd72d1325	IncHI1B	000138__CP021336_00001	-	-	-	-	-	-	non-mobilizable	CP040920	0.0186195	Escherichia coli	AA378	AI383	order	Enterobacterales	order	Enterobacterales	genus	Salmonella	18606786
GCF_900622655.1_MS14385_genomic_NZ_LR130556.1	1	-	0.518838391	09cef8dcd5469ea29e70e9ad783aa1dd	IncFIA,IncFIB,IncFII	000136__AP014877_00014,000095__NZ_CP014273_00094,KF954760	MOBF	NC_017627_00068	MPF_F	NC_008460_00107,08-5333_00200	MOBF	NZ_CM001473	conjugative	CP008715	0.00495906	Escherichia coli	AA174	AH841	order	Enterobacterales	order	Enterobacterales	order	Enterobacterales	10773089; 11254626; 25389419; 19482926; 19897651; 15781495; 24247128; 20851899; 22511964; 16257053
GCF_900622645.1_KPC2_genomic_NZ_LR130551.1	1	-	0.536810924	6c0e7174a79bb5e658407b8a2457ae30	ColRNAI_rep_cluster_1857	000003__NC_002119_00001	MOBC	NC_009793_00003	-	-	-	-	mobilizable	CP010394	0	Klebsiella pneumoniae	AA941	AJ420	order	Enterobacterales	order	Enterobacterales	genus	Klebsiella	23800906; 24777092
GCF_900622645.1_KPC2_genomic_NZ_LR130550.1	1	-	0.468326418	574188d64de6d00fdf8b7ae9c9cbf732	IncX3	000221__NC_025130_00012	MOBP	NC_020552_00059	MPF_T	NC_017624_00009,NC_019083_00030,NC_019157_00030,NC_019157_00029,NC_023277_00163	-	-	conjugative	CP022575	0	Klebsiella pneumoniae	AA038	AH614	order	Enterobacterales	order	Enterobacterales	family	Enterobacteriaceae	26842776; 22470007
GCF_900622645.1_KPC2_genomic_NZ_LR130549.1	1	-	0.529324607	eaba0a167e61424513519d2c5f130047	IncFIB,IncFII,rep_cluster_2183	000107__CP014778_00094,000129__CP018340,CP033468_00001	MOBF,MOBF	NC_021231_00058,CP035180_00077	MPF_F	NC_023905_00125,NC_019165_00034,NC_021654_00016,NC_019389_00080,NC_022609_00081,NC_014312_00128,NC_021654_00004,NC_023332_00154,NC_014312_00118,NC_014312_00116,NC_021502_00150,NC_021502_00131	-	-	conjugative	CP022692	9.55E-05	Klebsiella pneumoniae subsp. pneumoniae	AA275	AI074	order	Enterobacterales	order	Enterobacterales	order	Enterobacterales	11254626; 20547789; 19482926; 15781495; 20851899; 16257053
GCF_900622635.1_B36_genomic_NZ_LR130547.1	1	-	0.516504854	6df5d3bb5fb011c2e0dfcbbbc933dbed	Col(MG828)	NC_008486	-	-	-	-	MOBP,MOB_unknown	NC_018997,CP018359	mobilizable	AP019768	0.00673355	Escherichia coli O111:H-	AB685	AK564	order	Enterobacterales	order	Enterobacterales	genus	Escherichia	30761100
GCF_900622635.1_B36_genomic_NZ_LR130546.1	1	-	0.533644793	541933871002342626e1ae4a8ac8de36	IncFIA,IncFIC,IncFII	MK878891_00042,CP014493_00001,KF954760	-	-	MPF_F	NC_022651_00077,NC_010409_00124,NC_019094_00090,NC_017639_00094	MOBF	KT754162	mobilizable	NC_013122	0.00257463	Escherichia coli	AA735	AJ036	order	Enterobacterales	order	Enterobacterales	order	Enterobacterales	10773089; 25389419; 19897651; 28842132; 24247128; 20851899; 22511964
GCF_900622605.1_AJ218_genomic_NZ_LR130542.1	1	-	0.531226066	d27fc7763cc7e79c5cd55fbd2f9ac7bd	IncFIB,IncFII,rep_cluster_2183	000107__CP014778_00094,000132__HG969996,CP017721_00179	MOBF,MOBF	NC_021231_00058,CP035180_00077	MPF_F	NC_019155_00032,NC_019165_00034,NC_023332_00154,NC_014312_00118,NC_014312_00116,NC_021502_00150	-	-	conjugative	CP031583	0.00508714	Klebsiella pneumoniae	AA275	AI074	order	Enterobacterales	order	Enterobacterales	order	Enterobacterales	11254626; 20547789; 19482926; 15781495; 20851899; 16257053
GCF_900622585.1_AJ055_genomic_NZ_LR130540.1	1	-	0.525264778	603c6b1fbefba59d67a5a217d2b9a0a3	IncFIB,IncFII,rep_cluster_2183	000107__CP014778_00094,000126__FO834904,CP017721_00179	MOBF,MOBF	NC_021231_00058,CP035180_00077	MPF_F	NC_019155_00032,NC_019165_00034,NC_021654_00016,NC_019389_00080,NC_022609_00081,NC_014312_00128,NC_021231_00085,NC_023332_00154,NC_014312_00118,NC_014312_00116,NC_021502_00150,NC_021502_00131	-	-	conjugative	CP012884	0.0344723	Klebsiella pneumoniae KP-1	AA457	AI563	order	Enterobacterales	order	Enterobacterales	order	Enterobacterales	11254626; 20547789; 19482926; 15781495; 20851899; 16257053
GCF_900622505.2_Spn4559_genomic_NZ_LR595849.1	1	-	0.36687631	e6a0a64f3597811c4f8b3469ed2c0191	rep_cluster_1117	000376__NC_008350_00002	-	-	-	-	-	-	non-mobilizable	CP017093	0.243761	Streptococcus suis	AD157	AM601	-	-	-	-	-	-	-
GCF_900620255.1_BPH2986_genomic_NZ_LR130520.1	1	-	0.28736	b454049c2403be6113bfa0795df45595	rep_cluster_1017	CP002144	-	-	-	-	MOB_unknown	NZ_AGFM01000123	mobilizable	CP035370	0.000336872	Staphylococcus aureus	AB721	AK613	class	Bacilli	class	Bacilli	-	-	-
GCF_900620255.1_BPH2986_genomic_NZ_LR130519.1	1	-	0.305433295	18aec1076058a146f4c8b073273b208d	rep_cluster_1017,rep_cluster_1733,rep_cluster_2100	000261__GQ900456,CP000737,AP003139	-	-	-	-	MOBQ	AF001314	mobilizable	CP014422	7.16E-05	Staphylococcus aureus	AA840	AJ227	class	Bacilli	class	Bacilli	-	-	-
GCF_900620245.1_BPH2947_genomic_NZ_LR130517.1	1	-	0.289604782	6f45d0f82cbdb73ebaf69cad4133e116	rep_cluster_1017	GQ900473	-	-	-	-	MOB_unknown	LN890519	mobilizable	NC_022605	0.000557238	Staphylococcus aureus subsp. aureus Z172	AB720	AK612	class	Bacilli	class	Bacilli	-	-	-
GCF_900620245.1_BPH2947_genomic_NZ_LR130516.1	1	-	0.329624071	08a755637324566fff46af9a9f2d9c60	rep_cluster_1017,rep_cluster_1017,rep_cluster_1215	000261__GQ900456,GQ900473,HF937104	-	-	-	-	MOBQ,MOBV	DQ917780,JN106164	mobilizable	MH470063	0.00058191	Staphylococcus aureus	AA849	AJ247	class	Bacilli	class	Bacilli	-	-	-
GCF_900620235.1_BPH2900_genomic_NZ_LR130514.1	1	-	0.30812778	c46eb3768085208ae57b8be132d9eb38	rep_cluster_1947	NC001390	-	-	-	-	-	-	non-mobilizable	CP014395	0.000119496	Staphylococcus aureus	AC627	AL894	class	Bacilli	class	Bacilli	-	-	-
GCF_900620225.1_BPH2819_genomic_NZ_LR130512.1	1	-	0.271761506	9d4fd613d857b90acd53ff3f30754a06	rep_cluster_1017,rep_cluster_1017,rep_cluster_1215	000261__GQ900456,000262__NC_007169_00002,HF937104	-	-	-	-	MOBV,MOBV	JN106164,AJ639924	mobilizable	CP030682	0.000361208	Staphylococcus aureus	AA848	AJ244	class	Bacilli	class	Bacilli	-	-	-
GCF_900620215.1_BPH2760_genomic_NZ_LR130510.1	1	-	0.288607595	e6445b53c2bac951b5f2714d2fd066a1	rep_cluster_1733,rep_cluster_2214	BX571858,AP003139	MOBV	AB304512_00007	-	-	MOBQ	AF001314	mobilizable	CP022721	0.00531349	Staphylococcus aureus	AA411	AI462	genus	Staphylococcus	genus	Staphylococcus	-	-	-
GCF_900607305.1_BPH2056_genomic_NZ_LR027875.1	1	-	0.309127927	7d874d619602a80bf7c346ca4563dbba	rep_cluster_1302	000620__GQ900462	-	-	-	-	MOBP	NC_011228	mobilizable	NC_014369	0.00319852	Staphylococcus aureus	AB923	AK904	genus	Staphylococcus	genus	Staphylococcus	-	-	-
GCF_900607265.1_BPH2003_genomic_NZ_LR027879.1	1	-	0.331018357	d3dd8fd3f6a9ab6829bdc4ca5275d58d	rep_cluster_1017,rep_cluster_1017,rep_cluster_1215	000261__GQ900456,GQ900473,HF937104	-	-	-	-	MOBQ,MOBV	DQ917780,NC_008459	mobilizable	MH470063	0.00128842	Staphylococcus aureus	AA849	AJ247	class	Bacilli	class	Bacilli	-	-	-
GCF_900607255.1_BPH2019_genomic_NZ_LR027872.1	1	-	0.308246253	7b4de4f4a820d341320d84fe3f0152a9	rep_cluster_1302	000620__GQ900462	-	-	-	-	MOBP	NC_011228	mobilizable	NC_014369	0.0034604	Staphylococcus aureus	AB923	AK904	genus	Staphylococcus	genus	Staphylococcus	-	-	-
GCF_900607255.1_BPH2019_genomic_NZ_LR027871.1	1	-	0.281845537	42c7767227a5c38b88abc6f0fb13bc0b	rep_cluster_2409,rep_cluster_910	GQ900405,002395__NC_013387_00031	MOBQ	CP016859_00010	-	-	-	-	mobilizable	CP016859	0.0115761	Staphylococcus aureus subsp. aureus	AD194	AM658	family	Staphylococcaceae	family	Staphylococcaceae	-	-	-
GCF_900604845.1_TTHNAR1_genomic_NZ_LR027520.1	1	-	0.67242258	2b1f4832a9e388e54b460cf2b815931b	rep_cluster_1121	000399__NC_017588_00237	-	-	-	-	-	-	non-mobilizable	LR027520	0	Thermus thermophilus	AD843	AN506	genus	Thermus	genus	Thermus	-	-	-
GCF_900604845.1_TTHNAR1_genomic_NZ_LR027519.1	1	-	0.686484735	b2caf8e177584f2338ffb886550166ad	-	-	-	-	MPF_T	NC_017590_00160,NC_017273_00053	-	-	non-mobilizable	LR027519	0	Thermus thermophilus	AG123	AQ142	-	-	-	-	-	-	-
GCF_900604845.1_TTHNAR1_genomic_NZ_LR027518.1	1	-	0.67384427	0e4ad69f656211bb3315651caba97424	-	-	-	-	-	-	-	-	non-mobilizable	LR027518	0	Thermus thermophilus	AA074	AH676	-	-	-	-	-	-	-
GCF_900574125.1_EPIB_assembly_I_genomic_NZ_LR027556.1	1	-	0.591632295	72fc8039123381e5b6dc00551e6a32a7	rep_cluster_558	001955__AF416331_00126	-	-	MPF_T	NC_004574_00081	-	-	non-mobilizable	LR027556	0	Epibacterium mobile	AA287	AI125	order	Rhodobacterales	order	Rhodobacterales	-	-	-
GCF_900574125.1_EPIB_assembly_I_genomic_NZ_LR027555.1	1	-	0.612838464	e36a0265c63350103535dedb4e72da16	rep_cluster_508	001881__CP015090_00065	-	-	-	-	-	-	non-mobilizable	LR027555	0	Epibacterium mobile	AF736	AP727	order	Rhodobacterales	order	Rhodobacterales	-	-	-
GCF_900538085.1_D23580_liv_genomic_NZ_LS997977.1	1	-	0.501772152	6cda5b8069e54f1e1ce34e99f7887c5d	-	-	-	-	-	-	-	-	non-mobilizable	CP021466	0.000805673	Salmonella enterica subsp. enterica serovar Typhimurium	AF757	AP753	-	-	-	-	-	-	-
GCF_900538085.1_D23580_liv_genomic_NZ_LS997976.1	1	-	0.470657277	0a896c55c6f2efe63c97da73f22d1f79	ColRNAI_rep_cluster_1987	CP041116_00002	-	-	-	-	MOB_unknown	CP016722	mobilizable	CP021465	0.000385581	Salmonella enterica subsp. enterica serovar Typhimurium	AB058	AJ616	multi-phylla	Actinomycetota,Pseudomonadota	multi-phylla	Actinomycetota,Pseudomonadota	-	-	-
GCF_900538085.1_D23580_liv_genomic_NZ_LS997975.1	1	-	0.433329785	358a576b63ae7ad6edcbd6d0e997fb7b	rep_cluster_505	001876__NC_019336_00042	MOBP	CP022036_00071	MPF_I	NC_019336_00046,NC_019336_00047,NC_019335_00065,NC_019335_00069,NC_019336_00072,NC_019335_00092,NC_019336_00081	-	-	conjugative	JQ418537	0.00511931	Salmonella sp. 14	AD301	AM806	genus	Salmonella	genus	Salmonella	-	-	-
GCF_900538085.1_D23580_liv_genomic_NZ_LS997974.1	1	-	0.535183358	3ee4a1f2a27d0941df90c109f92d0c53	IncFIB,IncFII,IncQ1	000101__NZ_CP012345_00042,000114__CP015527,000195__NC_013728_00014	MOBF	NC_007208_00043	MPF_F	NC_003277_00107,NC_019112_00045,NC_017054_00100,NC_017054_00098,NC_017054_00096,NC_017054_00095,NC_019112_00063,NC_019094_00090,NC_019002_00072,NC_022651_00077,NZ_CM001063_00039,NC_013437_00116	-	-	conjugative	NC_013437	0	Salmonella enterica subsp. enterica serovar Typhimurium	AB460	AK247	phylum	Pseudomonadota	phylum	Pseudomonadota	phylum	Pseudomonadota	11254626; 25389419; 2653965; 19482926; 15781495; 20851899; 16257053
GCF_900520395.1_ASM90052039v1_genomic_NZ_LS992191.1	1	-	0.533322317	484e7e51b59f4a9cfbd0a73af0f5cfef	IncFIA,IncFIC,IncFII	MK878891_00042,AY458016,KF954760	MOBF,MOBF	MG904998_00124,NC_017627_00068	MPF_F	NC_017054_00096,NC_018966_00040,NC_019094_00068,NC_008460_00107,08-5333_00200	-	-	conjugative	LS992182	0	Escherichia coli	AA735	AJ036	order	Enterobacterales	order	Enterobacterales	order	Enterobacterales	10773089; 25389419; 19897651; 28842132; 24247128; 20851899; 22511964
GCF_900520385.1_ASM90052038v1_genomic_NZ_LS992189.1	1	-	0.420532719	08947702a16d7ddcc92bc35222bb9bcc	IncI2	KC845573	MOBP	NC_022520_00030	MPF_T	NC_020270_00063,NC_019039_00052,NC_019039_00051,NC_020270_00058,NC_019115_00018	-	-	conjugative	KM207012	0.00964976	Escherichia coli	AA372	AI348	family	Enterobacteriaceae	family	Enterobacteriaceae	family	Enterobacteriaceae	26842776; 30761100; 25861872
GCF_900520385.1_ASM90052038v1_genomic_NZ_LS992188.1	1	-	0.526189347	abfbae8d0c5b8042ea4da57cd7e70eff	IncFIA,IncFIC	000136__AP014877_00014,CP014493_00001	MOBF,MOBF,MOBF,MOBF,MOBF	NC_011964_00125,NC_017627_00068,NC_020271_00088,AP018572_00011,CP008715_00128	MPF_F	NC_008460_00107,NC_019094_00068,NC_018966_00040,NC_017639_00100,NC_007675_00027,NC_017639_00094,NC_019094_00090,NC_010409_00124,NC_022651_00077,NC_006323_00113,NC_019072_00073,NC_013437_00116,08-5333_00200	MOBP	AP014804	conjugative	LS992188	0	Escherichia coli	AA338	AI283	order	Enterobacterales	order	Enterobacterales	order	Enterobacterales	10773089; 25389419; 19897651; 28842132; 24247128; 20851899; 22511964
GCF_900520385.1_ASM90052038v1_genomic_NZ_LS992187.1	1	-	0.503098756	6825c2aac5a8ffe44cd9a015b981aa4c	IncI1/B/O	EU418926	MOBP	NC_019097	MPF_I	NC_022267_00057,NC_019111_00038,NC_023290_00086,NC_015965_00072,NC_019097_00075,NC_022267_00069,NZ_CM001473_00069,NC_019097_00085,NC_019097_00056	MOBP	DQ916413	conjugative	LS992187	0	Escherichia coli	AA474	AI602	order	Enterobacterales	family	Enterobacteriaceae	order	Enterobacterales	23333216; 20956594; 20851899; 30761100
GCF_900520385.1_ASM90052038v1_genomic_NZ_LS992186.1	1	-	0.499778084	3422805672ba826fa4d0b6fede62c87a	IncFIA,IncFIB,IncFIC,IncFII	000136__AP014877_00014,000096__NC_019117_00097,AP001918,KF954760	MOBP	NC_021819_00066	MPF_F	NC_010488_00021,NC_018966_00040,NC_017639_00100,NC_007675_00027,NC_017639_00094,NC_019094_00090,NC_010409_00124,NC_022651_00077,NC_013437_00116	-	-	conjugative	LS992186	0	Escherichia coli	AA170	AH822	order	Enterobacterales	order	Enterobacterales	order	Enterobacterales	10773089; 11254626; 25389419; 19482926; 19897651; 28842132; 15781495; 24247128; 20851899; 22511964; 16257053
GCF_900520375.1_ASM90052037v1_genomic_NZ_LS992184.1	1	-	0.523634125	662dc6d889813f21d119e37e8a07a35a	IncC,IncFIA,IncFIC,rep_cluster_1254	000092__CP025470,MK878891_00042,CP014493_00001,000562__KT346360_00001	MOBH,MOBH	NC_012690_00071,NC_012885_00072	MPF_F	NC_012885_00167,NC_016974_00085,NC_012885_00083,NC_014170_00023,NC_009140_00071	MOBH	JQ319772	conjugative	LS992184	0	Citrobacter freundii	AA627	AI885	phylum	Pseudomonadota	class	Gammaproteobacteria	phylum	Pseudomonadota	10773089; 23800906; 25389419; 20138094; 19482926; 24567731; 28842132; 19897651; 24247128; 20851899; 22511964; 22290972; 19949054
GCF_900520365.1_ASM90052036v1_genomic_NZ_LS992194.1	1	-	0.510414858	0d5fa6a79c23731def473306c38a6d8f	IncFIA	MK878891_00042	MOBF	NC_017627_00068	MPF_F	NC_009837_00049,NC_019094_00068,NC_018966_00040,NC_017054_00096,NC_017639_00100,NC_007675_00027,NC_017639_00094,NC_019094_00090,NC_010409_00124,NC_022651_00077,NC_019072_00073,NC_013437_00116	MOBF	KX579977	conjugative	LS992194	0	Escherichia coli	AA336	AI260	order	Enterobacterales	order	Enterobacterales	order	Enterobacterales	10773089; 25389419; 19897651; 24247128; 20851899; 22511964
GCF_900520365.1_ASM90052036v1_genomic_NZ_LS992193.1	1	-	0.51632441	f34fb2b07aec5768a3b4544bd6afe412	IncFIA,IncFIA,IncFIB,IncFIC	000136__AP014877_00014,AF250878,000095__NZ_CP014273_00094,AP001918	MOBF	NC_017627_00068	MPF_F	NC_009837_00049,NC_010488_00021,NC_018966_00040,NC_017639_00100,NC_007675_00027,NC_017639_00094,NC_019094_00090,NC_010409_00124,NC_022651_00077,NC_013437_00116,08-5333_00200	MOBF	CP000430	conjugative	LS992193	0	Escherichia coli	AA324	AI219	order	Enterobacterales	order	Enterobacterales	order	Enterobacterales	10773089; 11254626; 25389419; 19482926; 19897651; 28842132; 15781495; 24247128; 20851899; 22511964; 16257053
GCF_900520345.1_ASM90052034v1_genomic_NZ_LS992182.1	1	-	0.533314806	a41b2c12fc2b760ebdb4584e6b7ef1cc	IncFIA,IncFIC,IncFII	MK878891_00042,AY458016,KF954760	MOBF,MOBF	MG904998_00124,NC_017627_00068	MPF_F	NC_017054_00096,NC_018966_00040,NC_019094_00068,NC_008460_00107,08-5333_00200	-	-	conjugative	LS992182	0	Escherichia coli	AA735	AJ036	order	Enterobacterales	order	Enterobacterales	order	Enterobacterales	10773089; 25389419; 19897651; 28842132; 24247128; 20851899; 22511964
GCF_900520345.1_ASM90052034v1_genomic_NZ_LS992181.1	1	-	0.506145035	1c9a92809280fe05c3f6207516896890	IncFIA,IncFIB,IncFIC,rep_cluster_2131	CP022610_00144,000096__NC_019117_00097,AP001918,CP030770_00142	MOBF,MOBP	NC_017627_00068,NC_021819_00066	MPF_F	NC_008460_00107,NC_019094_00068,NC_019037_00027,NC_017639_00100,NC_007675_00027,NC_017639_00094,NC_019094_00090,NC_010409_00124,NC_022651_00077,NC_013437_00116,08-5333_00200	MOBF	CP016713	conjugative	LS992181	0	Escherichia coli	AA297	AI140	order	Enterobacterales	order	Enterobacterales	order	Enterobacterales	10773089; 11254626; 25389419; 19482926; 19897651; 28842132; 15781495; 24247128; 20851899; 22511964; 16257053
GCF_900520335.1_ASM90052033v1_genomic_NZ_LS992179.1	1	-	0.551538627	830df1644ff963402cde7ad71090dadf	ColRNAI_rep_cluster_1857	000003__NC_002119_00001	MOBC	NC_009793_00003	-	-	-	-	mobilizable	LS992179	0	Citrobacter freundii	AA941	AJ417	order	Enterobacterales	order	Enterobacterales	genus	Klebsiella	23800906; 24777092
GCF_900520335.1_ASM90052033v1_genomic_NZ_LS992178.1	1	-	0.555543578	16b0b8e66c3373441125f8198d821fd1	-	-	-	-	-	-	-	-	non-mobilizable	LS992178	0	Citrobacter freundii	AC082	AL122	-	-	-	-	-	-	-
GCF_900520335.1_ASM90052033v1_genomic_NZ_LS992177.1	1	-	0.540229402	d2b1b01274aff8aa25f5056102b07e68	IncN	000153__NC_019087_00001	MOBF	NC_015599_00019	MPF_T	NC_022375_00024,NC_008612_00190,NC_007682_00044,NC_014368_00014,NC_011617_00041,NC_009131_00030	MOBF	NZ_CP016498	conjugative	LS992177	0	Citrobacter freundii	AA552	AI753	class	Gammaproteobacteria	class	Gammaproteobacteria	order	Enterobacterales	23114770; 20851899; 28842132
GCF_900520335.1_ASM90052033v1_genomic_NZ_LS992176.1	1	-	0.525389829	1cfe8b3bc1378c483c3419748561515b	IncFIB,IncFIC,IncFII	000101__NZ_CP012345_00042,AY458016,000111__NZ_CP011595_00114	MOBF	NC_019125_00139	MPF_F	NC_019342_00064,NZ_AGTD01000004_00091,NC_021871_00025,NC_021871_00022,NC_021817_00023,NC_021817_00021,NC_021817_00020,NC_021871_00015,NC_019125_00135,NZ_AGTD01000004_00094,NC_021817_00013,NC_009790_00086	MOBP	NZ_CP016040	conjugative	LS992176	0	Citrobacter freundii	AA045	AH630	order	Enterobacterales	order	Enterobacterales	order	Enterobacterales	11254626; 19482926; 28842132; 15781495; 20851899; 16257053
GCF_900520325.1_ASM90052032v1_genomic_NZ_LS992170.1	1	-	0.41213003	576f186fdbfa0a66189b8f8986857b28	IncX4	000224__NC_022105_00002	MOBP,MOBP	CP031616_00021,NC_013718_00057	MPF_T	NC_021079_00038,NC_013718_00045,NC_013718_00044,NC_013718_00041	-	-	conjugative	LS992170	0	Escherichia coli	AA619	AI862	family	Enterobacteriaceae	family	Enterobacteriaceae	family	Enterobacteriaceae	26842776; 21911569; 28336940
GCF_900520325.1_ASM90052032v1_genomic_NZ_LS992169.1	1	-	0.516027365	e7968d6849fb16cbf37f98f057e91ad5	IncFIA,IncFIA,IncFIB,IncFII,rep_cluster_2131	000136__AP014877_00014,AF250878,000096__NC_019117_00097,AJ851089,CP030770_00142	MOBF,MOBP	NC_017627_00068,NC_021819_00066	MPF_F	NC_022651_00077,NC_010409_00124,NC_019094_00090,NC_017639_00094,NC_007675_00027,NC_017639_00100,NC_008460_00097,NC_019094_00068,NC_010719_00097,NC_008460_00107,NC_013437_00116,08-5333_00200	MOBF	NZ_CM001473	conjugative	LS992169	0	Escherichia coli	AA171	AH824	order	Enterobacterales	order	Enterobacterales	order	Enterobacterales	10773089; 11254626; 25389419; 19482926; 19897651; 15781495; 24247128; 20851899; 22511964; 16257053
GCF_900520305.1_ASM90052030v1_genomic_NZ_LS992173.1	1	-	0.429642166	0b2c669f5c9de57358ec4fd0d85a1b88	IncX1,IncX3	000215__KC853434_00019,JN247852	-	-	-	-	MOBP	CP007455	mobilizable	LS992173	0	Escherichia coli	AB710	AK595	order	Enterobacterales	order	Enterobacterales	family	Enterobacteriaceae	26842776; 21625636; 22470007
GCF_900520305.1_ASM90052030v1_genomic_NZ_LS992172.1	1	-	0.505233402	ece1503be06b3986d3d4710fc58d52de	IncFIB,IncFIC,IncQ1,rep_cluster_2244	000095__NZ_CP014273_00094,AP001918,000195__NC_013728_00014,CP033091_00053	MOBF,MOBP	NC_017627_00068,NC_021819_00066	-	-	-	-	mobilizable	LS992172	0	Escherichia coli	AA176	AH857	phylum	Pseudomonadota	phylum	Pseudomonadota	phylum	Pseudomonadota	11254626; 25389419; 30761100; 2653965; 19482926; 28842132; 15781495; 20851899; 16257053
GCF_900520285.1_ASM90052028v1_genomic_NZ_LS992167.1	1	-	0.509158913	b176366cab2378298cb0ea40242db2b1	IncFIB,IncQ1,rep_cluster_2244	000095__NZ_CP014273_00094,000195__NC_013728_00014,CP033091_00053	MOBF	NC_017627_00068	MPF_F	NC_010488_00021,NC_019037_00027,NC_017639_00100,NC_007675_00027,NC_017639_00094,NC_019094_00090,NC_010409_00124,NC_022651_00077,NC_009837_00049,NC_018966_00040,NC_013437_00116,08-5333_00200	MOBF	KT325596	conjugative	LS992167	0	Escherichia coli	AA319	AI205	phylum	Pseudomonadota	phylum	Pseudomonadota	phylum	Pseudomonadota	11254626; 25389419; 30761100; 2653965; 19482926; 15781495; 20851899; 16257053
GCF_900497485.1_ASM90049748v1_genomic_NZ_LR025105.1	1	-	0.512226957	4051b62b1dbefb2d95cf2dbcd266ab9d	IncL/M	JN626286	MOBP	NC_004464_00056	MPF_I	NC_004464_00105,NC_005246_00057,NC_019063_00094,NC_019344_00078,NC_004464_00066,NC_004464_00068,NC_019154_00069,NC_005246_00069,NC_004464_00073	-	-	conjugative	LR025105	0	Escherichia coli	AA002	AH539	phylum	Pseudomonadota	order	Enterobacterales	phylum	Pseudomonadota	25933288; 22083465; 17698626; 20851899
GCF_900497485.1_ASM90049748v1_genomic_NZ_LR025104.1	1	-	0.428734843	53caf40deec3a97ebd2b8d9352c0326a	-	-	-	-	MPF_T	NC_023277_00163,NC_013503_00034,NC_019067_00043,NC_010860_00022,NC_017624_00009	-	-	non-mobilizable	LR025104	0	Escherichia coli	AB228	AJ906	-	-	-	-	-	-	-
GCF_900497485.1_ASM90049748v1_genomic_NZ_LR025103.1	1	-	0.4071447	0b394b0d76192c938484b6270be97d58	-	-	MOBP	NC_013718_00057	MPF_T	NC_019128_00037,NC_013718_00045,NC_013718_00044,NC_013718_00041	-	-	conjugative	LR025103	0	Escherichia coli	AA619	AI860	family	Enterobacteriaceae	family	Enterobacteriaceae	-	-	-
GCF_900497485.1_ASM90049748v1_genomic_NZ_LR025102.1	1	-	0.540920608	d2e006a18c390534e58d283faf8e97a2	IncFIB,IncFII,IncQ1	000101__NZ_CP012345_00042,KF954760,000195__NC_013728_00014	MOBF,MOBF	NC_017639_00103,CP023471_00010	MPF_T	NC_007607_00115	-	-	conjugative	LR025102	0	Escherichia coli	AA735	AJ039	phylum	Pseudomonadota	phylum	Pseudomonadota	phylum	Pseudomonadota	11254626; 25389419; 2653965; 19482926; 15781495; 20851899; 16257053
GCF_900497475.1_ASM90049747v1_genomic_NZ_LR025100.1	1	-	0.512226957	ef96fa16efdf5361d9b23b5c2ec823ce	IncL/M	JN626286	MOBP	NC_004464_00056	MPF_I	NC_004464_00105,NC_005246_00057,NC_019063_00094,NC_019344_00078,NC_004464_00066,NC_004464_00068,NC_019154_00069,NC_005246_00069,NC_004464_00073	-	-	conjugative	LR025105	0	Escherichia coli	AA002	AH539	phylum	Pseudomonadota	order	Enterobacterales	phylum	Pseudomonadota	25933288; 22083465; 17698626; 20851899
GCF_900497455.1_ASM90049745v1_genomic_NZ_LR025098.1	1	-	0.512226957	ef96fa16efdf5361d9b23b5c2ec823ce	IncL/M	JN626286	MOBP	NC_004464_00056	MPF_I	NC_004464_00105,NC_005246_00057,NC_019063_00094,NC_019344_00078,NC_004464_00066,NC_004464_00068,NC_019154_00069,NC_005246_00069,NC_004464_00073	-	-	conjugative	LR025105	0	Escherichia coli	AA002	AH539	phylum	Pseudomonadota	order	Enterobacterales	phylum	Pseudomonadota	25933288; 22083465; 17698626; 20851899
GCF_900497455.1_ASM90049745v1_genomic_NZ_LR025097.1	1	-	0.514852321	d4c8e9eb5e88036f0955872bc84f7b62	IncFIB,rep_cluster_2244	000095__NZ_CP014273_00094,CP033091_00053	MOBF	NC_017627_00068	MPF_F	NC_022651_00077,NC_010409_00124,NC_019094_00090,NC_017639_00094,NC_007675_00027,NC_017639_00100,NC_018966_00040,NC_010488_00021,NC_009837_00049,NC_013437_00116,08-5333_00200	MOBF	KT325596	conjugative	LR025097	0	Escherichia coli	AA175	AH851	order	Enterobacterales	order	Enterobacterales	order	Enterobacterales	11254626; 30761100; 19482926; 15781495; 20851899; 16257053
GCF_900497415.1_ASM90049741v1_genomic_NZ_LS999564.1	1	-	0.497681957	0ec732fc4baaa5747fc8ff2bf9ff44fb	-	-	MOBF	NC_020122_00018	MPF_T	NC_020122_00006,NC_020122_00009,NC_020122_00011,NC_020122_00012,NC_020122_00019	-	-	conjugative	LS999564	0	Escherichia coli	AD158	AM604	order	Enterobacterales	order	Enterobacterales	-	-	-
GCF_900497415.1_ASM90049741v1_genomic_NZ_LS999563.1	1	-	0.409226083	2e975f0e889a155b208b7a93a334c04b	IncX1	000215__KC853434_00019	MOBP	NC_019096_00001	MPF_T	NC_023277_00163,NC_019138_00026,NC_019067_00043,NC_010860_00022,NC_017624_00009	-	-	conjugative	LS999563	0	Escherichia coli	AB233	AJ916	order	Enterobacterales	order	Enterobacterales	family	Enterobacteriaceae	21625636; 22470007
GCF_900497415.1_ASM90049741v1_genomic_NZ_LS999562.1	1	-	0.49704067	72bd15bda693cf4763e2054686f69eed	IncI1/B/O	EU418926	MOBP,MOBP	NC_019097,CP023903_00055	MPF_I	NC_019097_00056,NC_022267_00057,NC_019111_00038,NC_023290_00086,NC_015965_00072,NC_019097_00075,NC_022267_00069,NZ_CM001473_00069,NC_019097_00085	MOBP	NC_002145	conjugative	LS999562	0	Escherichia coli	AA474	AI602	order	Enterobacterales	family	Enterobacteriaceae	order	Enterobacterales	23333216; 20956594; 20851899; 30761100
GCF_900497415.1_ASM90049741v1_genomic_NZ_LS999561.1	1	-	0.508330116	f29cdd2b87bd481360d1b9b8c6f2b53e	IncFIB	000095__NZ_CP014273_00094	MOBF,MOBF	NC_017627_00068,NC_011980_00044	MPF_F	NC_017054_00100,NC_010719_00097,NC_008460_00107,NC_022651_00077,NC_010409_00124,NC_019094_00090,NC_017639_00094,NC_007675_00027,NC_017639_00100,NC_019037_00027,NC_010488_00021,NC_014384_00086,NC_013437_00116	MOBF	KT754162	conjugative	LS999561	0	Escherichia coli	AA334	AI252	order	Enterobacterales	order	Enterobacterales	order	Enterobacterales	11254626; 19482926; 15781495; 20851899; 16257053
GCF_900497145.1_ASM90049714v1_genomic_NZ_LS999207.1	1	-	0.537777275	3071df6f68b456d48a6b772853c9529e	IncFIB,IncFII	CP039454_00078,CP019890_00139	MOBF	CP021777_00069	MPF_F	NC_015963_00068,NC_014107_00126,NC_014107_00127,NC_009425_00108,NC_014107_00135,NC_014107_00139,NC_014107_00145,NC_014107_00146,NC_014107_00147,NC_014107_00154,NC_014107_00137,NC_015963_00100	-	-	conjugative	LS999207	0	Enterobacter cloacae	AA417	AI472	order	Enterobacterales	order	Enterobacterales	order	Enterobacterales	11254626; 19482926; 15781495; 20851899; 16257053
GCF_900497095.1_ASM90049709v1_genomic_NZ_LS998788.1	1	-	0.509105735	a86a2ac92790a824be4a213fa28a745b	IncN	000153__NC_019087_00001	MOBF	KX928751_00075	MPF_T	NC_022375_00024	MOBF	NZ_CP016498	conjugative	LS998788	0	Escherichia coli	AB158	AJ772	class	Gammaproteobacteria	class	Gammaproteobacteria	order	Enterobacterales	23114770; 20851899; 28842132
GCF_900497095.1_ASM90049709v1_genomic_NZ_LS998787.1	1	-	0.513972684	4a12a49ccc73b4321b4c4a5e1da9dda3	-	-	-	-	MPF_T	NC_008612_00190,NC_007682_00044,NC_014368_00014,NC_011617_00041,NC_009131_00030	-	-	non-mobilizable	LS998787	0	Escherichia coli	AA552	AI748	-	-	-	-	-	-	-
GCF_900497095.1_ASM90049709v1_genomic_NZ_LS998786.1	1	-	0.509816082	069e1540967a3fa0617b2e9aadee34c8	IncFIA,IncFIA,IncFIB,IncFIC	000136__AP014877_00014,AF250878,000095__NZ_CP014273_00094,AP001918	MOBF	NC_011980_00044	MPF_F	NC_022651_00077,NC_010409_00124	MOBF	CP000430	conjugative	LS998786	0	Escherichia coli	AA173	AH835	order	Enterobacterales	order	Enterobacterales	order	Enterobacterales	10773089; 11254626; 25389419; 19482926; 19897651; 28842132; 15781495; 24247128; 20851899; 22511964; 16257053
GCF_900497055.1_KP920_genomic_NZ_LR025095.1	1	-	0.512218518	67baccabcac45023f4f2877aa48c9207	IncL/M	JN626286	MOBP	NC_004464_00056	MPF_I	NC_004464_00105,NC_005246_00057,NC_019063_00094,NC_019344_00078,NC_004464_00066,NC_004464_00068,NC_019154_00069,NC_005246_00069,NC_004464_00073	-	-	conjugative	LR025095	0	Klebsiella pneumoniae	AA002	AH539	phylum	Pseudomonadota	order	Enterobacterales	phylum	Pseudomonadota	25933288; 22083465; 17698626; 20851899
GCF_900497055.1_KP920_genomic_NZ_LR025094.1	1	-	0.529297087	59c7b31486e959caea860212714c2dc1	rep_cluster_1	000232__CP012429	-	-	-	-	-	-	non-mobilizable	LR025094	0	Klebsiella pneumoniae	AB531	AK353	family	Enterobacteriaceae	family	Enterobacteriaceae	-	-	-
GCF_900497055.1_KP920_genomic_NZ_LR025093.1	1	-	0.526465918	735b6770c4fe8b8c06960c0c68c79b65	IncFIB,IncFII,rep_cluster_2183	000107__CP014778_00094,000128__CP023916,CP017721_00179	MOBF,MOBF	NC_021231_00058,CP035180_00077	MPF_F	NC_014312_00141,NC_019165_00034,NC_021654_00016,NC_019389_00080,NC_022609_00081,NC_014312_00128,NC_019389_00068,NC_023332_00154,NC_014312_00118,NC_014312_00116,NC_021502_00150,NC_021502_00131	-	-	conjugative	LR025093	0	Klebsiella pneumoniae	AA275	AI077	order	Enterobacterales	order	Enterobacterales	order	Enterobacterales	11254626; 20547789; 19482926; 15781495; 20851899; 16257053
GCF_900497045.1_ASM90049704v1_genomic_NZ_LR025091.1	1	-	0.512226957	ef96fa16efdf5361d9b23b5c2ec823ce	IncL/M	JN626286	MOBP	NC_004464_00056	MPF_I	NC_004464_00105,NC_005246_00057,NC_019063_00094,NC_019344_00078,NC_004464_00066,NC_004464_00068,NC_019154_00069,NC_005246_00069,NC_004464_00073	-	-	conjugative	LR025105	0	Escherichia coli	AA002	AH539	phylum	Pseudomonadota	order	Enterobacterales	phylum	Pseudomonadota	25933288; 22083465; 17698626; 20851899
GCF_900497045.1_ASM90049704v1_genomic_NZ_LR025090.1	1	-	0.534299825	a064499c0cbd218de47955f88983135a	rep_cluster_1	000232__CP012429	-	-	-	-	-	-	non-mobilizable	LR025090	0	Klebsiella pneumoniae	AB531	AK353	family	Enterobacteriaceae	family	Enterobacteriaceae	-	-	-
GCF_900497045.1_ASM90049704v1_genomic_NZ_LR025089.1	1	-	0.528068709	54b01a36aa976e5a0ff789e4ac47c3c5	IncFIB,IncFII,rep_cluster_2183	000107__CP014778_00094,000128__CP023916,CP017721_00179	MOBF,MOBF	CP035180_00077,NC_021231_00058	MPF_F	NC_014312_00116,NC_014312_00118,NC_023332_00154,NC_019389_00068,NC_014312_00128,NC_022609_00081,NC_019389_00080,NC_021654_00016,NC_019165_00034,NC_014312_00141,NC_021502_00131,NC_021502_00150	-	-	conjugative	CP002474	0	Klebsiella pneumoniae	AA275	AI077	order	Enterobacterales	order	Enterobacterales	order	Enterobacterales	11254626; 20547789; 19482926; 15781495; 20851899; 16257053
GCF_900497025.1_ASM90049702v1_genomic_NZ_LS998784.1	1	-	0.570635336	4f28f6f5612bbac18e37567eaf1b7fd2	IncP,IncP	000172__KU578314_00001,000173__NC_007100_00053	MOBP	NC_003124_00014	-	-	-	-	mobilizable	LS998784	0	Pseudomonas aeruginosa	AE774	AO618	multi-phylla	Actinomycetota,Pseudomonadota	multi-phylla	Actinomycetota,Pseudomonadota	phylum	Pseudomonadota	27895009; 25389419; 23980652; 54383; 28842132; 30619542; 20851899
GCF_900492555.1_CECT9104_genomic_NZ_LS991422.1	1	-	0.450540707	621e9a3c1bae7b7228ef8b07f89b6b29	-	-	-	-	-	-	-	-	non-mobilizable	NC_019740	0.295981	Microcoleus sp. PCC 7113	AG252	AQ277	-	-	-	-	-	-	-
GCF_900416725.2_G1_hybrid_genomic_NZ_LS450959.2	1	-	0.329802727	b53c9d5a1b432b8bd292d34afb8c54ae	rep_cluster_1631	001031__CP003816_00006	-	-	-	-	-	-	non-mobilizable	CP031647	0.0228571	Chlamydia abortus	AA063	AH662	genus	Chlamydia	genus	Chlamydia	-	-	-
GCF_900416705.2_G2_hybrid_genomic_NZ_LS450957.2	1	-	0.326098465	678a11c95aad94d7c9fd0c8034b71e9b	rep_cluster_1631	001031__CP003816_00006	-	-	-	-	-	-	non-mobilizable	CP031647	0.0249208	Chlamydia abortus	AA063	AH662	genus	Chlamydia	genus	Chlamydia	-	-	-
GCF_900324205.1_1_1439_genomic_NZ_LT992457.1	1	-	0.297261674	035b27c5d26208903e514ce815a51e11	rep_cluster_2246	AP008935	-	-	-	-	-	-	non-mobilizable	CP035006	0.0740698	Staphylococcus aureus	AA845	AJ239	genus	Staphylococcus	genus	Staphylococcus	-	-	-
GCF_900322725.1_C45_genomic_NZ_LT991960.1	1	-	0.540998971	79002a4f9add118fb48a016bd3a8a6f3	IncFII	KF954760	MOBF,MOBF	CP035180_00077,NC_021231_00058	MPF_F	NC_014312_00116,NC_014312_00118,NC_023332_00154,NC_019389_00068,NC_014312_00128,NC_022609_00081,NC_019389_00080,NC_021654_00016,NC_019165_00034,NC_022609_00095,NC_021502_00131,NC_021502_00150	-	-	conjugative	CP041937	0.0186813	Klebsiella pneumoniae	AA439	AI511	order	Enterobacterales	order	Enterobacterales	family	Enterobacteriaceae	20851899
GCF_900322725.1_C45_genomic_NZ_LT991959.1	1	-	0.537573915	d8eebe0b02b8f4684b717dfc731243db	IncFIB	000101__NZ_CP012345_00042	MOBF	NC_021501_00073	MPF_F	NC_006323_00113,NC_021501_00083,NC_021501_00085,NC_006323_00105,NC_006323_00096,NC_021501_00096,NC_021501_00097,NC_021501_00074,NC_009378_00101	-	-	conjugative	CP029143	0.0610707	Klebsiella michiganensis	AA827	AJ208	order	Enterobacterales	order	Enterobacterales	order	Enterobacterales	11254626; 19482926; 15781495; 20851899; 16257053
GCF_900322725.1_C45_genomic_NZ_LT991958.1	1	-	0.473975067	2922c524f32f6023948dd3d32ada5e0c	IncHI2A,rep_cluster_1088	BX664015,000340__KU353730	MOBH	NC_012555_00231	MPF_F	NC_005211_00005,NC_009838_00006,NC_021845_00017,NC_005211_00030,NC_005211_00200,NC_005211_00207,NC_005211_00012	MOBH	NC_017500	conjugative	CP031724	0.0025468	Enterobacter hormaechei	AA739	AJ058	order	Enterobacterales	order	Enterobacterales	order	Enterobacterales	20851899
GCF_900322715.1_C309_genomic_NZ_LT991956.1	1	-	0.526221917	defa7f369f8790ac07056f7c2ca645e8	IncFIB,IncFII	CP039454_00078,CP019890_00139	MOBF	NC_014107_00160	MPF_F	NC_014107_00125,NC_014107_00126,NC_014107_00127,NC_009425_00108,NC_014107_00135,NC_014107_00139,NC_014107_00145,NC_014107_00146,NC_014107_00154,NC_014107_00155,NC_014107_00137,NC_014107_00159	-	-	conjugative	CP001919	0.0246043	Enterobacter cloacae subsp. cloacae ATCC 13047	AA424	AI484	order	Enterobacterales	order	Enterobacterales	order	Enterobacterales	11254626; 19482926; 15781495; 20851899; 16257053
GCF_900322715.1_C309_genomic_NZ_LT991955.1	1	-	0.458212894	c77b7b64dd10b8814bfa325c2795c5f2	IncHI2A,rep_cluster_1088	BX664015,000340__KU353730	MOBH	NC_012555_00231	MPF_F	NC_005211_00005,NC_009838_00006,NC_021845_00017,NC_005211_00030,NC_005211_00200,NC_005211_00207,NC_005211_00012	MOBH	NC_017500	conjugative	CP041734	0.00274254	Enterobacter hormaechei subsp. steigerwaltii	AA739	AJ058	order	Enterobacterales	order	Enterobacterales	order	Enterobacterales	20851899
GCF_900289125.1_CFBP2116_finsihed_replicons_genomic_NZ_LT985195.1	1	-	0.558693947	7f71d21facaf588d59163cdc29df5ff5	rep_cluster_283	001575__FR820586_00001	MOBP,MOBQ,MOBQ	NC_004632_00034,CP026565_00019,CP026566_00039	MPF_I	NC_004632_00055,NC_004632_00056,NC_004633_00060,NC_004632_00059,NC_004632_00060,NC_004632_00061,NC_004633_00070,NC_004633_00050	-	-	conjugative	LT985195	0	Pseudomonas syringae	AA236	AH957	genus	Pseudomonas	genus	Pseudomonas	-	-	-
GCF_900289125.1_CFBP2116_finsihed_replicons_genomic_NZ_LT985194.1	1	-	0.548069581	062ef202b4a6dacb67d8b928d2030b4c	-	-	MOBP,MOBP,MOBQ	NC_004632_00034,CP026563_00069,CP026565_00019	-	-	-	-	mobilizable	LT985194	0	Pseudomonas syringae	AA223	AH941	genus	Pseudomonas	genus	Pseudomonas	-	-	-
GCF_900289125.1_CFBP2116_finsihed_replicons_genomic_NZ_LT985193.1	1	-	0.551783706	94b79261ae2f81e3f070984c34bfdee7	rep_cluster_283	001578__CP000059_00001	MOBP	NC_005205_00082	MPF_T	NC_007275_00041,NC_007275_00033,NC_019328_00069,NC_007275_00028	MOBP	EU289287	conjugative	LT985193	0	Pseudomonas syringae	AD109	AM544	genus	Pseudomonas	genus	Pseudomonas	-	-	-
GCF_900243355.1_RW109_genomic_NZ_LT969521.1	1	-	0.57277788	016829ca320ad780e4d4b95fa673147c	-	-	-	-	MPF_I	NC_018746_00118,NC_018746_00102,NC_018746_00101,NC_018746_00098,NC_018746_00030	-	-	non-mobilizable	LT969521	0	Pseudomonas aeruginosa	AG036	AQ050	-	-	-	-	-	-	-
GCF_900243355.1_RW109_genomic_NZ_LT969519.1	1	-	0.580933428	b2373e4ac921a6fc21f0af0442c4522a	rep_cluster_1115	000375__CP015879_00037	-	-	-	-	-	-	non-mobilizable	CP040126	0.0298031	Pseudomonas aeruginosa	AF809	AP809	genus	Pseudomonas	genus	Pseudomonas	-	-	-
GCF_900239975.1_Chlamydia_sp._S15-834K_genomic_NZ_LS992155.1	1	-	0.330466993	aba9017eb16e0c898cc24d38b36131f7	rep_cluster_1631,rep_cluster_279	001031__CP003816_00006,001553__AE015926_00005	-	-	-	-	-	-	non-mobilizable	LS992155	0	Chlamydia sp. S15-834C	AA066	AH665	genus	Chlamydia	genus	Chlamydia	-	-	-
GCF_900239945.1_Chlamydia_sp._nov._H15-1957-10C_genomic_NZ_LT993739.1	1	-	0.311164211	8e6dcf394166842a3748b6e17b947889	-	-	-	-	-	-	-	-	non-mobilizable	LT993739	0	Chlamydia sp. H15-1957-10C	AG588	AQ636	-	-	-	-	-	-	-
GCF_900235895.1_PL963_genomic_NZ_LT963401.1	1	-	0.553376906	dbdb5b487da0caae5899c6d9aa683cec	rep_cluster_283	001575__FR820586_00001	MOBQ	CP026565_00019	-	-	-	-	mobilizable	LT963401	0	Pseudomonas cerasi	AA221	AH937	genus	Pseudomonas	genus	Pseudomonas	-	-	-
GCF_900235895.1_PL963_genomic_NZ_LT963400.1	1	-	0.550175599	2a024a967311e5dc85d7ea1c7ca3b284	rep_cluster_271	001547__LT222317_00027	MOBP,MOBP	CP026563_00069,NC_004632_00034	-	-	-	-	mobilizable	LT963400	0	Pseudomonas cerasi	AA228	AH947	genus	Pseudomonas	genus	Pseudomonas	-	-	-
GCF_900235895.1_PL963_genomic_NZ_LT963399.1	1	-	0.551955687	0c953e4af815da97ffa36ff9d09bd884	rep_cluster_283	001575__FR820586_00001	-	-	-	-	-	-	non-mobilizable	LT963399	0	Pseudomonas cerasi	AA220	AH936	genus	Pseudomonas	genus	Pseudomonas	-	-	-
GCF_900235895.1_PL963_genomic_NZ_LT963398.1	1	-	0.551111002	405c1443cbde7791c4daa1f4a3da47ce	rep_cluster_283	001575__FR820586_00001	MOBQ	CP026565_00019	MPF_I	NC_004633_00077,NC_004633_00070,NC_004632_00061,NC_004632_00060,NC_004632_00059,NC_004633_00060,NC_004632_00056,NC_004632_00055	-	-	conjugative	LT963398	0	Pseudomonas cerasi	AA233	AH953	genus	Pseudomonas	genus	Pseudomonas	-	-	-
GCF_900235895.1_PL963_genomic_NZ_LT963397.1	1	-	0.555773035	3e3cdd5d1e017b2b495048ea3ee9b27f	rep_cluster_283,rep_cluster_283	001567__AE016855_00001,001569__KY362366_00001	MOBP,MOBP,MOBQ	NC_007275_00050,CP007015_00034,CP026566_00039	MPF_T	NC_005918_00041,NC_007275_00033,NC_019328_00069,NC_007275_00028,NC_007275_00041	MOBP,MOBQ	KY751925,HE650697	conjugative	LT963397	0	Pseudomonas cerasi	AD108	AM543	genus	Pseudomonas	genus	Pseudomonas	-	-	-
GCF_900235895.1_PL963_genomic_NZ_LT963396.1	1	-	0.548237288	f0985433a597ced5f4db200a7d029956	rep_cluster_1269	000582__NC_021250_00072	MOBP,MOBP	CP026563_00069,LT963396_00056	MPF_I	NC_021250_00075,NC_021250_00079,NC_021250_00083,NC_021250_00013,NC_021250_00033,NC_021250_00039	-	-	conjugative	LT963396	0	Pseudomonas cerasi	AE933	AO817	genus	Pseudomonas	genus	Pseudomonas	-	-	-
GCF_900235885.1_CFBP6109_genomic_NZ_LT963394.1	1	-	0.566046682	1ef407e8952e8691a4ea75bd2ab7c1b6	rep_cluster_283	001569__KY362366_00001	MOBP,MOBP	NC_019265_00015,NC_004632_00034	MPF_I	NC_004633_00077,NC_004633_00050,NC_004632_00055,NC_004632_00056,NC_004633_00060,NC_004632_00059,NC_004632_00060,NC_004632_00061,NC_004633_00070,NC_007275_00028	-	-	conjugative	LT963394	0	Pseudomonas syringae pv. cerasicola	AA235	AH955	class	Gammaproteobacteria	class	Gammaproteobacteria	-	-	-
GCF_900235885.1_CFBP6109_genomic_NZ_LT963393.1	1	-	0.56256371	5e868cf5ac3b5127e81ab284ba2fed73	rep_cluster_283	001575__FR820586_00001	MOBP,MOBP,MOBP	NC_019265_00015,CP007015_00034,NC_005205_00082	MPF_T	NC_007275_00041,NC_007275_00033,NC_007275_00028	MOBQ	AJ550509	conjugative	LT963393	0	Pseudomonas syringae pv. cerasicola	AD107	AM541	class	Gammaproteobacteria	class	Gammaproteobacteria	-	-	-
GCF_900235885.1_CFBP6109_genomic_NZ_LT963392.1	1	-	0.55475104	5920c6341b4757376ac96f4f20ef39d9	rep_cluster_283,rep_cluster_283	001567__AE016855_00001,001575__FR820586_00001	MOBP,MOBP,MOBQ	NC_019265_00015,NC_007507_00032,CP026566_00039	MPF_T	NC_019328_00070,NC_007275_00041	-	-	conjugative	LT963392	0	Pseudomonas syringae pv. cerasicola	AD106	AM540	class	Gammaproteobacteria	class	Gammaproteobacteria	-	-	-
GCF_900235835.1_CFBP3846_genomic_NZ_LT963407.1	1	-	0.545018531	408f3dc1ab198920ca8fd91c405ed344	-	-	MOBP	CP007015_00034	-	-	-	-	mobilizable	LT963407	0	Pseudomonas syringae pv. avii	AA224	AH943	genus	Pseudomonas	genus	Pseudomonas	-	-	-
GCF_900235835.1_CFBP3846_genomic_NZ_LT963406.1	1	-	0.559373871	cf8fcefb8fd054204d6434ce41898dd4	rep_cluster_283	001575__FR820586_00001	MOBP,MOBP,MOBQ	NC_005205_00082,NC_007275_00050,CP034080_00006	MPF_T	NC_005918_00041	MOBP	AJ550510	conjugative	LT963406	0	Pseudomonas syringae pv. avii	AA226	AH945	genus	Pseudomonas	genus	Pseudomonas	-	-	-
GCF_900235835.1_CFBP3846_genomic_NZ_LT963405.1	1	-	0.55792907	5dea0706de31f65fc502725d508e5ed6	rep_cluster_283	001569__KY362366_00001	MOBQ	CP026565_00019	MPF_T	NC_007275_00033,NC_019328_00069,NC_007275_00028	-	-	conjugative	LT963405	0	Pseudomonas syringae pv. avii	AA222	AH938	genus	Pseudomonas	genus	Pseudomonas	-	-	-
GCF_900235835.1_CFBP3846_genomic_NZ_LT963404.1	1	-	0.557453317	3a3dabd14991604fd5c79ef0166bb412	rep_cluster_283	001567__AE016855_00001	MOBP,MOBP	NC_004632_00034,CP026563_00069	MPF_I	NC_004633_00050,NC_004632_00055,NC_004632_00056,NC_004633_00060,NC_004632_00059,NC_004632_00060,NC_004632_00061,NC_004633_00070,NC_004633_00077	-	-	conjugative	LT963404	0	Pseudomonas syringae pv. avii	AA236	AH960	genus	Pseudomonas	genus	Pseudomonas	-	-	-
GCF_900235835.1_CFBP3846_genomic_NZ_LT963403.1	1	-	0.560363843	2cb12ab67d48a3aa8dd19a6921b91f93	rep_cluster_283	001575__FR820586_00001	MOBP,MOBP	CP026563_00069,NC_004632_00034	MPF_I	NC_004633_00077,NC_004633_00070	-	-	conjugative	LT963403	0	Pseudomonas syringae pv. avii	AA232	AH952	genus	Pseudomonas	genus	Pseudomonas	-	-	-
GCF_900235815.1_CFBP3840_genomic_NZ_LT963413.1	1	-	0.551960484	8e4f24dba2d3e32bdef2d9a475ef98fb	-	-	MOBP,MOBP,MOBQ	NC_004632_00034,CP026563_00069,CP026565_00019	-	-	-	-	mobilizable	LT963413	0	Pseudomonas syringae	AA223	AH942	genus	Pseudomonas	genus	Pseudomonas	-	-	-
GCF_900235815.1_CFBP3840_genomic_NZ_LT963412.1	1	-	0.582606783	f693aca1dcb5ef4111632b66ce746da0	rep_cluster_283	001575__FR820586_00001	-	-	MPF_I	NC_004633_00077,NC_004633_00070,NC_004632_00061,NC_004632_00060,NC_004632_00059	-	-	non-mobilizable	LT963412	0	Pseudomonas syringae	AA240	AH968	genus	Pseudomonas	genus	Pseudomonas	-	-	-
GCF_900235815.1_CFBP3840_genomic_NZ_LT963411.1	1	-	0.550395738	80934c062a3ee1e7f56442ab58eb1037	rep_cluster_283,rep_cluster_283	001571__KY362367_00001,001573__FR820585_00001	MOBP,MOBP	NC_019265_00015,NC_004632_00034	MPF_I	NC_004633_00050,NC_004632_00055,NC_004632_00056,NC_004633_00060,NC_004632_00059,NC_004632_00060,NC_004632_00061,NC_004633_00070,NC_004633_00077	-	-	conjugative	LT963411	0	Pseudomonas syringae	AA236	AH957	class	Gammaproteobacteria	class	Gammaproteobacteria	-	-	-
GCF_900235815.1_CFBP3840_genomic_NZ_LT963410.1	1	-	0.546952164	be8a381de461d8d2fbf664a6b0960abe	rep_cluster_283	001575__FR820586_00001	MOBP,MOBP	NC_005205_00082,NC_007275_00050	MPF_T	NC_007275_00041,NZ_CM001987_00044,NC_019266_00028,NC_007275_00033,NC_007275_00031,NC_019328_00069,NC_007275_00028,NZ_CM001987_00038	MOBP,MOBQ	CP016697,AJ550509	conjugative	LT963410	0	Pseudomonas syringae	AD109	AM545	genus	Pseudomonas	genus	Pseudomonas	-	-	-
GCF_900234405.1_MFPB19A15_assembly_v1_genomic_NZ_LT960787.1	1	-	0.394944425	90977b7aa40ca9acd0863d25fa61b933	rep_cluster_1229	000525__CP006247_00002	-	-	-	-	-	-	non-mobilizable	LT960787	0	Lactobacillus sakei	AB163	AJ785	family	Lactobacillaceae	family	Lactobacillaceae	-	-	-
GCF_900234405.1_MFPB19A15_assembly_v1_genomic_NZ_LT960786.1	1	-	0.444648216	60d8c2754accc27c2bc357f595487b12	rep_cluster_1948,rep_cluster_2119	001392__CP005947_00006,CP005948	MOBP	NC_021227_00007	-	-	-	-	mobilizable	LT960786	0	Lactobacillus sakei	AB121	AJ701	family	Lactobacillaceae	family	Lactobacillaceae	-	-	-
GCF_900234405.1_MFPB19A15_assembly_v1_genomic_NZ_LT960785.1	1	-	0.38806725	30638db15f761638f6d847468647a188	rep_cluster_707	002174__CP006038_00005	MOBP,MOBQ	NC_015979_00031,NC_015603_00001	-	-	-	-	mobilizable	LT960785	0	Lactobacillus sakei	AA916	AJ367	family	Lactobacillaceae	family	Lactobacillaceae	-	-	-
GCF_900234395.1_JOUY54_assembly_v1_genomic_NZ_LT960792.1	1	-	0.435062476	ca47cd2568f9754df9a7f23b5679ed08	rep_cluster_1948,rep_cluster_2119	001392__CP005947_00006,CP005948	MOBP	NC_021227_00007	-	-	-	-	mobilizable	LT960792	0	Lactobacillus sakei	AB121	AJ702	family	Lactobacillaceae	family	Lactobacillaceae	-	-	-
GCF_900234395.1_JOUY54_assembly_v1_genomic_NZ_LT960791.1	1	-	0.411648687	48623b5339f28a82fb124dae70b0608c	rep_cluster_707	002174__CP006038_00005	MOBQ	NC_011352_00007	-	-	-	-	mobilizable	LT960791	0	Lactobacillus sakei	AA916	AJ368	family	Lactobacillaceae	family	Lactobacillaceae	-	-	-
GCF_900234375.1_MFPB16A15_assembly_v1_genomic_NZ_LT960789.1	1	-	0.406952053	913cac281921facf273815e0fb38c61d	rep_cluster_1328	000645__CP005943_00041	MOBQ	NC_015603_00001	-	-	-	-	mobilizable	LT960789	0	Lactobacillus sakei	AA916	AJ368	order	Lactobacillales	order	Lactobacillales	-	-	-
GCF_900234355.1_JOUY64_assembly_v1_genomic_NZ_LT960783.1	1	-	0.401703801	7e4e7fa8a7030736af7ed43da32acf39	-	-	-	-	-	-	-	-	non-mobilizable	LT960783	0	Lactobacillus sakei	AH123	AR179	-	-	-	-	-	-	-
GCF_900234355.1_JOUY64_assembly_v1_genomic_NZ_LT960782.1	1	-	0.392085788	59f3d36383dee5ac56e2152f7447aa8d	rep_cluster_1328	000645__CP005943_00041	MOBQ	NC_011352_00007	-	-	-	-	mobilizable	LT960782	0	Lactobacillus sakei	AA917	AJ372	order	Lactobacillales	order	Lactobacillales	-	-	-
GCF_900234345.1_FLEC01_assembly_v1_genomic_NZ_LT960780.1	1	-	0.393205638	80bdb5ce91c8771c773bf2282f468a0d	rep_cluster_1229	000525__CP006247_00002	-	-	-	-	-	-	non-mobilizable	LT960780	0	Lactobacillus sakei	AB163	AJ785	family	Lactobacillaceae	family	Lactobacillaceae	-	-	-
GCF_900234345.1_FLEC01_assembly_v1_genomic_NZ_LT960779.1	1	-	0.433467583	f162791739f092217a5d53413c615a72	rep_cluster_1948,rep_cluster_2119	001392__CP005947_00006,CP005948	MOBP	NC_021227_00007	-	-	-	-	mobilizable	LT960779	0	Lactobacillus sakei	AB121	AJ701	family	Lactobacillaceae	family	Lactobacillaceae	-	-	-
GCF_900234345.1_FLEC01_assembly_v1_genomic_NZ_LT960778.1	1	-	0.372732721	cdd4e802fdf3ac813a1826b7dacfcdd4	rep_cluster_1328	000645__CP005943_00041	MOBQ	NC_015603_00001	-	-	-	-	mobilizable	LT960778	0	Lactobacillus sakei	AA916	AJ366	order	Lactobacillales	order	Lactobacillales	-	-	-
GCF_900233005.1_Vibrio_tapetis_CECT4600_genomic_NZ_LT960613.1	1	-	0.454622809	e33aeb6251cf7476e0d253cec50c71a1	rep_cluster_1528	000883__NC_010614_00085	MOBF	NC_010614_00034	MPF_F	NC_010614_00009,NC_010614_00012,NC_010614_00013,NC_010614_00016,NC_010614_00019,NC_010614_00020,NC_010614_00023,NC_010614_00024,NC_010614_00015,NC_010614_00029	-	-	conjugative	LT960613	0	Vibrio tapetis subsp. tapetis	AE297	AO049	genus	Vibrio	genus	Vibrio	-	-	-
GCF_900231165.1_HDIA1_genomic_NZ_LT960615.1	1	-	0.592077298	0ddad586443eb75f2bab128d5677dd41	-	-	MOBQ	LT960615_00017	MPF_T	NC_011990_00129	-	-	conjugative	LT960615	0	Hartmannibacter diazotrophicus	AG497	AQ540	genus	Hartmannibacter	genus	Hartmannibacter	-	-	-
GCF_900217235.1_DPRO_PRJEB22548_v1_genomic_NZ_LT907977.1	1	-	0.458569807	688ac689cbdbf45ebd0b7fbfa5d7be63	-	-	MOBQ	LT907977_00006	-	-	-	-	mobilizable	LT907977	0	Pseudodesulfovibrio profundus	AF866	AP870	genus	Pseudodesulfovibrio	genus	Pseudodesulfovibrio	-	-	-
GCF_900217235.1_DPRO_PRJEB22548_v1_genomic_NZ_LT907976.1	1	-	0.503385003	1de2d68d96b64973b33a8801cb421a92	-	-	-	-	-	-	-	-	non-mobilizable	LT907976	0	Pseudodesulfovibrio profundus	AF538	AP500	-	-	-	-	-	-	-
GCF_900196535.2_ASM90019653v2_genomic_NZ_CP043545.1	1	-	0.466760807	73bca44abeed036beefd5ae4b4f73841	IncHI2A,rep_cluster_1088	BX664015,000340__KU353730	MOBH	NC_012555_00231	MPF_F	NC_005211_00005,NC_009838_00006,NC_021845_00017,NC_005211_00030,NC_005211_00200,NC_005211_00207,NC_005211_00012,NC_008612_00190	MOBH	NC_015864	conjugative	MK461931	0.000508006	Escherichia coli	AA738	AJ049	order	Enterobacterales	order	Enterobacterales	order	Enterobacterales	20851899
GCF_900196535.2_ASM90019653v2_genomic_NZ_CP043544.1	1	-	0.48947051	6ebc2ad5e792d1bcd27384457e672a47	IncFIB,rep_cluster_2244	000095__NZ_CP014273_00094,CP033091_00053	MOBF	NC_017627_00068	MPF_F	NC_009837_00049,NC_019112_00045,08-5333_00200	MOBF	NC_009716	conjugative	CP024480	0.00340187	Escherichia coli	AA295	AI137	order	Enterobacterales	order	Enterobacterales	order	Enterobacterales	11254626; 30761100; 19482926; 15781495; 20851899; 16257053
GCF_900196535.2_ASM90019653v2_genomic_NZ_CP043543.1	1	-	0.474749561	ef8a0f3fd1d832f7421c08033c66325b	rep_cluster_2350,rep_cluster_2350,rep_cluster_2358,rep_cluster_2370	CP035723_00002,CP041342_00001,CP000974_00005,CP033698_00001	MOBF,MOBP	CP019897,NC_023328_00003	-	-	MOBP,MOB_unknown	NZ_CP012632,CP017722	mobilizable	NC_018996	0.0296126	Escherichia coli	AC511	AL729	multi-phylla	Actinomycetota,Bacillota,Bacteroidota,Pseudomonadota	multi-phylla	Actinomycetota,Bacillota,Bacteroidota,Pseudomonadota	phylum	Pseudomonadota	6263753; 17122402; 24096417; 26802429
GCF_900185485.1_BL60006_genomic_NZ_LT882487.1	1	-	0.510095071	1a379abb4e7ab8a637ca110e09dc6987	IncY	000230__CP009168_00001	MOBC	NC_014725_00039	MPF_T	NC_011092_00100,NC_011092_00102,NC_011092_00103	-	-	conjugative	CP040574	0.000981871	Salmonella enterica subsp. enterica serovar Typhi	AC315	AL455	order	Enterobacterales	order	Enterobacterales	genus	Escherichia	28031198
GCF_900184875.1_Unitig_genomic_NZ_LT883141.1	1	-	0.519396952	5177ff7c8708c9cee8a45d135b45b9bf	IncFIA,IncFIB	AF250878,000107__CP014778_00094	MOBP	NC_021819_00066	-	-	-	-	mobilizable	CP026404	0.0600659	Escherichia coli	AA057	AH654	order	Enterobacterales	order	Enterobacterales	order	Enterobacterales	10773089; 11254626; 25389419; 19482926; 19897651; 15781495; 24247128; 20851899; 22511964; 16257053
GCF_900184875.1_Unitig_genomic_NZ_LT883140.1	1	-	0.549499407	824bc1afa059f8d7d698484b7539e0de	-	-	-	-	-	-	-	-	non-mobilizable	CP016765	0.0315792	Citrobacter freundii	AD530	AN119	-	-	-	-	-	-	-
GCF_900184875.1_Unitig_genomic_NZ_LT883139.1	1	-	0.499267183	2ef2a72dd0b1855f66e72bcb4aed53ff	IncY	000230__CP009168_00001	MOBH	CP030285_00102	-	-	-	-	mobilizable	CP010179	0.0466675	Escherichia coli	AC902	AM263	family	Enterobacteriaceae	family	Enterobacteriaceae	genus	Escherichia	28031198
GCF_900184385.1_STMU2UK_genomic_NZ_LT855377.1	1	-	0.531077539	b144f3bbaedd564160e1d519d8c7ce10	IncFIB,IncFII	000101__NZ_CP012345_00042,000114__CP015527	MOBF	NC_007208_00043	MPF_F	NC_022651_00077,NC_019002_00072,NC_019094_00090,NC_019112_00063,NC_017054_00095,NC_017054_00096,NC_017054_00098,NC_017054_00100,NC_019112_00045,NC_003277_00107,NC_013437_00116,NZ_CM001063_00039	-	-	conjugative	CP039718	7.16E-05	Salmonella enterica subsp. enterica	AB460	AK247	order	Enterobacterales	order	Enterobacterales	order	Enterobacterales	11254626; 19482926; 15781495; 20851899; 16257053
GCF_900183995.1_PD5205.1_genomic_NZ_LT853887.1	1	-	0.62856457	d36633d1f26d0aa700f4edbef7aa08e5	IncP	000169__CP016835_00012	-	-	-	-	-	-	non-mobilizable	LT853887	0	Xanthomonas fragariae	AB249	AJ954	multi-phylla	Actinomycetota,Pseudomonadota	multi-phylla	Actinomycetota,Pseudomonadota	phylum	Pseudomonadota	27895009; 25389419; 23980652; 54383; 28842132; 30619542; 20851899
GCF_900183995.1_PD5205.1_genomic_NZ_LT853886.1	1	-	0.578883455	32ff8e56243157f4e3c090a95dfac8f9	rep_cluster_1417	000757__CP016831_00022	MOBP,MOBP	NC_007507_00032,CP016831_00030	MPF_T	NC_017555_00017,NC_017555_00020,NC_017555_00021,NC_017555_00023,NC_017555_00026,NC_017555_00027	-	-	conjugative	LT853886	0	Xanthomonas fragariae	AE956	AO842	class	Gammaproteobacteria	class	Gammaproteobacteria	-	-	-
GCF_900183985.1_NBC2815.1_genomic_NZ_LT853881.1	1	-	0.629508197	96553a5bc70fa06cb4d7a43d3f31d0b0	IncP	000169__CP016835_00012	-	-	MPF_T	NC_022242_00031	-	-	non-mobilizable	LT853881	0	Xanthomonas fragariae	AB249	AJ954	multi-phylla	Actinomycetota,Pseudomonadota	multi-phylla	Actinomycetota,Pseudomonadota	phylum	Pseudomonadota	27895009; 25389419; 23980652; 54383; 28842132; 30619542; 20851899
GCF_900183975.1_PD885.1_genomic_NZ_LT853884.1	1	-	0.598944883	1b16bee5ffabcf0a5345633229d778ec	IncP	000169__CP016835_00012	MOBP	FR875157_00038	MPF_T	NC_022540_00017	-	-	conjugative	LT853884	0	Xanthomonas fragariae	AB249	AJ955	multi-phylla	Actinomycetota,Pseudomonadota	multi-phylla	Actinomycetota,Pseudomonadota	phylum	Pseudomonadota	27895009; 25389419; 23980652; 54383; 28842132; 30619542; 20851899
GCF_900183975.1_PD885.1_genomic_NZ_LT853883.1	1	-	0.577703281	a804e43eda49ca5822ddb5edca385412	rep_cluster_1417	000757__CP016831_00022	MOBP	CP016831_00030	MPF_T	NC_017555_00017,NC_017555_00020,NC_017555_00021,NC_017555_00023,NC_017555_00026,NC_017555_00027	-	-	conjugative	LT853883	0	Xanthomonas fragariae	AE956	AO842	genus	Xanthomonas	genus	Xanthomonas	-	-	-
GCF_900175995.1_ASM90017599v1_genomic_NZ_LT900343.1	1	-	0.599553405	8b6c94b9067b1f8b1c5f5b35e1ad5798	rep_cluster_1929	001368__NC_022074_00001	-	-	-	-	-	-	non-mobilizable	CP000008	0	Gluconobacter oxydans 621H	AA704	AI998	family	Acetobacteraceae	family	Acetobacteraceae	-	-	-
GCF_900175995.1_ASM90017599v1_genomic_NZ_LT900342.1	1	-	0.543749527	0f86039ab37a9e33bc7a160a7dfdd913	-	-	-	-	-	-	-	-	non-mobilizable	NC_006675	0	Gluconobacter oxydans 621H	AB522	AK332	-	-	-	-	-	-	-
GCF_900175995.1_ASM90017599v1_genomic_NZ_LT900341.1	1	-	0.559703032	efd438a6c1b62b79126cfcab9f7b3b48	rep_cluster_759	002236__JQ418524_00004	MOBQ	NC_016028_00030	-	-	-	-	mobilizable	CP000006	0	Gluconobacter oxydans 621H	AC876	AM233	family	Acetobacteraceae	family	Acetobacteraceae	-	-	-
GCF_900175995.1_ASM90017599v1_genomic_NZ_LT900340.1	1	-	0.561050888	4bc9afc263ed2d62c1cad25ad966d3f3	rep_cluster_1310	000628__CP000005_00030	-	-	-	-	-	-	non-mobilizable	CP000005	0	Gluconobacter oxydans 621H	AB523	AK333	genus	Gluconobacter	genus	Gluconobacter	-	-	-
GCF_900175995.1_ASM90017599v1_genomic_NZ_LT900339.1	1	-	0.583220477	da4d9476846e17101a2c0947240380be	rep_cluster_500	001872__NC_006672_00052	MOBF	NC_006672_00156	MPF_I	NC_006672_00123,NC_006672_00127,NC_006672_00128,NC_006672_00148,NC_006672_00155,NC_006672_00136	-	-	conjugative	CP000004	4.77E-05	Gluconobacter oxydans 621H	AF195	AP116	genus	Gluconobacter	genus	Gluconobacter	-	-	-
GCF_900174635.1_WI2_genomic_NZ_LT838204.1	1	-	0.496236476	e708e198436f3f3e442b762c624f005b	IncI-gamma/K1	KT186369	MOBP	NC_019097	MPF_I	NC_019097_00085,NZ_CM001473_00069,NC_022267_00069,NC_019097_00075,NC_015965_00072,NC_023290_00086,NC_019111_00038,NC_022267_00057,NC_019097_00056	MOBP	JN253636	conjugative	LT838204	0	Escherichia coli	AA474	AI602	order	Enterobacterales	family	Enterobacteriaceae	order	Enterobacterales	23333216; 30761100; 25987637; 21470454; 29899511; 20851899
GCF_900174635.1_WI2_genomic_NZ_LT838203.1	1	-	0.518227706	f2e6dd2fa3462bc6e99d18fdfb1f30d7	IncFIA,IncFIC	000136__AP014877_00014,CR942285	MOBF	NC_017627_00068	MPF_F	NC_022651_00077,NC_010409_00124,NC_019094_00090,NC_017639_00094,NC_007675_00027,NC_017639_00100,NC_018966_00040,NC_010488_00021,NC_009837_00049,NC_013437_00116,08-5333_00200	MOBF	CP010020	conjugative	LT838203	0	Escherichia coli	AA316	AI192	order	Enterobacterales	order	Enterobacterales	order	Enterobacterales	10773089; 25389419; 19897651; 28842132; 24247128; 20851899; 22511964
GCF_900174635.1_WI2_genomic_NZ_LT838202.1	1	-	0.513113577	a072d1561ff181d639a34749d9c58f8e	IncL/M	JN626286	MOBP	NC_004464_00056	MPF_I	NC_005246_00057,NC_019063_00094,NC_019344_00078,NC_004464_00066,NC_004464_00068,NC_019154_00069,NC_005246_00069,NC_004464_00073,NC_004464_00105	-	-	conjugative	LT838202	0	Escherichia coli	AA002	AH539	phylum	Pseudomonadota	order	Enterobacterales	phylum	Pseudomonadota	25933288; 22083465; 17698626; 20851899
GCF_900174635.1_WI2_genomic_NZ_LT838201.1	1	-	0.418478261	9f60a90e790311bc77b3ed0f38799c4e	IncX4	000224__NC_022105_00002	MOBP	NC_013718_00057	MPF_T	NC_021079_00038,NC_013718_00045,NC_013718_00044,NC_013718_00041	-	-	conjugative	LT838201	0	Escherichia coli	AA619	AI859	family	Enterobacteriaceae	family	Enterobacteriaceae	family	Enterobacteriaceae	26842776; 21911569; 28336940
GCF_900174625.1_WI1-reUpload_genomic_NZ_LT838199.1	1	-	0.496236476	e708e198436f3f3e442b762c624f005b	IncI-gamma/K1	KT186369	MOBP	NC_019097	MPF_I	NC_019097_00085,NZ_CM001473_00069,NC_022267_00069,NC_019097_00075,NC_015965_00072,NC_023290_00086,NC_019111_00038,NC_022267_00057,NC_019097_00056	MOBP	JN253636	conjugative	LT838204	0	Escherichia coli	AA474	AI602	order	Enterobacterales	family	Enterobacteriaceae	order	Enterobacterales	23333216; 30761100; 25987637; 21470454; 29899511; 20851899
GCF_900174625.1_WI1-reUpload_genomic_NZ_LT838198.1	1	-	0.518227706	f2e6dd2fa3462bc6e99d18fdfb1f30d7	IncFIA,IncFIC	000136__AP014877_00014,CR942285	MOBF	NC_017627_00068	MPF_F	NC_022651_00077,NC_010409_00124,NC_019094_00090,NC_017639_00094,NC_007675_00027,NC_017639_00100,NC_018966_00040,NC_010488_00021,NC_009837_00049,NC_013437_00116,08-5333_00200	MOBF	CP010020	conjugative	LT838203	0	Escherichia coli	AA316	AI192	order	Enterobacterales	order	Enterobacterales	order	Enterobacterales	10773089; 25389419; 19897651; 28842132; 24247128; 20851899; 22511964
GCF_900174625.1_WI1-reUpload_genomic_NZ_LT838197.1	1	-	0.528907884	fdaf3a22937d5a46f0aa5aee34b45f23	IncN	000155__CP018649	MOBF	NC_015599_00019	MPF_T	NC_022375_00024,NC_008612_00190,NC_007682_00044,NC_014368_00014,NC_011617_00041,NC_009131_00030	MOBF	NZ_CP015914	conjugative	LT838197	0	Escherichia coli	AA552	AI746	class	Gammaproteobacteria	class	Gammaproteobacteria	order	Enterobacterales	23114770; 20851899; 28842132
GCF_900169085.1_SWA-2_genomic_NZ_LT821324.1	1	-	0.368561516	f80ff7984e62d6f07cc4ca2edda9f61e	rep_cluster_308	001617__AE002162_00003	-	-	-	-	-	-	non-mobilizable	NC_012627	0.12827	Chlamydia trachomatis	AA742	AJ062	genus	Chlamydia	genus	Chlamydia	-	-	-
GCF_900166955.1_E._coli_KV7_genomic_NZ_LT795508.1	1	-	0.515222424	235cb8a876f3a04bf8615f3e82e8d438	IncN	000155__CP018649	MOBF	NC_015599_00019	MPF_T	NC_009131_00030,NC_011617_00041,NC_014368_00014,NC_007682_00044,NC_008612_00190,NC_022375_00024	MOBF	NZ_CP013027	conjugative	NC_019098	0.000119496	Escherichia coli	AA551	AI743	class	Gammaproteobacteria	class	Gammaproteobacteria	order	Enterobacterales	23114770; 20851899; 28842132
GCF_900166955.1_E._coli_KV7_genomic_NZ_LT795507.1	1	-	0.409306307	6446b168ee3eeeb4b44142f413c8d9cd	-	-	MOBP	NC_013718_00057	MPF_T	NC_013718_00041,NC_013718_00044,NC_013718_00045,NC_019128_00037	-	-	conjugative	LR025103	0.00167981	Escherichia coli	AA619	AI860	family	Enterobacteriaceae	family	Enterobacteriaceae	-	-	-
GCF_900166955.1_E._coli_KV7_genomic_NZ_LT795506.1	1	-	0.422270542	9122760982e491240df0ac7b66eae065	IncI2	JN983044	MOBP	NC_022520_00030	MPF_T	NC_020270_00063,NC_019039_00065,NC_020270_00058,NC_019039_00051,NC_019039_00052	-	-	conjugative	CP042249	0.0125875	Escherichia coli	AA372	AI345	family	Enterobacteriaceae	family	Enterobacteriaceae	family	Enterobacteriaceae	26842776; 30761100; 25861872
GCF_900166955.1_E._coli_KV7_genomic_NZ_LT795505.1	1	-	0.523090685	7e2f994e97cf21bcf650fa251cd38b9a	IncFIA,IncFIC	MK878891_00042,CP014493_00001	MOBF	NC_017627_00068	MPF_F	NC_008460_00107,NC_019094_00068,NC_018966_00040,NC_017639_00100,NC_007675_00027,NC_017639_00094,NC_019094_00090,NC_010409_00124,NC_022651_00077,NC_013437_00116,08-5333_00200	MOBP	AP014804	conjugative	CP011135	0.00216198	Escherichia coli VR50	AA336	AI269	order	Enterobacterales	order	Enterobacterales	order	Enterobacterales	10773089; 25389419; 19897651; 28842132; 24247128; 20851899; 22511964
GCF_900166955.1_E._coli_KV7_genomic_NZ_LT795504.1	1	-	0.511049301	deae9ac874e655a5aec0c8066ebd0467	IncI-gamma/K1	CP010831	MOBP	NC_019097	MPF_I	NC_019097_00056,NC_022267_00057,NC_019111_00038,NC_023290_00086,NC_015965_00072,NC_019097_00075,NC_022267_00069,NZ_CM001473_00069,NC_019097_00085	MOBP	HM021326	conjugative	CP039604	0.013112	Salmonella enterica subsp. enterica	AA474	AI609	order	Enterobacterales	family	Enterobacteriaceae	order	Enterobacterales	23333216; 30761100; 25987637; 21470454; 29899511; 20851899
GCF_900166955.1_E._coli_KV7_genomic_NZ_LT795503.1	1	-	0.463290288	4272849dabca90d07035330d9427a6a7	IncHI1A	AF250878	MOBH	NC_013365_00169	MPF_F	NC_002305_00127,NC_002305_00120,NC_019360_00255,NC_019360_00256,NC_019360_00278,NC_005211_00030,NC_009981_00239	-	-	conjugative	CP022495	0.00363721	Salmonella enterica subsp. enterica serovar Derby	AA998	AJ514	order	Enterobacterales	order	Enterobacterales	order	Enterobacterales	20851899
GCF_900166885.1_39674_D01_genomic_NZ_LT795116.1	1	-	0.499882048	a13ea9c87950a4f7495040404c7b3997	rep_cluster_1778	001202__CP011432_00001	MOBQ	NC_011411_00002	-	-	MOBQ,MOBQ,MOBQ	NC_009791,NC_013327,NC_010672	mobilizable	KT693145	0.00405685	Escherichia coli	AA579	AI797	family	Enterobacteriaceae	family	Enterobacteriaceae	-	-	-
GCF_900166885.1_39674_D01_genomic_NZ_LT795115.1	1	-	0.464421938	a66692b321f73e5a8edd984c483a0c6e	IncHI2A,rep_cluster_1088	BX664015,000340__KU353730	MOBH	NC_012555_00231	MPF_F	NC_005211_00207,NC_005211_00200,NC_005211_00030,NC_021845_00017,NC_009838_00006,NC_005211_00005,NC_005211_00012	MOBH	NC_015864	conjugative	KY019259	0.000119496	Escherichia coli	AA738	AJ047	order	Enterobacterales	order	Enterobacterales	order	Enterobacterales	20851899
GCF_900155335.1_NZ15MR0322_genomic_NZ_LT699705.1	1	-	0.299124549	a98f19cb8e1403949ba201bcfb8240a6	rep_cluster_2246	AP008935	-	-	-	-	-	-	non-mobilizable	CP035006	0.0740698	Staphylococcus aureus	AA845	AJ239	genus	Staphylococcus	genus	Staphylococcus	-	-	-
GCF_900143135.1_ErCipseudotaxifoliae_v1.0_genomic_NZ_LT670852.1	1	-	0.324322509	6c312e9a02d06986f3fbf3b2ea34de42	-	-	-	-	-	-	-	-	non-mobilizable	CP031654	1	Escherichia coli	AA379	AI397	-	-	-	-	-	-	-
GCF_900129335.1_PP_HGAG_QV30_2SC_T4_genomic_NZ_LT671860.1	1	-	0.272260087	2e07fa5e3b483d2a6923df0be22d32d6	rep_cluster_1017,rep_cluster_1017,rep_cluster_1215	000261__GQ900456,000262__NC_007169_00002,HF937104	-	-	-	-	MOBV,MOBV	JN106164,AJ639924	mobilizable	GQ900447	0.000143503	Staphylococcus aureus	AA848	AJ244	class	Bacilli	class	Bacilli	-	-	-
GCF_900128735.1_BCiconfinis_v1.0_genomic_NZ_LT667504.1	1	-	0.269052837	682ac130faa7f848d4072f2e152df64e	-	-	-	-	-	-	-	-	non-mobilizable	CP034871	0.243761	Buchnera aphidicola (Lipaphis pseudobrassicae)	AA864	AJ288	-	-	-	-	-	-	-
GCF_900128725.1_BCifornacula_v1.0_genomic_NZ_LT667502.1	1	-	0.46177686	448367c4097168d1d5735c85fbbe57c4	-	-	-	-	-	-	-	-	non-mobilizable	CP034899	0.295981	Buchnera aphidicola (Aphis craccivora)	AD919	AN611	-	-	-	-	-	-	-
GCF_900128725.1_BCifornacula_v1.0_genomic_NZ_LT667501.1	1	-	0.312765263	dd26e4c1227cd1bfbf1eda97a02a63cf	-	-	-	-	-	-	-	-	non-mobilizable	LR025086	0.203604	Buchnera aphidicola (Cinara strobi)	AD368	AM912	-	-	-	-	-	-	-
GCF_900128595.1_BCipseudotaxifoliae_v1.0_genomic_NZ_LT635895.1	1	-	0.361151079	5f66f922d57c7de74b221d924436b655	-	-	-	-	-	-	-	-	non-mobilizable	CP034881	0.263022	Buchnera aphidicola (Brachycaudus cardui)	AE908	AO781	-	-	-	-	-	-	-
GCF_900128595.1_BCipseudotaxifoliae_v1.0_genomic_NZ_LT635894.1	1	-	0.282188125	2f222328f57a748d6adbe2dad9044aa2	-	-	-	-	-	-	-	-	non-mobilizable	AY438025	0.219531	Buchnera aphidicola BCc	AD367	AM911	-	-	-	-	-	-	-
GCF_900116695.1_ASM90011669v1_genomic_NZ_LT703510.1	1	-	0.648395431	318ee420ced4885a6635cc0b8025f771	-	-	MOBF	NC_021278_00163	-	-	-	-	mobilizable	CP019222	0.000239895	Mycobacterium chimaera	AE245	AN984	genus	Mycobacteroides	genus	Mycobacteroides	-	-	-
GCF_900116695.1_ASM90011669v1_genomic_NZ_LT703509.1	1	-	0.649986211	5b8cfdeab534c7ec503f1ab402798c9c	rep_cluster_578	001979__CP015274	MOBF	CP015274_00012	-	-	-	-	mobilizable	CP019223	0	Mycobacterium chimaera	AE077	AN785	family	Mycobacteriaceae	family	Mycobacteriaceae	-	-	-
GCF_900116695.1_ASM90011669v1_genomic_NZ_LT703508.1	1	-	0.651138569	0f8472fe6f170ed463e1629634a3bc5f	rep_cluster_628	002079__CP015276	-	-	-	-	-	-	non-mobilizable	CP015276	2.38E-05	Mycobacterium chimaera	AB417	AK189	genus	Mycobacterium	genus	Mycobacterium	-	-	-
GCF_900116695.1_ASM90011669v1_genomic_NZ_LT703507.1	1	-	0.659840026	83b704746e9886796f8a6f5309f3e339	rep_cluster_519	001893__CP006836	MOBF	NC_020275_00121	-	-	-	-	mobilizable	CP019224	7.16E-05	Mycobacterium chimaera	AF344	AP285	genus	Mycobacterium	genus	Mycobacterium	-	-	-
GCF_900116695.1_ASM90011669v1_genomic_NZ_LT703506.1	1	-	0.64557645	4eea7d8e34a08879e9e59265dc1e3384	-	-	MOBP	NC_008704_00041	-	-	-	-	mobilizable	NC_014811	0.197292	Mycolicibacterium gilvum Spyr1	AF395	AP340	genus	Mycobacterium	genus	Mycobacterium	-	-	-
GCF_900095295.1_MCBB_genomic_NZ_LT607757.1	1	-	0.360525444	56810137bff9bfb190e938a49581cfda	-	-	-	-	-	-	-	-	non-mobilizable	CP031654	1	Escherichia coli	AA379	AI397	-	-	-	-	-	-	-
GCF_900094615.1_ASM90009461v1_genomic_NZ_LT604075.1	1	-	0.322668596	876852cb492d7ec5290b725adf117b41	rep_cluster_1685	001086__CP000234_00001	MOBP	NZ_AICL01000008_00086	-	-	-	-	mobilizable	CP007647	0.0338037	Lactobacillus salivarius	AF479	AP431	genus	Ligilactobacillus	genus	Ligilactobacillus	-	-	-
GCF_900094185.1_Ef_DMG1500501_genomic_NZ_LT603682.1	1	-	0.326098108	2ca724fa1edea763b59fcb8a0e1c4e46	-	-	-	-	-	-	-	-	non-mobilizable	NC_004670	0.147707	Enterococcus faecalis V583	AA366	AI337	-	-	-	-	-	-	-
GCF_900094185.1_Ef_DMG1500501_genomic_NZ_LT603681.1	1	-	0.358649289	9263918d906e7787f2e40bb6d2be5721	rep_cluster_185,rep_cluster_2351,rep_cluster_943	001274__DQ198088_00024,LC495616_00175,EU370688	MOBV	NC_017023_00004	-	-	MOBV	NC_010716	mobilizable	CP027500	0.00282712	Enterococcus faecium	AB760	AK676	class	Bacilli	class	Bacilli	-	-	-
GCF_900094185.1_Ef_DMG1500501_genomic_NZ_LT603680.1	1	-	0.356691861	1b7f22f950ec540e489a3f9a3a4be832	rep_cluster_889	CP003352	MOBP	NC_021995_00038	MPF_T	NC_020208_00096	-	-	conjugative	CP033208	0.00291212	Enterococcus faecium	AD909	AN594	genus	Enterococcus	genus	Enterococcus	-	-	-
GCF_900094185.1_Ef_DMG1500501_genomic_NZ_LT603679.1	1	-	0.353742703	366f1d65e8d9c1f2a42f1b8cb4b63689	rep_cluster_893	002374__CP004064_00076	-	-	-	-	-	-	non-mobilizable	CP019993	0.00221642	Enterococcus faecium	AC733	AM051	genus	Enterococcus	genus	Enterococcus	-	-	-
GCF_900093475.1_36734_D01_2_genomic_NZ_LT605060.1	1	-	0.374828809	3e1e73e99f37df3cc5afdeb923feb890	rep_cluster_1527	000882__CP012005_00092	MOBP	NZ_AEOY01000096_00007	MPF_I	NZ_AFDA02000009_00090,NZ_AFDA02000009_00099,NZ_AFDA02000009_00100,NZ_AFDA02000009_00109	-	-	conjugative	LT605060	0	Acinetobacter calcoaceticus	AC716	AM019	class	Gammaproteobacteria	class	Gammaproteobacteria	-	-	-
GCF_900092475.1_Ef_aus00233_genomic_NZ_LT598668.1	1	-	0.334821998	74bb0bec9fef8c9ee92c5de1a5249d71	rep_cluster_1093	000345__KY595963_00001	-	-	-	-	-	-	non-mobilizable	CP036159	0.00838426	Enterococcus faecium	AB615	AK466	genus	Enterococcus	genus	Enterococcus	-	-	-
GCF_900092475.1_Ef_aus00233_genomic_NZ_LT598667.1	1	-	0.35615942	e71dcc012f498d1f8df8359db78bca2f	rep_cluster_1763,rep_cluster_185,rep_cluster_2351	001182__KY595965_00001,001274__DQ198088_00024,LC495616_00175	-	-	-	-	MOBV	NC_028464	mobilizable	CP023426	0.0399018	Enterococcus faecium	AB918	AK897	genus	Enterococcus	genus	Enterococcus	-	-	-
GCF_900092475.1_Ef_aus00233_genomic_NZ_LT598666.1	1	-	0.352091001	ac9e4d1fca62e58ceca75a9980efc412	rep_cluster_889	CP003352	MOBP	NC_021995_00038	MPF_T	NC_020208_00096	-	-	conjugative	CP006622	0.00645455	Enterococcus faecium Aus0085	AD910	AN596	genus	Enterococcus	genus	Enterococcus	-	-	-
GCF_900092475.1_Ef_aus00233_genomic_NZ_LT598665.1	1	-	0.337810399	fee53fa517fdc863ef99a20d12ec3988	-	-	-	-	-	-	-	-	non-mobilizable	MG640601	0.0205456	Enterococcus faecium	AB369	AK115	-	-	-	-	-	-	-
GCF_900092475.1_Ef_aus00233_genomic_NZ_LT598664.1	1	-	0.354054973	545f4fad9a98b547af86603455d5e2a0	rep_cluster_893	CP003586	MOBP	NC_021995_00038	MPF_T	NC_020208_00096	-	-	conjugative	CP027513	0.0023533	Enterococcus faecium	AC731	AM045	genus	Enterococcus	genus	Enterococcus	-	-	-
GCF_900092465.1_Lpm7613_v1_genomic_NZ_LT598658.1	1	-	0.374573648	9b19a91f9b5adc1b3290511badfd9244	rep_cluster_522	001898__CR628338_00002	MOBF	NC_014544_00030	MPF_F	NZ_CM001372_00017,NZ_CM001372_00018,NC_006365_00025,NZ_CM001372_00023,NC_014544_00022,NC_014544_00023,NZ_CM001372_00026,NC_014544_00027,NC_014544_00028,NC_014544_00019,NC_006365_00037	-	-	conjugative	CP021287	0	Legionella pneumophila subsp. pneumophila	AD650	AN270	genus	Legionella	genus	Legionella	-	-	-
GCF_900092345.1_YP4713_genomic_NZ_LT596222.1	1	-	0.446895366	fd9e54844f015a34f761383c18cb7458	IncFII,rep_cluster_645	CP001049,002101__NC_004564_00056	MOBF	NC_010157_00072	-	-	-	-	mobilizable	CP001049	0	Yersinia pseudotuberculosis PB1/+	AA996	AJ509	order	Enterobacterales	order	Enterobacterales	family	Enterobacteriaceae	20851899
GCF_900088705.1_26872B01_genomic_NZ_LT594096.1	1	-	0.353212726	98d088fbcaf356f3269050728a88eecc	rep_cluster_1226	000523__LT594096_00001	MOBQ	NC_006877_00013	-	-	-	-	mobilizable	LT594096	0	Acinetobacter baumannii	AE689	AO523	class	Gammaproteobacteria	class	Gammaproteobacteria	-	-	-
GCF_900088425.1_A12_genomic_NZ_LT599053.1	1	-	0.329653882	d03d5d3e96bf2ee3eb29d23c12898683	rep_cluster_2422	AY849557	MOB_Unknown	JQ821353	-	-	-	-	mobilizable	LT599053	0	Lactococcus lactis subsp. lactis	AD298	AM802	genus	Lactococcus	genus	Lactococcus	-	-	-
GCF_900088425.1_A12_genomic_NZ_LT599052.1	1	-	0.334874177	83a63ed390a2ee649940c548816b32d9	rep_cluster_556	001951__CP009908_00005	MOBP	NC_019350_00002	-	-	MOBP,MOBP	KR262062,U20374	mobilizable	LT599052	0	Lactococcus lactis subsp. lactis	AD298	AM801	class	Bacilli	class	Bacilli	-	-	-
GCF_900088425.1_A12_genomic_NZ_LT599051.1	1	-	0.348050522	f0490f84c5bdb7d77910128c0869c435	rep_cluster_1376	000713__CP016731_00001	MOBP	CP016692_00007	-	-	-	-	mobilizable	LT599051	0	Lactococcus lactis subsp. lactis	AD041	AM458	genus	Lactococcus	genus	Lactococcus	-	-	-
GCF_900088425.1_A12_genomic_NZ_LT599050.1	1	-	0.336820084	6cdad004e5a69d15f13c10d07f7f1e5e	-	-	MOBV	LT599050_00005	-	-	-	-	mobilizable	LT599050	0	Lactococcus lactis subsp. lactis	AG714	AQ769	genus	Lactococcus	genus	Lactococcus	-	-	-
GCF_900087905.2_WHOU_genomic_NZ_LT592160.1	1	-	0.515290152	eb278efd4116ee8e50fc3e542adc69cf	rep_cluster_1433	000773__NC_022243_00001	MOBP	CP045834_00007	-	-	-	-	mobilizable	LT592160	0	Neisseria gonorrhoeae	AC796	AM134	genus	Neisseria	genus	Neisseria	-	-	-
GCF_900087875.2_WHOL_genomic_NZ_LT591903.1	1	-	0.51533159	5e17f8134afd96cbfd32b22e19a45029	rep_cluster_1433	000773__NC_022243_00001	MOBP	CP045834_00007	-	-	-	-	mobilizable	LT591903	0	Neisseria gonorrhoeae	AC796	AM134	genus	Neisseria	genus	Neisseria	-	-	-
GCF_900087875.2_WHOL_genomic_NZ_LT591902.1	1	-	0.486736314	68afd5e6540e563625af2717384cc7c8	rep_cluster_1410	000752__CP002441_00035	MOBP	NC_014105_00043	MPF_T	NC_014105_00024,NC_014105_00026,NC_014105_00044	-	-	conjugative	LT591902	0	Neisseria gonorrhoeae	AC888	AM248	genus	Neisseria	genus	Neisseria	-	-	-
GCF_900087865.2_WHOK_genomic_NZ_LT591909.1	1	-	0.515049362	cfecaf5b264e719c6b9c90b4bcca0822	rep_cluster_1433	000773__NC_022243_00001	MOBP	CP045834_00007	-	-	-	-	mobilizable	AP018379	0	Neisseria gonorrhoeae	AC796	AM134	genus	Neisseria	genus	Neisseria	-	-	-
GCF_900087815.2_WHOX_genomic_NZ_LT592156.1	1	-	0.515049362	cfecaf5b264e719c6b9c90b4bcca0822	rep_cluster_1433	000773__NC_022243_00001	MOBP	CP045834_00007	-	-	-	-	mobilizable	AP018379	0	Neisseria gonorrhoeae	AC796	AM134	genus	Neisseria	genus	Neisseria	-	-	-
GCF_900087795.2_WHOV_genomic_NZ_LT592152.1	1	-	0.515049362	cfecaf5b264e719c6b9c90b4bcca0822	rep_cluster_1433	000773__NC_022243_00001	MOBP	CP045834_00007	-	-	-	-	mobilizable	AP018379	0	Neisseria gonorrhoeae	AC796	AM134	genus	Neisseria	genus	Neisseria	-	-	-
GCF_900087795.2_WHOV_genomic_NZ_LT592151.1	1	-	0.383331089	67da93be5c40d418a1aafc190e7802a3	IncP	000157__HM756641_00003	MOBQ	NC_019211_00004	-	-	-	-	mobilizable	LT592151	0	Neisseria gonorrhoeae	AB947	AK930	multi-phylla	Actinomycetota,Pseudomonadota	multi-phylla	Actinomycetota,Pseudomonadota	phylum	Pseudomonadota	27895009; 25389419; 23980652; 54383; 28842132; 30619542; 20851899
GCF_900087785.2_WHOG_genomic_NZ_LT591900.1	1	-	0.515569289	e25003721b5ed4c63dfd7069562b011c	rep_cluster_1433	000773__NC_022243_00001	MOBP	CP045834_00007	-	-	-	-	mobilizable	LT591900	0	Neisseria gonorrhoeae	AC796	AM134	genus	Neisseria	genus	Neisseria	-	-	-
GCF_900087785.2_WHOG_genomic_NZ_LT591899.1	1	-	0.479501952	08b25f3c4755fc86c6a322f778bcd826	rep_cluster_1410	000752__CP002441_00035	MOBP	NC_014105_00043	MPF_T	NC_014105_00024,NC_014105_00026,NC_014105_00044	-	-	conjugative	LT591912	0	Neisseria gonorrhoeae	AC888	AM248	genus	Neisseria	genus	Neisseria	-	-	-
GCF_900087735.2_WHOP_genomic_NZ_LT592158.1	1	-	0.51533159	8ae5dddaf88a14aaab50ae42a26d02e3	rep_cluster_1433	000773__NC_022243_00001	MOBP	CP045834_00007	-	-	-	-	mobilizable	LT592158	0	Neisseria gonorrhoeae	AC796	AM134	genus	Neisseria	genus	Neisseria	-	-	-
GCF_900087725.2_WHON_genomic_NZ_LT591913.1	1	-	0.515569289	e25003721b5ed4c63dfd7069562b011c	rep_cluster_1433	000773__NC_022243_00001	MOBP	CP045834_00007	-	-	-	-	mobilizable	LT591900	0	Neisseria gonorrhoeae	AC796	AM134	genus	Neisseria	genus	Neisseria	-	-	-
GCF_900087725.2_WHON_genomic_NZ_LT591912.1	1	-	0.479454338	24cfd28563edfa91566d05355f5a8c43	rep_cluster_1410	000752__CP002441_00035	MOBP	NC_014105_00043	MPF_T	NC_014105_00024,NC_014105_00026,NC_014105_00044	-	-	conjugative	LT591912	0	Neisseria gonorrhoeae	AC888	AM248	genus	Neisseria	genus	Neisseria	-	-	-
GCF_900087725.2_WHON_genomic_NZ_LT591911.1	1	-	0.382870184	cf8f30b76e3243495c732c3dfde7ff4a	IncP	000157__HM756641_00003	MOBQ	NC_019211_00004	-	-	-	-	mobilizable	LT591911	0	Neisseria gonorrhoeae	AB947	AK930	multi-phylla	Actinomycetota,Pseudomonadota	multi-phylla	Actinomycetota,Pseudomonadota	phylum	Pseudomonadota	27895009; 25389419; 23980652; 54383; 28842132; 30619542; 20851899
GCF_900087715.2_WHOZ_genomic_NZ_LT592154.1	1	-	0.515049362	cfecaf5b264e719c6b9c90b4bcca0822	rep_cluster_1433	000773__NC_022243_00001	MOBP	CP045834_00007	-	-	-	-	mobilizable	AP018379	0	Neisseria gonorrhoeae	AC796	AM134	genus	Neisseria	genus	Neisseria	-	-	-
GCF_900087685.2_WHOY_genomic_NZ_LT592162.1	1	-	0.514808572	cd99b8ec34cd33a3cd23a068c1439f63	rep_cluster_1433	000773__NC_022243_00001	MOBP	CP045834_00007	-	-	-	-	mobilizable	CP034021	0	Neisseria gonorrhoeae	AC796	AM134	genus	Neisseria	genus	Neisseria	-	-	-
GCF_900087645.2_WHOW_genomic_NZ_LT592165.1	1	-	0.515049362	cfecaf5b264e719c6b9c90b4bcca0822	rep_cluster_1433	000773__NC_022243_00001	MOBP	CP045834_00007	-	-	-	-	mobilizable	AP018379	0	Neisseria gonorrhoeae	AC796	AM134	genus	Neisseria	genus	Neisseria	-	-	-
GCF_900087645.2_WHOW_genomic_NZ_LT592164.1	1	-	0.486685103	7523894b0e73a389e182a37523222265	rep_cluster_1410	000752__CP002441_00035	MOBP	NC_014105_00043	MPF_T	NC_014105_00024,NC_014105_00026,NC_014105_00044	-	-	conjugative	CP002441	0	Neisseria gonorrhoeae TCDC-NG08107	AC888	AM248	genus	Neisseria	genus	Neisseria	-	-	-
GCF_900087625.2_WHOO_genomic_NZ_LT592149.1	1	-	0.515806988	a8f59284b705e7c4daf185d1e38469a9	rep_cluster_1433	000773__NC_022243_00001	MOBP	CP045834_00007	-	-	-	-	mobilizable	LT592149	0	Neisseria gonorrhoeae	AC796	AM134	genus	Neisseria	genus	Neisseria	-	-	-
GCF_900087625.2_WHOO_genomic_NZ_LT592148.1	1	-	0.486838395	2acd69b6dc05c5358a9de32ae5a46c6b	rep_cluster_1410	000752__CP002441_00035	MOBP	NC_014105_00043	MPF_T	NC_014105_00024,NC_014105_00026,NC_014105_00044	-	-	conjugative	LT592148	0	Neisseria gonorrhoeae	AC888	AM248	genus	Neisseria	genus	Neisseria	-	-	-
GCF_900087625.2_WHOO_genomic_NZ_LT592147.1	1	-	0.396748839	851e2c01e766ca409d915b489b8f83c2	IncP	000157__HM756641_00003	MOBQ	NC_019211_00004	-	-	-	-	mobilizable	LT592147	0	Neisseria gonorrhoeae	AB947	AK930	multi-phylla	Actinomycetota,Pseudomonadota	multi-phylla	Actinomycetota,Pseudomonadota	phylum	Pseudomonadota	27895009; 25389419; 23980652; 54383; 28842132; 30619542; 20851899
GCF_900087615.2_WHOM_genomic_NZ_LT591907.1	1	-	0.515290152	eb278efd4116ee8e50fc3e542adc69cf	rep_cluster_1433	000773__NC_022243_00001	MOBP	CP045834_00007	-	-	-	-	mobilizable	LT592160	0	Neisseria gonorrhoeae	AC796	AM134	genus	Neisseria	genus	Neisseria	-	-	-
[truncated: 25,507 more rows]
