# Supplementary material for: Duplicated antibiotic resistance genes reveal ongoing selection and horizontal gene transfer in bacteria
Source: Nat Commun. 2024 Feb 16;15:1449. doi: 10.1038/s41467-024-45638-9 (PMC10873360; doi:10.1038/s41467-024-45638-9)
Supplement: Supplementary file 10 — Source Data [file 41467_2024_45638_MOESM10_ESM.xlsx]

## Sheet: Fig1B
Time	TypeI	TypeII	TypeIII
0	1	0	0
0.14199	0.985944	2.80054e-05	2.80083e-05
0.814606	0.924374	0.000151586	0.000152085
1.91495	0.838638	0.000332009	0.000337695
3.29238	0.751313	0.000541369	0.000567306
5.13794	0.659203	0.000827263	0.000919518
7.42398	0.57211	0.00124094	0.00152411
10.2793	0.490771	0.00194849	0.00281567
13.9583	0.414152	0.00344988	0.00649516
17.6818	0.356405	0.00626433	0.0162142
21.4744	0.309464	0.011658	0.0431131
25.3993	0.26639	0.0214769	0.115345
29.4322	0.22126	0.0351265	0.264808
33.7891	0.170056	0.0462042	0.456517
38.1185	0.124237	0.0489952	0.583977
42.5315	0.0880428	0.0470927	0.65447
46.6855	0.0631346	0.0438308	0.694893
51.7321	0.0419521	0.0393934	0.727762
57.295	0.0266513	0.0345652	0.752365
64.0624	0.0153079	0.029169	0.772259
71.5818	0.00825151	0.0239625	0.786517
79.6994	0.0042291	0.0192747	0.796433
88.2393	0.00209176	0.0152755	0.803254
96.9662	0.00101825	0.0120175	0.807878
105.368	0.000508984	0.00952612	0.810884
113.145	0.000267843	0.00767792	0.812992
120.449	0.000146556	0.00626858	0.814725
127.568	8.14176e-05	0.005143	0.816163
134.739	4.50336e-05	0.00421225	0.817308
142.08	2.45599e-05	0.0034328	0.81821
149.594	1.32035e-05	0.00278356	0.818917
157.212	7.03749e-06	0.00225026	0.819468
164.848	3.74531e-06	0.00181802	0.819897
172.444	1.99982e-06	0.00147034	0.820242
187.519	5.20035e-07	0.000962239	0.821232
198.462	2.03345e-07	0.000707673	0.821415
200	1.79074e-07	0.000677891	0.821453

## Sheet: Fig1C
Antibiotic_Concentration	Duplication_Index	Cost
0.25	0.0468974	0.05
0.251	0.0469566	0.05
0.252	0.0470163	0.05
0.253	0.0470766	0.05
0.254	0.0471375	0.05
0.255	0.047199	0.05
0.256	0.0472611	0.05
0.257	0.0473238	0.05
0.258	0.0473871	0.05
0.259	0.047451	0.05
0.26	0.0475156	0.05
0.261	0.0475807	0.05
0.262	0.0476465	0.05
0.263	0.0477129	0.05
0.264	0.04778	0.05
0.265	0.0478477	0.05
0.266	0.047916	0.05
0.267	0.047985	0.05
0.268	0.0480546	0.05
0.269	0.048125	0.05
0.27	0.0481959	0.05
0.271	0.0482676	0.05
0.272	0.04834	0.05
0.273	0.048413	0.05
0.274	0.0484867	0.05
0.275	0.0485611	0.05
0.276	0.0486363	0.05
0.277	0.0487121	0.05
0.278	0.0487886	0.05
0.279	0.0488659	0.05
0.28	0.0489439	0.05
0.281	0.0490226	0.05
0.282	0.0491021	0.05
0.283	0.0491823	0.05
0.284	0.0492633	0.05
0.285	0.049345	0.05
0.286	0.0494275	0.05
0.287	0.0495108	0.05
0.288	0.0495948	0.05
0.289	0.0496796	0.05
0.29	0.0497653	0.05
0.291	0.0498517	0.05
0.292	0.0499389	0.05
0.293	0.0500269	0.05
0.294	0.0501158	0.05
0.295	0.0502055	0.05
0.296	0.050296	0.05
0.297	0.0503873	0.05
0.298	0.0504795	0.05
0.299	0.0505726	0.05
0.3	0.0506665	0.05
0.301	0.0507613	0.05
0.302	0.050857	0.05
0.303	0.0509535	0.05
0.304	0.051051	0.05
0.305	0.0511493	0.05
0.306	0.0512486	0.05
0.307	0.0513487	0.05
0.308	0.0514498	0.05
0.309	0.0515519	0.05
0.31	0.0516548	0.05
0.311	0.0517588	0.05
0.312	0.0518637	0.05
0.313	0.0519695	0.05
0.314	0.0520763	0.05
0.315	0.0521841	0.05
0.316	0.0522929	0.05
0.317	0.0524027	0.05
0.318	0.0525136	0.05
0.319	0.0526254	0.05
0.32	0.0527383	0.05
0.321	0.0528522	0.05
0.322	0.0529671	0.05
0.323	0.0530832	0.05
0.324	0.0532002	0.05
0.325	0.0533184	0.05
0.326	0.0534375	0.05
0.327	0.0535578	0.05
0.328	0.0536791	0.05
0.329	0.0538016	0.05
0.33	0.0539252	0.05
0.331	0.0540499	0.05
0.332	0.0541758	0.05
0.333	0.0543028	0.05
0.334	0.0544311	0.05
0.335	0.0545605	0.05
0.336	0.0546911	0.05
0.337	0.0548229	0.05
0.338	0.0549559	0.05
0.339	0.0550901	0.05
0.34	0.0552256	0.05
0.341	0.0553624	0.05
0.342	0.0555004	0.05
0.343	0.0556397	0.05
0.344	0.0557803	0.05
0.345	0.0559222	0.05
0.346	0.0560654	0.05
0.347	0.0562099	0.05
0.348	0.0563557	0.05
0.349	0.056503	0.05
0.35	0.0566515	0.05
0.351	0.0568015	0.05
0.352	0.0569529	0.05
0.353	0.0571056	0.05
0.354	0.0572598	0.05
0.355	0.0574154	0.05
0.356	0.0575725	0.05
0.357	0.057731	0.05
0.358	0.057891	0.05
0.359	0.0580525	0.05
0.36	0.0582155	0.05
0.361	0.05838	0.05
0.362	0.0585461	0.05
0.363	0.0587137	0.05
0.364	0.0588829	0.05
0.365	0.0590537	0.05
0.366	0.059226	0.05
0.367	0.0594	0.05
0.368	0.0595756	0.05
0.369	0.0597529	0.05
0.37	0.0599318	0.05
0.371	0.0601125	0.05
0.372	0.0602948	0.05
0.373	0.0604788	0.05
0.374	0.0606646	0.05
0.375	0.0608521	0.05
0.376	0.0610414	0.05
0.377	0.0612324	0.05
0.378	0.0614253	0.05
0.379	0.06162	0.05
0.38	0.0618166	0.05
0.381	0.062015	0.05
0.382	0.0622153	0.05
0.383	0.0624175	0.05
0.384	0.0626216	0.05
0.385	0.0628277	0.05
0.386	0.0630358	0.05
0.387	0.0632458	0.05
0.388	0.0634578	0.05
0.389	0.0636719	0.05
0.39	0.063888	0.05
0.391	0.0641061	0.05
0.392	0.0643264	0.05
0.393	0.0645488	0.05
0.394	0.0647733	0.05
0.395	0.065	0.05
0.396	0.0652288	0.05
0.397	0.0654599	0.05
0.398	0.0656932	0.05
0.399	0.0659288	0.05
0.4	0.0661666	0.05
0.401	0.0664067	0.05
0.402	0.0666492	0.05
0.403	0.066894	0.05
0.404	0.0671412	0.05
0.405	0.0673908	0.05
0.406	0.0676429	0.05
0.407	0.0678974	0.05
0.408	0.0681543	0.05
0.409	0.0684138	0.05
0.41	0.0686759	0.05
0.411	0.0689405	0.05
0.412	0.0692077	0.05
0.413	0.0694775	0.05
0.414	0.06975	0.05
0.415	0.0700252	0.05
0.416	0.0703031	0.05
0.417	0.0705838	0.05
0.418	0.0708672	0.05
0.419	0.0711535	0.05
0.42	0.0714425	0.05
0.421	0.0717345	0.05
0.422	0.0720294	0.05
0.423	0.0723272	0.05
0.424	0.072628	0.05
0.425	0.0729318	0.05
0.426	0.0732386	0.05
0.427	0.0735485	0.05
0.428	0.0738615	0.05
0.429	0.0741777	0.05
0.43	0.074497	0.05
0.431	0.0748196	0.05
0.432	0.0751454	0.05
0.433	0.0754745	0.05
0.434	0.075807	0.05
0.435	0.0761428	0.05
0.436	0.076482	0.05
0.437	0.0768246	0.05
0.438	0.0771708	0.05
0.439	0.0775204	0.05
0.44	0.0778736	0.05
0.441	0.0782303	0.05
0.442	0.0785907	0.05
0.443	0.0789548	0.05
0.444	0.0793225	0.05
0.445	0.0796941	0.05
0.446	0.0800694	0.05
0.447	0.0804485	0.05
0.448	0.0808315	0.05
0.449	0.0812185	0.05
0.45	0.0816094	0.05
0.451	0.0820043	0.05
0.452	0.0824034	0.05
0.453	0.0828065	0.05
0.454	0.0832138	0.05
0.455	0.0836254	0.05
0.456	0.0840412	0.05
0.457	0.0844614	0.05
0.458	0.0848859	0.05
0.459	0.0853149	0.05
0.46	0.0857484	0.05
0.461	0.0861864	0.05
0.462	0.0866291	0.05
0.463	0.0870764	0.05
0.464	0.0875284	0.05
0.465	0.0879852	0.05
0.466	0.0884468	0.05
0.467	0.0889133	0.05
0.468	0.0893848	0.05
0.469	0.0898612	0.05
0.47	0.0903428	0.05
0.471	0.0908294	0.05
0.472	0.0913213	0.05
0.473	0.0918184	0.05
0.474	0.0923209	0.05
0.475	0.0928287	0.05
0.476	0.093342	0.05
0.477	0.0938607	0.05
0.478	0.0943851	0.05
0.479	0.0949151	0.05
0.48	0.0954509	0.05
0.481	0.0959924	0.05
0.482	0.0965398	0.05
0.483	0.0970932	0.05
0.484	0.0976525	0.05
0.485	0.0982179	0.05
0.486	0.0987895	0.05
0.487	0.0993673	0.05
0.488	0.0999514	0.05
0.489	0.100542	0.05
0.49	0.101139	0.05
0.491	0.101742	0.05
0.492	0.102352	0.05
0.493	0.102969	0.05
0.494	0.103593	0.05
0.495	0.104223	0.05
0.496	0.104861	0.05
0.497	0.105505	0.05
0.498	0.106157	0.05
0.499	0.106816	0.05
0.5	0.107482	0.05
0.501	0.108155	0.05
0.502	0.108836	0.05
0.503	0.109525	0.05
0.504	0.110221	0.05
0.505	0.110925	0.05
0.506	0.111637	0.05
0.507	0.112357	0.05
0.508	0.113085	0.05
0.509	0.113821	0.05
0.51	0.114566	0.05
0.511	0.115318	0.05
0.512	0.116077	0.05
0.513	0.116846	0.05
0.514	0.117623	0.05
0.515	0.118408	0.05
0.516	0.119203	0.05
0.517	0.120006	0.05
0.518	0.120819	0.05
0.519	0.12164	0.05
0.52	0.122471	0.05
0.521	0.123312	0.05
0.522	0.124161	0.05
0.523	0.125021	0.05
0.524	0.12589	0.05
0.525	0.126768	0.05
0.526	0.127657	0.05
0.527	0.128556	0.05
0.528	0.129465	0.05
0.529	0.130384	0.05
0.53	0.131314	0.05
0.531	0.132255	0.05
0.532	0.133206	0.05
0.533	0.134168	0.05
0.534	0.13514	0.05
0.535	0.136124	0.05
0.536	0.13712	0.05
0.537	0.138126	0.05
0.538	0.139144	0.05
0.539	0.140174	0.05
0.54	0.141215	0.05
0.541	0.142268	0.05
0.542	0.143333	0.05
0.543	0.144411	0.05
0.544	0.145501	0.05
0.545	0.146603	0.05
0.546	0.147718	0.05
0.547	0.148845	0.05
0.548	0.149986	0.05
0.549	0.151139	0.05
0.55	0.152306	0.05
0.551	0.153486	0.05
0.552	0.15468	0.05
0.553	0.155887	0.05
0.554	0.157108	0.05
0.555	0.158343	0.05
0.556	0.159593	0.05
0.557	0.160856	0.05
0.558	0.162134	0.05
0.559	0.163427	0.05
0.56	0.164734	0.05
0.561	0.166056	0.05
0.562	0.167394	0.05
0.563	0.168746	0.05
0.564	0.170114	0.05
0.565	0.171498	0.05
0.566	0.172897	0.05
0.567	0.174313	0.05
0.568	0.175744	0.05
0.569	0.177192	0.05
0.57	0.178656	0.05
0.571	0.180134	0.05
0.572	0.181628	0.05
0.573	0.183139	0.05
0.574	0.184667	0.05
0.575	0.186212	0.05
0.576	0.187775	0.05
0.577	0.189355	0.05
0.578	0.190952	0.05
0.579	0.192568	0.05
0.58	0.194201	0.05
0.581	0.195852	0.05
0.582	0.197522	0.05
0.583	0.19921	0.05
0.584	0.200917	0.05
0.585	0.202643	0.05
0.586	0.204388	0.05
0.587	0.206151	0.05
0.588	0.207934	0.05
0.589	0.209737	0.05
0.59	0.211559	0.05
0.591	0.213401	0.05
0.592	0.215264	0.05
0.593	0.217146	0.05
0.594	0.219048	0.05
0.595	0.220971	0.05
0.596	0.222915	0.05
0.597	0.224879	0.05
0.598	0.226864	0.05
0.599	0.228871	0.05
0.6	0.230898	0.05
0.601	0.232947	0.05
0.602	0.235018	0.05
0.603	0.23711	0.05
0.604	0.239224	0.05
0.605	0.24136	0.05
0.606	0.243518	0.05
0.607	0.245698	0.05
0.608	0.247901	0.05
0.609	0.250126	0.05
0.61	0.252374	0.05
0.611	0.254644	0.05
0.612	0.256938	0.05
0.613	0.259254	0.05
0.614	0.261594	0.05
0.615	0.263956	0.05
0.616	0.266342	0.05
0.617	0.268752	0.05
0.618	0.271185	0.05
0.619	0.273641	0.05
0.62	0.276122	0.05
0.621	0.278626	0.05
0.622	0.281154	0.05
0.623	0.283706	0.05
0.624	0.286282	0.05
0.625	0.288882	0.05
0.626	0.291507	0.05
0.627	0.294155	0.05
0.628	0.296828	0.05
0.629	0.299526	0.05
0.63	0.302247	0.05
0.631	0.304987	0.05
0.632	0.307749	0.05
0.633	0.310534	0.05
0.634	0.313343	0.05
0.635	0.316177	0.05
0.636	0.319034	0.05
0.637	0.321915	0.05
0.638	0.32482	0.05
0.639	0.327748	0.05
0.64	0.330701	0.05
0.641	0.333678	0.05
0.642	0.336678	0.05
0.643	0.339702	0.05
0.644	0.342749	0.05
0.645	0.34582	0.05
0.646	0.348914	0.05
0.647	0.352032	0.05
0.648	0.355173	0.05
0.649	0.358336	0.05
0.65	0.361523	0.05
0.651	0.364733	0.05
0.652	0.367965	0.05
0.653	0.37122	0.05
0.654	0.374497	0.05
0.655	0.377796	0.05
0.656	0.381117	0.05
0.657	0.38446	0.05
0.658	0.387825	0.05
0.659	0.39121	0.05
0.66	0.394617	0.05
0.661	0.398044	0.05
0.662	0.401493	0.05
0.663	0.404961	0.05
0.664	0.408449	0.05
0.665	0.411957	0.05
0.666	0.415485	0.05
0.667	0.418988	0.05
0.668	0.422548	0.05
0.669	0.426126	0.05
0.67	0.429723	0.05
0.671	0.433337	0.05
0.672	0.436968	0.05
0.673	0.440616	0.05
0.674	0.44428	0.05
0.675	0.44796	0.05
0.676	0.451656	0.05
0.677	0.455367	0.05
0.678	0.459092	0.05
0.679	0.462832	0.05
0.68	0.466586	0.05
0.681	0.470353	0.05
0.682	0.474134	0.05
0.683	0.477926	0.05
0.684	0.481731	0.05
0.685	0.485547	0.05
0.686	0.489374	0.05
0.687	0.493211	0.05
0.688	0.497058	0.05
0.689	0.500915	0.05
0.69	0.504781	0.05
0.691	0.508655	0.05
0.692	0.512537	0.05
0.693	0.516426	0.05
0.694	0.520321	0.05
0.695	0.524223	0.05
0.696	0.528131	0.05
0.697	0.532043	0.05
0.698	0.53596	0.05
0.699	0.539881	0.05
0.7	0.543804	0.05
0.701	0.547731	0.05
0.702	0.551659	0.05
0.703	0.55559	0.05
0.704	0.55952	0.05
0.705	0.563452	0.05
0.706	0.567382	0.05
0.707	0.571312	0.05
0.708	0.575241	0.05
0.709	0.579167	0.05
0.71	0.58309	0.05
0.711	0.587011	0.05
0.712	0.590927	0.05
0.713	0.594838	0.05
0.714	0.598745	0.05
0.715	0.602646	0.05
0.716	0.60654	0.05
0.717	0.610428	0.05
0.718	0.614308	0.05
0.719	0.618179	0.05
0.72	0.622038	0.05
0.721	0.625888	0.05
0.722	0.629728	0.05
0.723	0.633557	0.05
0.724	0.637376	0.05
0.725	0.641184	0.05
0.726	0.644979	0.05
0.727	0.648762	0.05
0.728	0.652532	0.05
0.729	0.656289	0.05
0.73	0.660031	0.05
0.731	0.663759	0.05
0.732	0.667471	0.05
0.733	0.671168	0.05
0.734	0.674849	0.05
0.735	0.678514	0.05
0.736	0.682161	0.05
0.737	0.685791	0.05
0.738	0.689403	0.05
0.739	0.692997	0.05
0.74	0.696572	0.05
0.741	0.700127	0.05
0.742	0.703663	0.05
0.743	0.70718	0.05
0.744	0.710675	0.05
0.745	0.71415	0.05
0.746	0.717604	0.05
0.747	0.721036	0.05
0.748	0.724447	0.05
0.749	0.727835	0.05
0.75	0.731201	0.05
0.751	0.734544	0.05
0.752	0.737864	0.05
0.753	0.74116	0.05
0.754	0.744433	0.05
0.755	0.747681	0.05
0.756	0.750906	0.05
0.757	0.754106	0.05
0.758	0.757149	0.05
0.759	0.7603	0.05
0.76	0.763425	0.05
0.761	0.766526	0.05
0.762	0.7696	0.05
0.763	0.772649	0.05
0.764	0.775673	0.05
0.765	0.77867	0.05
0.766	0.781641	0.05
0.767	0.784586	0.05
0.768	0.787504	0.05
0.769	0.790396	0.05
0.77	0.793261	0.05
0.771	0.796099	0.05
0.772	0.798911	0.05
0.773	0.801695	0.05
0.774	0.804453	0.05
0.775	0.807184	0.05
0.776	0.809887	0.05
0.777	0.812444	0.05
0.778	0.815095	0.05
0.779	0.817717	0.05
0.78	0.820313	0.05
0.781	0.822882	0.05
0.782	0.825423	0.05
0.783	0.827938	0.05
0.784	0.830425	0.05
0.785	0.832885	0.05
0.786	0.835319	0.05
0.787	0.837725	0.05
0.788	0.840104	0.05
0.789	0.842457	0.05
0.79	0.844783	0.05
0.791	0.847082	0.05
0.792	0.849354	0.05
0.793	0.8516	0.05
0.794	0.85382	0.05
0.795	0.856013	0.05
0.796	0.85818	0.05
0.797	0.860321	0.05
0.798	0.862436	0.05
0.799	0.864525	0.05
0.8	0.866589	0.05
0.801	0.868627	0.05
0.802	0.870639	0.05
0.803	0.872626	0.05
0.804	0.874588	0.05
0.805	0.876525	0.05
0.806	0.878438	0.05
0.807	0.880325	0.05
0.808	0.882188	0.05
0.809	0.884027	0.05
0.81	0.885842	0.05
0.811	0.887633	0.05
0.812	0.8894	0.05
0.813	0.891143	0.05
0.814	0.892863	0.05
0.815	0.89456	0.05
0.816	0.896233	0.05
0.817	0.897884	0.05
0.818	0.899512	0.05
0.819	0.901118	0.05
0.82	0.902702	0.05
0.821	0.904251	0.05
0.822	0.90579	0.05
0.823	0.907307	0.05
0.824	0.908803	0.05
0.825	0.910278	0.05
0.826	0.911732	0.05
0.827	0.913165	0.05
0.828	0.914577	0.05
0.829	0.915969	0.05
0.83	0.917341	0.05
0.831	0.918693	0.05
0.832	0.920025	0.05
0.833	0.921337	0.05
0.834	0.92263	0.05
0.835	0.923904	0.05
0.836	0.925159	0.05
0.837	0.926396	0.05
0.838	0.927614	0.05
0.839	0.928813	0.05
0.84	0.929995	0.05
0.841	0.931159	0.05
0.842	0.932305	0.05
0.843	0.933434	0.05
0.844	0.934545	0.05
0.845	0.935639	0.05
0.846	0.936619	0.05
0.847	0.937683	0.05
0.848	0.938731	0.05
0.849	0.939762	0.05
0.85	0.940777	0.05
0.851	0.941777	0.05
0.852	0.942761	0.05
0.853	0.943728	0.05
0.854	0.944679	0.05
0.855	0.945616	0.05
0.856	0.946537	0.05
0.857	0.947444	0.05
0.858	0.948337	0.05
0.859	0.949171	0.05
0.86	0.950037	0.05
0.861	0.950889	0.05
0.862	0.951727	0.05
0.863	0.952552	0.05
0.864	0.953364	0.05
0.865	0.954162	0.05
0.866	0.954948	0.05
0.867	0.955721	0.05
0.868	0.956481	0.05
0.869	0.957229	0.05
0.87	0.957965	0.05
0.871	0.958689	0.05
0.872	0.959401	0.05
0.873	0.960101	0.05
0.874	0.96079	0.05
0.875	0.961467	0.05
0.876	0.962134	0.05
0.877	0.962789	0.05
0.878	0.963433	0.05
0.879	0.964067	0.05
0.88	0.96469	0.05
0.881	0.965303	0.05
0.882	0.965906	0.05
0.883	0.966499	0.05
0.884	0.967081	0.05
0.885	0.967654	0.05
0.886	0.968218	0.05
0.887	0.968771	0.05
0.888	0.969316	0.05
0.889	0.969851	0.05
0.89	0.970378	0.05
0.891	0.970895	0.05
0.892	0.971404	0.05
0.893	0.971904	0.05
0.894	0.972395	0.05
0.895	0.972878	0.05
0.896	0.973353	0.05
0.897	0.97382	0.05
0.898	0.974279	0.05
0.899	0.974729	0.05
0.9	0.975172	0.05
0.901	0.975607	0.05
0.902	0.976035	0.05
0.903	0.976455	0.05
0.904	0.976868	0.05
0.905	0.977274	0.05
0.906	0.977673	0.05
0.907	0.978073	0.05
0.908	0.978458	0.05
0.909	0.978837	0.05
0.91	0.979209	0.05
0.911	0.979575	0.05
0.912	0.979934	0.05
0.913	0.980287	0.05
0.914	0.980634	0.05
0.915	0.980975	0.05
0.916	0.981309	0.05
0.917	0.981638	0.05
0.918	0.981953	0.05
0.919	0.982276	0.05
0.92	0.982581	0.05
0.921	0.982878	0.05
0.922	0.983183	0.05
0.923	0.983481	0.05
0.924	0.983775	0.05
0.925	0.984063	0.05
0.926	0.984345	0.05
0.927	0.984621	0.05
0.928	0.984893	0.05
0.929	0.985159	0.05
0.93	0.985421	0.05
0.931	0.985679	0.05
0.932	0.985939	0.05
0.933	0.986188	0.05
0.934	0.986433	0.05
0.935	0.986673	0.05
0.936	0.986909	0.05
0.937	0.987141	0.05
0.938	0.987369	0.05
0.939	0.987593	0.05
0.94	0.987813	0.05
0.941	0.988029	0.05
0.942	0.988242	0.05
0.943	0.98845	0.05
0.944	0.988655	0.05
0.945	0.988856	0.05
0.946	0.989054	0.05
0.947	0.989247	0.05
0.948	0.989437	0.05
0.949	0.989624	0.05
0.95	0.989795	0.05
0.951	0.989975	0.05
0.952	0.990153	0.05
0.953	0.990327	0.05
0.954	0.990498	0.05
0.955	0.990666	0.05
0.956	0.990831	0.05
0.957	0.990993	0.05
0.958	0.991152	0.05
0.959	0.991309	0.05
0.96	0.991463	0.05
0.961	0.991613	0.05
0.962	0.991762	0.05
0.963	0.991907	0.05
0.964	0.99205	0.05
0.965	0.992191	0.05
0.966	0.992329	0.05
0.967	0.992465	0.05
0.968	0.992598	0.05
0.969	0.992733	0.05
0.97	0.992861	0.05
0.971	0.992987	0.05
0.972	0.993111	0.05
0.973	0.993232	0.05
0.974	0.993352	0.05
0.975	0.993469	0.05
0.976	0.993584	0.05
0.977	0.993697	0.05
0.978	0.993808	0.05
0.979	0.993917	0.05
0.98	0.994024	0.05
0.981	0.994129	0.05
0.982	0.994247	0.05
0.983	0.994348	0.05
0.984	0.994447	0.05
0.985	0.994545	0.05
0.986	0.994641	0.05
0.987	0.994735	0.05
0.988	0.994828	0.05
0.989	0.994916	0.05
0.99	0.995005	0.05
0.991	0.995093	0.05
0.992	0.995178	0.05
0.993	0.995263	0.05
0.994	0.995346	0.05
0.995	0.995427	0.05
0.996	0.995507	0.05
0.997	0.995585	0.05
0.998	0.995662	0.05
0.999	0.995738	0.05
1	0.995812	0.05
1.001	0.995885	0.05
1.002	0.995957	0.05
1.003	0.996028	0.05
1.004	0.996097	0.05
1.005	0.996165	0.05
1.006	0.996232	0.05
1.007	0.996297	0.05
1.008	0.996362	0.05
1.009	0.996425	0.05
1.01	0.996487	0.05
1.011	0.996548	0.05
1.012	0.996608	0.05
1.013	0.996667	0.05
1.014	0.996725	0.05
1.015	0.996782	0.05
1.016	0.996838	0.05
1.017	0.996893	0.05
1.018	0.996947	0.05
1.019	0.997	0.05
1.02	0.997052	0.05
1.021	0.997104	0.05
1.022	0.997154	0.05
1.023	0.997203	0.05
1.024	0.997252	0.05
1.025	0.997299	0.05
1.026	0.997346	0.05
1.027	0.997392	0.05
1.028	0.997437	0.05
1.029	0.997481	0.05
1.03	0.997525	0.05
1.031	0.997567	0.05
1.032	0.997609	0.05
1.033	0.99765	0.05
1.034	0.99769	0.05
1.035	0.99773	0.05
1.036	0.997769	0.05
1.037	0.997807	0.05
1.038	0.997845	0.05
1.039	0.997882	0.05
1.04	0.997918	0.05
1.041	0.997954	0.05
1.042	0.997989	0.05
1.043	0.998023	0.05
1.044	0.998057	0.05
1.045	0.99809	0.05
1.046	0.998123	0.05
1.047	0.998155	0.05
1.048	0.998186	0.05
1.049	0.998217	0.05
1.05	0.998248	0.05
1.051	0.998277	0.05
1.052	0.998306	0.05
1.053	0.998335	0.05
1.054	0.998363	0.05
1.055	0.998391	0.05
1.056	0.998418	0.05
1.057	0.998445	0.05
1.058	0.998472	0.05
1.059	0.998497	0.05
1.06	0.998523	0.05
1.061	0.998548	0.05
1.062	0.998572	0.05
1.063	0.998596	0.05
1.064	0.99862	0.05
1.065	0.998643	0.05
1.066	0.998666	0.05
1.067	0.998689	0.05
1.068	0.998711	0.05
1.069	0.998732	0.05
1.07	0.998754	0.05
1.071	0.998775	0.05
1.072	0.998795	0.05
1.073	0.998815	0.05
1.074	0.998835	0.05
1.075	0.998855	0.05
1.076	0.998874	0.05
1.077	0.998893	0.05
1.078	0.998911	0.05
1.079	0.99893	0.05
1.08	0.998947	0.05
1.081	0.998965	0.05
1.082	0.998982	0.05
1.083	0.998999	0.05
1.084	0.999016	0.05
1.085	0.999032	0.05
1.086	0.999048	0.05
1.087	0.999064	0.05
1.088	0.99908	0.05
1.089	0.999095	0.05
1.09	0.99911	0.05
1.091	0.999125	0.05
1.092	0.99914	0.05
1.093	0.999154	0.05
1.094	0.999168	0.05
1.095	0.999182	0.05
1.096	0.999195	0.05
1.097	0.999208	0.05
1.098	0.999222	0.05
1.099	0.999234	0.05
1.1	0.999247	0.05
1.101	0.99926	0.05
1.102	0.999272	0.05
1.103	0.999284	0.05
1.104	0.999295	0.05
1.105	0.999307	0.05
1.106	0.999318	0.05
1.107	0.999329	0.05
1.108	0.99934	0.05
1.109	0.999351	0.05
1.11	0.999362	0.05
1.111	0.999372	0.05
1.112	0.999382	0.05
1.113	0.999392	0.05
1.114	0.999402	0.05
1.115	0.999412	0.05
1.116	0.999421	0.05
1.117	0.999431	0.05
1.118	0.99944	0.05
1.119	0.999449	0.05
1.12	0.999458	0.05
1.121	0.999467	0.05
1.122	0.999475	0.05
1.123	0.999484	0.05
1.124	0.999492	0.05
1.125	0.9995	0.05
1.126	0.999508	0.05
1.127	0.999516	0.05
1.128	0.999524	0.05
1.129	0.999532	0.05
1.13	0.999539	0.05
1.131	0.999547	0.05
1.132	0.999554	0.05
1.133	0.999561	0.05
1.134	0.999568	0.05
1.135	0.999575	0.05
1.136	0.999582	0.05
1.137	0.999588	0.05
1.138	0.999595	0.05
1.139	0.999601	0.05
1.14	0.999608	0.05
1.141	0.999614	0.05
1.142	0.99962	0.05
1.143	0.999626	0.05
1.144	0.999632	0.05
1.145	0.999638	0.05
1.146	0.999644	0.05
1.147	0.999649	0.05
1.148	0.999655	0.05
1.149	0.99966	0.05
1.15	0.999666	0.05
1.151	0.999671	0.05
1.152	0.999676	0.05
1.153	0.999681	0.05
1.154	0.999686	0.05
1.155	0.999691	0.05
1.156	0.999696	0.05
1.157	0.999701	0.05
1.158	0.999705	0.05
1.159	0.99971	0.05
1.16	0.999714	0.05
1.161	0.999719	0.05
1.162	0.999723	0.05
1.163	0.999728	0.05
1.164	0.999732	0.05
1.165	0.999736	0.05
1.166	0.99974	0.05
1.167	0.999744	0.05
1.168	0.999748	0.05
1.169	0.999752	0.05
1.17	0.999756	0.05
1.171	0.99976	0.05
1.172	0.999764	0.05
1.173	0.999767	0.05
1.174	0.999771	0.05
1.175	0.999774	0.05
1.176	0.999778	0.05
1.177	0.999781	0.05
1.178	0.999785	0.05
1.179	0.999788	0.05
1.18	0.999791	0.05
1.181	0.999794	0.05
1.182	0.999797	0.05
1.183	0.999801	0.05
1.184	0.999804	0.05
1.185	0.999807	0.05
1.186	0.99981	0.05
1.187	0.999812	0.05
1.188	0.999815	0.05
1.189	0.999818	0.05
1.19	0.999821	0.05
1.191	0.999824	0.05
1.192	0.999826	0.05
1.193	0.999829	0.05
1.194	0.999831	0.05
1.195	0.999834	0.05
1.196	0.999837	0.05
1.197	0.999839	0.05
1.198	0.999841	0.05
1.199	0.999844	0.05
1.2	0.999846	0.05
0.25	0.029601	0.1
0.251	0.0296287	0.1
0.252	0.0296567	0.1
0.253	0.0296849	0.1
0.254	0.0297134	0.1
0.255	0.0297422	0.1
0.256	0.0297712	0.1
0.257	0.0298005	0.1
0.258	0.0298301	0.1
0.259	0.02986	0.1
0.26	0.0298901	0.1
0.261	0.0299206	0.1
0.262	0.0299513	0.1
0.263	0.0299823	0.1
0.264	0.0300136	0.1
0.265	0.0300451	0.1
0.266	0.030077	0.1
0.267	0.0301092	0.1
0.268	0.0301416	0.1
0.269	0.0301744	0.1
0.27	0.0302074	0.1
0.271	0.0302408	0.1
0.272	0.0302745	0.1
0.273	0.0303084	0.1
0.274	0.0303427	0.1
0.275	0.0303773	0.1
0.276	0.0304122	0.1
0.277	0.0304475	0.1
0.278	0.030483	0.1
0.279	0.0305189	0.1
0.28	0.0305551	0.1
0.281	0.0305916	0.1
0.282	0.0306285	0.1
0.283	0.0306657	0.1
0.284	0.0307032	0.1
0.285	0.0307411	0.1
0.286	0.0307793	0.1
0.287	0.0308178	0.1
0.288	0.0308567	0.1
0.289	0.030896	0.1
0.29	0.0309356	0.1
0.291	0.0309755	0.1
0.292	0.0310158	0.1
0.293	0.0310565	0.1
0.294	0.0310975	0.1
0.295	0.0311389	0.1
0.296	0.0311807	0.1
0.297	0.0312228	0.1
0.298	0.0312653	0.1
0.299	0.0313082	0.1
0.3	0.0313515	0.1
0.301	0.0313951	0.1
0.302	0.0314392	0.1
0.303	0.0314836	0.1
0.304	0.0315284	0.1
0.305	0.0315736	0.1
0.306	0.0316192	0.1
0.307	0.0316653	0.1
0.308	0.0317117	0.1
0.309	0.0317585	0.1
0.31	0.0318058	0.1
0.311	0.0318534	0.1
0.312	0.0319015	0.1
0.313	0.03195	0.1
0.314	0.031999	0.1
0.315	0.0320483	0.1
0.316	0.0320981	0.1
0.317	0.0321483	0.1
0.318	0.032199	0.1
0.319	0.0322501	0.1
0.32	0.0323017	0.1
0.321	0.0323537	0.1
0.322	0.0324062	0.1
0.323	0.0324591	0.1
0.324	0.0325125	0.1
0.325	0.0325664	0.1
0.326	0.0326207	0.1
0.327	0.0326756	0.1
0.328	0.0327309	0.1
0.329	0.0327866	0.1
0.33	0.0328429	0.1
0.331	0.0328996	0.1
0.332	0.0329569	0.1
0.333	0.0330147	0.1
0.334	0.0330729	0.1
0.335	0.0331317	0.1
0.336	0.033191	0.1
0.337	0.0332508	0.1
0.338	0.0333111	0.1
0.339	0.0333719	0.1
0.34	0.0334333	0.1
0.341	0.0334952	0.1
0.342	0.0335577	0.1
0.343	0.0336207	0.1
0.344	0.0336843	0.1
0.345	0.0337484	0.1
0.346	0.033813	0.1
0.347	0.0338783	0.1
0.348	0.0339441	0.1
0.349	0.0340105	0.1
0.35	0.0340775	0.1
0.351	0.034145	0.1
0.352	0.0342132	0.1
0.353	0.0342819	0.1
0.354	0.0343512	0.1
0.355	0.0344212	0.1
0.356	0.0344918	0.1
0.357	0.0345629	0.1
0.358	0.0346348	0.1
0.359	0.0347072	0.1
0.36	0.0347803	0.1
0.361	0.034854	0.1
0.362	0.0349284	0.1
0.363	0.0350034	0.1
0.364	0.0350791	0.1
0.365	0.0351554	0.1
0.366	0.0352324	0.1
0.367	0.0353101	0.1
0.368	0.0353885	0.1
0.369	0.0354676	0.1
0.37	0.0355474	0.1
0.371	0.0356279	0.1
0.372	0.0357091	0.1
0.373	0.035791	0.1
0.374	0.0358736	0.1
0.375	0.035957	0.1
0.376	0.0360411	0.1
0.377	0.0361259	0.1
0.378	0.0362115	0.1
0.379	0.0362979	0.1
0.38	0.036385	0.1
0.381	0.0364729	0.1
0.382	0.0365616	0.1
0.383	0.0366511	0.1
0.384	0.0367414	0.1
0.385	0.0368325	0.1
0.386	0.0369244	0.1
0.387	0.0370171	0.1
0.388	0.0371106	0.1
0.389	0.037205	0.1
0.39	0.0373003	0.1
0.391	0.0373964	0.1
0.392	0.0374933	0.1
0.393	0.0375911	0.1
0.394	0.0376898	0.1
0.395	0.0377894	0.1
0.396	0.0378899	0.1
0.397	0.0379913	0.1
0.398	0.0380936	0.1
0.399	0.0381969	0.1
0.4	0.038301	0.1
0.401	0.0384062	0.1
0.402	0.0385122	0.1
0.403	0.0386193	0.1
0.404	0.0387273	0.1
0.405	0.0388363	0.1
0.406	0.0389463	0.1
0.407	0.0390573	0.1
0.408	0.0391693	0.1
0.409	0.0392823	0.1
0.41	0.0393964	0.1
0.411	0.0395115	0.1
0.412	0.0396276	0.1
0.413	0.0397449	0.1
0.414	0.0398632	0.1
0.415	0.0399826	0.1
0.416	0.0401031	0.1
0.417	0.0402247	0.1
0.418	0.0403475	0.1
0.419	0.0404713	0.1
0.42	0.0405964	0.1
0.421	0.0407226	0.1
0.422	0.0408499	0.1
0.423	0.0409785	0.1
0.424	0.0411082	0.1
0.425	0.0412392	0.1
0.426	0.0413714	0.1
0.427	0.0415048	0.1
0.428	0.0416395	0.1
0.429	0.0417754	0.1
0.43	0.0419127	0.1
0.431	0.0420512	0.1
0.432	0.042191	0.1
0.433	0.0423321	0.1
0.434	0.0424746	0.1
0.435	0.0426184	0.1
0.436	0.0427636	0.1
0.437	0.0429102	0.1
0.438	0.0430582	0.1
0.439	0.0432076	0.1
0.44	0.0433584	0.1
0.441	0.0435106	0.1
0.442	0.0436643	0.1
0.443	0.0438195	0.1
0.444	0.0439762	0.1
0.445	0.0441343	0.1
0.446	0.044294	0.1
0.447	0.0444553	0.1
0.448	0.0446181	0.1
0.449	0.0447825	0.1
0.45	0.0449485	0.1
0.451	0.0451161	0.1
0.452	0.0452853	0.1
0.453	0.0454562	0.1
0.454	0.0456287	0.1
0.455	0.0458029	0.1
0.456	0.0459789	0.1
0.457	0.0461565	0.1
0.458	0.046336	0.1
0.459	0.0465171	0.1
0.46	0.0467001	0.1
0.461	0.0468849	0.1
0.462	0.0470715	0.1
0.463	0.04726	0.1
0.464	0.0474503	0.1
0.465	0.0476426	0.1
0.466	0.0478367	0.1
0.467	0.0480327	0.1
0.468	0.0482306	0.1
0.469	0.0484306	0.1
0.47	0.0486325	0.1
0.471	0.0488365	0.1
0.472	0.0490426	0.1
0.473	0.0492507	0.1
0.474	0.049461	0.1
0.475	0.0496733	0.1
0.476	0.0498879	0.1
0.477	0.0501046	0.1
0.478	0.0503235	0.1
0.479	0.0505447	0.1
0.48	0.0507682	0.1
0.481	0.0509939	0.1
0.482	0.051222	0.1
0.483	0.0514524	0.1
0.484	0.0516852	0.1
0.485	0.0519204	0.1
0.486	0.052158	0.1
0.487	0.0523981	0.1
0.488	0.0526407	0.1
0.489	0.0528858	0.1
0.49	0.0531335	0.1
0.491	0.0533838	0.1
0.492	0.0536367	0.1
0.493	0.0538922	0.1
0.494	0.0541505	0.1
0.495	0.0544115	0.1
0.496	0.0546752	0.1
0.497	0.0549417	0.1
0.498	0.0552111	0.1
0.499	0.0554833	0.1
0.5	0.0557584	0.1
0.501	0.0560364	0.1
0.502	0.0563174	0.1
0.503	0.0566015	0.1
0.504	0.0568885	0.1
0.505	0.0571787	0.1
0.506	0.057472	0.1
0.507	0.0577684	0.1
0.508	0.0580681	0.1
0.509	0.058371	0.1
0.51	0.0586772	0.1
0.511	0.0589867	0.1
0.512	0.0592996	0.1
0.513	0.059616	0.1
0.514	0.0599357	0.1
0.515	0.060259	0.1
0.516	0.0605859	0.1
0.517	0.0609163	0.1
0.518	0.0612504	0.1
0.519	0.0615882	0.1
0.52	0.0619297	0.1
0.521	0.062275	0.1
0.522	0.0626242	0.1
0.523	0.0629772	0.1
0.524	0.0633342	0.1
0.525	0.0636952	0.1
0.526	0.0640602	0.1
0.527	0.0644293	0.1
0.528	0.0648026	0.1
0.529	0.0651801	0.1
0.53	0.0655618	0.1
0.531	0.0659479	0.1
0.532	0.0663384	0.1
0.533	0.0667332	0.1
0.534	0.0671326	0.1
0.535	0.0675366	0.1
0.536	0.0679451	0.1
0.537	0.0683584	0.1
0.538	0.0687764	0.1
0.539	0.0691992	0.1
0.54	0.0696269	0.1
0.541	0.0700595	0.1
0.542	0.0704971	0.1
0.543	0.0709397	0.1
0.544	0.0713876	0.1
0.545	0.0718406	0.1
0.546	0.0722989	0.1
0.547	0.0727626	0.1
0.548	0.0732316	0.1
0.549	0.0737062	0.1
0.55	0.0741864	0.1
0.551	0.0746721	0.1
0.552	0.0751636	0.1
0.553	0.0756609	0.1
0.554	0.0761641	0.1
0.555	0.0766732	0.1
0.556	0.0771884	0.1
0.557	0.0777097	0.1
0.558	0.0782371	0.1
0.559	0.0787708	0.1
0.56	0.0793109	0.1
0.561	0.0798575	0.1
0.562	0.0804105	0.1
0.563	0.0809702	0.1
0.564	0.0815366	0.1
0.565	0.0821098	0.1
0.566	0.0826899	0.1
0.567	0.0832769	0.1
0.568	0.0838711	0.1
0.569	0.0844724	0.1
0.57	0.085081	0.1
0.571	0.0856969	0.1
0.572	0.0863203	0.1
0.573	0.0869513	0.1
0.574	0.08759	0.1
0.575	0.0882365	0.1
0.576	0.0888908	0.1
0.577	0.0895532	0.1
0.578	0.0902236	0.1
0.579	0.0909023	0.1
0.58	0.0915893	0.1
0.581	0.0922848	0.1
0.582	0.0929888	0.1
0.583	0.0937016	0.1
0.584	0.0944231	0.1
0.585	0.0951536	0.1
0.586	0.0958931	0.1
0.587	0.0966418	0.1
0.588	0.0973998	0.1
0.589	0.0981673	0.1
0.59	0.0989443	0.1
0.591	0.099731	0.1
0.592	0.100528	0.1
0.593	0.101334	0.1
0.594	0.102151	0.1
0.595	0.102978	0.1
0.596	0.103815	0.1
0.597	0.104663	0.1
0.598	0.105521	0.1
0.599	0.106391	0.1
0.6	0.107271	0.1
0.601	0.108162	0.1
0.602	0.109065	0.1
0.603	0.109979	0.1
0.604	0.110905	0.1
0.605	0.111842	0.1
0.606	0.112792	0.1
0.607	0.113753	0.1
0.608	0.114727	0.1
0.609	0.115713	0.1
0.61	0.116711	0.1
0.611	0.117723	0.1
0.612	0.118747	0.1
0.613	0.119784	0.1
0.614	0.120835	0.1
0.615	0.121899	0.1
0.616	0.122976	0.1
0.617	0.124068	0.1
0.618	0.125173	0.1
0.619	0.126293	0.1
0.62	0.127427	0.1
0.621	0.128574	0.1
0.622	0.129735	0.1
0.623	0.13091	0.1
0.624	0.132101	0.1
0.625	0.133307	0.1
0.626	0.134528	0.1
0.627	0.135765	0.1
0.628	0.137017	0.1
0.629	0.138285	0.1
0.63	0.13957	0.1
0.631	0.140871	0.1
0.632	0.142188	0.1
0.633	0.143522	0.1
0.634	0.144873	0.1
0.635	0.146241	0.1
0.636	0.147627	0.1
0.637	0.14903	0.1
0.638	0.150451	0.1
0.639	0.15189	0.1
0.64	0.153347	0.1
0.641	0.154823	0.1
0.642	0.156317	0.1
0.643	0.15783	0.1
0.644	0.159362	0.1
0.645	0.160914	0.1
0.646	0.162485	0.1
0.647	0.164075	0.1
0.648	0.165686	0.1
0.649	0.167317	0.1
0.65	0.168968	0.1
0.651	0.17064	0.1
0.652	0.172332	0.1
0.653	0.174046	0.1
0.654	0.175775	0.1
0.655	0.17753	0.1
0.656	0.179307	0.1
0.657	0.181106	0.1
0.658	0.182928	0.1
0.659	0.184771	0.1
0.66	0.186637	0.1
0.661	0.188526	0.1
0.662	0.190437	0.1
0.663	0.192372	0.1
0.664	0.19433	0.1
0.665	0.196312	0.1
0.666	0.198318	0.1
0.667	0.200347	0.1
0.668	0.202401	0.1
0.669	0.204479	0.1
0.67	0.206582	0.1
0.671	0.208709	0.1
0.672	0.210862	0.1
0.673	0.21304	0.1
0.674	0.215243	0.1
0.675	0.217472	0.1
0.676	0.219726	0.1
0.677	0.222007	0.1
0.678	0.224314	0.1
0.679	0.226647	0.1
0.68	0.229006	0.1
0.681	0.231392	0.1
0.682	0.233805	0.1
0.683	0.236245	0.1
0.684	0.238713	0.1
0.685	0.241207	0.1
0.686	0.243729	0.1
0.687	0.246279	0.1
0.688	0.248856	0.1
0.689	0.251461	0.1
0.69	0.254094	0.1
0.691	0.256755	0.1
0.692	0.259445	0.1
0.693	0.262162	0.1
0.694	0.264908	0.1
0.695	0.267683	0.1
0.696	0.270486	0.1
0.697	0.273318	0.1
0.698	0.276178	0.1
0.699	0.279067	0.1
0.7	0.281985	0.1
0.701	0.284932	0.1
0.702	0.287902	0.1
0.703	0.2909	0.1
0.704	0.293927	0.1
0.705	0.296983	0.1
0.706	0.300067	0.1
0.707	0.303179	0.1
0.708	0.30632	0.1
0.709	0.309489	0.1
0.71	0.312687	0.1
0.711	0.315913	0.1
0.712	0.319167	0.1
0.713	0.322449	0.1
0.714	0.325759	0.1
0.715	0.329097	0.1
0.716	0.332462	0.1
0.717	0.335855	0.1
0.718	0.339275	0.1
0.719	0.342723	0.1
0.72	0.346197	0.1
0.721	0.349698	0.1
0.722	0.353225	0.1
0.723	0.356779	0.1
0.724	0.360359	0.1
0.725	0.363964	0.1
0.726	0.367595	0.1
0.727	0.371251	0.1
0.728	0.374932	0.1
0.729	0.378638	0.1
0.73	0.382368	0.1
0.731	0.386121	0.1
0.732	0.389898	0.1
0.733	0.393698	0.1
0.734	0.397521	0.1
0.735	0.401366	0.1
0.736	0.405233	0.1
0.737	0.409121	0.1
0.738	0.41303	0.1
0.739	0.41696	0.1
0.74	0.420909	0.1
0.741	0.424878	0.1
0.742	0.428866	0.1
0.743	0.432873	0.1
0.744	0.436897	0.1
0.745	0.440939	0.1
0.746	0.444997	0.1
0.747	0.449072	0.1
0.748	0.453163	0.1
0.749	0.457268	0.1
0.75	0.461388	0.1
0.751	0.465522	0.1
0.752	0.469668	0.1
0.753	0.473828	0.1
0.754	0.477999	0.1
0.755	0.482181	0.1
0.756	0.486374	0.1
0.757	0.490577	0.1
0.758	0.494789	0.1
0.759	0.49901	0.1
0.76	0.503238	0.1
0.761	0.507474	0.1
0.762	0.511715	0.1
0.763	0.515963	0.1
0.764	0.520215	0.1
0.765	0.524472	0.1
0.766	0.528732	0.1
0.767	0.532994	0.1
0.768	0.537259	0.1
0.769	0.541525	0.1
0.77	0.545791	0.1
0.771	0.550057	0.1
0.772	0.554322	0.1
0.773	0.558586	0.1
0.774	0.562846	0.1
0.775	0.567104	0.1
0.776	0.571358	0.1
0.777	0.575607	0.1
0.778	0.57985	0.1
0.779	0.584087	0.1
0.78	0.588318	0.1
0.781	0.59254	0.1
0.782	0.596754	0.1
0.783	0.60096	0.1
0.784	0.605155	0.1
0.785	0.60934	0.1
0.786	0.613513	0.1
0.787	0.617675	0.1
0.788	0.621824	0.1
0.789	0.62596	0.1
0.79	0.630082	0.1
0.791	0.63419	0.1
0.792	0.638282	0.1
0.793	0.642358	0.1
0.794	0.646418	0.1
0.795	0.650461	0.1
0.796	0.654486	0.1
0.797	0.658492	0.1
0.798	0.66248	0.1
0.799	0.666448	0.1
0.8	0.670397	0.1
0.801	0.674078	0.1
0.802	0.677983	0.1
0.803	0.681868	0.1
0.804	0.68573	0.1
0.805	0.68957	0.1
0.806	0.693351	0.1
0.807	0.697142	0.1
0.808	0.70091	0.1
0.809	0.704653	0.1
0.81	0.708372	0.1
0.811	0.712065	0.1
0.812	0.715733	0.1
0.813	0.719375	0.1
0.814	0.722991	0.1
0.815	0.72658	0.1
0.816	0.730142	0.1
0.817	0.733676	0.1
0.818	0.737183	0.1
0.819	0.740663	0.1
0.82	0.744114	0.1
0.821	0.747536	0.1
0.822	0.75093	0.1
0.823	0.754295	0.1
0.824	0.757631	0.1
0.825	0.760938	0.1
0.826	0.764215	0.1
0.827	0.767462	0.1
0.828	0.77068	0.1
0.829	0.773867	0.1
0.83	0.777024	0.1
0.831	0.780152	0.1
0.832	0.783248	0.1
0.833	0.786315	0.1
0.834	0.78935	0.1
0.835	0.792355	0.1
0.836	0.79533	0.1
0.837	0.798274	0.1
0.838	0.801187	0.1
0.839	0.804069	0.1
0.84	0.80692	0.1
0.841	0.809741	0.1
0.842	0.812531	0.1
0.843	0.815195	0.1
0.844	0.817925	0.1
0.845	0.820623	0.1
0.846	0.823292	0.1
0.847	0.825929	0.1
0.848	0.828536	0.1
0.849	0.831113	0.1
0.85	0.833659	0.1
0.851	0.836174	0.1
0.852	0.83866	0.1
0.853	0.841116	0.1
0.854	0.843541	0.1
0.855	0.845937	0.1
0.856	0.848303	0.1
0.857	0.85064	0.1
0.858	0.852947	0.1
0.859	0.855225	0.1
0.86	0.857474	0.1
0.861	0.859694	0.1
0.862	0.861885	0.1
0.863	0.864048	0.1
0.864	0.866182	0.1
0.865	0.868289	0.1
0.866	0.870367	0.1
0.867	0.872417	0.1
0.868	0.87444	0.1
0.869	0.876436	0.1
0.87	0.878404	0.1
0.871	0.880345	0.1
0.872	0.88226	0.1
0.873	0.884148	0.1
0.874	0.88601	0.1
0.875	0.887846	0.1
0.876	0.889656	0.1
0.877	0.891441	0.1
0.878	0.8932	0.1
0.879	0.894934	0.1
0.88	0.896643	0.1
0.881	0.898328	0.1
0.882	0.899988	0.1
0.883	0.901405	0.1
0.884	0.903019	0.1
0.885	0.904611	0.1
0.886	0.906178	0.1
0.887	0.907723	0.1
0.888	0.909245	0.1
0.889	0.910744	0.1
0.89	0.91222	0.1
0.891	0.913675	0.1
0.892	0.915107	0.1
0.893	0.916518	0.1
0.894	0.917908	0.1
0.895	0.919276	0.1
0.896	0.920623	0.1
0.897	0.92195	0.1
0.898	0.923256	0.1
0.899	0.924543	0.1
0.9	0.925809	0.1
0.901	0.927055	0.1
0.902	0.928283	0.1
0.903	0.929491	0.1
0.904	0.93068	0.1
0.905	0.93185	0.1
0.906	0.933002	0.1
0.907	0.934135	0.1
0.908	0.935251	0.1
0.909	0.936349	0.1
0.91	0.93743	0.1
0.911	0.938493	0.1
0.912	0.939539	0.1
0.913	0.940568	0.1
0.914	0.941581	0.1
0.915	0.942577	0.1
0.916	0.943558	0.1
0.917	0.944522	0.1
0.918	0.945471	0.1
0.919	0.946404	0.1
0.92	0.947322	0.1
0.921	0.948225	0.1
0.922	0.949113	0.1
0.923	0.949987	0.1
0.924	0.950846	0.1
0.925	0.951691	0.1
0.926	0.952522	0.1
0.927	0.95334	0.1
0.928	0.954143	0.1
0.929	0.954934	0.1
0.93	0.955711	0.1
0.931	0.956475	0.1
0.932	0.957227	0.1
0.933	0.957965	0.1
0.934	0.958724	0.1
0.935	0.959438	0.1
0.936	0.96014	0.1
0.937	0.96083	0.1
0.938	0.96151	0.1
0.939	0.962177	0.1
0.94	0.962832	0.1
0.941	0.963477	0.1
0.942	0.964081	0.1
0.943	0.964704	0.1
0.944	0.965345	0.1
0.945	0.965934	0.1
0.946	0.966498	0.1
0.947	0.967087	0.1
0.948	0.967664	0.1
0.949	0.968231	0.1
0.95	0.968787	0.1
0.951	0.969334	0.1
0.952	0.96987	0.1
0.953	0.970397	0.1
0.954	0.970913	0.1
0.955	0.97142	0.1
0.956	0.971918	0.1
0.957	0.972407	0.1
0.958	0.972889	0.1
0.959	0.973362	0.1
0.96	0.973826	0.1
0.961	0.974283	0.1
0.962	0.974732	0.1
0.963	0.975173	0.1
0.964	0.975606	0.1
0.965	0.976032	0.1
0.966	0.976451	0.1
0.967	0.976862	0.1
0.968	0.977266	0.1
0.969	0.977647	0.1
0.97	0.978038	0.1
0.971	0.978422	0.1
0.972	0.9788	0.1
0.973	0.979171	0.1
0.974	0.979535	0.1
0.975	0.979893	0.1
0.976	0.980245	0.1
0.977	0.98059	0.1
0.978	0.98093	0.1
0.979	0.981264	0.1
0.98	0.981591	0.1
0.981	0.981914	0.1
0.982	0.98223	0.1
0.983	0.982528	0.1
0.984	0.982833	0.1
0.985	0.983132	0.1
0.986	0.983426	0.1
0.987	0.983715	0.1
0.988	0.983999	0.1
0.989	0.984278	0.1
0.99	0.984552	0.1
0.991	0.984821	0.1
0.992	0.985086	0.1
0.993	0.985346	0.1
0.994	0.985616	0.1
0.995	0.985867	0.1
0.996	0.986114	0.1
0.997	0.986357	0.1
0.998	0.986595	0.1
0.999	0.98683	0.1
1	0.987059	0.1
1.001	0.987284	0.1
1.002	0.987505	0.1
1.003	0.987753	0.1
1.004	0.987966	0.1
1.005	0.988175	0.1
1.006	0.988381	0.1
1.007	0.988582	0.1
1.008	0.988781	0.1
1.009	0.988976	0.1
1.01	0.989167	0.1
1.011	0.989355	0.1
1.012	0.98954	0.1
1.013	0.989721	0.1
1.014	0.9899	0.1
1.015	0.990075	0.1
1.016	0.990247	0.1
1.017	0.990416	0.1
1.018	0.990582	0.1
1.019	0.990745	0.1
1.02	0.990906	0.1
1.021	0.991063	0.1
1.022	0.991218	0.1
1.023	0.99137	0.1
1.024	0.99152	0.1
1.025	0.991667	0.1
1.026	0.991811	0.1
1.027	0.991952	0.1
1.028	0.992092	0.1
1.029	0.992229	0.1
1.03	0.992363	0.1
1.031	0.992495	0.1
1.032	0.992625	0.1
1.033	0.992752	0.1
1.034	0.992878	0.1
1.035	0.993001	0.1
1.036	0.993122	0.1
1.037	0.99324	0.1
1.038	0.993357	0.1
1.039	0.993472	0.1
1.04	0.993584	0.1
1.041	0.993694	0.1
1.042	0.993803	0.1
1.043	0.993909	0.1
1.044	0.994013	0.1
1.045	0.994116	0.1
1.046	0.994217	0.1
1.047	0.994316	0.1
1.048	0.994413	0.1
1.049	0.994509	0.1
1.05	0.994603	0.1
1.051	0.994695	0.1
1.052	0.994786	0.1
1.053	0.994875	0.1
1.054	0.994962	0.1
1.055	0.995048	0.1
1.056	0.995133	0.1
1.057	0.995216	0.1
1.058	0.995298	0.1
1.059	0.995378	0.1
1.06	0.995456	0.1
1.061	0.995534	0.1
1.062	0.99561	0.1
1.063	0.995685	0.1
1.064	0.995758	0.1
1.065	0.99583	0.1
1.066	0.995901	0.1
1.067	0.995971	0.1
1.068	0.996039	0.1
1.069	0.996106	0.1
1.07	0.996172	0.1
1.071	0.996237	0.1
1.072	0.996301	0.1
1.073	0.996364	0.1
1.074	0.996426	0.1
1.075	0.996486	0.1
1.076	0.996546	0.1
1.077	0.996604	0.1
1.078	0.996659	0.1
1.079	0.996715	0.1
1.08	0.996771	0.1
1.081	0.996825	0.1
1.082	0.996878	0.1
1.083	0.996931	0.1
1.084	0.996982	0.1
1.085	0.997033	0.1
1.086	0.997083	0.1
1.087	0.997132	0.1
1.088	0.99718	0.1
1.089	0.997227	0.1
1.09	0.997274	0.1
1.091	0.997319	0.1
1.092	0.997364	0.1
1.093	0.997408	0.1
1.094	0.997451	0.1
1.095	0.997494	0.1
1.096	0.997536	0.1
1.097	0.997577	0.1
1.098	0.997617	0.1
1.099	0.997657	0.1
1.1	0.997696	0.1
1.101	0.997734	0.1
1.102	0.997772	0.1
1.103	0.997809	0.1
1.104	0.997846	0.1
1.105	0.997881	0.1
1.106	0.997916	0.1
1.107	0.997951	0.1
1.108	0.997985	0.1
1.109	0.998018	0.1
1.11	0.998051	0.1
1.111	0.998083	0.1
1.112	0.998115	0.1
1.113	0.998146	0.1
1.114	0.998177	0.1
1.115	0.998207	0.1
1.116	0.998237	0.1
1.117	0.998266	0.1
1.118	0.998294	0.1
1.119	0.998323	0.1
1.12	0.99835	0.1
1.121	0.998377	0.1
1.122	0.998404	0.1
1.123	0.99843	0.1
1.124	0.998456	0.1
1.125	0.998482	0.1
1.126	0.998506	0.1
1.127	0.998531	0.1
1.128	0.998555	0.1
1.129	0.998579	0.1
1.13	0.998602	0.1
1.131	0.998625	0.1
1.132	0.998647	0.1
1.133	0.998669	0.1
1.134	0.998691	0.1
1.135	0.998712	0.1
1.136	0.998733	0.1
1.137	0.998754	0.1
1.138	0.998774	0.1
1.139	0.998794	0.1
1.14	0.998813	0.1
1.141	0.998832	0.1
1.142	0.998851	0.1
1.143	0.99887	0.1
1.144	0.998888	0.1
1.145	0.998906	0.1
1.146	0.998924	0.1
1.147	0.998941	0.1
1.148	0.998958	0.1
1.149	0.998975	0.1
1.15	0.998991	0.1
1.151	0.999007	0.1
1.152	0.999023	0.1
1.153	0.999039	0.1
1.154	0.999054	0.1
1.155	0.99907	0.1
1.156	0.999085	0.1
1.157	0.999099	0.1
1.158	0.999114	0.1
1.159	0.999128	0.1
1.16	0.999142	0.1
1.161	0.999155	0.1
1.162	0.999169	0.1
1.163	0.999182	0.1
1.164	0.999195	0.1
1.165	0.999208	0.1
1.166	0.99922	0.1
1.167	0.999233	0.1
1.168	0.999245	0.1
1.169	0.999257	0.1
1.17	0.999269	0.1
1.171	0.99928	0.1
1.172	0.999292	0.1
1.173	0.999303	0.1
1.174	0.999314	0.1
1.175	0.999325	0.1
1.176	0.999335	0.1
1.177	0.999346	0.1
1.178	0.999356	0.1
1.179	0.999366	0.1
1.18	0.999376	0.1
1.181	0.999386	0.1
1.182	0.999396	0.1
1.183	0.999405	0.1
1.184	0.999414	0.1
1.185	0.999424	0.1
1.186	0.999433	0.1
1.187	0.999442	0.1
1.188	0.99945	0.1
1.189	0.999459	0.1
1.19	0.999467	0.1
1.191	0.999473	0.1
1.192	0.999481	0.1
1.193	0.999489	0.1
1.194	0.999497	0.1
1.195	0.999505	0.1
1.196	0.999513	0.1
1.197	0.99952	0.1
1.198	0.999528	0.1
1.199	0.999535	0.1
1.2	0.999542	0.1
0.25	0.0209358	0.15
0.251	0.0209505	0.15
0.252	0.0209652	0.15
0.253	0.0209801	0.15
0.254	0.0209951	0.15
0.255	0.0210102	0.15
0.256	0.0210255	0.15
0.257	0.021041	0.15
0.258	0.0210565	0.15
0.259	0.0210723	0.15
0.26	0.0210881	0.15
0.261	0.0211041	0.15
0.262	0.0211203	0.15
0.263	0.0211365	0.15
0.264	0.021153	0.15
0.265	0.0211696	0.15
0.266	0.0211863	0.15
0.267	0.0212032	0.15
0.268	0.0212202	0.15
0.269	0.0212374	0.15
0.27	0.0212547	0.15
0.271	0.0212722	0.15
0.272	0.0212899	0.15
0.273	0.0213077	0.15
0.274	0.0213256	0.15
0.275	0.0213437	0.15
0.276	0.021362	0.15
0.277	0.0213804	0.15
0.278	0.021399	0.15
0.279	0.0214178	0.15
0.28	0.0214367	0.15
0.281	0.0214558	0.15
0.282	0.0214751	0.15
0.283	0.0214945	0.15
0.284	0.0215141	0.15
0.285	0.0215338	0.15
0.286	0.0215538	0.15
0.287	0.0215739	0.15
0.288	0.0215941	0.15
0.289	0.0216146	0.15
0.29	0.0216352	0.15
0.291	0.021656	0.15
0.292	0.021677	0.15
0.293	0.0216982	0.15
0.294	0.0217195	0.15
0.295	0.021741	0.15
0.296	0.0217628	0.15
0.297	0.0217846	0.15
0.298	0.0218067	0.15
0.299	0.021829	0.15
0.3	0.0218515	0.15
0.301	0.0218741	0.15
0.302	0.0218969	0.15
0.303	0.02192	0.15
0.304	0.0219432	0.15
0.305	0.0219666	0.15
0.306	0.0219903	0.15
0.307	0.0220141	0.15
0.308	0.0220381	0.15
0.309	0.0220623	0.15
0.31	0.0220868	0.15
0.311	0.0221114	0.15
0.312	0.0221362	0.15
0.313	0.0221613	0.15
0.314	0.0221865	0.15
0.315	0.022212	0.15
0.316	0.0222377	0.15
0.317	0.0222636	0.15
0.318	0.0222897	0.15
0.319	0.022316	0.15
0.32	0.0223426	0.15
0.321	0.0223693	0.15
0.322	0.0223963	0.15
0.323	0.0224235	0.15
0.324	0.022451	0.15
0.325	0.0224787	0.15
0.326	0.0225066	0.15
0.327	0.0225347	0.15
0.328	0.0225631	0.15
0.329	0.0225917	0.15
0.33	0.0226205	0.15
0.331	0.0226496	0.15
0.332	0.0226789	0.15
0.333	0.0227085	0.15
0.334	0.0227383	0.15
0.335	0.0227683	0.15
0.336	0.0227986	0.15
0.337	0.0228292	0.15
0.338	0.02286	0.15
0.339	0.022891	0.15
0.34	0.0229224	0.15
0.341	0.0229539	0.15
0.342	0.0229858	0.15
0.343	0.0230179	0.15
0.344	0.0230502	0.15
0.345	0.0230828	0.15
0.346	0.0231157	0.15
[truncated: 2,756 more rows]

## Sheet: Fig1D
Time	Duplication_Index	Duplication_Rate
0	0	0
0.176929	0	0
1.51615	0	0
4.42247	0	0
7.93153	0	0
13.0718	0	0
19.1075	0	0
27.9218	0	0
38.1587	0	0
53.0824	0	0
70.3415	0	0
95.4813	0	0
124.51	0	0
166.78	0	0
200	0	0
0	0	2e-07
0.176929	7.07994e-08	2e-07
1.51543	6.22435e-07	2e-07
4.40633	2.13587e-06	2e-07
7.91708	5.4564e-06	2e-07
13.0264	1.90691e-05	2e-07
19.0713	9.46324e-05	2e-07
25.904	0.000734559	2e-07
31.6981	0.00495608	2e-07
36.9311	0.0300333	2e-07
41.8341	0.151352	2e-07
46.5721	0.471448	2e-07
51.0448	0.744412	2e-07
55.5502	0.857501	2e-07
60.1922	0.907945	2e-07
63.8496	0.932531	2e-07
68.6856	0.954787	2e-07
73.6402	0.969931	2e-07
80.0617	0.982266	2e-07
87.3295	0.990243	2e-07
95.3252	0.994944	2e-07
103.792	0.997479	2e-07
112.612	0.998779	2e-07
121.266	0.9994	2e-07
129.236	0.999688	2e-07
136.59	0.99983	2e-07
143.647	0.999905	2e-07
150.706	0.999947	2e-07
157.939	0.999971	2e-07
165.383	0.999984	2e-07
172.976	0.999991	2e-07
180.615	0.999995	2e-07
188.223	0.999998	2e-07
200	0.999999	2e-07
0	0	2e-06
0.176913	7.07933e-07	2e-06
1.4634	6.00039e-06	2e-06
3.93513	1.84088e-05	2e-06
7.2417	4.61237e-05	2e-06
11.6227	0.000134679	2e-06
17.4114	0.000597395	2e-06
22.5678	0.00261303	2e-06
27.3961	0.0117209	2e-06
31.9748	0.0513525	2e-06
36.4305	0.19658	2e-06
40.8211	0.496262	2e-06
45.0154	0.733367	2e-06
50.1711	0.856079	2e-06
54.712	0.904635	2e-06
58.5928	0.931199	2e-06
63.5501	0.954315	2e-06
68.8124	0.97037	2e-06
75.4744	0.982866	2e-06
82.9456	0.990729	2e-06
91.0484	0.995237	2e-06
99.6007	0.997642	2e-06
108.383	0.998854	2e-06
116.838	0.999428	2e-06
124.621	0.999698	2e-06
131.893	0.999834	2e-06
138.965	0.999907	2e-06
146.092	0.999948	2e-06
153.402	0.999972	2e-06
160.901	0.999985	2e-06
168.514	0.999992	2e-06
176.147	0.999996	2e-06
183.736	0.999998	2e-06
198.788	0.999999	2e-06
200	0.999999	2e-06
0	0	2e-05
0.175557	7.02499e-06	2e-05
1.16048	4.71612e-05	2e-05
2.8373	0.000123679	2e-05
4.97629	0.000252782	2e-05
7.83899	0.000535013	2e-05
11.3654	0.00126303	2e-05
16.1528	0.00424094	2e-05
20.1789	0.0127543	2e-05
24.3265	0.0423117	2e-05
28.4093	0.135719	2e-05
32.5298	0.356816	2e-05
36.6449	0.621269	2e-05
40.8482	0.781338	2e-05
45.1809	0.859377	2e-05
49.2288	0.901292	2e-05
53.4048	0.930342	2e-05
58.2422	0.953259	2e-05
63.8303	0.970484	2e-05
70.5605	0.983027	2e-05
78.1389	0.990897	2e-05
86.2746	0.995337	2e-05
94.8725	0.9977	2e-05
103.666	0.998884	2e-05
112.096	0.999442	2e-05
119.846	0.999705	2e-05
127.1	0.999837	2e-05
134.171	0.999909	2e-05
141.311	0.99995	2e-05
148.641	0.999972	2e-05
156.158	0.999985	2e-05
163.784	0.999992	2e-05
171.424	0.999996	2e-05
179.018	0.999998	2e-05
194.077	0.999999	2e-05
200	1	2e-05
0	0	0.0002
0.14199	5.6809e-05	0.0002
0.814606	0.000328408	0.0002
1.91495	0.000797925	0.0002
3.29238	0.00147348	0.0002
5.13794	0.00264284	0.0002
7.42398	0.00480984	0.0002
10.2793	0.00961415	0.0002
13.9583	0.0234499	0.0002
17.6818	0.0593284	0.0002
21.4744	0.150373	0.0002
25.3993	0.339329	0.0002
29.4322	0.575475	0.0002
33.7891	0.747232	0.0002
38.1185	0.835928	0.0002
42.5315	0.888498	0.0002
46.6855	0.921265	0.0002
51.7321	0.94815	0.0002
57.295	0.967242	0.0002
64.0624	0.981257	0.0002
71.5818	0.989922	0.0002
79.6994	0.994842	0.0002
88.2393	0.997451	0.0002
96.9662	0.99876	0.0002
105.368	0.99938	0.0002
113.145	0.999674	0.0002
120.449	0.999822	0.0002
127.568	0.999901	0.0002
134.739	0.999945	0.0002
142.08	0.99997	0.0002
149.594	0.999984	0.0002
157.212	0.999991	0.0002
164.848	0.999995	0.0002
172.444	0.999998	0.0002
187.519	0.999999	0.0002
198.462	1	0.0002
200	1	0.0002

## Sheet: Fig1E
AntibioticConcentration	TranspositionRate	Duplication_Index
0	1e-12	1.38152e-10
0	1e-11	1.38152e-09
0	1e-10	1.38152e-08
0	1e-09	1.38152e-07
0	1e-08	1.38152e-06
0	1e-07	1.3815e-05
0	1e-06	0.000138107
0	1e-05	0.00137977
0	0.0001	0.0137587
0.1	1e-12	1.38815e-10
0.1	1e-11	1.38815e-09
0.1	1e-10	1.38815e-08
0.1	1e-09	1.38815e-07
0.1	1e-08	1.38815e-06
0.1	1e-07	1.38814e-05
0.1	1e-06	0.000138771
0.1	1e-05	0.0013864
0.1	0.0001	0.0138246
0.2	1e-12	1.43609e-10
0.2	1e-11	1.43609e-09
0.2	1e-10	1.43609e-08
0.2	1e-09	1.43609e-07
0.2	1e-08	1.43609e-06
0.2	1e-07	1.43607e-05
0.2	1e-06	0.000143571
0.2	1e-05	0.00143433
0.2	0.0001	0.0143002
0.3	1e-12	1.58056e-10
0.3	1e-11	1.58056e-09
0.3	1e-10	1.58056e-08
0.3	1e-09	1.58056e-07
0.3	1e-08	1.58056e-06
0.3	1e-07	1.58054e-05
0.3	1e-06	0.00015803
0.3	1e-05	0.00157879
0.3	0.0001	0.0157324
0.4	1e-12	1.93651e-10
0.4	1e-11	1.93651e-09
0.4	1e-10	1.93651e-08
0.4	1e-09	1.93651e-07
0.4	1e-08	1.93651e-06
0.4	1e-07	1.93649e-05
0.4	1e-06	0.000193601
0.4	1e-05	0.00193426
0.4	0.0001	0.0192507
0.5	1e-12	2.84942e-10
0.5	1e-11	2.84942e-09
0.5	1e-10	2.84942e-08
0.5	1e-09	2.84942e-07
0.5	1e-08	2.84942e-06
0.5	1e-07	2.84938e-05
0.5	1e-06	0.000284876
0.5	1e-05	0.00284557
0.5	0.0001	0.0281809
0.6	1e-12	5.76321e-10
0.6	1e-11	5.76321e-09
0.6	1e-10	5.76321e-08
0.6	1e-09	5.76321e-07
0.6	1e-08	5.76319e-06
0.6	1e-07	5.76118e-05
0.6	1e-06	0.000574794
0.6	1e-05	0.00572724
0.6	0.0001	0.0554948
0.7	1e-12	1.95156e-09
0.7	1e-11	1.95156e-08
0.7	1e-10	1.95156e-07
0.7	1e-09	1.95156e-06
0.7	1e-08	1.95154e-05
0.7	1e-07	0.000192622
0.7	1e-06	0.00191448
0.7	1e-05	0.0188067
0.7	0.0001	0.16219
0.8	1e-12	1.30391e-08
0.8	1e-11	1.30391e-07
0.8	1e-10	1.30391e-06
0.8	1e-09	1.3037e-05
0.8	1e-08	0.000126813
0.8	1e-07	0.00123952
0.8	1e-06	0.0121329
0.8	1e-05	0.10711
0.8	0.0001	0.516922
0.9	1e-12	1.93256e-07
0.9	1e-11	1.93256e-06
0.9	1e-10	1.79046e-05
0.9	1e-09	0.000168394
0.9	1e-08	0.0016173
0.9	1e-07	0.015509
0.9	1e-06	0.130272
0.9	1e-05	0.539793
0.9	0.0001	0.878159
1	1e-12	5.08054e-06
1	1e-11	4.85017e-05
1	1e-10	0.000431986
1	1e-09	0.00405443
1	1e-08	0.0380256
1	1e-07	0.256411
1	1e-06	0.681147
1	1e-05	0.911185
1	0.0001	0.979186
1.1	1e-12	0.000216251
1.1	1e-11	0.00209877
1.1	1e-10	0.0202518
1.1	1e-09	0.156791
1.1	1e-08	0.544836
1.1	1e-07	0.841297
1.1	1e-06	0.952956
1.1	1e-05	0.986787
1.1	0.0001	0.996462
1.2	1e-12	0.0234565
1.2	1e-11	0.174342
1.2	1e-10	0.549843
1.2	1e-09	0.825275
1.2	1e-08	0.939741
1.2	1e-07	0.979956
1.2	1e-06	0.993412
1.2	1e-05	0.99787
1.2	0.0001	0.999331

## Sheet: Fig1F
Sample	Transposon	Plasmid	Tet	Population	Mutation	Mutation_Category	Gene	Position	Allele	Frequency	Mbp.coordinate	Transposon_factor	Plasmid_factor	Tet_factor
RM7-4-32	B20	None	50	2	MOB	mobile_element_insertion	tetA-Tn5-NEB5A_RS07165	1416915	MOB	0.852998	1.41691	Tn5+ (TetA+)	No plasmid	Tet 50
RM7-4-32	B20	None	50	2	MOB	mobile_element_insertion	tetA-Tn5-yifB/ilvL	3890842	MOB	0.242105	3.89084	Tn5+ (TetA+)	No plasmid	Tet 50
RM7-4-32	B20	None	50	2	MOB	mobile_element_insertion	tetA-Tn5-fimI	4485783	MOB	0.800955	4.48578	Tn5+ (TetA+)	No plasmid	Tet 50
RM7-4-35	B20	None	50	5	MOB	mobile_element_insertion	tetA-Tn5-CmR	956	MOB	1	0.000956	Tn5+ (TetA+)	No plasmid	Tet 50
RM7-4-35	B20	None	50	5	MOB	mobile_element_insertion	tetA-Tn5-NEB5A_RS07165	1416915	MOB	1	1.41691	Tn5+ (TetA+)	No plasmid	Tet 50
RM7-4-34	B20	None	50	4	MOB	mobile_element_insertion	tetA-Tn5-NEB5A_RS07165	1416915	MOB	1	1.41691	Tn5+ (TetA+)	No plasmid	Tet 50
RM7-4-33	B20	None	50	3	MOB	mobile_element_insertion	tetA-Tn5-hns/tdk	1190701	MOB	1	1.1907	Tn5+ (TetA+)	No plasmid	Tet 50
RM7-4-33	B20	None	50	3	MOB	mobile_element_insertion	tetA-Tn5-deaD	3247211	MOB	1	3.24721	Tn5+ (TetA+)	No plasmid	Tet 50
RM7-4-42	B30	p15A	50	2	MOB	mobile_element_insertion	tetA-Tn5--/KanR	2107	MOB	1	0.002107	Tn5+ (TetA++)	p15A	Tet 50
RM7-4-45	B30	p15A	50	5	MOB	mobile_element_insertion	tetA-Tn5--/KanR	668	MOB	1	0.000668	Tn5+ (TetA++)	p15A	Tet 50
RM7-4-44	B30	p15A	50	4	MOB	mobile_element_insertion	tetA-Tn5-KanR	2550	MOB	1	0.00255	Tn5+ (TetA++)	p15A	Tet 50
RM7-4-43	B30	p15A	50	3	MOB	mobile_element_insertion	tetA-Tn5--/KanR	668	MOB	1	0.000668	Tn5+ (TetA++)	p15A	Tet 50
RM7-72-10	B20	p15A	50	1	MOB	mobile_element_insertion	tetA-Tn5-NEB5A_RS25475	1196360	MOB	1	1.19636	Tn5+ (TetA+)	p15A	Tet 50
RM7-72-11	B20	p15A	50	2	MOB	mobile_element_insertion	tetA-Tn5-KanR	2480	MOB	0.791486	0.00248	Tn5+ (TetA+)	p15A	Tet 50
RM7-72-11	B20	p15A	50	2	MOB	mobile_element_insertion	tetA-Tn5-KanR	2661	MOB	0.277178	0.002661	Tn5+ (TetA+)	p15A	Tet 50
RM6-200-1	B30	None	50	1	MOB	mobile_element_insertion	tetA-Tn5-fimC	464799	MOB	0.11194	0.464799	Tn5+ (TetA++)	No plasmid	Tet 50
RM6-200-1	B30	None	50	1	MOB	mobile_element_insertion	tetA-Tn5-yejO	2235797	MOB	0.0549898	2.2358	Tn5+ (TetA++)	No plasmid	Tet 50
RM6-200-1	B30	None	50	1	MOB	mobile_element_insertion	tetA-Tn5-yfcD	2366558	MOB	0.0515464	2.36656	Tn5+ (TetA++)	No plasmid	Tet 50
RM6-200-1	B30	None	50	1	MOB	mobile_element_insertion	tetA-Tn5-yieH	3837957	MOB	0.295638	3.83796	Tn5+ (TetA++)	No plasmid	Tet 50
RM7-4-31	B20	None	50	1	MOB	mobile_element_insertion	tetA-Tn5-NEB5A_RS07165	1416915	MOB	1	1.41691	Tn5+ (TetA+)	No plasmid	Tet 50
RM7-4-41	B30	p15A	50	1	MOB	mobile_element_insertion	tetA-Tn5--/KanR	680	MOB	1	0.00068	Tn5+ (TetA++)	p15A	Tet 50
RM7-72-13	B20	p15A	50	4	MOB	mobile_element_insertion	tetA-Tn5-KanR	2926	MOB	0.310229	0.002926	Tn5+ (TetA+)	p15A	Tet 50
RM7-72-13	B20	p15A	50	4	MOB	mobile_element_insertion	tetA-Tn5-[KanR]	3176	MOB	0.770758	0.003176	Tn5+ (TetA+)	p15A	Tet 50
RM6-200-3	B30	None	50	3	MOB	mobile_element_insertion	tetA-Tn5-NEB5A_RS01440	290253	MOB	0.728395	0.290253	Tn5+ (TetA++)	No plasmid	Tet 50
RM7-72-14	B20	p15A	50	5	MOB	mobile_element_insertion	tetA-Tn5-KanR	2384	MOB	0.921831	0.002384	Tn5+ (TetA+)	p15A	Tet 50
RM7-72-14	B20	p15A	50	5	MOB	mobile_element_insertion	tetA-Tn5-KanR	2480	MOB	0.275004	0.00248	Tn5+ (TetA+)	p15A	Tet 50
RM7-72-12	B20	p15A	50	3	MOB	mobile_element_insertion	tetA-Tn5-KanR	2384	MOB	1	0.002384	Tn5+ (TetA+)	p15A	Tet 50
RM7-97-9	B59	None	50	1	intergenic	snp_intergenic	CmR/tetA	1570	G->T	0.330214	0.00157	Tn5- (TetA++)	No plasmid	Tet 50
RM7-97-9	B59	None	50	1	nonsynonymous	snp_nonsynonymous	acrR	391048	A->G	0.607162	0.391048	Tn5- (TetA++)	No plasmid	Tet 50
RM7-97-9	B59	None	50	1	nonsynonymous	snp_nonsynonymous	ftsH	3266684	G->A	0.0697637	3.26668	Tn5- (TetA++)	No plasmid	Tet 50
RM7-97-9	B59	None	50	1	nonsynonymous	snp_nonsynonymous	envZ	3476255	A->C	0.134887	3.47626	Tn5- (TetA++)	No plasmid	Tet 50
RM7-97-9	B59	None	50	1	nonsynonymous	snp_nonsynonymous	envZ	3476282	A->G	0.158883	3.47628	Tn5- (TetA++)	No plasmid	Tet 50
RM7-97-9	B59	None	50	1	nonsynonymous	snp_nonsynonymous	robA	4576731	T->G	0.329917	4.57673	Tn5- (TetA++)	No plasmid	Tet 50
RM7-97-9	B59	None	50	1	nonsynonymous	snp_nonsynonymous	robA	4577103	G->A	0.0598326	4.5771	Tn5- (TetA++)	No plasmid	Tet 50
RM7-97-6	B59	None	0	3	DEL	small_indel	CmR/tetA	1541	DEL	0.0605187	0.001541	Tn5- (TetA++)	No plasmid	Tet 0
RM7-97-13	B59	None	50	5	synonymous	snp_synonymous	tetA	1604	G->A	1	0.001604	Tn5- (TetA++)	No plasmid	Tet 50
RM7-97-13	B59	None	50	5	nonsense	snp_nonsense	marR	1565166	C->A	0.114599	1.56517	Tn5- (TetA++)	No plasmid	Tet 50
RM7-97-13	B59	None	50	5	nonsynonymous	snp_nonsynonymous	envZ	3475568	T->C	0.88974	3.47557	Tn5- (TetA++)	No plasmid	Tet 50
RM7-4-32	B20	None	50	2	DEL	small_indel	tetA	4279	DEL	0.0844778	0.004279	Tn5+ (TetA+)	No plasmid	Tet 50
RM7-4-35	B20	None	50	5	intergenic	snp_intergenic	acrA/acrR	391007	A->C	0.836438	0.391007	Tn5+ (TetA+)	No plasmid	Tet 50
RM7-97-22	B59	p15A	50	4	intergenic	snp_intergenic	CmR/tetA	1572	G->A	0.885584	0.001572	Tn5- (TetA++)	p15A	Tet 50
RM7-97-22	B59	p15A	50	4	intergenic	snp_intergenic	acrA/acrR	390989	A->C	0.447654	0.390989	Tn5- (TetA++)	p15A	Tet 50
RM7-97-22	B59	p15A	50	4	nonsynonymous	snp_nonsynonymous	envZ	3475706	A->C	0.0590043	3.47571	Tn5- (TetA++)	p15A	Tet 50
RM7-97-22	B59	p15A	50	4	nonsynonymous	snp_nonsynonymous	robA	4576758	C->G	0.407129	4.57676	Tn5- (TetA++)	p15A	Tet 50
RM7-97-23	B59	p15A	50	5	intergenic	snp_intergenic	CmR/tetA	1570	G->A	1	0.00157	Tn5- (TetA++)	p15A	Tet 50
RM7-97-23	B59	p15A	50	5	nonsynonymous	snp_nonsynonymous	tetA	2329	T->A	0.946851	0.002329	Tn5- (TetA++)	p15A	Tet 50
RM7-97-12	B59	None	50	4	intergenic	snp_intergenic	CmR/tetA	1570	G->A	1	0.00157	Tn5- (TetA++)	No plasmid	Tet 50
RM7-97-12	B59	None	50	4	nonsynonymous	snp_nonsynonymous	robA	4577104	C->T	0.672571	4.5771	Tn5- (TetA++)	No plasmid	Tet 50
RM7-4-42	B30	p15A	50	2	intergenic	snp_intergenic	-/KanR	1358	A->G	0.814769	0.001358	Tn5+ (TetA++)	p15A	Tet 50
RM7-4-45	B30	p15A	50	5	intergenic	snp_intergenic	-/KanR	1356	C->A	0.086164	0.001356	Tn5+ (TetA++)	p15A	Tet 50
RM7-4-45	B30	p15A	50	5	intergenic	snp_intergenic	-/KanR	1393	C->A	0.142341	0.001393	Tn5+ (TetA++)	p15A	Tet 50
RM7-4-45	B30	p15A	50	5	intergenic	snp_intergenic	-/KanR	1398	A->T	0.0581179	0.001398	Tn5+ (TetA++)	p15A	Tet 50
RM7-4-45	B30	p15A	50	5	intergenic	snp_intergenic	-/KanR	1399	C->G	0.0601888	0.001399	Tn5+ (TetA++)	p15A	Tet 50
RM7-4-45	B30	p15A	50	5	nonsynonymous	snp_nonsynonymous	tynA	1396282	C->T	1	1.39628	Tn5+ (TetA++)	p15A	Tet 50
RM7-4-44	B30	p15A	50	4	intergenic	snp_intergenic	-/KanR	1293	C->A	0.14977	0.001293	Tn5+ (TetA++)	p15A	Tet 50
RM7-4-44	B30	p15A	50	4	intergenic	snp_intergenic	-/KanR	1352	C->T	0.068192	0.001352	Tn5+ (TetA++)	p15A	Tet 50
RM7-4-44	B30	p15A	50	4	intergenic	snp_intergenic	-/KanR	1409	T->A	0.431891	0.001409	Tn5+ (TetA++)	p15A	Tet 50
RM7-4-44	B30	p15A	50	4	intergenic	snp_intergenic	CmR/tetA	3101	C->T	0.140069	0.003101	Tn5+ (TetA++)	p15A	Tet 50
RM7-4-43	B30	p15A	50	3	intergenic	snp_intergenic	-/KanR	1293	C->A	0.240153	0.001293	Tn5+ (TetA++)	p15A	Tet 50
RM7-4-43	B30	p15A	50	3	intergenic	snp_intergenic	-/KanR	1393	C->A	0.0839109	0.001393	Tn5+ (TetA++)	p15A	Tet 50
RM7-4-43	B30	p15A	50	3	nonsynonymous	snp_nonsynonymous	tynA	1396282	C->T	1	1.39628	Tn5+ (TetA++)	p15A	Tet 50
RM7-4-43	B30	p15A	50	3	nonsynonymous	snp_nonsynonymous	marR	1565230	G->A	0.112097	1.56523	Tn5+ (TetA++)	p15A	Tet 50
RM7-4-43	B30	p15A	50	3	nonsynonymous	snp_nonsynonymous	marR	1565309	G->A	0.0708642	1.56531	Tn5+ (TetA++)	p15A	Tet 50
RM7-4-43	B30	p15A	50	3	synonymous	snp_synonymous	ftsH	3266405	G->A	0.312576	3.2664	Tn5+ (TetA++)	p15A	Tet 50
RM7-4-43	B30	p15A	50	3	nonsynonymous	snp_nonsynonymous	robA	4576845	C->T	0.421041	4.57684	Tn5+ (TetA++)	p15A	Tet 50
RM7-72-10	B20	p15A	50	1	nonsynonymous	snp_nonsynonymous	soxR	4218455	G->A	0.101089	4.21845	Tn5+ (TetA+)	p15A	Tet 50
RM7-72-10	B20	p15A	50	1	nonsynonymous	snp_nonsynonymous	soxR	4218465	C->T	0.285921	4.21847	Tn5+ (TetA+)	p15A	Tet 50
RM7-72-11	B20	p15A	50	2	intergenic	snp_intergenic	-/KanR	1287	C->T	0.0530729	0.001287	Tn5+ (TetA+)	p15A	Tet 50
RM7-72-11	B20	p15A	50	2	intergenic	snp_intergenic	-/KanR	1358	A->G	0.736215	0.001358	Tn5+ (TetA+)	p15A	Tet 50
RM7-72-11	B20	p15A	50	2	intergenic	snp_intergenic	-/KanR	1391	C->G	0.0766315	0.001391	Tn5+ (TetA+)	p15A	Tet 50
RM7-72-11	B20	p15A	50	2	intergenic	snp_intergenic	-/KanR	1439	A->G	0.167769	0.001439	Tn5+ (TetA+)	p15A	Tet 50
RM6-200-1	B30	None	50	1	synonymous	snp_synonymous	tetA	3134	G->A	1	0.003134	Tn5+ (TetA++)	No plasmid	Tet 50
RM6-200-1	B30	None	50	1	nonsynonymous	snp_nonsynonymous	robA	4576845	C->T	0.328106	4.57684	Tn5+ (TetA++)	No plasmid	Tet 50
RM7-97-10	B59	None	50	2	intergenic	snp_intergenic	CmR/tetA	1571	C->A	1	0.001571	Tn5- (TetA++)	No plasmid	Tet 50
RM7-97-10	B59	None	50	2	DEL	small_indel	acrR	391597	DEL	1	0.391597	Tn5- (TetA++)	No plasmid	Tet 50
RM7-97-10	B59	None	50	2	nonsynonymous	snp_nonsynonymous	robA	4576845	C->T	0.169527	4.57684	Tn5- (TetA++)	No plasmid	Tet 50
RM7-4-31	B20	None	50	1	synonymous	snp_synonymous	tetA	3134	G->A	0.412426	0.003134	Tn5+ (TetA+)	No plasmid	Tet 50
RM7-4-31	B20	None	50	1	nonsynonymous	snp_nonsynonymous	tetA	3859	T->G	0.350099	0.003859	Tn5+ (TetA+)	No plasmid	Tet 50
RM7-4-31	B20	None	50	1	nonsynonymous	snp_nonsynonymous	acrR	391289	C->A	0.128621	0.391289	Tn5+ (TetA+)	No plasmid	Tet 50
RM7-97-19	B59	p15A	50	1	intergenic	snp_intergenic	CmR/tetA	1570	G->T	1	0.00157	Tn5- (TetA++)	p15A	Tet 50
RM7-97-19	B59	p15A	50	1	synonymous	snp_synonymous	acrR	391038	G->A	0.0639505	0.391038	Tn5- (TetA++)	p15A	Tet 50
RM7-97-19	B59	p15A	50	1	nonsynonymous	snp_nonsynonymous	robA	4576579	C->T	1	4.57658	Tn5- (TetA++)	p15A	Tet 50
RM7-97-21	B59	p15A	50	3	intergenic	snp_intergenic	CmR/tetA	1570	G->T	1	0.00157	Tn5- (TetA++)	p15A	Tet 50
RM7-97-21	B59	p15A	50	3	nonsynonymous	snp_nonsynonymous	acrR	391444	A->C	0.118719	0.391444	Tn5- (TetA++)	p15A	Tet 50
RM7-97-21	B59	p15A	50	3	nonsynonymous	snp_nonsynonymous	robA	4576534	C->T	1	4.57653	Tn5- (TetA++)	p15A	Tet 50
RM7-97-20	B59	p15A	50	2	intergenic	snp_intergenic	CmR/tetA	1569	A->T	1	0.001569	Tn5- (TetA++)	p15A	Tet 50
RM7-97-20	B59	p15A	50	2	nonsynonymous	snp_nonsynonymous	envZ	3475239	G->A	0.820544	3.47524	Tn5- (TetA++)	p15A	Tet 50
RM7-97-11	B59	None	50	3	intergenic	snp_intergenic	CmR/tetA	1571	C->A	1	0.001571	Tn5- (TetA++)	No plasmid	Tet 50
RM7-4-41	B30	p15A	50	1	intergenic	snp_intergenic	-/KanR	1287	C->T	0.113566	0.001287	Tn5+ (TetA++)	p15A	Tet 50
RM7-4-41	B30	p15A	50	1	intergenic	snp_intergenic	-/KanR	1400	C->T	0.190711	0.0014	Tn5+ (TetA++)	p15A	Tet 50
RM7-4-41	B30	p15A	50	1	nonsynonymous	snp_nonsynonymous	robA	4576579	C->G	0.277504	4.57658	Tn5+ (TetA++)	p15A	Tet 50
RM6-200-4	B30	None	50	4	nonsynonymous	snp_nonsynonymous	tetA	3859	T->C	0.0804114	0.003859	Tn5+ (TetA++)	No plasmid	Tet 50
RM6-200-4	B30	None	50	4	nonsense	snp_nonsense	tetA	4286	G->A	0.633611	0.004286	Tn5+ (TetA++)	No plasmid	Tet 50
RM6-200-4	B30	None	50	4	DEL	small_indel	acrR	391538	DEL	0.0543799	0.391538	Tn5+ (TetA++)	No plasmid	Tet 50
RM7-72-13	B20	p15A	50	4	INS	small_indel	-/KanR	1124	G->AGCAAAAGGCC	0.071918	0.001124	Tn5+ (TetA+)	p15A	Tet 50
RM7-72-13	B20	p15A	50	4	intergenic	snp_intergenic	-/KanR	1352	C->T	0.420138	0.001352	Tn5+ (TetA+)	p15A	Tet 50
RM7-72-13	B20	p15A	50	4	intergenic	snp_intergenic	-/KanR	1407	T->G	0.333887	0.001407	Tn5+ (TetA+)	p15A	Tet 50
RM7-72-13	B20	p15A	50	4	intergenic	snp_intergenic	-/KanR	1420	T->G	0.0868607	0.00142	Tn5+ (TetA+)	p15A	Tet 50
RM6-200-3	B30	None	50	3	intergenic	snp_intergenic	CmR/tetA	3100	G->A	0.197135	0.0031	Tn5+ (TetA++)	No plasmid	Tet 50
RM6-200-3	B30	None	50	3	nonsynonymous	snp_nonsynonymous	tetA	3135	C->T	0.517625	0.003135	Tn5+ (TetA++)	No plasmid	Tet 50
RM6-200-3	B30	None	50	3	nonsynonymous	snp_nonsynonymous	acrR	391222	T->C	0.298549	0.391222	Tn5+ (TetA++)	No plasmid	Tet 50
RM6-200-3	B30	None	50	3	nonsynonymous	snp_nonsynonymous	robA	4576532	A->C	0.356534	4.57653	Tn5+ (TetA++)	No plasmid	Tet 50
RM6-200-3	B30	None	50	3	nonsynonymous	snp_nonsynonymous	robA	4576725	A->C	0.161176	4.57672	Tn5+ (TetA++)	No plasmid	Tet 50
RM7-72-14	B20	p15A	50	5	intergenic	snp_intergenic	-/KanR	1287	C->T	0.351882	0.001287	Tn5+ (TetA+)	p15A	Tet 50
RM7-72-14	B20	p15A	50	5	intergenic	snp_intergenic	-/KanR	1358	A->G	0.259011	0.001358	Tn5+ (TetA+)	p15A	Tet 50
RM7-72-14	B20	p15A	50	5	intergenic	snp_intergenic	-/KanR	1398	A->T	0.108907	0.001398	Tn5+ (TetA+)	p15A	Tet 50
RM7-72-14	B20	p15A	50	5	intergenic	snp_intergenic	-/KanR	1437	T->G	0.153999	0.001437	Tn5+ (TetA+)	p15A	Tet 50
RM7-72-14	B20	p15A	50	5	nonsynonymous	snp_nonsynonymous	soxR	4218437	G->A	0.938991	4.21844	Tn5+ (TetA+)	p15A	Tet 50
RM6-200-2	B30	None	50	2	intergenic	snp_intergenic	CmR/tetA	3102	G->A	0.78833	0.003102	Tn5+ (TetA++)	No plasmid	Tet 50
RM6-200-2	B30	None	50	2	synonymous	snp_synonymous	tetA	3134	G->A	0.173038	0.003134	Tn5+ (TetA++)	No plasmid	Tet 50
RM6-200-2	B30	None	50	2	nonsense	snp_nonsense	tetA	4285	G->A	0.751762	0.004285	Tn5+ (TetA++)	No plasmid	Tet 50
RM6-200-2	B30	None	50	2	nonsynonymous	snp_nonsynonymous	robA	4576845	C->T	0.128589	4.57684	Tn5+ (TetA++)	No plasmid	Tet 50
RM6-200-2	B30	None	50	2	nonsynonymous	snp_nonsynonymous	robA	4577103	G->A	0.797324	4.5771	Tn5+ (TetA++)	No plasmid	Tet 50
RM6-200-5	B30	None	50	5	nonsense	snp_nonsense	tetA	4285	G->A	1	0.004285	Tn5+ (TetA++)	No plasmid	Tet 50
RM7-72-12	B20	p15A	50	3	intergenic	snp_intergenic	-/KanR	1393	C->A	0.183484	0.001393	Tn5+ (TetA+)	p15A	Tet 50
RM7-72-12	B20	p15A	50	3	intergenic	snp_intergenic	-/KanR	1407	T->G	0.780035	0.001407	Tn5+ (TetA+)	p15A	Tet 50
RM7-72-12	B20	p15A	50	3	nonsynonymous	snp_nonsynonymous	acrR	391185	G->T	0.0601048	0.391185	Tn5+ (TetA+)	p15A	Tet 50

## Sheet: Fig2A
Sample	Transposon	Plasmid	Population	Tet	ratio_type	ratio	Day
RM7-87-1	Inactive	No plasmid	1	0	transposons.per.chromosome	1.02533	0
RM7-87-2	Inactive	p15A	1	0	transposons.per.chromosome	1.07414	0
RM7-87-4	Active	No plasmid	1	0	transposons.per.chromosome	1.05164	0
RM7-87-5	Active	p15A	1	0	transposons.per.chromosome	1.07123	0
RM7-87-10	Active	No plasmid	1	0	transposons.per.chromosome	1.02137	1
RM7-87-11	Active	p15A	1	0	transposons.per.chromosome	1.0638	1
RM7-87-13	Inactive	No plasmid	2	0	transposons.per.chromosome	0.980666	1
RM7-87-14	Inactive	p15A	2	0	transposons.per.chromosome	1.07963	1
RM7-87-16	Active	No plasmid	2	0	transposons.per.chromosome	0.970313	1
RM7-87-17	Active	p15A	2	0	transposons.per.chromosome	1.0258	1
RM7-87-19	Inactive	No plasmid	3	0	transposons.per.chromosome	1.06117	1
RM7-87-20	Inactive	p15A	3	0	transposons.per.chromosome	1.00706	1
RM7-87-22	Active	No plasmid	3	0	transposons.per.chromosome	1.04605	1
RM7-87-23	Active	p15A	3	0	transposons.per.chromosome	1.04601	1
RM7-87-25	Inactive	No plasmid	1	5	transposons.per.chromosome	1.0384	1
RM7-87-26	Inactive	p15A	1	5	transposons.per.chromosome	1.03273	1
RM7-87-28	Active	No plasmid	1	5	transposons.per.chromosome	2.11146	1
RM7-87-29	Active	p15A	1	5	transposons.per.chromosome	31.7723	1
RM7-87-31	Inactive	No plasmid	2	5	transposons.per.chromosome	0.989558	1
RM7-87-32	Inactive	p15A	2	5	transposons.per.chromosome	1.0255	1
RM7-87-34	Active	No plasmid	2	5	transposons.per.chromosome	1.96564	1
RM7-87-35	Active	p15A	2	5	transposons.per.chromosome	7.31078	1
RM7-87-37	Inactive	No plasmid	3	5	transposons.per.chromosome	1.07713	1
RM7-87-38	Inactive	p15A	3	5	transposons.per.chromosome	1.00385	1
RM7-87-40	Active	No plasmid	3	5	transposons.per.chromosome	1.98256	1
RM7-87-41	Active	p15A	3	5	transposons.per.chromosome	4.86865	1
RM7-87-7	Inactive	No plasmid	1	0	transposons.per.chromosome	0.942057	1
RM7-87-8	Inactive	p15A	1	0	transposons.per.chromosome	1.06607	1

## Sheet: Fig2B
Sample	Transposon	Plasmid	Tet	Population	Mutation	Transposon_factor	Plasmid_factor	Tet_factor	Count	WeightedCount
RM7-87-10	B30	None	0	1	Nonsynonymous	Tn5+	No plasmid	Tet 0	1	0.0519095
RM7-87-11	B30	p15A	0	1	Nonsynonymous	Tn5+	p15A	Tet 0	2	0.394557
RM7-87-14	B59	p15A	0	2	Nonsynonymous	Tn5-	p15A	Tet 0	1	0.0536823
RM7-87-16	B30	None	0	2	Nonsynonymous	Tn5+	No plasmid	Tet 0	2	0.109197
RM7-87-17	B30	p15A	0	2	Nonsynonymous	Tn5+	p15A	Tet 0	1	0.328165
RM7-87-22	B30	None	0	3	Intergenic	Tn5+	No plasmid	Tet 0	1	0.0509391
RM7-87-23	B30	p15A	0	3	Nonsynonymous	Tn5+	p15A	Tet 0	1	0.399971
RM7-87-25	B59	None	5	1	Intergenic	Tn5-	No plasmid	Tet 5	1	0.0521369
RM7-87-25	B59	None	5	1	Mobile element transposition	Tn5-	No plasmid	Tet 5	1	0.241082
RM7-87-26	B59	p15A	5	1	Mobile element transposition	Tn5-	p15A	Tet 5	2	0.901226
RM7-87-28	B30	None	5	1	Mobile element transposition	Tn5+	No plasmid	Tet 5	4	0.82955
RM7-87-29	B30	p15A	5	1	Mobile element transposition	Tn5+	p15A	Tet 5	3	0.781809
RM7-87-31	B59	None	5	2	Mobile element transposition	Tn5-	No plasmid	Tet 5	2	0.636389
RM7-87-32	B59	p15A	5	2	Mobile element transposition	Tn5-	p15A	Tet 5	3	0.572974
RM7-87-32	B59	p15A	5	2	Nonsynonymous	Tn5-	p15A	Tet 5	1	0.0758085
RM7-87-34	B30	None	5	2	Mobile element transposition	Tn5+	No plasmid	Tet 5	3	0.903079
RM7-87-35	B30	p15A	5	2	Mobile element transposition	Tn5+	p15A	Tet 5	3	0.885379
RM7-87-37	B59	None	5	3	Mobile element transposition	Tn5-	No plasmid	Tet 5	1	0.380488
RM7-87-38	B59	p15A	5	3	Indel	Tn5-	p15A	Tet 5	2	1.06885
RM7-87-38	B59	p15A	5	3	Mobile element transposition	Tn5-	p15A	Tet 5	2	0.245201
RM7-87-40	B30	None	5	3	Mobile element transposition	Tn5+	No plasmid	Tet 5	1	0.748454
RM7-87-41	B30	p15A	5	3	Mobile element transposition	Tn5+	p15A	Tet 5	2	0.785647

## Sheet: Fig2C
Sample	Transposon	Plasmid	Tet	Population	Mutation	Mutation_Category	Gene	Position	Allele	Frequency	Mbp.coordinate	Transposon_factor	Plasmid_factor	Tet_factor
RM7-87-25	B59	None	5	1	MOB	mobile_element_insertion	clpX/lon	458014	MOB	0.241082	0.458014	Tn5-	No plasmid	Tet 5
RM7-87-25	B59	None	5	1	intergenic	snp_intergenic	sdaA/pdeD	1896375	G->A	0.0521369	1.89637	Tn5-	No plasmid	Tet 5
RM7-87-40	B30	None	5	3	MOB	mobile_element_insertion	tetA-Tn5-galF	2113933	MOB	0.748454	2.11393	Tn5+	No plasmid	Tet 5
RM7-87-41	B30	p15A	5	3	MOB	mobile_element_insertion	tetA-Tn5-fabD	1149837	MOB	0.376842	1.14984	Tn5+	p15A	Tet 5
RM7-87-41	B30	p15A	5	3	MOB	mobile_element_insertion	tetA-Tn5-ygaV	2797075	MOB	0.408805	2.79707	Tn5+	p15A	Tet 5
RM7-87-37	B59	None	5	3	MOB	mobile_element_insertion	clpX/lon	458014	MOB	0.380488	0.458014	Tn5-	No plasmid	Tet 5
RM7-87-31	B59	None	5	2	MOB	mobile_element_insertion	clpX/lon	458014	MOB	0.0731707	0.458014	Tn5-	No plasmid	Tet 5
RM7-87-31	B59	None	5	2	MOB	mobile_element_insertion	clpX/lon	458014	MOB	0.563218	0.458014	Tn5-	No plasmid	Tet 5
RM7-87-38	B59	p15A	5	3	INS	small_indel	CmR/tetA	1558	T->GTGCTAGCC	0.0688486	0.001558	Tn5-	p15A	Tet 5
RM7-87-38	B59	p15A	5	3	MOB	mobile_element_insertion	clpX/lon	458014	MOB	0.129897	0.458014	Tn5-	p15A	Tet 5
RM7-87-38	B59	p15A	5	3	MOB	mobile_element_insertion	clpX/lon	458014	MOB	0.115304	0.458014	Tn5-	p15A	Tet 5
RM7-87-38	B59	p15A	5	3	DEL	small_indel	marR	1618558	DEL	1	1.61856	Tn5-	p15A	Tet 5
RM7-87-26	B59	p15A	5	1	MOB	mobile_element_insertion	clpX/lon	458014	MOB	0.533333	0.458014	Tn5-	p15A	Tet 5
RM7-87-26	B59	p15A	5	1	MOB	mobile_element_insertion	clpX/lon	458014	MOB	0.367893	0.458014	Tn5-	p15A	Tet 5
RM7-87-28	B30	None	5	1	MOB	mobile_element_insertion	tetA-Tn5-crl	257880	MOB	0.0709534	0.25788	Tn5+	No plasmid	Tet 5
RM7-87-28	B30	None	5	1	MOB	mobile_element_insertion	tetA-Tn5-galF	2113933	MOB	0.478764	2.11393	Tn5+	No plasmid	Tet 5
RM7-87-28	B30	None	5	1	MOB	mobile_element_insertion	tetA-Tn5-slp	3653742	MOB	0.0860215	3.65374	Tn5+	No plasmid	Tet 5
RM7-87-28	B30	None	5	1	MOB	mobile_element_insertion	tetA-Tn5-emrD	3853612	MOB	0.193811	3.85361	Tn5+	No plasmid	Tet 5
RM7-87-29	B30	p15A	5	1	MOB	mobile_element_insertion	tetA-Tn5-KanR	3084	MOB	0.390866	0.003084	Tn5+	p15A	Tet 5
RM7-87-29	B30	p15A	5	1	MOB	mobile_element_insertion	tetA-Tn5-fabD	1149837	MOB	0.0663812	1.14984	Tn5+	p15A	Tet 5
RM7-87-29	B30	p15A	5	1	MOB	mobile_element_insertion	tetA-Tn5-ygaV	2797075	MOB	0.324561	2.79707	Tn5+	p15A	Tet 5
RM7-87-34	B30	None	5	2	MOB	mobile_element_insertion	tetA-Tn5-ydfJ/ynfT	1631999	MOB	0.114701	1.632	Tn5+	No plasmid	Tet 5
RM7-87-34	B30	None	5	2	MOB	mobile_element_insertion	tetA-Tn5-galF	2113933	MOB	0.581395	2.11393	Tn5+	No plasmid	Tet 5
RM7-87-34	B30	None	5	2	MOB	mobile_element_insertion	tetA-Tn5-lysV/xapR	2521086	MOB	0.206983	2.52109	Tn5+	No plasmid	Tet 5
RM7-87-35	B30	p15A	5	2	MOB	mobile_element_insertion	tetA-Tn5-KanR	3084	MOB	0.0602823	0.003084	Tn5+	p15A	Tet 5
RM7-87-35	B30	p15A	5	2	MOB	mobile_element_insertion	tetA-Tn5-fabD	1149837	MOB	0.34717	1.14984	Tn5+	p15A	Tet 5
RM7-87-35	B30	p15A	5	2	MOB	mobile_element_insertion	tetA-Tn5-ygaV	2797075	MOB	0.477927	2.79707	Tn5+	p15A	Tet 5
RM7-87-32	B59	p15A	5	2	MOB	mobile_element_insertion	clpX/lon	458014	MOB	0.413163	0.458014	Tn5-	p15A	Tet 5
RM7-87-32	B59	p15A	5	2	MOB	mobile_element_insertion	clpX/lon	458014	MOB	0.0502959	0.458014	Tn5-	p15A	Tet 5
RM7-87-32	B59	p15A	5	2	MOB	mobile_element_insertion	acrR	485249	MOB	0.109515	0.485249	Tn5-	p15A	Tet 5
RM7-87-32	B59	p15A	5	2	nonsynonymous	snp_nonsynonymous	marR	1618608	A->G	0.0758085	1.61861	Tn5-	p15A	Tet 5

## Sheet: Fig2D
Sample	Population	Transposon	Tet	Plasmid	start	end	gene_length	product	Gene	Alias	ID	protein.index	mean_coverage	path	Ancestor	gff_name	gff_path	is.B59.Tet5	Treatment	Transposon_factor	Tet_factor	Plasmid_factor
RM7-87-10	1	B30	0	None	190	255	66	thr operon leader peptide	thrL	b0001	b0001	1	186.167	../results/one-day-expt-genome-analysis/one-day-expt-evolved-pops/RM7-87-10	RM7-87-4	RM7-87-4.gff3	../results/one-day-expt-genome-analysis/RM7-87-4.gff3	FALSE	Tn5+ Tet 0	Tn5+	Tet 0	No plasmid
RM7-87-10	1	B30	0	None	337	2799	2463	fused aspartate kinase/homoserine dehydrogenase 1	thrA	b0002	b0002	2	215.192	../results/one-day-expt-genome-analysis/one-day-expt-evolved-pops/RM7-87-10	RM7-87-4	RM7-87-4.gff3	../results/one-day-expt-genome-analysis/RM7-87-4.gff3	FALSE	Tn5+ Tet 0	Tn5+	Tet 0	No plasmid
RM7-87-10	1	B30	0	None	2801	3733	933	homoserine kinase	thrB	b0003	b0003	3	219.237	../results/one-day-expt-genome-analysis/one-day-expt-evolved-pops/RM7-87-10	RM7-87-4	RM7-87-4.gff3	../results/one-day-expt-genome-analysis/RM7-87-4.gff3	FALSE	Tn5+ Tet 0	Tn5+	Tet 0	No plasmid
RM7-87-10	1	B30	0	None	3734	5020	1287	threonine synthase	thrC	b0004	b0004	4	195.176	../results/one-day-expt-genome-analysis/one-day-expt-evolved-pops/RM7-87-10	RM7-87-4	RM7-87-4.gff3	../results/one-day-expt-genome-analysis/RM7-87-4.gff3	FALSE	Tn5+ Tet 0	Tn5+	Tet 0	No plasmid
RM7-87-10	1	B30	0	None	5234	5530	297	DUF2502 domain-containing protein YaaX	yaaX	b0005	b0005	5	224.064	../results/one-day-expt-genome-analysis/one-day-expt-evolved-pops/RM7-87-10	RM7-87-4	RM7-87-4.gff3	../results/one-day-expt-genome-analysis/RM7-87-4.gff3	FALSE	Tn5+ Tet 0	Tn5+	Tet 0	No plasmid
RM7-87-10	1	B30	0	None	5683	6459	777	DNA binding and peroxide stress response protein YaaA	yaaA	b0006	b0006	6	198.381	../results/one-day-expt-genome-analysis/one-day-expt-evolved-pops/RM7-87-10	RM7-87-4	RM7-87-4.gff3	../results/one-day-expt-genome-analysis/RM7-87-4.gff3	FALSE	Tn5+ Tet 0	Tn5+	Tet 0	No plasmid
RM7-87-10	1	B30	0	None	6529	7959	1431	putative transporter YaaJ	yaaJ	b0007	b0007	7	214.559	../results/one-day-expt-genome-analysis/one-day-expt-evolved-pops/RM7-87-10	RM7-87-4	RM7-87-4.gff3	../results/one-day-expt-genome-analysis/RM7-87-4.gff3	FALSE	Tn5+ Tet 0	Tn5+	Tet 0	No plasmid
RM7-87-10	1	B30	0	None	8238	9191	954	transaldolase B	talB	b0008	b0008	8	238.567	../results/one-day-expt-genome-analysis/one-day-expt-evolved-pops/RM7-87-10	RM7-87-4	RM7-87-4.gff3	../results/one-day-expt-genome-analysis/RM7-87-4.gff3	FALSE	Tn5+ Tet 0	Tn5+	Tet 0	No plasmid
RM7-87-10	1	B30	0	None	9306	9893	588	molybdopterin adenylyltransferase	mog	b0009	b0009	9	223.105	../results/one-day-expt-genome-analysis/one-day-expt-evolved-pops/RM7-87-10	RM7-87-4	RM7-87-4.gff3	../results/one-day-expt-genome-analysis/RM7-87-4.gff3	FALSE	Tn5+ Tet 0	Tn5+	Tet 0	No plasmid
RM7-87-10	1	B30	0	None	9928	10494	567	acetate/succinate:H(+) symporter	satP	b0010	b0010	10	232.907	../results/one-day-expt-genome-analysis/one-day-expt-evolved-pops/RM7-87-10	RM7-87-4	RM7-87-4.gff3	../results/one-day-expt-genome-analysis/RM7-87-4.gff3	FALSE	Tn5+ Tet 0	Tn5+	Tet 0	No plasmid
RM7-87-10	1	B30	0	None	10643	11356	714	putative enzyme-specific chaperone YaaW	yaaW	b0011	b0011	11	195.132	../results/one-day-expt-genome-analysis/one-day-expt-evolved-pops/RM7-87-10	RM7-87-4	RM7-87-4.gff3	../results/one-day-expt-genome-analysis/RM7-87-4.gff3	FALSE	Tn5+ Tet 0	Tn5+	Tet 0	No plasmid
RM7-87-10	1	B30	0	None	10830	11315	486	uncharacterized protein MbiA	mbiA	b0012	b0012	12	186.683	../results/one-day-expt-genome-analysis/one-day-expt-evolved-pops/RM7-87-10	RM7-87-4	RM7-87-4.gff3	../results/one-day-expt-genome-analysis/RM7-87-4.gff3	FALSE	Tn5+ Tet 0	Tn5+	Tet 0	No plasmid
RM7-87-10	1	B30	0	None	11382	11786	405	DUF2541 domain-containing protein YaaI	yaaI	b0013	b0013	13	192.928	../results/one-day-expt-genome-analysis/one-day-expt-evolved-pops/RM7-87-10	RM7-87-4	RM7-87-4.gff3	../results/one-day-expt-genome-analysis/RM7-87-4.gff3	FALSE	Tn5+ Tet 0	Tn5+	Tet 0	No plasmid
RM7-87-10	1	B30	0	None	12163	14079	1917	chaperone protein DnaK	dnaK	b0014	b0014	14	223.667	../results/one-day-expt-genome-analysis/one-day-expt-evolved-pops/RM7-87-10	RM7-87-4	RM7-87-4.gff3	../results/one-day-expt-genome-analysis/RM7-87-4.gff3	FALSE	Tn5+ Tet 0	Tn5+	Tet 0	No plasmid
RM7-87-10	1	B30	0	None	14168	15298	1131	chaperone protein DnaJ	dnaJ	b0015	b0015	15	230.901	../results/one-day-expt-genome-analysis/one-day-expt-evolved-pops/RM7-87-10	RM7-87-4	RM7-87-4.gff3	../results/one-day-expt-genome-analysis/RM7-87-4.gff3	FALSE	Tn5+ Tet 0	Tn5+	Tet 0	No plasmid
RM7-87-10	1	B30	0	None	15445	16557	1113	IS186/IS421 family transposase	insL1	b0016	b0016	16	6.00359	../results/one-day-expt-genome-analysis/one-day-expt-evolved-pops/RM7-87-10	RM7-87-4	RM7-87-4.gff3	../results/one-day-expt-genome-analysis/RM7-87-4.gff3	FALSE	Tn5+ Tet 0	Tn5+	Tet 0	No plasmid
RM7-87-10	1	B30	0	None	16751	16960	210	regulatory protein MokC	mokC	b0018	b0018	17	247.1	../results/one-day-expt-genome-analysis/one-day-expt-evolved-pops/RM7-87-10	RM7-87-4	RM7-87-4.gff3	../results/one-day-expt-genome-analysis/RM7-87-4.gff3	FALSE	Tn5+ Tet 0	Tn5+	Tet 0	No plasmid
RM7-87-10	1	B30	0	None	16751	16903	153	protein HokC	hokC	b4412	b4412	18	252.935	../results/one-day-expt-genome-analysis/one-day-expt-evolved-pops/RM7-87-10	RM7-87-4	RM7-87-4.gff3	../results/one-day-expt-genome-analysis/RM7-87-4.gff3	FALSE	Tn5+ Tet 0	Tn5+	Tet 0	No plasmid
RM7-87-10	1	B30	0	None	17489	18655	1167	Na(+):H(+) antiporter NhaA	nhaA	b0019	b0019	19	206.552	../results/one-day-expt-genome-analysis/one-day-expt-evolved-pops/RM7-87-10	RM7-87-4	RM7-87-4.gff3	../results/one-day-expt-genome-analysis/RM7-87-4.gff3	FALSE	Tn5+ Tet 0	Tn5+	Tet 0	No plasmid
RM7-87-10	1	B30	0	None	18715	19620	906	DNA-binding transcriptional activator NhaR	nhaR	b0020	b0020	20	231.645	../results/one-day-expt-genome-analysis/one-day-expt-evolved-pops/RM7-87-10	RM7-87-4	RM7-87-4.gff3	../results/one-day-expt-genome-analysis/RM7-87-4.gff3	FALSE	Tn5+ Tet 0	Tn5+	Tet 0	No plasmid
RM7-87-10	1	B30	0	None	19811	20314	504	IS1 family protein InsB	insB1	b0021	b0021	21	28.5913	../results/one-day-expt-genome-analysis/one-day-expt-evolved-pops/RM7-87-10	RM7-87-4	RM7-87-4.gff3	../results/one-day-expt-genome-analysis/RM7-87-4.gff3	FALSE	Tn5+ Tet 0	Tn5+	Tet 0	No plasmid
RM7-87-10	1	B30	0	None	20233	20508	276	IS1 family protein InsA	insA1	b0022	b0022	22	27.3261	../results/one-day-expt-genome-analysis/one-day-expt-evolved-pops/RM7-87-10	RM7-87-4	RM7-87-4.gff3	../results/one-day-expt-genome-analysis/RM7-87-4.gff3	FALSE	Tn5+ Tet 0	Tn5+	Tet 0	No plasmid
RM7-87-10	1	B30	0	None	20815	21078	264	30S ribosomal subunit protein S20	rpsT	b0023	b0023	23	207.167	../results/one-day-expt-genome-analysis/one-day-expt-evolved-pops/RM7-87-10	RM7-87-4	RM7-87-4.gff3	../results/one-day-expt-genome-analysis/RM7-87-4.gff3	FALSE	Tn5+ Tet 0	Tn5+	Tet 0	No plasmid
RM7-87-10	1	B30	0	None	21181	21399	219	DUF2575 domain-containing protein YaaY	yaaY	b0024	b0024	24	213.347	../results/one-day-expt-genome-analysis/one-day-expt-evolved-pops/RM7-87-10	RM7-87-4	RM7-87-4.gff3	../results/one-day-expt-genome-analysis/RM7-87-4.gff3	FALSE	Tn5+ Tet 0	Tn5+	Tet 0	No plasmid
RM7-87-10	1	B30	0	None	21407	22348	942	bifunctional riboflavin kinase/FMN adenylyltransferase	ribF	b0025	b0025	25	211.801	../results/one-day-expt-genome-analysis/one-day-expt-evolved-pops/RM7-87-10	RM7-87-4	RM7-87-4.gff3	../results/one-day-expt-genome-analysis/RM7-87-4.gff3	FALSE	Tn5+ Tet 0	Tn5+	Tet 0	No plasmid
RM7-87-10	1	B30	0	None	22391	25207	2817	isoleucine--tRNA ligase	ileS	b0026	b0026	26	232.609	../results/one-day-expt-genome-analysis/one-day-expt-evolved-pops/RM7-87-10	RM7-87-4	RM7-87-4.gff3	../results/one-day-expt-genome-analysis/RM7-87-4.gff3	FALSE	Tn5+ Tet 0	Tn5+	Tet 0	No plasmid
RM7-87-10	1	B30	0	None	25207	25701	495	lipoprotein signal peptidase	lspA	b0027	b0027	27	211.026	../results/one-day-expt-genome-analysis/one-day-expt-evolved-pops/RM7-87-10	RM7-87-4	RM7-87-4.gff3	../results/one-day-expt-genome-analysis/RM7-87-4.gff3	FALSE	Tn5+ Tet 0	Tn5+	Tet 0	No plasmid
RM7-87-10	1	B30	0	None	25826	26275	450	peptidyl-prolyl cis-trans isomerase FkpB	fkpB	b0028	b0028	28	210.409	../results/one-day-expt-genome-analysis/one-day-expt-evolved-pops/RM7-87-10	RM7-87-4	RM7-87-4.gff3	../results/one-day-expt-genome-analysis/RM7-87-4.gff3	FALSE	Tn5+ Tet 0	Tn5+	Tet 0	No plasmid
RM7-87-10	1	B30	0	None	26277	27227	951	4-hydroxy-3-methylbut-2-enyl diphosphate reductase	ispH	b0029	b0029	29	227.201	../results/one-day-expt-genome-analysis/one-day-expt-evolved-pops/RM7-87-10	RM7-87-4	RM7-87-4.gff3	../results/one-day-expt-genome-analysis/RM7-87-4.gff3	FALSE	Tn5+ Tet 0	Tn5+	Tet 0	No plasmid
RM7-87-10	1	B30	0	None	27293	28207	915	ribonucleoside hydrolase RihC	rihC	b0030	b0030	30	222.963	../results/one-day-expt-genome-analysis/one-day-expt-evolved-pops/RM7-87-10	RM7-87-4	RM7-87-4.gff3	../results/one-day-expt-genome-analysis/RM7-87-4.gff3	FALSE	Tn5+ Tet 0	Tn5+	Tet 0	No plasmid
RM7-87-10	1	B30	0	None	28374	29195	822	4-hydroxy-tetrahydrodipicolinate reductase	dapB	b0031	b0031	31	222.511	../results/one-day-expt-genome-analysis/one-day-expt-evolved-pops/RM7-87-10	RM7-87-4	RM7-87-4.gff3	../results/one-day-expt-genome-analysis/RM7-87-4.gff3	FALSE	Tn5+ Tet 0	Tn5+	Tet 0	No plasmid
RM7-87-10	1	B30	0	None	29651	30799	1149	carbamoyl-phosphate synthetase small subunit	carA	b0032	b0032	32	239.725	../results/one-day-expt-genome-analysis/one-day-expt-evolved-pops/RM7-87-10	RM7-87-4	RM7-87-4.gff3	../results/one-day-expt-genome-analysis/RM7-87-4.gff3	FALSE	Tn5+ Tet 0	Tn5+	Tet 0	No plasmid
RM7-87-10	1	B30	0	None	30817	34038	3222	carbamoyl-phosphate synthetase large subunit	carB	b0033	b0033	33	223.556	../results/one-day-expt-genome-analysis/one-day-expt-evolved-pops/RM7-87-10	RM7-87-4	RM7-87-4.gff3	../results/one-day-expt-genome-analysis/RM7-87-4.gff3	FALSE	Tn5+ Tet 0	Tn5+	Tet 0	No plasmid
RM7-87-10	1	B30	0	None	34300	34695	396	DNA-binding transcriptional activator CaiF	caiF	b0034	b0034	34	227.492	../results/one-day-expt-genome-analysis/one-day-expt-evolved-pops/RM7-87-10	RM7-87-4	RM7-87-4.gff3	../results/one-day-expt-genome-analysis/RM7-87-4.gff3	FALSE	Tn5+ Tet 0	Tn5+	Tet 0	No plasmid
RM7-87-10	1	B30	0	None	34781	35371	591	putative transferase CaiE	caiE	b0035	b0035	35	229.782	../results/one-day-expt-genome-analysis/one-day-expt-evolved-pops/RM7-87-10	RM7-87-4	RM7-87-4.gff3	../results/one-day-expt-genome-analysis/RM7-87-4.gff3	FALSE	Tn5+ Tet 0	Tn5+	Tet 0	No plasmid
RM7-87-10	1	B30	0	None	35377	36162	786	crotonobetainyl-CoA hydratase	caiD	b0036	b0036	36	189.925	../results/one-day-expt-genome-analysis/one-day-expt-evolved-pops/RM7-87-10	RM7-87-4	RM7-87-4.gff3	../results/one-day-expt-genome-analysis/RM7-87-4.gff3	FALSE	Tn5+ Tet 0	Tn5+	Tet 0	No plasmid
RM7-87-10	1	B30	0	None	36271	37824	1554	carnitine--CoA ligase	caiC	b0037	b0037	37	234.547	../results/one-day-expt-genome-analysis/one-day-expt-evolved-pops/RM7-87-10	RM7-87-4	RM7-87-4.gff3	../results/one-day-expt-genome-analysis/RM7-87-4.gff3	FALSE	Tn5+ Tet 0	Tn5+	Tet 0	No plasmid
RM7-87-10	1	B30	0	None	37898	39115	1218	gamma-butyrobetainyl-CoA:carnitine CoA transferase	caiB	b0038	b0038	38	243.879	../results/one-day-expt-genome-analysis/one-day-expt-evolved-pops/RM7-87-10	RM7-87-4	RM7-87-4.gff3	../results/one-day-expt-genome-analysis/RM7-87-4.gff3	FALSE	Tn5+ Tet 0	Tn5+	Tet 0	No plasmid
RM7-87-10	1	B30	0	None	39244	40386	1143	crotonobetainyl-CoA reductase	caiA	b0039	b0039	39	238.756	../results/one-day-expt-genome-analysis/one-day-expt-evolved-pops/RM7-87-10	RM7-87-4	RM7-87-4.gff3	../results/one-day-expt-genome-analysis/RM7-87-4.gff3	FALSE	Tn5+ Tet 0	Tn5+	Tet 0	No plasmid
RM7-87-10	1	B30	0	None	40417	41931	1515	L-carnitine:gamma-butyrobetaine antiporter	caiT	b0040	b0040	40	254.588	../results/one-day-expt-genome-analysis/one-day-expt-evolved-pops/RM7-87-10	RM7-87-4	RM7-87-4.gff3	../results/one-day-expt-genome-analysis/RM7-87-4.gff3	FALSE	Tn5+ Tet 0	Tn5+	Tet 0	No plasmid
RM7-87-10	1	B30	0	None	42403	43173	771	putative electron transfer flavoprotein FixA	fixA	b0041	b0041	41	219.134	../results/one-day-expt-genome-analysis/one-day-expt-evolved-pops/RM7-87-10	RM7-87-4	RM7-87-4.gff3	../results/one-day-expt-genome-analysis/RM7-87-4.gff3	FALSE	Tn5+ Tet 0	Tn5+	Tet 0	No plasmid
RM7-87-10	1	B30	0	None	43188	44129	942	putative electron transfer flavoprotein FixB	fixB	b0042	b0042	42	236.408	../results/one-day-expt-genome-analysis/one-day-expt-evolved-pops/RM7-87-10	RM7-87-4	RM7-87-4.gff3	../results/one-day-expt-genome-analysis/RM7-87-4.gff3	FALSE	Tn5+ Tet 0	Tn5+	Tet 0	No plasmid
RM7-87-10	1	B30	0	None	44180	45466	1287	putative oxidoreductase FixC	fixC	b0043	b0043	43	231.253	../results/one-day-expt-genome-analysis/one-day-expt-evolved-pops/RM7-87-10	RM7-87-4	RM7-87-4.gff3	../results/one-day-expt-genome-analysis/RM7-87-4.gff3	FALSE	Tn5+ Tet 0	Tn5+	Tet 0	No plasmid
RM7-87-10	1	B30	0	None	45463	45750	288	putative ferredoxin FixX	fixX	b0044	b0044	44	215.323	../results/one-day-expt-genome-analysis/one-day-expt-evolved-pops/RM7-87-10	RM7-87-4	RM7-87-4.gff3	../results/one-day-expt-genome-analysis/RM7-87-4.gff3	FALSE	Tn5+ Tet 0	Tn5+	Tet 0	No plasmid
RM7-87-10	1	B30	0	None	45807	47138	1332	putative transporter YaaU	yaaU	b0045	b0045	45	226.179	../results/one-day-expt-genome-analysis/one-day-expt-evolved-pops/RM7-87-10	RM7-87-4	RM7-87-4.gff3	../results/one-day-expt-genome-analysis/RM7-87-4.gff3	FALSE	Tn5+ Tet 0	Tn5+	Tet 0	No plasmid
RM7-87-10	1	B30	0	None	47246	47776	531	regulator of KefC-mediated potassium transport and quinone oxidoreductase	kefF	b0046	b0046	46	221.913	../results/one-day-expt-genome-analysis/one-day-expt-evolved-pops/RM7-87-10	RM7-87-4	RM7-87-4.gff3	../results/one-day-expt-genome-analysis/RM7-87-4.gff3	FALSE	Tn5+ Tet 0	Tn5+	Tet 0	No plasmid
RM7-87-10	1	B30	0	None	47769	49631	1863	K(+) : H(+) antiporter KefC	kefC	b0047	b0047	47	204.63	../results/one-day-expt-genome-analysis/one-day-expt-evolved-pops/RM7-87-10	RM7-87-4	RM7-87-4.gff3	../results/one-day-expt-genome-analysis/RM7-87-4.gff3	FALSE	Tn5+ Tet 0	Tn5+	Tet 0	No plasmid
RM7-87-10	1	B30	0	None	49823	50302	480	dihydrofolate reductase	folA	b0048	b0048	48	210.438	../results/one-day-expt-genome-analysis/one-day-expt-evolved-pops/RM7-87-10	RM7-87-4	RM7-87-4.gff3	../results/one-day-expt-genome-analysis/RM7-87-4.gff3	FALSE	Tn5+ Tet 0	Tn5+	Tet 0	No plasmid
RM7-87-10	1	B30	0	None	50380	51222	843	diadenosine tetraphosphatase	apaH	b0049	b0049	49	234.12	../results/one-day-expt-genome-analysis/one-day-expt-evolved-pops/RM7-87-10	RM7-87-4	RM7-87-4.gff3	../results/one-day-expt-genome-analysis/RM7-87-4.gff3	FALSE	Tn5+ Tet 0	Tn5+	Tet 0	No plasmid
RM7-87-10	1	B30	0	None	51229	51606	378	DUF525 domain-containing protein ApaG	apaG	b0050	b0050	50	236.569	../results/one-day-expt-genome-analysis/one-day-expt-evolved-pops/RM7-87-10	RM7-87-4	RM7-87-4.gff3	../results/one-day-expt-genome-analysis/RM7-87-4.gff3	FALSE	Tn5+ Tet 0	Tn5+	Tet 0	No plasmid
RM7-87-10	1	B30	0	None	51609	52430	822	16S rRNA m(6)2A1518,m(6)2A1519 dimethyltransferase	rsmA	b0051	b0051	51	214.316	../results/one-day-expt-genome-analysis/one-day-expt-evolved-pops/RM7-87-10	RM7-87-4	RM7-87-4.gff3	../results/one-day-expt-genome-analysis/RM7-87-4.gff3	FALSE	Tn5+ Tet 0	Tn5+	Tet 0	No plasmid
RM7-87-10	1	B30	0	None	52427	53416	990	4-hydroxythreonine-4-phosphate dehydrogenase	pdxA	b0052	b0052	52	222.634	../results/one-day-expt-genome-analysis/one-day-expt-evolved-pops/RM7-87-10	RM7-87-4	RM7-87-4.gff3	../results/one-day-expt-genome-analysis/RM7-87-4.gff3	FALSE	Tn5+ Tet 0	Tn5+	Tet 0	No plasmid
RM7-87-10	1	B30	0	None	53416	54702	1287	chaperone SurA	surA	b0053	b0053	53	221.181	../results/one-day-expt-genome-analysis/one-day-expt-evolved-pops/RM7-87-10	RM7-87-4	RM7-87-4.gff3	../results/one-day-expt-genome-analysis/RM7-87-4.gff3	FALSE	Tn5+ Tet 0	Tn5+	Tet 0	No plasmid
RM7-87-10	1	B30	0	None	54755	57109	2355	lipopolysaccharide assembly protein LptD	lptD	b0054	b0054	54	238.648	../results/one-day-expt-genome-analysis/one-day-expt-evolved-pops/RM7-87-10	RM7-87-4	RM7-87-4.gff3	../results/one-day-expt-genome-analysis/RM7-87-4.gff3	FALSE	Tn5+ Tet 0	Tn5+	Tet 0	No plasmid
RM7-87-10	1	B30	0	None	57364	58179	816	co-chaperone protein DjlA	djlA	b0055	b0055	55	224.316	../results/one-day-expt-genome-analysis/one-day-expt-evolved-pops/RM7-87-10	RM7-87-4	RM7-87-4.gff3	../results/one-day-expt-genome-analysis/RM7-87-4.gff3	FALSE	Tn5+ Tet 0	Tn5+	Tet 0	No plasmid
RM7-87-10	1	B30	0	None	58474	59124	651	putative uncharacterized protein YabP	yabP	b0056	b0056	56	253.224	../results/one-day-expt-genome-analysis/one-day-expt-evolved-pops/RM7-87-10	RM7-87-4	RM7-87-4.gff3	../results/one-day-expt-genome-analysis/RM7-87-4.gff3	FALSE	Tn5+ Tet 0	Tn5+	Tet 0	No plasmid
RM7-87-10	1	B30	0	None	59121	59279	159	protein YabQ	yabQ	b0057	b0057	57	274.101	../results/one-day-expt-genome-analysis/one-day-expt-evolved-pops/RM7-87-10	RM7-87-4	RM7-87-4.gff3	../results/one-day-expt-genome-analysis/RM7-87-4.gff3	FALSE	Tn5+ Tet 0	Tn5+	Tet 0	No plasmid
RM7-87-10	1	B30	0	None	59687	60346	660	23S rRNA pseudouridine(746) and tRNA pseudouridine(32) synthase	rluA	b0058	b0058	58	240.052	../results/one-day-expt-genome-analysis/one-day-expt-evolved-pops/RM7-87-10	RM7-87-4	RM7-87-4.gff3	../results/one-day-expt-genome-analysis/RM7-87-4.gff3	FALSE	Tn5+ Tet 0	Tn5+	Tet 0	No plasmid
RM7-87-10	1	B30	0	None	60358	63264	2907	RNA polymerase-binding ATPase and RNAP recycling factor	rapA	b0059	b0059	59	223.85	../results/one-day-expt-genome-analysis/one-day-expt-evolved-pops/RM7-87-10	RM7-87-4	RM7-87-4.gff3	../results/one-day-expt-genome-analysis/RM7-87-4.gff3	FALSE	Tn5+ Tet 0	Tn5+	Tet 0	No plasmid
RM7-87-10	1	B30	0	None	63429	65780	2352	DNA polymerase II	polB	b0060	b0060	60	215.575	../results/one-day-expt-genome-analysis/one-day-expt-evolved-pops/RM7-87-10	RM7-87-4	RM7-87-4.gff3	../results/one-day-expt-genome-analysis/RM7-87-4.gff3	FALSE	Tn5+ Tet 0	Tn5+	Tet 0	No plasmid
RM7-87-10	1	B30	0	None	65855	66550	696	L-ribulose-5-phosphate 4-epimerase AraD	araD	b0061	b0061	61	229.796	../results/one-day-expt-genome-analysis/one-day-expt-evolved-pops/RM7-87-10	RM7-87-4	RM7-87-4.gff3	../results/one-day-expt-genome-analysis/RM7-87-4.gff3	FALSE	Tn5+ Tet 0	Tn5+	Tet 0	No plasmid
RM7-87-10	1	B30	0	None	66835	68337	1503	L-arabinose isomerase	araA	b0062	b0062	62	223.83	../results/one-day-expt-genome-analysis/one-day-expt-evolved-pops/RM7-87-10	RM7-87-4	RM7-87-4.gff3	../results/one-day-expt-genome-analysis/RM7-87-4.gff3	FALSE	Tn5+ Tet 0	Tn5+	Tet 0	No plasmid
RM7-87-10	1	B30	0	None	68348	70048	1701	ribulokinase	araB	b0063	b0063	63	234.266	../results/one-day-expt-genome-analysis/one-day-expt-evolved-pops/RM7-87-10	RM7-87-4	RM7-87-4.gff3	../results/one-day-expt-genome-analysis/RM7-87-4.gff3	FALSE	Tn5+ Tet 0	Tn5+	Tet 0	No plasmid
RM7-87-10	1	B30	0	None	70387	71265	879	DNA-binding transcriptional dual regulator AraC	araC	b0064	b0064	64	205.379	../results/one-day-expt-genome-analysis/one-day-expt-evolved-pops/RM7-87-10	RM7-87-4	RM7-87-4.gff3	../results/one-day-expt-genome-analysis/RM7-87-4.gff3	FALSE	Tn5+ Tet 0	Tn5+	Tet 0	No plasmid
RM7-87-10	1	B30	0	None	71351	72115	765	DedA family protein YabI	yabI	b0065	b0065	65	198.532	../results/one-day-expt-genome-analysis/one-day-expt-evolved-pops/RM7-87-10	RM7-87-4	RM7-87-4.gff3	../results/one-day-expt-genome-analysis/RM7-87-4.gff3	FALSE	Tn5+ Tet 0	Tn5+	Tet 0	No plasmid
RM7-87-10	1	B30	0	None	72229	72927	699	thiamine ABC transporter ATP binding subunit	thiQ	b0066	b0066	66	229.911	../results/one-day-expt-genome-analysis/one-day-expt-evolved-pops/RM7-87-10	RM7-87-4	RM7-87-4.gff3	../results/one-day-expt-genome-analysis/RM7-87-4.gff3	FALSE	Tn5+ Tet 0	Tn5+	Tet 0	No plasmid
RM7-87-10	1	B30	0	None	72911	74521	1611	thiamine ABC transporter membrane subunit	thiP	b0067	b0067	67	220.49	../results/one-day-expt-genome-analysis/one-day-expt-evolved-pops/RM7-87-10	RM7-87-4	RM7-87-4.gff3	../results/one-day-expt-genome-analysis/RM7-87-4.gff3	FALSE	Tn5+ Tet 0	Tn5+	Tet 0	No plasmid
RM7-87-10	1	B30	0	None	74497	75480	984	thiamine ABC transporter periplasmic binding protein	thiB	b0068	b0068	68	202.233	../results/one-day-expt-genome-analysis/one-day-expt-evolved-pops/RM7-87-10	RM7-87-4	RM7-87-4.gff3	../results/one-day-expt-genome-analysis/RM7-87-4.gff3	FALSE	Tn5+ Tet 0	Tn5+	Tet 0	No plasmid
RM7-87-10	1	B30	0	None	75644	77299	1656	DNA-binding transcriptional dual regulator SgrR	sgrR	b0069	b0069	69	230.556	../results/one-day-expt-genome-analysis/one-day-expt-evolved-pops/RM7-87-10	RM7-87-4	RM7-87-4.gff3	../results/one-day-expt-genome-analysis/RM7-87-4.gff3	FALSE	Tn5+ Tet 0	Tn5+	Tet 0	No plasmid
RM7-87-10	1	B30	0	None	77388	77519	132	PtsG glucose transporter inhibitor	sgrT	b4662	b4662	70	265.326	../results/one-day-expt-genome-analysis/one-day-expt-evolved-pops/RM7-87-10	RM7-87-4	RM7-87-4.gff3	../results/one-day-expt-genome-analysis/RM7-87-4.gff3	FALSE	Tn5+ Tet 0	Tn5+	Tet 0	No plasmid
RM7-87-10	1	B30	0	None	77621	78799	1179	sugar exporter SetA	setA	b0070	b0070	71	232.375	../results/one-day-expt-genome-analysis/one-day-expt-evolved-pops/RM7-87-10	RM7-87-4	RM7-87-4.gff3	../results/one-day-expt-genome-analysis/RM7-87-4.gff3	FALSE	Tn5+ Tet 0	Tn5+	Tet 0	No plasmid
RM7-87-10	1	B30	0	None	78848	79453	606	3-isopropylmalate dehydratase subunit LeuD	leuD	b0071	b0071	72	205.203	../results/one-day-expt-genome-analysis/one-day-expt-evolved-pops/RM7-87-10	RM7-87-4	RM7-87-4.gff3	../results/one-day-expt-genome-analysis/RM7-87-4.gff3	FALSE	Tn5+ Tet 0	Tn5+	Tet 0	No plasmid
RM7-87-10	1	B30	0	None	79464	80864	1401	3-isopropylmalate dehydratase subunit LeuC	leuC	b0072	b0072	73	229.013	../results/one-day-expt-genome-analysis/one-day-expt-evolved-pops/RM7-87-10	RM7-87-4	RM7-87-4.gff3	../results/one-day-expt-genome-analysis/RM7-87-4.gff3	FALSE	Tn5+ Tet 0	Tn5+	Tet 0	No plasmid
RM7-87-10	1	B30	0	None	80867	81958	1092	3-isopropylmalate dehydrogenase	leuB	b0073	b0073	74	219.705	../results/one-day-expt-genome-analysis/one-day-expt-evolved-pops/RM7-87-10	RM7-87-4	RM7-87-4.gff3	../results/one-day-expt-genome-analysis/RM7-87-4.gff3	FALSE	Tn5+ Tet 0	Tn5+	Tet 0	No plasmid
RM7-87-10	1	B30	0	None	81958	83529	1572	2-isopropylmalate synthase	leuA	b0074	b0074	75	219.641	../results/one-day-expt-genome-analysis/one-day-expt-evolved-pops/RM7-87-10	RM7-87-4	RM7-87-4.gff3	../results/one-day-expt-genome-analysis/RM7-87-4.gff3	FALSE	Tn5+ Tet 0	Tn5+	Tet 0	No plasmid
RM7-87-10	1	B30	0	None	83622	83708	87	leu operon leader peptide	leuL	b0075	b0075	76	182.563	../results/one-day-expt-genome-analysis/one-day-expt-evolved-pops/RM7-87-10	RM7-87-4	RM7-87-4.gff3	../results/one-day-expt-genome-analysis/RM7-87-4.gff3	FALSE	Tn5+ Tet 0	Tn5+	Tet 0	No plasmid
RM7-87-10	1	B30	0	None	84368	85312	945	DNA-binding transcriptional dual regulator LeuO	leuO	b0076	b0076	77	225.123	../results/one-day-expt-genome-analysis/one-day-expt-evolved-pops/RM7-87-10	RM7-87-4	RM7-87-4.gff3	../results/one-day-expt-genome-analysis/RM7-87-4.gff3	FALSE	Tn5+ Tet 0	Tn5+	Tet 0	No plasmid
RM7-87-10	1	B30	0	None	85467	85511	45	protein YabR	yabR	b4726	b4726	78	250.422	../results/one-day-expt-genome-analysis/one-day-expt-evolved-pops/RM7-87-10	RM7-87-4	RM7-87-4.gff3	../results/one-day-expt-genome-analysis/RM7-87-4.gff3	FALSE	Tn5+ Tet 0	Tn5+	Tet 0	No plasmid
RM7-87-10	1	B30	0	None	85630	87354	1725	acetolactate synthase/acetohydroxybutanoate synthase, catalytic subunit	ilvI	b0077	b0077	79	223.554	../results/one-day-expt-genome-analysis/one-day-expt-evolved-pops/RM7-87-10	RM7-87-4	RM7-87-4.gff3	../results/one-day-expt-genome-analysis/RM7-87-4.gff3	FALSE	Tn5+ Tet 0	Tn5+	Tet 0	No plasmid
RM7-87-10	1	B30	0	None	87357	87848	492	acetolactate synthase/acetohydroxybutanoate synthase, regulatory subunit	ilvH	b0078	b0078	80	214.587	../results/one-day-expt-genome-analysis/one-day-expt-evolved-pops/RM7-87-10	RM7-87-4	RM7-87-4.gff3	../results/one-day-expt-genome-analysis/RM7-87-4.gff3	FALSE	Tn5+ Tet 0	Tn5+	Tet 0	No plasmid
RM7-87-10	1	B30	0	None	88028	89032	1005	DNA-binding transcriptional dual regulator Cra	cra	b0080	b0080	81	214.074	../results/one-day-expt-genome-analysis/one-day-expt-evolved-pops/RM7-87-10	RM7-87-4	RM7-87-4.gff3	../results/one-day-expt-genome-analysis/RM7-87-4.gff3	FALSE	Tn5+ Tet 0	Tn5+	Tet 0	No plasmid
RM7-87-10	1	B30	0	None	89634	90092	459	DNA-binding transcriptional repressor MraZ	mraZ	b0081	b0081	82	220.327	../results/one-day-expt-genome-analysis/one-day-expt-evolved-pops/RM7-87-10	RM7-87-4	RM7-87-4.gff3	../results/one-day-expt-genome-analysis/RM7-87-4.gff3	FALSE	Tn5+ Tet 0	Tn5+	Tet 0	No plasmid
RM7-87-10	1	B30	0	None	90094	91035	942	16S rRNA m(4)C1402 methyltransferase	rsmH	b0082	b0082	83	216.287	../results/one-day-expt-genome-analysis/one-day-expt-evolved-pops/RM7-87-10	RM7-87-4	RM7-87-4.gff3	../results/one-day-expt-genome-analysis/RM7-87-4.gff3	FALSE	Tn5+ Tet 0	Tn5+	Tet 0	No plasmid
RM7-87-10	1	B30	0	None	91032	91397	366	cell division protein FtsL	ftsL	b0083	b0083	84	211.637	../results/one-day-expt-genome-analysis/one-day-expt-evolved-pops/RM7-87-10	RM7-87-4	RM7-87-4.gff3	../results/one-day-expt-genome-analysis/RM7-87-4.gff3	FALSE	Tn5+ Tet 0	Tn5+	Tet 0	No plasmid
RM7-87-10	1	B30	0	None	91413	93179	1767	peptidoglycan DD-transpeptidase FtsI	ftsI	b0084	b0084	85	233.475	../results/one-day-expt-genome-analysis/one-day-expt-evolved-pops/RM7-87-10	RM7-87-4	RM7-87-4.gff3	../results/one-day-expt-genome-analysis/RM7-87-4.gff3	FALSE	Tn5+ Tet 0	Tn5+	Tet 0	No plasmid
RM7-87-10	1	B30	0	None	93166	94653	1488	UDP-N-acetylmuramoyl-L-alanyl-D-glutamate--2, 6-diaminopimelate ligase	murE	b0085	b0085	86	225.826	../results/one-day-expt-genome-analysis/one-day-expt-evolved-pops/RM7-87-10	RM7-87-4	RM7-87-4.gff3	../results/one-day-expt-genome-analysis/RM7-87-4.gff3	FALSE	Tn5+ Tet 0	Tn5+	Tet 0	No plasmid
RM7-87-10	1	B30	0	None	94650	96008	1359	D-alanyl-D-alanine-adding enzyme	murF	b0086	b0086	87	204.015	../results/one-day-expt-genome-analysis/one-day-expt-evolved-pops/RM7-87-10	RM7-87-4	RM7-87-4.gff3	../results/one-day-expt-genome-analysis/RM7-87-4.gff3	FALSE	Tn5+ Tet 0	Tn5+	Tet 0	No plasmid
RM7-87-10	1	B30	0	None	96002	97084	1083	phospho-N-acetylmuramoyl-pentapeptide- transferase	mraY	b0087	b0087	88	240.855	../results/one-day-expt-genome-analysis/one-day-expt-evolved-pops/RM7-87-10	RM7-87-4	RM7-87-4.gff3	../results/one-day-expt-genome-analysis/RM7-87-4.gff3	FALSE	Tn5+ Tet 0	Tn5+	Tet 0	No plasmid
RM7-87-10	1	B30	0	None	97087	98403	1317	UDP-N-acetylmuramoyl-L-alanine--D-glutamate ligase	murD	b0088	b0088	89	234.248	../results/one-day-expt-genome-analysis/one-day-expt-evolved-pops/RM7-87-10	RM7-87-4	RM7-87-4.gff3	../results/one-day-expt-genome-analysis/RM7-87-4.gff3	FALSE	Tn5+ Tet 0	Tn5+	Tet 0	No plasmid
RM7-87-10	1	B30	0	None	98403	99647	1245	peptidoglycan glycosyltransferase FtsW	ftsW	b0089	b0089	90	218.362	../results/one-day-expt-genome-analysis/one-day-expt-evolved-pops/RM7-87-10	RM7-87-4	RM7-87-4.gff3	../results/one-day-expt-genome-analysis/RM7-87-4.gff3	FALSE	Tn5+ Tet 0	Tn5+	Tet 0	No plasmid
RM7-87-10	1	B30	0	None	99644	100711	1068	N-acetylglucosaminyl transferase	murG	b0090	b0090	91	221.894	../results/one-day-expt-genome-analysis/one-day-expt-evolved-pops/RM7-87-10	RM7-87-4	RM7-87-4.gff3	../results/one-day-expt-genome-analysis/RM7-87-4.gff3	FALSE	Tn5+ Tet 0	Tn5+	Tet 0	No plasmid
RM7-87-10	1	B30	0	None	100765	102240	1476	UDP-N-acetylmuramate--L-alanine ligase	murC	b0091	b0091	92	200.054	../results/one-day-expt-genome-analysis/one-day-expt-evolved-pops/RM7-87-10	RM7-87-4	RM7-87-4.gff3	../results/one-day-expt-genome-analysis/RM7-87-4.gff3	FALSE	Tn5+ Tet 0	Tn5+	Tet 0	No plasmid
RM7-87-10	1	B30	0	None	102233	103153	921	D-alanine--D-alanine ligase B	ddlB	b0092	b0092	93	238.491	../results/one-day-expt-genome-analysis/one-day-expt-evolved-pops/RM7-87-10	RM7-87-4	RM7-87-4.gff3	../results/one-day-expt-genome-analysis/RM7-87-4.gff3	FALSE	Tn5+ Tet 0	Tn5+	Tet 0	No plasmid
RM7-87-10	1	B30	0	None	103155	103985	831	cell division protein FtsQ	ftsQ	b0093	b0093	94	227.113	../results/one-day-expt-genome-analysis/one-day-expt-evolved-pops/RM7-87-10	RM7-87-4	RM7-87-4.gff3	../results/one-day-expt-genome-analysis/RM7-87-4.gff3	FALSE	Tn5+ Tet 0	Tn5+	Tet 0	No plasmid
RM7-87-10	1	B30	0	None	103982	105244	1263	cell division protein FtsA	ftsA	b0094	b0094	95	226.246	../results/one-day-expt-genome-analysis/one-day-expt-evolved-pops/RM7-87-10	RM7-87-4	RM7-87-4.gff3	../results/one-day-expt-genome-analysis/RM7-87-4.gff3	FALSE	Tn5+ Tet 0	Tn5+	Tet 0	No plasmid
RM7-87-10	1	B30	0	None	105305	106456	1152	cell division protein FtsZ	ftsZ	b0095	b0095	96	236.97	../results/one-day-expt-genome-analysis/one-day-expt-evolved-pops/RM7-87-10	RM7-87-4	RM7-87-4.gff3	../results/one-day-expt-genome-analysis/RM7-87-4.gff3	FALSE	Tn5+ Tet 0	Tn5+	Tet 0	No plasmid
RM7-87-10	1	B30	0	None	106557	107474	918	UDP-3-O-acyl-N-acetylglucosamine deacetylase	lpxC	b0096	b0096	97	225.391	../results/one-day-expt-genome-analysis/one-day-expt-evolved-pops/RM7-87-10	RM7-87-4	RM7-87-4.gff3	../results/one-day-expt-genome-analysis/RM7-87-4.gff3	FALSE	Tn5+ Tet 0	Tn5+	Tet 0	No plasmid
RM7-87-10	1	B30	0	None	107705	108217	513	SecA translation regulator	secM	b0097	b0097	98	215.76	../results/one-day-expt-genome-analysis/one-day-expt-evolved-pops/RM7-87-10	RM7-87-4	RM7-87-4.gff3	../results/one-day-expt-genome-analysis/RM7-87-4.gff3	FALSE	Tn5+ Tet 0	Tn5+	Tet 0	No plasmid
RM7-87-10	1	B30	0	None	108279	110984	2706	protein translocation ATPase	secA	b0098	b0098	99	230.64	../results/one-day-expt-genome-analysis/one-day-expt-evolved-pops/RM7-87-10	RM7-87-4	RM7-87-4.gff3	../results/one-day-expt-genome-analysis/RM7-87-4.gff3	FALSE	Tn5+ Tet 0	Tn5+	Tet 0	No plasmid
RM7-87-10	1	B30	0	None	111044	111433	390	8-oxo-dGTP diphosphatase	mutT	b0099	b0099	100	193.072	../results/one-day-expt-genome-analysis/one-day-expt-evolved-pops/RM7-87-10	RM7-87-4	RM7-87-4.gff3	../results/one-day-expt-genome-analysis/RM7-87-4.gff3	FALSE	Tn5+ Tet 0	Tn5+	Tet 0	No plasmid
RM7-87-10	1	B30	0	None	111649	111846	198	DNA gyrase inhibitor YacG	yacG	b0101	b0101	101	198.869	../results/one-day-expt-genome-analysis/one-day-expt-evolved-pops/RM7-87-10	RM7-87-4	RM7-87-4.gff3	../results/one-day-expt-genome-analysis/RM7-87-4.gff3	FALSE	Tn5+ Tet 0	Tn5+	Tet 0	No plasmid
RM7-87-10	1	B30	0	None	111856	112599	744	cell division factor ZapD	zapD	b0102	b0102	102	209.211	../results/one-day-expt-genome-analysis/one-day-expt-evolved-pops/RM7-87-10	RM7-87-4	RM7-87-4.gff3	../results/one-day-expt-genome-analysis/RM7-87-4.gff3	FALSE	Tn5+ Tet 0	Tn5+	Tet 0	No plasmid
RM7-87-10	1	B30	0	None	112599	113219	621	dephospho-CoA kinase	coaE	b0103	b0103	103	204.374	../results/one-day-expt-genome-analysis/one-day-expt-evolved-pops/RM7-87-10	RM7-87-4	RM7-87-4.gff3	../results/one-day-expt-genome-analysis/RM7-87-4.gff3	FALSE	Tn5+ Tet 0	Tn5+	Tet 0	No plasmid
RM7-87-10	1	B30	0	None	113244	113288	45	protein YacM	yacM	b4727	b4727	104	199.867	../results/one-day-expt-genome-analysis/one-day-expt-evolved-pops/RM7-87-10	RM7-87-4	RM7-87-4.gff3	../results/one-day-expt-genome-analysis/RM7-87-4.gff3	FALSE	Tn5+ Tet 0	Tn5+	Tet 0	No plasmid
RM7-87-10	1	B30	0	None	113444	114487	1044	GMP reductase	guaC	b0104	b0104	105	220.597	../results/one-day-expt-genome-analysis/one-day-expt-evolved-pops/RM7-87-10	RM7-87-4	RM7-87-4.gff3	../results/one-day-expt-genome-analysis/RM7-87-4.gff3	FALSE	Tn5+ Tet 0	Tn5+	Tet 0	No plasmid
RM7-87-10	1	B30	0	None	114522	115724	1203	inner membrane protein HofC	hofC	b0106	b0106	106	237.083	../results/one-day-expt-genome-analysis/one-day-expt-evolved-pops/RM7-87-10	RM7-87-4	RM7-87-4.gff3	../results/one-day-expt-genome-analysis/RM7-87-4.gff3	FALSE	Tn5+ Tet 0	Tn5+	Tet 0	No plasmid
RM7-87-10	1	B30	0	None	115714	117099	1386	T2SSE family protein	hofB	b0107	b0107	107	222.16	../results/one-day-expt-genome-analysis/one-day-expt-evolved-pops/RM7-87-10	RM7-87-4	RM7-87-4.gff3	../results/one-day-expt-genome-analysis/RM7-87-4.gff3	FALSE	Tn5+ Tet 0	Tn5+	Tet 0	No plasmid
RM7-87-10	1	B30	0	None	117109	117549	441	prepilin-type N-terminal cleavage/methylation domain-containing protein PpdD	ppdD	b0108	b0108	108	223.689	../results/one-day-expt-genome-analysis/one-day-expt-evolved-pops/RM7-87-10	RM7-87-4	RM7-87-4.gff3	../results/one-day-expt-genome-analysis/RM7-87-4.gff3	FALSE	Tn5+ Tet 0	Tn5+	Tet 0	No plasmid
RM7-87-10	1	B30	0	None	117752	118645	894	quinolinate phosphoribosyltransferase (decarboxylating)	nadC	b0109	b0109	109	198.502	../results/one-day-expt-genome-analysis/one-day-expt-evolved-pops/RM7-87-10	RM7-87-4	RM7-87-4.gff3	../results/one-day-expt-genome-analysis/RM7-87-4.gff3	FALSE	Tn5+ Tet 0	Tn5+	Tet 0	No plasmid
RM7-87-10	1	B30	0	None	118733	119284	552	1,6-anhydro-N-acetylmuramoyl-L-alanine amidase	ampD	b0110	b0110	110	241.723	../results/one-day-expt-genome-analysis/one-day-expt-evolved-pops/RM7-87-10	RM7-87-4	RM7-87-4.gff3	../results/one-day-expt-genome-analysis/RM7-87-4.gff3	FALSE	Tn5+ Tet 0	Tn5+	Tet 0	No plasmid
RM7-87-10	1	B30	0	None	119281	120135	855	protein AmpE	ampE	b0111	b0111	111	244.905	../results/one-day-expt-genome-analysis/one-day-expt-evolved-pops/RM7-87-10	RM7-87-4	RM7-87-4.gff3	../results/one-day-expt-genome-analysis/RM7-87-4.gff3	FALSE	Tn5+ Tet 0	Tn5+	Tet 0	No plasmid
RM7-87-10	1	B30	0	None	120178	121551	1374	aromatic amino acid:H(+) symporter AroP	aroP	b0112	b0112	112	219.691	../results/one-day-expt-genome-analysis/one-day-expt-evolved-pops/RM7-87-10	RM7-87-4	RM7-87-4.gff3	../results/one-day-expt-genome-analysis/RM7-87-4.gff3	FALSE	Tn5+ Tet 0	Tn5+	Tet 0	No plasmid
RM7-87-10	1	B30	0	None	122092	122856	765	DNA-binding transcriptional dual regulator PdhR	pdhR	b0113	b0113	113	211.354	../results/one-day-expt-genome-analysis/one-day-expt-evolved-pops/RM7-87-10	RM7-87-4	RM7-87-4.gff3	../results/one-day-expt-genome-analysis/RM7-87-4.gff3	FALSE	Tn5+ Tet 0	Tn5+	Tet 0	No plasmid
RM7-87-10	1	B30	0	None	123017	125680	2664	pyruvate dehydrogenase E1 component	aceE	b0114	b0114	114	227.234	../results/one-day-expt-genome-analysis/one-day-expt-evolved-pops/RM7-87-10	RM7-87-4	RM7-87-4.gff3	../results/one-day-expt-genome-analysis/RM7-87-4.gff3	FALSE	Tn5+ Tet 0	Tn5+	Tet 0	No plasmid
RM7-87-10	1	B30	0	None	125695	127587	1893	pyruvate dehydrogenase, E2 subunit	aceF	b0115	b0115	115	192.013	../results/one-day-expt-genome-analysis/one-day-expt-evolved-pops/RM7-87-10	RM7-87-4	RM7-87-4.gff3	../results/one-day-expt-genome-analysis/RM7-87-4.gff3	FALSE	Tn5+ Tet 0	Tn5+	Tet 0	No plasmid
RM7-87-10	1	B30	0	None	127912	129336	1425	lipoamide dehydrogenase	lpd	b0116	b0116	116	233.269	../results/one-day-expt-genome-analysis/one-day-expt-evolved-pops/RM7-87-10	RM7-87-4	RM7-87-4.gff3	../results/one-day-expt-genome-analysis/RM7-87-4.gff3	FALSE	Tn5+ Tet 0	Tn5+	Tet 0	No plasmid
RM7-87-10	1	B30	0	None	129407	131260	1854	DUF3300 domain-containing protein YacH	yacH	b0117	b0117	117	217.803	../results/one-day-expt-genome-analysis/one-day-expt-evolved-pops/RM7-87-10	RM7-87-4	RM7-87-4.gff3	../results/one-day-expt-genome-analysis/RM7-87-4.gff3	FALSE	Tn5+ Tet 0	Tn5+	Tet 0	No plasmid
RM7-87-10	1	B30	0	None	131615	134212	2598	AcnB	acnB	b0118	b0118	118	222.335	../results/one-day-expt-genome-analysis/one-day-expt-evolved-pops/RM7-87-10	RM7-87-4	RM7-87-4.gff3	../results/one-day-expt-genome-analysis/RM7-87-4.gff3	FALSE	Tn5+ Tet 0	Tn5+	Tet 0	No plasmid
RM7-87-10	1	B30	0	None	134388	134750	363	PF06062 family protein YacL	yacL	b0119	b0119	119	227.741	../results/one-day-expt-genome-analysis/one-day-expt-evolved-pops/RM7-87-10	RM7-87-4	RM7-87-4.gff3	../results/one-day-expt-genome-analysis/RM7-87-4.gff3	FALSE	Tn5+ Tet 0	Tn5+	Tet 0	No plasmid
RM7-87-10	1	B30	0	None	134788	135582	795	S-adenosylmethionine decarboxylase proenzyme	speD	b0120	b0120	120	228.038	../results/one-day-expt-genome-analysis/one-day-expt-evolved-pops/RM7-87-10	RM7-87-4	RM7-87-4.gff3	../results/one-day-expt-genome-analysis/RM7-87-4.gff3	FALSE	Tn5+ Tet 0	Tn5+	Tet 0	No plasmid
RM7-87-10	1	B30	0	None	135598	136464	867	spermidine synthase	speE	b0121	b0121	121	221.105	../results/one-day-expt-genome-analysis/one-day-expt-evolved-pops/RM7-87-10	RM7-87-4	RM7-87-4.gff3	../results/one-day-expt-genome-analysis/RM7-87-4.gff3	FALSE	Tn5+ Tet 0	Tn5+	Tet 0	No plasmid
RM7-87-10	1	B30	0	None	136570	136917	348	putative lipoprotein YacC	yacC	b0122	b0122	122	189.086	../results/one-day-expt-genome-analysis/one-day-expt-evolved-pops/RM7-87-10	RM7-87-4	RM7-87-4.gff3	../results/one-day-expt-genome-analysis/RM7-87-4.gff3	FALSE	Tn5+ Tet 0	Tn5+	Tet 0	No plasmid
RM7-87-10	1	B30	0	None	137083	138633	1551	multicopper oxidase CueO	cueO	b0123	b0123	123	211.822	../results/one-day-expt-genome-analysis/one-day-expt-evolved-pops/RM7-87-10	RM7-87-4	RM7-87-4.gff3	../results/one-day-expt-genome-analysis/RM7-87-4.gff3	FALSE	Tn5+ Tet 0	Tn5+	Tet 0	No plasmid
RM7-87-10	1	B30	0	None	138835	141225	2391	quinoprotein glucose dehydrogenase	gcd	b0124	b0124	124	238.583	../results/one-day-expt-genome-analysis/one-day-expt-evolved-pops/RM7-87-10	RM7-87-4	RM7-87-4.gff3	../results/one-day-expt-genome-analysis/RM7-87-4.gff3	FALSE	Tn5+ Tet 0	Tn5+	Tet 0	No plasmid
RM7-87-10	1	B30	0	None	141431	141967	537	hypoxanthine phosphoribosyltransferase	hpt	b0125	b0125	125	253.741	../results/one-day-expt-genome-analysis/one-day-expt-evolved-pops/RM7-87-10	RM7-87-4	RM7-87-4.gff3	../results/one-day-expt-genome-analysis/RM7-87-4.gff3	FALSE	Tn5+ Tet 0	Tn5+	Tet 0	No plasmid
RM7-87-10	1	B30	0	None	142008	142670	663	carbonic anhydrase 2	can	b0126	b0126	126	249.1	../results/one-day-expt-genome-analysis/one-day-expt-evolved-pops/RM7-87-10	RM7-87-4	RM7-87-4.gff3	../results/one-day-expt-genome-analysis/RM7-87-4.gff3	FALSE	Tn5+ Tet 0	Tn5+	Tet 0	No plasmid
RM7-87-10	1	B30	0	None	142779	143705	927	putative ABC transporter ATP-binding protein YadG	yadG	b0127	b0127	127	239.549	../results/one-day-expt-genome-analysis/one-day-expt-evolved-pops/RM7-87-10	RM7-87-4	RM7-87-4.gff3	../results/one-day-expt-genome-analysis/RM7-87-4.gff3	FALSE	Tn5+ Tet 0	Tn5+	Tet 0	No plasmid
RM7-87-10	1	B30	0	None	143702	144472	771	putative ABC transporter membrane subunit YadH	yadH	b0128	b0128	128	220.123	../results/one-day-expt-genome-analysis/one-day-expt-evolved-pops/RM7-87-10	RM7-87-4	RM7-87-4.gff3	../results/one-day-expt-genome-analysis/RM7-87-4.gff3	FALSE	Tn5+ Tet 0	Tn5+	Tet 0	No plasmid
RM7-87-10	1	B30	0	None	144577	145017	441	putative PTS enzyme IIA component YadI	yadI	b0129	b0129	129	218.735	../results/one-day-expt-genome-analysis/one-day-expt-evolved-pops/RM7-87-10	RM7-87-4	RM7-87-4.gff3	../results/one-day-expt-genome-analysis/RM7-87-4.gff3	FALSE	Tn5+ Tet 0	Tn5+	Tet 0	No plasmid
RM7-87-10	1	B30	0	None	145081	146310	1230	putative polysaccharide deacetylase lipoprotein YadE	yadE	b0130	b0130	130	212.085	../results/one-day-expt-genome-analysis/one-day-expt-evolved-pops/RM7-87-10	RM7-87-4	RM7-87-4.gff3	../results/one-day-expt-genome-analysis/RM7-87-4.gff3	FALSE	Tn5+ Tet 0	Tn5+	Tet 0	No plasmid
RM7-87-10	1	B30	0	None	146314	146694	381	aspartate 1-decarboxylase proenzyme	panD	b0131	b0131	131	216.617	../results/one-day-expt-genome-analysis/one-day-expt-evolved-pops/RM7-87-10	RM7-87-4	RM7-87-4.gff3	../results/one-day-expt-genome-analysis/RM7-87-4.gff3	FALSE	Tn5+ Tet 0	Tn5+	Tet 0	No plasmid
RM7-87-10	1	B30	0	None	146968	147870	903	recombination-promoting nuclease RpnC	rpnC	b0132	b0132	132	220.824	../results/one-day-expt-genome-analysis/one-day-expt-evolved-pops/RM7-87-10	RM7-87-4	RM7-87-4.gff3	../results/one-day-expt-genome-analysis/RM7-87-4.gff3	FALSE	Tn5+ Tet 0	Tn5+	Tet 0	No plasmid
RM7-87-10	1	B30	0	None	147944	148795	852	pantothenate synthetase	panC	b0133	b0133	133	188.567	../results/one-day-expt-genome-analysis/one-day-expt-evolved-pops/RM7-87-10	RM7-87-4	RM7-87-4.gff3	../results/one-day-expt-genome-analysis/RM7-87-4.gff3	FALSE	Tn5+ Tet 0	Tn5+	Tet 0	No plasmid
RM7-87-10	1	B30	0	None	148807	149601	795	3-methyl-2-oxobutanoate hydroxymethyltransferase	panB	b0134	b0134	134	238.989	../results/one-day-expt-genome-analysis/one-day-expt-evolved-pops/RM7-87-10	RM7-87-4	RM7-87-4.gff3	../results/one-day-expt-genome-analysis/RM7-87-4.gff3	FALSE	Tn5+ Tet 0	Tn5+	Tet 0	No plasmid
RM7-87-10	1	B30	0	None	149715	150953	1239	fimbrial tip-adhesin YadC	yadC	b0135	b0135	135	234.341	../results/one-day-expt-genome-analysis/one-day-expt-evolved-pops/RM7-87-10	RM7-87-4	RM7-87-4.gff3	../results/one-day-expt-genome-analysis/RM7-87-4.gff3	FALSE	Tn5+ Tet 0	Tn5+	Tet 0	No plasmid
RM7-87-10	1	B30	0	None	151003	151599	597	putative fimbrial protein YadK	yadK	b0136	b0136	136	218.687	../results/one-day-expt-genome-analysis/one-day-expt-evolved-pops/RM7-87-10	RM7-87-4	RM7-87-4.gff3	../results/one-day-expt-genome-analysis/RM7-87-4.gff3	FALSE	Tn5+ Tet 0	Tn5+	Tet 0	No plasmid
RM7-87-10	1	B30	0	None	151626	152231	606	putative fimbrial protein YadL	yadL	b0137	b0137	137	245.284	../results/one-day-expt-genome-analysis/one-day-expt-evolved-pops/RM7-87-10	RM7-87-4	RM7-87-4.gff3	../results/one-day-expt-genome-analysis/RM7-87-4.gff3	FALSE	Tn5+ Tet 0	Tn5+	Tet 0	No plasmid
RM7-87-10	1	B30	0	None	152243	152812	570	putative fimbrial protein YadM	yadM	b0138	b0138	138	257.874	../results/one-day-expt-genome-analysis/one-day-expt-evolved-pops/RM7-87-10	RM7-87-4	RM7-87-4.gff3	../results/one-day-expt-genome-analysis/RM7-87-4.gff3	FALSE	Tn5+ Tet 0	Tn5+	Tet 0	No plasmid
RM7-87-10	1	B30	0	None	152829	155426	2598	putative fimbrial usher protein HtrE	htrE	b0139	b0139	139	228.851	../results/one-day-expt-genome-analysis/one-day-expt-evolved-pops/RM7-87-10	RM7-87-4	RM7-87-4.gff3	../results/one-day-expt-genome-analysis/RM7-87-4.gff3	FALSE	Tn5+ Tet 0	Tn5+	Tet 0	No plasmid
RM7-87-10	1	B30	0	None	155461	156201	741	putative fimbrial chaperone YadV	yadV	b0140	b0140	140	221.775	../results/one-day-expt-genome-analysis/one-day-expt-evolved-pops/RM7-87-10	RM7-87-4	RM7-87-4.gff3	../results/one-day-expt-genome-analysis/RM7-87-4.gff3	FALSE	Tn5+ Tet 0	Tn5+	Tet 0	No plasmid
RM7-87-10	1	B30	0	None	156299	156883	585	putative fimbrial protein YadN	yadN	b0141	b0141	141	204.877	../results/one-day-expt-genome-analysis/one-day-expt-evolved-pops/RM7-87-10	RM7-87-4	RM7-87-4.gff3	../results/one-day-expt-genome-analysis/RM7-87-4.gff3	FALSE	Tn5+ Tet 0	Tn5+	Tet 0	No plasmid
RM7-87-10	1	B30	0	None	157253	157732	480	2-amino-4-hydroxy-6- hydroxymethyldihydropteridine diphosphokinase	folK	b0142	b0142	142	201.692	../results/one-day-expt-genome-analysis/one-day-expt-evolved-pops/RM7-87-10	RM7-87-4	RM7-87-4.gff3	../results/one-day-expt-genome-analysis/RM7-87-4.gff3	FALSE	Tn5+ Tet 0	Tn5+	Tet 0	No plasmid
RM7-87-10	1	B30	0	None	157729	159126	1398	poly(A) polymerase I	pcnB	b0143	b0143	143	229.599	../results/one-day-expt-genome-analysis/one-day-expt-evolved-pops/RM7-87-10	RM7-87-4	RM7-87-4.gff3	../results/one-day-expt-genome-analysis/RM7-87-4.gff3	FALSE	Tn5+ Tet 0	Tn5+	Tet 0	No plasmid
RM7-87-10	1	B30	0	None	159186	160112	927	glutamyl-Q tRNA(Asp) synthetase	gluQ	b0144	b0144	144	224.02	../results/one-day-expt-genome-analysis/one-day-expt-evolved-pops/RM7-87-10	RM7-87-4	RM7-87-4.gff3	../results/one-day-expt-genome-analysis/RM7-87-4.gff3	FALSE	Tn5+ Tet 0	Tn5+	Tet 0	No plasmid
RM7-87-10	1	B30	0	None	160149	160604	456	RNA polymerase-binding transcription factor DksA	dksA	b0145	b0145	145	224.447	../results/one-day-expt-genome-analysis/one-day-expt-evolved-pops/RM7-87-10	RM7-87-4	RM7-87-4.gff3	../results/one-day-expt-genome-analysis/RM7-87-4.gff3	FALSE	Tn5+ Tet 0	Tn5+	Tet 0	No plasmid
RM7-87-10	1	B30	0	None	160782	161486	705	sugar fermentation stimulation protein A	sfsA	b0146	b0146	146	210.362	../results/one-day-expt-genome-analysis/one-day-expt-evolved-pops/RM7-87-10	RM7-87-4	RM7-87-4.gff3	../results/one-day-expt-genome-analysis/RM7-87-4.gff3	FALSE	Tn5+ Tet 0	Tn5+	Tet 0	No plasmid
RM7-87-10	1	B30	0	None	161501	162031	531	RNA 2',3'-cyclic phosphodiesterase	thpR	b0147	b0147	147	235.853	../results/one-day-expt-genome-analysis/one-day-expt-evolved-pops/RM7-87-10	RM7-87-4	RM7-87-4.gff3	../results/one-day-expt-genome-analysis/RM7-87-4.gff3	FALSE	Tn5+ Tet 0	Tn5+	Tet 0	No plasmid
RM7-87-10	1	B30	0	None	162105	164534	2430	RNA-dependent NTPase HrpB	hrpB	b0148	b0148	148	215.819	../results/one-day-expt-genome-analysis/one-day-expt-evolved-pops/RM7-87-10	RM7-87-4	RM7-87-4.gff3	../results/one-day-expt-genome-analysis/RM7-87-4.gff3	FALSE	Tn5+ Tet 0	Tn5+	Tet 0	No plasmid
RM7-87-10	1	B30	0	None	164730	167264	2535	peptidoglycan glycosyltransferase/peptidoglycan DD-transpeptidase MrcB	mrcB	b0149_1	b0149_1	149	232.958	../results/one-day-expt-genome-analysis/one-day-expt-evolved-pops/RM7-87-10	RM7-87-4	RM7-87-4.gff3	../results/one-day-expt-genome-analysis/RM7-87-4.gff3	FALSE	Tn5+ Tet 0	Tn5+	Tet 0	No plasmid
RM7-87-10	1	B30	0	None	164865	167264	2400	PBP1Bgamma	mrcB	b0149_2	b0149_2	150	234.454	../results/one-day-expt-genome-analysis/one-day-expt-evolved-pops/RM7-87-10	RM7-87-4	RM7-87-4.gff3	../results/one-day-expt-genome-analysis/RM7-87-4.gff3	FALSE	Tn5+ Tet 0	Tn5+	Tet 0	No plasmid
RM7-87-10	1	B30	0	None	167484	169727	2244	ferrichrome outer membrane transporter/phage receptor	fhuA	b0150	b0150	151	237.558	../results/one-day-expt-genome-analysis/one-day-expt-evolved-pops/RM7-87-10	RM7-87-4	RM7-87-4.gff3	../results/one-day-expt-genome-analysis/RM7-87-4.gff3	FALSE	Tn5+ Tet 0	Tn5+	Tet 0	No plasmid
RM7-87-10	1	B30	0	None	169778	170575	798	iron(III) hydroxamate ABC transporter ATP binding subunit	fhuC	b0151	b0151	152	224.614	../results/one-day-expt-genome-analysis/one-day-expt-evolved-pops/RM7-87-10	RM7-87-4	RM7-87-4.gff3	../results/one-day-expt-genome-analysis/RM7-87-4.gff3	FALSE	Tn5+ Tet 0	Tn5+	Tet 0	No plasmid
RM7-87-10	1	B30	0	None	170575	171465	891	iron(III) hydroxamate ABC transporter periplasmic binding protein	fhuD	b0152	b0152	153	216.25	../results/one-day-expt-genome-analysis/one-day-expt-evolved-pops/RM7-87-10	RM7-87-4	RM7-87-4.gff3	../results/one-day-expt-genome-analysis/RM7-87-4.gff3	FALSE	Tn5+ Tet 0	Tn5+	Tet 0	No plasmid
RM7-87-10	1	B30	0	None	171462	173444	1983	iron(III) hydroxamate ABC transporter membrane subunit	fhuB	b0153	b0153	154	207.158	../results/one-day-expt-genome-analysis/one-day-expt-evolved-pops/RM7-87-10	RM7-87-4	RM7-87-4.gff3	../results/one-day-expt-genome-analysis/RM7-87-4.gff3	FALSE	Tn5+ Tet 0	Tn5+	Tet 0	No plasmid
RM7-87-10	1	B30	0	None	173602	174882	1281	glutamate-1-semialdehyde 2,1-aminomutase	hemL	b0154	b0154	155	222.002	../results/one-day-expt-genome-analysis/one-day-expt-evolved-pops/RM7-87-10	RM7-87-4	RM7-87-4.gff3	../results/one-day-expt-genome-analysis/RM7-87-4.gff3	FALSE	Tn5+ Tet 0	Tn5+	Tet 0	No plasmid
RM7-87-10	1	B30	0	None	175048	175095	48	protein YadX	yadX	b4765	b4765	156	224.771	../results/one-day-expt-genome-analysis/one-day-expt-evolved-pops/RM7-87-10	RM7-87-4	RM7-87-4.gff3	../results/one-day-expt-genome-analysis/RM7-87-4.gff3	FALSE	Tn5+ Tet 0	Tn5+	Tet 0	No plasmid
RM7-87-10	1	B30	0	None	175107	176528	1422	chloride:H(+) antiporter ClcA	clcA	b0155	b0155	157	225.432	../results/one-day-expt-genome-analysis/one-day-expt-evolved-pops/RM7-87-10	RM7-87-4	RM7-87-4.gff3	../results/one-day-expt-genome-analysis/RM7-87-4.gff3	FALSE	Tn5+ Tet 0	Tn5+	Tet 0	No plasmid
RM7-87-10	1	B30	0	None	176552	176617	66	protein YadW	yadW	b4728	b4728	158	196.091	../results/one-day-expt-genome-analysis/one-day-expt-evolved-pops/RM7-87-10	RM7-87-4	RM7-87-4.gff3	../results/one-day-expt-genome-analysis/RM7-87-4.gff3	FALSE	Tn5+ Tet 0	Tn5+	Tet 0	No plasmid
RM7-87-10	1	B30	0	None	176610	176954	345	iron-sulfur cluster insertion protein ErpA	erpA	b0156	b0156	159	210.255	../results/one-day-expt-genome-analysis/one-day-expt-evolved-pops/RM7-87-10	RM7-87-4	RM7-87-4.gff3	../results/one-day-expt-genome-analysis/RM7-87-4.gff3	FALSE	Tn5+ Tet 0	Tn5+	Tet 0	No plasmid
RM7-87-10	1	B30	0	None	177001	177624	624	PF03458 family protein YadS	yadS	b0157	b0157	160	211.913	../results/one-day-expt-genome-analysis/one-day-expt-evolved-pops/RM7-87-10	RM7-87-4	RM7-87-4.gff3	../results/one-day-expt-genome-analysis/RM7-87-4.gff3	FALSE	Tn5+ Tet 0	Tn5+	Tet 0	No plasmid
RM7-87-10	1	B30	0	None	177662	178462	801	vitamin B12 ABC transporter periplasmic binding protein	btuF	b0158	b0158	161	220.233	../results/one-day-expt-genome-analysis/one-day-expt-evolved-pops/RM7-87-10	RM7-87-4	RM7-87-4.gff3	../results/one-day-expt-genome-analysis/RM7-87-4.gff3	FALSE	Tn5+ Tet 0	Tn5+	Tet 0	No plasmid
RM7-87-10	1	B30	0	None	178455	179153	699	5'-methylthioadenosine/S-adenosylhomocysteine nucleosidase	mtn	b0159	b0159	162	222.458	../results/one-day-expt-genome-analysis/one-day-expt-evolved-pops/RM7-87-10	RM7-87-4	RM7-87-4.gff3	../results/one-day-expt-genome-analysis/RM7-87-4.gff3	FALSE	Tn5+ Tet 0	Tn5+	Tet 0	No plasmid
RM7-87-10	1	B30	0	None	179237	180754	1518	dGTP triphosphohydrolase	dgt	b0160	b0160	163	209.916	../results/one-day-expt-genome-analysis/one-day-expt-evolved-pops/RM7-87-10	RM7-87-4	RM7-87-4.gff3	../results/one-day-expt-genome-analysis/RM7-87-4.gff3	FALSE	Tn5+ Tet 0	Tn5+	Tet 0	No plasmid
RM7-87-10	1	B30	0	None	180884	182308	1425	periplasmic serine endoprotease DegP	degP	b0161	b0161	164	235.961	../results/one-day-expt-genome-analysis/one-day-expt-evolved-pops/RM7-87-10	RM7-87-4	RM7-87-4.gff3	../results/one-day-expt-genome-analysis/RM7-87-4.gff3	FALSE	Tn5+ Tet 0	Tn5+	Tet 0	No plasmid
RM7-87-10	1	B30	0	None	182463	183620	1158	DNA-binding transcriptional activator CdaR	cdaR	b0162	b0162	165	227.031	../results/one-day-expt-genome-analysis/one-day-expt-evolved-pops/RM7-87-10	RM7-87-4	RM7-87-4.gff3	../results/one-day-expt-genome-analysis/RM7-87-4.gff3	FALSE	Tn5+ Tet 0	Tn5+	Tet 0	No plasmid
RM7-87-10	1	B30	0	None	183709	184095	387	DUF3461 domain-containing protein YaeH	yaeH	b0163	b0163	166	215.91	../results/one-day-expt-genome-analysis/one-day-expt-evolved-pops/RM7-87-10	RM7-87-4	RM7-87-4.gff3	../results/one-day-expt-genome-analysis/RM7-87-4.gff3	FALSE	Tn5+ Tet 0	Tn5+	Tet 0	No plasmid
RM7-87-10	1	B30	0	None	184257	185069	813	phosphodiesterase YaeI	yaeI	b0164	b0164	167	228.319	../results/one-day-expt-genome-analysis/one-day-expt-evolved-pops/RM7-87-10	RM7-87-4	RM7-87-4.gff3	../results/one-day-expt-genome-analysis/RM7-87-4.gff3	FALSE	Tn5+ Tet 0	Tn5+	Tet 0	No plasmid
RM7-87-10	1	B30	0	None	185123	185947	825	tetrahydrodipicolinate succinylase	dapD	b0166	b0166	168	221.365	../results/one-day-expt-genome-analysis/one-day-expt-evolved-pops/RM7-87-10	RM7-87-4	RM7-87-4.gff3	../results/one-day-expt-genome-analysis/RM7-87-4.gff3	FALSE	Tn5+ Tet 0	Tn5+	Tet 0	No plasmid
RM7-87-10	1	B30	0	None	185978	188650	2673	protein-PII uridylyltransferase/uridylyl-removing enzyme	glnD	b0167	b0167	169	213.431	../results/one-day-expt-genome-analysis/one-day-expt-evolved-pops/RM7-87-10	RM7-87-4	RM7-87-4.gff3	../results/one-day-expt-genome-analysis/RM7-87-4.gff3	FALSE	Tn5+ Tet 0	Tn5+	Tet 0	No plasmid
RM7-87-10	1	B30	0	None	188712	189506	795	methionine aminopeptidase	map	b0168	b0168	170	214.684	../results/one-day-expt-genome-analysis/one-day-expt-evolved-pops/RM7-87-10	RM7-87-4	RM7-87-4.gff3	../results/one-day-expt-genome-analysis/RM7-87-4.gff3	FALSE	Tn5+ Tet 0	Tn5+	Tet 0	No plasmid
RM7-87-10	1	B30	0	None	189874	190599	726	30S ribosomal subunit protein S2	rpsB	b0169	b0169	171	233.27	../results/one-day-expt-genome-analysis/one-day-expt-evolved-pops/RM7-87-10	RM7-87-4	RM7-87-4.gff3	../results/one-day-expt-genome-analysis/RM7-87-4.gff3	FALSE	Tn5+ Tet 0	Tn5+	Tet 0	No plasmid
RM7-87-10	1	B30	0	None	190857	191708	852	protein chain elongation factor EF-Ts	tsf	b0170	b0170	172	212.413	../results/one-day-expt-genome-analysis/one-day-expt-evolved-pops/RM7-87-10	RM7-87-4	RM7-87-4.gff3	../results/one-day-expt-genome-analysis/RM7-87-4.gff3	FALSE	Tn5+ Tet 0	Tn5+	Tet 0	No plasmid
RM7-87-10	1	B30	0	None	191855	192580	726	UMP kinase	pyrH	b0171	b0171	173	234.539	../results/one-day-expt-genome-analysis/one-day-expt-evolved-pops/RM7-87-10	RM7-87-4	RM7-87-4.gff3	../results/one-day-expt-genome-analysis/RM7-87-4.gff3	FALSE	Tn5+ Tet 0	Tn5+	Tet 0	No plasmid
RM7-87-10	1	B30	0	None	192872	193429	558	ribosome-recycling factor	frr	b0172	b0172	174	220.47	../results/one-day-expt-genome-analysis/one-day-expt-evolved-pops/RM7-87-10	RM7-87-4	RM7-87-4.gff3	../results/one-day-expt-genome-analysis/RM7-87-4.gff3	FALSE	Tn5+ Tet 0	Tn5+	Tet 0	No plasmid
RM7-87-10	1	B30	0	None	193521	194717	1197	1-deoxy-D-xylulose 5-phosphate reductoisomerase	dxr	b0173	b0173	175	220.871	../results/one-day-expt-genome-analysis/one-day-expt-evolved-pops/RM7-87-10	RM7-87-4	RM7-87-4.gff3	../results/one-day-expt-genome-analysis/RM7-87-4.gff3	FALSE	Tn5+ Tet 0	Tn5+	Tet 0	No plasmid
RM7-87-10	1	B30	0	None	194903	195664	762	ditrans,polycis-undecaprenyl-diphosphate synthase [(2E,6E)-farnesyl-diphosphate specific]	ispU	b0174	b0174	176	225.762	../results/one-day-expt-genome-analysis/one-day-expt-evolved-pops/RM7-87-10	RM7-87-4	RM7-87-4.gff3	../results/one-day-expt-genome-analysis/RM7-87-4.gff3	FALSE	Tn5+ Tet 0	Tn5+	Tet 0	No plasmid
RM7-87-10	1	B30	0	None	195677	196534	858	CDP-diglyceride synthetase	cdsA	b0175	b0175	177	211.087	../results/one-day-expt-genome-analysis/one-day-expt-evolved-pops/RM7-87-10	RM7-87-4	RM7-87-4.gff3	../results/one-day-expt-genome-analysis/RM7-87-4.gff3	FALSE	Tn5+ Tet 0	Tn5+	Tet 0	No plasmid
RM7-87-10	1	B30	0	None	196546	197898	1353	intramembrane zinc metalloprotease RseP	rseP	b0176	b0176	178	219.43	../results/one-day-expt-genome-analysis/one-day-expt-evolved-pops/RM7-87-10	RM7-87-4	RM7-87-4.gff3	../results/one-day-expt-genome-analysis/RM7-87-4.gff3	FALSE	Tn5+ Tet 0	Tn5+	Tet 0	No plasmid
RM7-87-10	1	B30	0	None	197928	200360	2433	outer membrane protein assembly factor BamA	bamA	b0177	b0177	179	229.943	../results/one-day-expt-genome-analysis/one-day-expt-evolved-pops/RM7-87-10	RM7-87-4	RM7-87-4.gff3	../results/one-day-expt-genome-analysis/RM7-87-4.gff3	FALSE	Tn5+ Tet 0	Tn5+	Tet 0	No plasmid
RM7-87-10	1	B30	0	None	200482	200967	486	periplasmic chaperone Skp	skp	b0178	b0178	180	222.971	../results/one-day-expt-genome-analysis/one-day-expt-evolved-pops/RM7-87-10	RM7-87-4	RM7-87-4.gff3	../results/one-day-expt-genome-analysis/RM7-87-4.gff3	FALSE	Tn5+ Tet 0	Tn5+	Tet 0	No plasmid
RM7-87-10	1	B30	0	None	200971	201996	1026	UDP-3-O-(3-hydroxymyristoyl)glucosamine N-acyltransferase	lpxD	b0179	b0179	181	227.126	../results/one-day-expt-genome-analysis/one-day-expt-evolved-pops/RM7-87-10	RM7-87-4	RM7-87-4.gff3	../results/one-day-expt-genome-analysis/RM7-87-4.gff3	FALSE	Tn5+ Tet 0	Tn5+	Tet 0	No plasmid
RM7-87-10	1	B30	0	None	202101	202556	456	3-hydroxy-acyl-[acyl-carrier-protein] dehydratase	fabZ	b0180	b0180	182	198.112	../results/one-day-expt-genome-analysis/one-day-expt-evolved-pops/RM7-87-10	RM7-87-4	RM7-87-4.gff3	../results/one-day-expt-genome-analysis/RM7-87-4.gff3	FALSE	Tn5+ Tet 0	Tn5+	Tet 0	No plasmid
RM7-87-10	1	B30	0	None	202560	203348	789	acyl-[acyl-carrier-protein]--UDP-N- acetylglucosamine O-acyltransferase	lpxA	b0181	b0181	183	227.256	../results/one-day-expt-genome-analysis/one-day-expt-evolved-pops/RM7-87-10	RM7-87-4	RM7-87-4.gff3	../results/one-day-expt-genome-analysis/RM7-87-4.gff3	FALSE	Tn5+ Tet 0	Tn5+	Tet 0	No plasmid
RM7-87-10	1	B30	0	None	203348	204496	1149	lipid A disaccharide synthase	lpxB	b0182	b0182	184	209.158	../results/one-day-expt-genome-analysis/one-day-expt-evolved-pops/RM7-87-10	RM7-87-4	RM7-87-4.gff3	../results/one-day-expt-genome-analysis/RM7-87-4.gff3	FALSE	Tn5+ Tet 0	Tn5+	Tet 0	No plasmid
RM7-87-10	1	B30	0	None	204493	205089	597	RNase HII	rnhB	b0183	b0183	185	209.698	../results/one-day-expt-genome-analysis/one-day-expt-evolved-pops/RM7-87-10	RM7-87-4	RM7-87-4.gff3	../results/one-day-expt-genome-analysis/RM7-87-4.gff3	FALSE	Tn5+ Tet 0	Tn5+	Tet 0	No plasmid
RM7-87-10	1	B30	0	None	205126	208608	3483	DNA polymerase III subunit alpha	dnaE	b0184	b0184	186	228.827	../results/one-day-expt-genome-analysis/one-day-expt-evolved-pops/RM7-87-10	RM7-87-4	RM7-87-4.gff3	../results/one-day-expt-genome-analysis/RM7-87-4.gff3	FALSE	Tn5+ Tet 0	Tn5+	Tet 0	No plasmid
RM7-87-10	1	B30	0	None	208621	209580	960	acetyl-CoA carboxyltransferase subunit alpha	accA	b0185	b0185	187	219.009	../results/one-day-expt-genome-analysis/one-day-expt-evolved-pops/RM7-87-10	RM7-87-4	RM7-87-4.gff3	../results/one-day-expt-genome-analysis/RM7-87-4.gff3	FALSE	Tn5+ Tet 0	Tn5+	Tet 0	No plasmid
RM7-87-10	1	B30	0	None	209679	211820	2142	lysine decarboxylase 2	ldcC	b0186	b0186	188	225.64	../results/one-day-expt-genome-analysis/one-day-expt-evolved-pops/RM7-87-10	RM7-87-4	RM7-87-4.gff3	../results/one-day-expt-genome-analysis/RM7-87-4.gff3	FALSE	Tn5+ Tet 0	Tn5+	Tet 0	No plasmid
RM7-87-10	1	B30	0	None	211877	212266	390	VOC domain-containing protein YaeR	yaeR	b0187	b0187	189	215.308	../results/one-day-expt-genome-analysis/one-day-expt-evolved-pops/RM7-87-10	RM7-87-4	RM7-87-4.gff3	../results/one-day-expt-genome-analysis/RM7-87-4.gff3	FALSE	Tn5+ Tet 0	Tn5+	Tet 0	No plasmid
RM7-87-10	1	B30	0	None	212331	213629	1299	tRNA(Ile)-lysidine synthetase	tilS	b0188	b0188	190	198.925	../results/one-day-expt-genome-analysis/one-day-expt-evolved-pops/RM7-87-10	RM7-87-4	RM7-87-4.gff3	../results/one-day-expt-genome-analysis/RM7-87-4.gff3	FALSE	Tn5+ Tet 0	Tn5+	Tet 0	No plasmid
RM7-87-10	1	B30	0	None	213678	213932	255	modulator of Rho-dependent transcription termination	rof	b0189	b0189	191	163.459	../results/one-day-expt-genome-analysis/one-day-expt-evolved-pops/RM7-87-10	RM7-87-4	RM7-87-4.gff3	../results/one-day-expt-genome-analysis/RM7-87-4.gff3	FALSE	Tn5+ Tet 0	Tn5+	Tet 0	No plasmid
RM7-87-10	1	B30	0	None	213925	214125	201	PF06786 family protein YaeP	yaeP	b4406	b4406	192	155.592	../results/one-day-expt-genome-analysis/one-day-expt-evolved-pops/RM7-87-10	RM7-87-4	RM7-87-4.gff3	../results/one-day-expt-genome-analysis/RM7-87-4.gff3	FALSE	Tn5+ Tet 0	Tn5+	Tet 0	No plasmid
RM7-87-10	1	B30	0	None	214291	214836	546	uncharacterized protein YaeQ	yaeQ	b0190	b0190	193	204.573	../results/one-day-expt-genome-analysis/one-day-expt-evolved-pops/RM7-87-10	RM7-87-4	RM7-87-4.gff3	../results/one-day-expt-genome-analysis/RM7-87-4.gff3	FALSE	Tn5+ Tet 0	Tn5+	Tet 0	No plasmid
RM7-87-10	1	B30	0	None	214833	215255	423	peptidyl-tRNA hydrolase, ribosome rescue factor	arfB	b0191	b0191	194	219.69	../results/one-day-expt-genome-analysis/one-day-expt-evolved-pops/RM7-87-10	RM7-87-4	RM7-87-4.gff3	../results/one-day-expt-genome-analysis/RM7-87-4.gff3	FALSE	Tn5+ Tet 0	Tn5+	Tet 0	No plasmid
RM7-87-10	1	B30	0	None	215269	215979	711	sensor lipoprotein NlpE	nlpE	b0192	b0192	195	215.056	../results/one-day-expt-genome-analysis/one-day-expt-evolved-pops/RM7-87-10	RM7-87-4	RM7-87-4.gff3	../results/one-day-expt-genome-analysis/RM7-87-4.gff3	FALSE	Tn5+ Tet 0	Tn5+	Tet 0	No plasmid
RM7-87-10	1	B30	0	None	216179	217003	825	peptidase C92 family protein YaeF	yaeF	b0193	b0193	196	206.623	../results/one-day-expt-genome-analysis/one-day-expt-evolved-pops/RM7-87-10	RM7-87-4	RM7-87-4.gff3	../results/one-day-expt-genome-analysis/RM7-87-4.gff3	FALSE	Tn5+ Tet 0	Tn5+	Tet 0	No plasmid
RM7-87-10	1	B30	0	None	217057	218775	1719	proline--tRNA ligase	proS	b0194	b0194	197	211.461	../results/one-day-expt-genome-analysis/one-day-expt-evolved-pops/RM7-87-10	RM7-87-4	RM7-87-4.gff3	../results/one-day-expt-genome-analysis/RM7-87-4.gff3	FALSE	Tn5+ Tet 0	Tn5+	Tet 0	No plasmid
RM7-87-10	1	B30	0	None	218887	219594	708	tRNA m(6)t(6)A37 methyltransferase	trmO	b0195	b0195	198	214.763	../results/one-day-expt-genome-analysis/one-day-expt-evolved-pops/RM7-87-10	RM7-87-4	RM7-87-4.gff3	../results/one-day-expt-genome-analysis/RM7-87-4.gff3	FALSE	Tn5+ Tet 0	Tn5+	Tet 0	No plasmid
RM7-87-10	1	B30	0	None	219591	219995	405	sensor lipoprotein RcsF	rcsF	b0196	b0196	199	232.812	../results/one-day-expt-genome-analysis/one-day-expt-evolved-pops/RM7-87-10	RM7-87-4	RM7-87-4.gff3	../results/one-day-expt-genome-analysis/RM7-87-4.gff3	FALSE	Tn5+ Tet 0	Tn5+	Tet 0	No plasmid
RM7-87-10	1	B30	0	None	220113	220928	816	L-methionine/D-methionine ABC transporter membrane anchored binding protein	metQ	b0197	b0197	200	209.065	../results/one-day-expt-genome-analysis/one-day-expt-evolved-pops/RM7-87-10	RM7-87-4	RM7-87-4.gff3	../results/one-day-expt-genome-analysis/RM7-87-4.gff3	FALSE	Tn5+ Tet 0	Tn5+	Tet 0	No plasmid
RM7-87-10	1	B30	0	None	220968	221621	654	L-methionine/D-methionine ABC transporter membrane subunit	metI	b0198	b0198	201	222.907	../results/one-day-expt-genome-analysis/one-day-expt-evolved-pops/RM7-87-10	RM7-87-4	RM7-87-4.gff3	../results/one-day-expt-genome-analysis/RM7-87-4.gff3	FALSE	Tn5+ Tet 0	Tn5+	Tet 0	No plasmid
RM7-87-10	1	B30	0	None	221614	222645	1032	L-methionine/D-methionine ABC transporter ATP binding subunit	metN	b0199	b0199	202	218.795	../results/one-day-expt-genome-analysis/one-day-expt-evolved-pops/RM7-87-10	RM7-87-4	RM7-87-4.gff3	../results/one-day-expt-genome-analysis/RM7-87-4.gff3	FALSE	Tn5+ Tet 0	Tn5+	Tet 0	No plasmid
RM7-87-10	1	B30	0	None	222833	223408	576	D-glycero-beta-D-manno-heptose-1,7-bisphosphate 7-phosphatase	gmhB	b0200	b0200	203	194.668	../results/one-day-expt-genome-analysis/one-day-expt-evolved-pops/RM7-87-10	RM7-87-4	RM7-87-4.gff3	../results/one-day-expt-genome-analysis/RM7-87-4.gff3	FALSE	Tn5+ Tet 0	Tn5+	Tet 0	No plasmid
RM7-87-10	1	B30	0	None	229167	229970	804	methylglyoxal reductase DkgB	dkgB	b0207	b0207	204	215.646	../results/one-day-expt-genome-analysis/one-day-expt-evolved-pops/RM7-87-10	RM7-87-4	RM7-87-4.gff3	../results/one-day-expt-genome-analysis/RM7-87-4.gff3	FALSE	Tn5+ Tet 0	Tn5+	Tet 0	No plasmid
RM7-87-10	1	B30	0	None	229967	230881	915	DNA-binding transcriptional regulator YafC	yafC	b0208	b0208	205	226.974	../results/one-day-expt-genome-analysis/one-day-expt-evolved-pops/RM7-87-10	RM7-87-4	RM7-87-4.gff3	../results/one-day-expt-genome-analysis/RM7-87-4.gff3	FALSE	Tn5+ Tet 0	Tn5+	Tet 0	No plasmid
RM7-87-10	1	B30	0	None	231122	231922	801	endonuclease/exonuclease/phosphatase domain-containing protein YafD	yafD	b0209	b0209	206	223.634	../results/one-day-expt-genome-analysis/one-day-expt-evolved-pops/RM7-87-10	RM7-87-4	RM7-87-4.gff3	../results/one-day-expt-genome-analysis/RM7-87-4.gff3	FALSE	Tn5+ Tet 0	Tn5+	Tet 0	No plasmid
RM7-87-10	1	B30	0	None	231926	232549	624	putative S-adenosylmethionine-dependent methyltransferase	yafE	b0210	b0210	207	231.71	../results/one-day-expt-genome-analysis/one-day-expt-evolved-pops/RM7-87-10	RM7-87-4	RM7-87-4.gff3	../results/one-day-expt-genome-analysis/RM7-87-4.gff3	FALSE	Tn5+ Tet 0	Tn5+	Tet 0	No plasmid
RM7-87-10	1	B30	0	None	232597	233955	1359	membrane-bound lytic murein transglycosylase D	mltD	b0211	b0211	208	223.497	../results/one-day-expt-genome-analysis/one-day-expt-evolved-pops/RM7-87-10	RM7-87-4	RM7-87-4.gff3	../results/one-day-expt-genome-analysis/RM7-87-4.gff3	FALSE	Tn5+ Tet 0	Tn5+	Tet 0	No plasmid
RM7-87-10	1	B30	0	None	234027	234782	756	hydroxyacylglutathione hydrolase GloB	gloB	b0212	b0212	209	204.045	../results/one-day-expt-genome-analysis/one-day-expt-evolved-pops/RM7-87-10	RM7-87-4	RM7-87-4.gff3	../results/one-day-expt-genome-analysis/RM7-87-4.gff3	FALSE	Tn5+ Tet 0	Tn5+	Tet 0	No plasmid
RM7-87-10	1	B30	0	None	234288	234320	33	protein YkfO	ykfO	b4815	b4815	210	197.303	../results/one-day-expt-genome-analysis/one-day-expt-evolved-pops/RM7-87-10	RM7-87-4	RM7-87-4.gff3	../results/one-day-expt-genome-analysis/RM7-87-4.gff3	FALSE	Tn5+ Tet 0	Tn5+	Tet 0	No plasmid
RM7-87-10	1	B30	0	None	234816	235538	723	putative S-adenosyl-L-methionine-dependent methyltransferase	yafS	b0213	b0213	211	201.83	../results/one-day-expt-genome-analysis/one-day-expt-evolved-pops/RM7-87-10	RM7-87-4	RM7-87-4.gff3	../results/one-day-expt-genome-analysis/RM7-87-4.gff3	FALSE	Tn5+ Tet 0	Tn5+	Tet 0	No plasmid
RM7-87-10	1	B30	0	None	235535	236002	468	ribonuclease HI	rnhA	b0214	b0214	212	215.761	../results/one-day-expt-genome-analysis/one-day-expt-evolved-pops/RM7-87-10	RM7-87-4	RM7-87-4.gff3	../results/one-day-expt-genome-analysis/RM7-87-4.gff3	FALSE	Tn5+ Tet 0	Tn5+	Tet 0	No plasmid
RM7-87-10	1	B30	0	None	236067	236798	732	DNA polymerase III subunit epsilon	dnaQ	b0215	b0215	213	213.552	../results/one-day-expt-genome-analysis/one-day-expt-evolved-pops/RM7-87-10	RM7-87-4	RM7-87-4.gff3	../results/one-day-expt-genome-analysis/RM7-87-4.gff3	FALSE	Tn5+ Tet 0	Tn5+	Tet 0	No plasmid
RM7-87-10	1	B30	0	None	237335	238120	786	lipoprotein YafT	yafT	b0217	b0217	214	199.462	../results/one-day-expt-genome-analysis/one-day-expt-evolved-pops/RM7-87-10	RM7-87-4	RM7-87-4.gff3	../results/one-day-expt-genome-analysis/RM7-87-4.gff3	FALSE	Tn5+ Tet 0	Tn5+	Tet 0	No plasmid
RM7-87-10	1	B30	0	None	238257	238736	480	uncharacterized protein YkfM	ykfM	b4586	b4586	215	201.417	../results/one-day-expt-genome-analysis/one-day-expt-evolved-pops/RM7-87-10	RM7-87-4	RM7-87-4.gff3	../results/one-day-expt-genome-analysis/RM7-87-4.gff3	FALSE	Tn5+ Tet 0	Tn5+	Tet 0	No plasmid
RM7-87-10	1	B30	0	None	239419	240189	771	2-oxoglutaramate amidase	yafV	b0219	b0219	216	211.322	../results/one-day-expt-genome-analysis/one-day-expt-evolved-pops/RM7-87-10	RM7-87-4	RM7-87-4.gff3	../results/one-day-expt-genome-analysis/RM7-87-4.gff3	FALSE	Tn5+ Tet 0	Tn5+	Tet 0	No plasmid
RM7-87-10	1	B30	0	None	240343	240816	474	periplasmic chaperone, inhibitor of vertebrate C-type lysozyme	ivy	b0220	b0220	217	216.884	../results/one-day-expt-genome-analysis/one-day-expt-evolved-pops/RM7-87-10	RM7-87-4	RM7-87-4.gff3	../results/one-day-expt-genome-analysis/RM7-87-4.gff3	FALSE	Tn5+ Tet 0	Tn5+	Tet 0	No plasmid
RM7-87-10	1	B30	0	None	240859	243303	2445	acyl-CoA dehydrogenase	fadE	b0221	b0221	218	212.377	../results/one-day-expt-genome-analysis/one-day-expt-evolved-pops/RM7-87-10	RM7-87-4	RM7-87-4.gff3	../results/one-day-expt-genome-analysis/RM7-87-4.gff3	FALSE	Tn5+ Tet 0	Tn5+	Tet 0	No plasmid
RM7-87-10	1	B30	0	None	243543	244121	579	D-sedoheptulose 7-phosphate isomerase	gmhA	b0222	b0222	219	204.199	../results/one-day-expt-genome-analysis/one-day-expt-evolved-pops/RM7-87-10	RM7-87-4	RM7-87-4.gff3	../results/one-day-expt-genome-analysis/RM7-87-4.gff3	FALSE	Tn5+ Tet 0	Tn5+	Tet 0	No plasmid
RM7-87-10	1	B30	0	None	244327	245094	768	putative glutamine amidotransferase YafJ	yafJ	b0223	b0223	220	213.682	../results/one-day-expt-genome-analysis/one-day-expt-evolved-pops/RM7-87-10	RM7-87-4	RM7-87-4.gff3	../results/one-day-expt-genome-analysis/RM7-87-4.gff3	FALSE	Tn5+ Tet 0	Tn5+	Tet 0	No plasmid
RM7-87-10	1	B30	0	None	245065	245805	741	peptidoglycan meso-diaminopimelic acid protein amidase A	dpaA	b0224	b0224	221	218.099	../results/one-day-expt-genome-analysis/one-day-expt-evolved-pops/RM7-87-10	RM7-87-4	RM7-87-4.gff3	../results/one-day-expt-genome-analysis/RM7-87-4.gff3	FALSE	Tn5+ Tet 0	Tn5+	Tet 0	No plasmid
RM7-87-10	1	B30	0	None	245961	246239	279	ribosome-dependent mRNA interferase toxin YafQ	yafQ	b0225	b0225	222	204.52	../results/one-day-expt-genome-analysis/one-day-expt-evolved-pops/RM7-87-10	RM7-87-4	RM7-87-4.gff3	../results/one-day-expt-genome-analysis/RM7-87-4.gff3	FALSE	Tn5+ Tet 0	Tn5+	Tet 0	No plasmid
RM7-87-10	1	B30	0	None	246242	246502	261	antitoxin/DNA-binding transcriptional repressor DinJ	dinJ	b0226	b0226	223	202.471	../results/one-day-expt-genome-analysis/one-day-expt-evolved-pops/RM7-87-10	RM7-87-4	RM7-87-4.gff3	../results/one-day-expt-genome-analysis/RM7-87-4.gff3	FALSE	Tn5+ Tet 0	Tn5+	Tet 0	No plasmid
RM7-87-10	1	B30	0	None	246712	247461	750	NlpC/P60 family protein YafL	yafL	b0227	b0227	224	220.723	../results/one-day-expt-genome-analysis/one-day-expt-evolved-pops/RM7-87-10	RM7-87-4	RM7-87-4.gff3	../results/one-day-expt-genome-analysis/RM7-87-4.gff3	FALSE	Tn5+ Tet 0	Tn5+	Tet 0	No plasmid
RM7-87-10	1	B30	0	None	247637	248134	498	REP-associated tyrosine transposase	rayT	b0228	b0228	225	228.076	../results/one-day-expt-genome-analysis/one-day-expt-evolved-pops/RM7-87-10	RM7-87-4	RM7-87-4.gff3	../results/one-day-expt-genome-analysis/RM7-87-4.gff3	FALSE	Tn5+ Tet 0	Tn5+	Tet 0	No plasmid
RM7-87-10	1	B30	0	None	250898	251953	1056	DNA polymerase IV	dinB	b0231	b0231	226	216.918	../results/one-day-expt-genome-analysis/one-day-expt-evolved-pops/RM7-87-10	RM7-87-4	RM7-87-4.gff3	../results/one-day-expt-genome-analysis/RM7-87-4.gff3	FALSE	Tn5+ Tet 0	Tn5+	Tet 0	No plasmid
RM7-87-10	1	B30	0	None	252005	252298	294	antitoxin YafN	yafN	b0232	b0232	227	201.667	../results/one-day-expt-genome-analysis/one-day-expt-evolved-pops/RM7-87-10	RM7-87-4	RM7-87-4.gff3	../results/one-day-expt-genome-analysis/RM7-87-4.gff3	FALSE	Tn5+ Tet 0	Tn5+	Tet 0	No plasmid
RM7-87-10	1	B30	0	None	252301	252699	399	ribosome-dependent mRNA interferase toxin YafO	yafO	b0233	b0233	228	209.341	../results/one-day-expt-genome-analysis/one-day-expt-evolved-pops/RM7-87-10	RM7-87-4	RM7-87-4.gff3	../results/one-day-expt-genome-analysis/RM7-87-4.gff3	FALSE	Tn5+ Tet 0	Tn5+	Tet 0	No plasmid
RM7-87-10	1	B30	0	None	252709	253161	453	putative N-acetyltransferase YafP	yafP	b0234	b0234	229	208.905	../results/one-day-expt-genome-analysis/one-day-expt-evolved-pops/RM7-87-10	RM7-87-4	RM7-87-4.gff3	../results/one-day-expt-genome-analysis/RM7-87-4.gff3	FALSE	Tn5+ Tet 0	Tn5+	Tet 0	No plasmid
RM7-87-10	1	B30	0	None	254259	255716	1458	peptidase D	pepD	b0237	b0237	230	247.516	../results/one-day-expt-genome-analysis/one-day-expt-evolved-pops/RM7-87-10	RM7-87-4	RM7-87-4.gff3	../results/one-day-expt-genome-analysis/RM7-87-4.gff3	FALSE	Tn5+ Tet 0	Tn5+	Tet 0	No plasmid
RM7-87-10	1	B30	0	None	255977	256435	459	xanthine-guanine phsophoribosyltransferase	gpt	b0238	b0238	231	226.181	../results/one-day-expt-genome-analysis/one-day-expt-evolved-pops/RM7-87-10	RM7-87-4	RM7-87-4.gff3	../results/one-day-expt-genome-analysis/RM7-87-4.gff3	FALSE	Tn5+ Tet 0	Tn5+	Tet 0	No plasmid
RM7-87-10	1	B30	0	None	256527	257771	1245	fermentation-respiration switch protein	frsA	b0239	b0239	232	221.924	../results/one-day-expt-genome-analysis/one-day-expt-evolved-pops/RM7-87-10	RM7-87-4	RM7-87-4.gff3	../results/one-day-expt-genome-analysis/RM7-87-4.gff3	FALSE	Tn5+ Tet 0	Tn5+	Tet 0	No plasmid
RM7-87-10	1	B30	0	None	258269	259324	1056	outer membrane porin PhoE	phoE	b0241	b0241	233	212.385	../results/one-day-expt-genome-analysis/one-day-expt-evolved-pops/RM7-87-10	RM7-87-4	RM7-87-4.gff3	../results/one-day-expt-genome-analysis/RM7-87-4.gff3	FALSE	Tn5+ Tet 0	Tn5+	Tet 0	No plasmid
RM7-87-10	1	B30	0	None	259612	260715	1104	glutamate 5-kinase	proB	b0242	b0242	234	216.772	../results/one-day-expt-genome-analysis/one-day-expt-evolved-pops/RM7-87-10	RM7-87-4	RM7-87-4.gff3	../results/one-day-expt-genome-analysis/RM7-87-4.gff3	FALSE	Tn5+ Tet 0	Tn5+	Tet 0	No plasmid
RM7-87-10	1	B30	0	None	260727	261980	1254	glutamate-5-semialdehyde dehydrogenase	proA	b0243	b0243	235	233.147	../results/one-day-expt-genome-analysis/one-day-expt-evolved-pops/RM7-87-10	RM7-87-4	RM7-87-4.gff3	../results/one-day-expt-genome-analysis/RM7-87-4.gff3	FALSE	Tn5+ Tet 0	Tn5+	Tet 0	No plasmid
RM7-87-10	1	B30	0	None	262552	262893	342	toxin of the YkfI-YafW toxin-antitoxin system	ykfI	b0245	b0245	236	245.187	../results/one-day-expt-genome-analysis/one-day-expt-evolved-pops/RM7-87-10	RM7-87-4	RM7-87-4.gff3	../results/one-day-expt-genome-analysis/RM7-87-4.gff3	FALSE	Tn5+ Tet 0	Tn5+	Tet 0	No plasmid
RM7-87-10	1	B30	0	None	262914	263231	318	antitoxin of the YkfI-YafW toxin-antitoxin pair	yafW	b0246	b0246	237	230.833	../results/one-day-expt-genome-analysis/one-day-expt-evolved-pops/RM7-87-10	RM7-87-4	RM7-87-4.gff3	../results/one-day-expt-genome-analysis/RM7-87-4.gff3	FALSE	Tn5+ Tet 0	Tn5+	Tet 0	No plasmid
RM7-87-10	1	B30	0	None	263250	263471	222	DUF987 domain-containing protein YkfH	ykfH	b4504	b4504	238	237.757	../results/one-day-expt-genome-analysis/one-day-expt-evolved-pops/RM7-87-10	RM7-87-4	RM7-87-4.gff3	../results/one-day-expt-genome-analysis/RM7-87-4.gff3	FALSE	Tn5+ Tet 0	Tn5+	Tet 0	No plasmid
RM7-87-10	1	B30	0	None	263480	263956	477	RadC-like JAB domain-containing protein YkfG	ykfG	b0247	b0247	239	248.379	../results/one-day-expt-genome-analysis/one-day-expt-evolved-pops/RM7-87-10	RM7-87-4	RM7-87-4.gff3	../results/one-day-expt-genome-analysis/RM7-87-4.gff3	FALSE	Tn5+ Tet 0	Tn5+	Tet 0	No plasmid
RM7-87-10	1	B30	0	None	263972	264430	459	protein YafX	yafX	b0248	b0248	240	228.248	../results/one-day-expt-genome-analysis/one-day-expt-evolved-pops/RM7-87-10	RM7-87-4	RM7-87-4.gff3	../results/one-day-expt-genome-analysis/RM7-87-4.gff3	FALSE	Tn5+ Tet 0	Tn5+	Tet 0	No plasmid
RM7-87-10	1	B30	0	None	264528	264767	240	protein YkfF	ykfF	b0249	b0249	241	214.129	../results/one-day-expt-genome-analysis/one-day-expt-evolved-pops/RM7-87-10	RM7-87-4	RM7-87-4.gff3	../results/one-day-expt-genome-analysis/RM7-87-4.gff3	FALSE	Tn5+ Tet 0	Tn5+	Tet 0	No plasmid
RM7-87-10	1	B30	0	None	264844	265311	468	protein YkfB	ykfB	b0250	b0250	242	257.137	../results/one-day-expt-genome-analysis/one-day-expt-evolved-pops/RM7-87-10	RM7-87-4	RM7-87-4.gff3	../results/one-day-expt-genome-analysis/RM7-87-4.gff3	FALSE	Tn5+ Tet 0	Tn5+	Tet 0	No plasmid
RM7-87-10	1	B30	0	None	265334	265777	444	inner membrane lipoprotein YafY	yafY	b0251	b0251	243	241.252	../results/one-day-expt-genome-analysis/one-day-expt-evolved-pops/RM7-87-10	RM7-87-4	RM7-87-4.gff3	../results/one-day-expt-genome-analysis/RM7-87-4.gff3	FALSE	Tn5+ Tet 0	Tn5+	Tet 0	No plasmid
RM7-87-10	1	B30	0	None	266408	267229	822	DUF932 domain-containing protein YafZ	yafZ	b0252	b0252	244	240.089	../results/one-day-expt-genome-analysis/one-day-expt-evolved-pops/RM7-87-10	RM7-87-4	RM7-87-4.gff3	../results/one-day-expt-genome-analysis/RM7-87-4.gff3	FALSE	Tn5+ Tet 0	Tn5+	Tet 0	No plasmid
RM7-87-10	1	B30	0	None	267321	268184	864	putative GTP-binding protein YkfA	ykfA	b0253	b0253	245	241.531	../results/one-day-expt-genome-analysis/one-day-expt-evolved-pops/RM7-87-10	RM7-87-4	RM7-87-4.gff3	../results/one-day-expt-genome-analysis/RM7-87-4.gff3	FALSE	Tn5+ Tet 0	Tn5+	Tet 0	No plasmid
RM7-87-10	1	B30	0	None	268513	269406	894	putative transcriptional regulator PerR	perR	b0254	b0254	246	231.179	../results/one-day-expt-genome-analysis/one-day-expt-evolved-pops/RM7-87-10	RM7-87-4	RM7-87-4.gff3	../results/one-day-expt-genome-analysis/RM7-87-4.gff3	FALSE	Tn5+ Tet 0	Tn5+	Tet 0	No plasmid
RM7-87-10	1	B30	0	None	269827	270978	1152	IS30 family transposase	insI1	b0256	b0256	247	103.084	../results/one-day-expt-genome-analysis/one-day-expt-evolved-pops/RM7-87-10	RM7-87-4	RM7-87-4.gff3	../results/one-day-expt-genome-analysis/RM7-87-4.gff3	FALSE	Tn5+ Tet 0	Tn5+	Tet 0	No plasmid
RM7-87-10	1	B30	0	None	272071	273216	1146	PF00078 domain-containing protein YkfC	ykfC	b0258	b0258	248	256.991	../results/one-day-expt-genome-analysis/one-day-expt-evolved-pops/RM7-87-10	RM7-87-4	RM7-87-4.gff3	../results/one-day-expt-genome-analysis/RM7-87-4.gff3	FALSE	Tn5+ Tet 0	Tn5+	Tet 0	No plasmid
RM7-87-10	1	B30	0	None	273325	274305	981	IS5 family transposase and trans-activator	insH1	b0259_1	b0259_1	249	3.86035	../results/one-day-expt-genome-analysis/one-day-expt-evolved-pops/RM7-87-10	RM7-87-4	RM7-87-4.gff3	../results/one-day-expt-genome-analysis/RM7-87-4.gff3	FALSE	Tn5+ Tet 0	Tn5+	Tet 0	No plasmid
RM7-87-10	1	B30	0	None	274549	275952	1404	S-methyl-L-methionine transporter	mmuP	b0260	b0260	250	233.728	../results/one-day-expt-genome-analysis/one-day-expt-evolved-pops/RM7-87-10	RM7-87-4	RM7-87-4.gff3	../results/one-day-expt-genome-analysis/RM7-87-4.gff3	FALSE	Tn5+ Tet 0	Tn5+	Tet 0	No plasmid
RM7-87-10	1	B30	0	None	275939	276871	933	homocysteine S-methyltransferase	mmuM	b0261	b0261	251	238.286	../results/one-day-expt-genome-analysis/one-day-expt-evolved-pops/RM7-87-10	RM7-87-4	RM7-87-4.gff3	../results/one-day-expt-genome-analysis/RM7-87-4.gff3	FALSE	Tn5+ Tet 0	Tn5+	Tet 0	No plasmid
RM7-87-10	1	B30	0	None	276980	278026	1047	ABC transporter ATP-binding protein AfuC	afuC	b0262	b0262	252	237.606	../results/one-day-expt-genome-analysis/one-day-expt-evolved-pops/RM7-87-10	RM7-87-4	RM7-87-4.gff3	../results/one-day-expt-genome-analysis/RM7-87-4.gff3	FALSE	Tn5+ Tet 0	Tn5+	Tet 0	No plasmid
RM7-87-10	1	B30	0	None	278402	278905	504	IS1 family protein InsB	insB2	b0264	b0264	253	25.5238	../results/one-day-expt-genome-analysis/one-day-expt-evolved-pops/RM7-87-10	RM7-87-4	RM7-87-4.gff3	../results/one-day-expt-genome-analysis/RM7-87-4.gff3	FALSE	Tn5+ Tet 0	Tn5+	Tet 0	No plasmid
RM7-87-10	1	B30	0	None	278824	279099	276	IS1 family protein InsA	insA2	b0265	b0265	254	21.3406	../results/one-day-expt-genome-analysis/one-day-expt-evolved-pops/RM7-87-10	RM7-87-4	RM7-87-4.gff3	../results/one-day-expt-genome-analysis/RM7-87-4.gff3	FALSE	Tn5+ Tet 0	Tn5+	Tet 0	No plasmid
RM7-87-10	1	B30	0	None	279609	279959	351	orphan antitoxin YagB	yagB	b0266	b0266	255	247.994	../results/one-day-expt-genome-analysis/one-day-expt-evolved-pops/RM7-87-10	RM7-87-4	RM7-87-4.gff3	../results/one-day-expt-genome-analysis/RM7-87-4.gff3	FALSE	Tn5+ Tet 0	Tn5+	Tet 0	No plasmid
RM7-87-10	1	B30	0	None	280053	281207	1155	integrase core domain-containing protein YagA	yagA	b0267	b0267	256	241.822	../results/one-day-expt-genome-analysis/one-day-expt-evolved-pops/RM7-87-10	RM7-87-4	RM7-87-4.gff3	../results/one-day-expt-genome-analysis/RM7-87-4.gff3	FALSE	Tn5+ Tet 0	Tn5+	Tet 0	No plasmid
RM7-87-10	1	B30	0	None	281502	282410	909	putative 2-dehydro-3-deoxygluconate aldolase	yagE	b0268	b0268	257	214.18	../results/one-day-expt-genome-analysis/one-day-expt-evolved-pops/RM7-87-10	RM7-87-4	RM7-87-4.gff3	../results/one-day-expt-genome-analysis/RM7-87-4.gff3	FALSE	Tn5+ Tet 0	Tn5+	Tet 0	No plasmid
RM7-87-10	1	B30	0	None	282425	284392	1968	D-xylonate dehydratase	yagF	b0269	b0269	258	206.932	../results/one-day-expt-genome-analysis/one-day-expt-evolved-pops/RM7-87-10	RM7-87-4	RM7-87-4.gff3	../results/one-day-expt-genome-analysis/RM7-87-4.gff3	FALSE	Tn5+ Tet 0	Tn5+	Tet 0	No plasmid
RM7-87-10	1	B30	0	None	284619	286001	1383	putative D-xylonate transporter YagG	yagG	b0270	b0270	259	237.135	../results/one-day-expt-genome-analysis/one-day-expt-evolved-pops/RM7-87-10	RM7-87-4	RM7-87-4.gff3	../results/one-day-expt-genome-analysis/RM7-87-4.gff3	FALSE	Tn5+ Tet 0	Tn5+	Tet 0	No plasmid
RM7-87-10	1	B30	0	None	286013	287623	1611	putative xylosidase/arabinosidase	yagH	b0271	b0271	260	220.84	../results/one-day-expt-genome-analysis/one-day-expt-evolved-pops/RM7-87-10	RM7-87-4	RM7-87-4.gff3	../results/one-day-expt-genome-analysis/RM7-87-4.gff3	FALSE	Tn5+ Tet 0	Tn5+	Tet 0	No plasmid
RM7-87-10	1	B30	0	None	287628	288386	759	DNA-binding transcriptional repressor XynR	xynR	b0272	b0272	261	241.916	../results/one-day-expt-genome-analysis/one-day-expt-evolved-pops/RM7-87-10	RM7-87-4	RM7-87-4.gff3	../results/one-day-expt-genome-analysis/RM7-87-4.gff3	FALSE	Tn5+ Tet 0	Tn5+	Tet 0	No plasmid
RM7-87-10	1	B30	0	None	288525	289529	1005	ornithine carbamoyltransferase ArgF	argF	b0273	b0273	262	224.544	../results/one-day-expt-genome-analysis/one-day-expt-evolved-pops/RM7-87-10	RM7-87-4	RM7-87-4.gff3	../results/one-day-expt-genome-analysis/RM7-87-4.gff3	FALSE	Tn5+ Tet 0	Tn5+	Tet 0	No plasmid
RM7-87-10	1	B30	0	None	289499	289594	96	putative translational regulatory protein ArgL	argL	b4766	b4766	263	238.729	../results/one-day-expt-genome-analysis/one-day-expt-evolved-pops/RM7-87-10	RM7-87-4	RM7-87-4.gff3	../results/one-day-expt-genome-analysis/RM7-87-4.gff3	FALSE	Tn5+ Tet 0	Tn5+	Tet 0	No plasmid
RM7-87-10	1	B30	0	None	289734	289862	129	protein YkgS	ykgS	b4688	b4688	264	156.132	../results/one-day-expt-genome-analysis/one-day-expt-evolved-pops/RM7-87-10	RM7-87-4	RM7-87-4.gff3	../results/one-day-expt-genome-analysis/RM7-87-4.gff3	FALSE	Tn5+ Tet 0	Tn5+	Tet 0	No plasmid
RM7-87-10	1	B30	0	None	289873	290376	504	IS1 family protein InsB	insB3	b0274	b0274	265	30.2778	../results/one-day-expt-genome-analysis/one-day-expt-evolved-pops/RM7-87-10	RM7-87-4	RM7-87-4.gff3	../results/one-day-expt-genome-analysis/RM7-87-4.gff3	FALSE	Tn5+ Tet 0	Tn5+	Tet 0	No plasmid
RM7-87-10	1	B30	0	None	290295	290570	276	IS1 family protein InsA	insA3	b0275	b0275	266	18.1993	../results/one-day-expt-genome-analysis/one-day-expt-evolved-pops/RM7-87-10	RM7-87-4	RM7-87-4.gff3	../results/one-day-expt-genome-analysis/RM7-87-4.gff3	FALSE	Tn5+ Tet 0	Tn5+	Tet 0	No plasmid
RM7-87-10	1	B30	0	None	290724	291455	732	protein YagJ	yagJ	b0276	b0276	267	251.445	../results/one-day-expt-genome-analysis/one-day-expt-evolved-pops/RM7-87-10	RM7-87-4	RM7-87-4.gff3	../results/one-day-expt-genome-analysis/RM7-87-4.gff3	FALSE	Tn5+ Tet 0	Tn5+	Tet 0	No plasmid
RM7-87-10	1	B30	0	None	291546	292172	627	uncharacterized protein YagK	yagK	b0277	b0277	268	253.598	../results/one-day-expt-genome-analysis/one-day-expt-evolved-pops/RM7-87-10	RM7-87-4	RM7-87-4.gff3	../results/one-day-expt-genome-analysis/RM7-87-4.gff3	FALSE	Tn5+ Tet 0	Tn5+	Tet 0	No plasmid
RM7-87-10	1	B30	0	None	292444	293142	699	resolvase-like catalytic domain-containing protein YagL	yagL	b0278	b0278	269	197.582	../results/one-day-expt-genome-analysis/one-day-expt-evolved-pops/RM7-87-10	RM7-87-4	RM7-87-4.gff3	../results/one-day-expt-genome-analysis/RM7-87-4.gff3	FALSE	Tn5+ Tet 0	Tn5+	Tet 0	No plasmid
RM7-87-10	1	B30	0	None	293169	294023	855	protein YagM	yagM	b0279	b0279	270	208.025	../results/one-day-expt-genome-analysis/one-day-expt-evolved-pops/RM7-87-10	RM7-87-4	RM7-87-4.gff3	../results/one-day-expt-genome-analysis/RM7-87-4.gff3	FALSE	Tn5+ Tet 0	Tn5+	Tet 0	No plasmid
RM7-87-10	1	B30	0	None	294142	294366	225	protein YkgV	ykgV	b4729	b4729	271	201.942	../results/one-day-expt-genome-analysis/one-day-expt-evolved-pops/RM7-87-10	RM7-87-4	RM7-87-4.gff3	../results/one-day-expt-genome-analysis/RM7-87-4.gff3	FALSE	Tn5+ Tet 0	Tn5+	Tet 0	No plasmid
RM7-87-10	1	B30	0	None	294363	294803	441	protein YagN	yagN	b0280	b0280	272	200.662	../results/one-day-expt-genome-analysis/one-day-expt-evolved-pops/RM7-87-10	RM7-87-4	RM7-87-4.gff3	../results/one-day-expt-genome-analysis/RM7-87-4.gff3	FALSE	Tn5+ Tet 0	Tn5+	Tet 0	No plasmid
RM7-87-10	1	B30	0	None	294920	296320	1401	putative phage integrase	intF	b0281	b0281	273	214.779	../results/one-day-expt-genome-analysis/one-day-expt-evolved-pops/RM7-87-10	RM7-87-4	RM7-87-4.gff3	../results/one-day-expt-genome-analysis/RM7-87-4.gff3	FALSE	Tn5+ Tet 0	Tn5+	Tet 0	No plasmid
RM7-87-10	1	B30	0	None	296605	297015	411	putative LysR family substrate binding domain-containing protein YagP	yagP	b0282	b0282	274	210.954	../results/one-day-expt-genome-analysis/one-day-expt-evolved-pops/RM7-87-10	RM7-87-4	RM7-87-4.gff3	../results/one-day-expt-genome-analysis/RM7-87-4.gff3	FALSE	Tn5+ Tet 0	Tn5+	Tet 0	No plasmid
RM7-87-10	1	B30	0	None	296994	297950	957	molybdenum cofactor insertion chaperone PaoD	paoD	b0283	b0283	275	216.703	../results/one-day-expt-genome-analysis/one-day-expt-evolved-pops/RM7-87-10	RM7-87-4	RM7-87-4.gff3	../results/one-day-expt-genome-analysis/RM7-87-4.gff3	FALSE	Tn5+ Tet 0	Tn5+	Tet 0	No plasmid
RM7-87-10	1	B30	0	None	297960	300158	2199	aldehyde dehydrogenase: molybdenum cofactor-binding subunit	paoC	b0284	b0284	276	216.143	../results/one-day-expt-genome-analysis/one-day-expt-evolved-pops/RM7-87-10	RM7-87-4	RM7-87-4.gff3	../results/one-day-expt-genome-analysis/RM7-87-4.gff3	FALSE	Tn5+ Tet 0	Tn5+	Tet 0	No plasmid
RM7-87-10	1	B30	0	None	300155	301111	957	aldehyde dehydrogenase, FAD-binding subunit	paoB	b0285	b0285	277	231.22	../results/one-day-expt-genome-analysis/one-day-expt-evolved-pops/RM7-87-10	RM7-87-4	RM7-87-4.gff3	../results/one-day-expt-genome-analysis/RM7-87-4.gff3	FALSE	Tn5+ Tet 0	Tn5+	Tet 0	No plasmid
RM7-87-10	1	B30	0	None	301108	301797	690	aldehyde dehydrogenase, Fe-S subunit	paoA	b0286	b0286	278	212.204	../results/one-day-expt-genome-analysis/one-day-expt-evolved-pops/RM7-87-10	RM7-87-4	RM7-87-4.gff3	../results/one-day-expt-genome-analysis/RM7-87-4.gff3	FALSE	Tn5+ Tet 0	Tn5+	Tet 0	No plasmid
RM7-87-10	1	B30	0	None	302215	302829	615	DUF1440 domain-containing inner membrane protein YagU	yagU	b0287	b0287	279	226.304	../results/one-day-expt-genome-analysis/one-day-expt-evolved-pops/RM7-87-10	RM7-87-4	RM7-87-4.gff3	../results/one-day-expt-genome-analysis/RM7-87-4.gff3	FALSE	Tn5+ Tet 0	Tn5+	Tet 0	No plasmid
RM7-87-10	1	B30	0	None	303077	303406	330	putative metal-chelating domain-containing protein YkgJ	ykgJ	b0288	b0288	280	227.015	../results/one-day-expt-genome-analysis/one-day-expt-evolved-pops/RM7-87-10	RM7-87-4	RM7-87-4.gff3	../results/one-day-expt-genome-analysis/RM7-87-4.gff3	FALSE	Tn5+ Tet 0	Tn5+	Tet 0	No plasmid
RM7-87-10	1	B30	0	None	303719	304429	711	putative fimbrial chaperone EcpE	ecpE	b0289	b0289	281	239.491	../results/one-day-expt-genome-analysis/one-day-expt-evolved-pops/RM7-87-10	RM7-87-4	RM7-87-4.gff3	../results/one-day-expt-genome-analysis/RM7-87-4.gff3	FALSE	Tn5+ Tet 0	Tn5+	Tet 0	No plasmid
RM7-87-10	1	B30	0	None	304398	306041	1644	fimbrial adhesin EcpD	ecpD	b0290	b0290	282	211.956	../results/one-day-expt-genome-analysis/one-day-expt-evolved-pops/RM7-87-10	RM7-87-4	RM7-87-4.gff3	../results/one-day-expt-genome-analysis/RM7-87-4.gff3	FALSE	Tn5+ Tet 0	Tn5+	Tet 0	No plasmid
RM7-87-10	1	B30	0	None	306031	308556	2526	putative fimbrial usher protein EcpC	ecpC	b0291	b0291	283	222.007	../results/one-day-expt-genome-analysis/one-day-expt-evolved-pops/RM7-87-10	RM7-87-4	RM7-87-4.gff3	../results/one-day-expt-genome-analysis/RM7-87-4.gff3	FALSE	Tn5+ Tet 0	Tn5+	Tet 0	No plasmid
RM7-87-10	1	B30	0	None	308582	309250	669	putative fimbrial chaperone EcpB	ecpB	b0292	b0292	284	235.868	../results/one-day-expt-genome-analysis/one-day-expt-evolved-pops/RM7-87-10	RM7-87-4	RM7-87-4.gff3	../results/one-day-expt-genome-analysis/RM7-87-4.gff3	FALSE	Tn5+ Tet 0	Tn5+	Tet 0	No plasmid
RM7-87-10	1	B30	0	None	309308	309895	588	common pilus major subunit	ecpA	b0293	b0293	285	238.51	../results/one-day-expt-genome-analysis/one-day-expt-evolved-pops/RM7-87-10	RM7-87-4	RM7-87-4.gff3	../results/one-day-expt-genome-analysis/RM7-87-4.gff3	FALSE	Tn5+ Tet 0	Tn5+	Tet 0	No plasmid
RM7-87-10	1	B30	0	None	309970	310560	591	DNA-binding transcriptional dual regulator MatA	matA	b0294	b0294	286	239.213	../results/one-day-expt-genome-analysis/one-day-expt-evolved-pops/RM7-87-10	RM7-87-4	RM7-87-4.gff3	../results/one-day-expt-genome-analysis/RM7-87-4.gff3	FALSE	Tn5+ Tet 0	Tn5+	Tet 0	No plasmid
RM7-87-10	1	B30	0	None	311336	311563	228	uncharacterized protein YkgL	ykgL	b0295	b0295	287	210.004	../results/one-day-expt-genome-analysis/one-day-expt-evolved-pops/RM7-87-10	RM7-87-4	RM7-87-4.gff3	../results/one-day-expt-genome-analysis/RM7-87-4.gff3	FALSE	Tn5+ Tet 0	Tn5+	Tet 0	No plasmid
RM7-87-10	1	B30	0	None	311598	311738	141	50S ribosomal subunit protein L36B	ykgO	b4506	b4506	288	225.333	../results/one-day-expt-genome-analysis/one-day-expt-evolved-pops/RM7-87-10	RM7-87-4	RM7-87-4.gff3	../results/one-day-expt-genome-analysis/RM7-87-4.gff3	FALSE	Tn5+ Tet 0	Tn5+	Tet 0	No plasmid
RM7-87-10	1	B30	0	None	311738	312001	264	50S ribosomal subunit protein L31B	ykgM	b0296	b0296	289	244.553	../results/one-day-expt-genome-analysis/one-day-expt-evolved-pops/RM7-87-10	RM7-87-4	RM7-87-4.gff3	../results/one-day-expt-genome-analysis/RM7-87-4.gff3	FALSE	Tn5+ Tet 0	Tn5+	Tet 0	No plasmid
RM7-87-10	1	B30	0	None	312365	312466	102	putative membrane protein YkgR	ykgR	b4671	b4671	290	220.402	../results/one-day-expt-genome-analysis/one-day-expt-evolved-pops/RM7-87-10	RM7-87-4	RM7-87-4.gff3	../results/one-day-expt-genome-analysis/RM7-87-4.gff3	FALSE	Tn5+ Tet 0	Tn5+	Tet 0	No plasmid
RM7-87-10	1	B30	0	None	314515	314814	300	IS3 element protein InsE	insE1	b0298	b0298	291	18.3333	../results/one-day-expt-genome-analysis/one-day-expt-evolved-pops/RM7-87-10	RM7-87-4	RM7-87-4.gff3	../results/one-day-expt-genome-analysis/RM7-87-4.gff3	FALSE	Tn5+ Tet 0	Tn5+	Tet 0	No plasmid
RM7-87-10	1	B30	0	None	314811	315677	867	IS3 element protein InsF	insF1	b0299	b0299	292	10.3576	../results/one-day-expt-genome-analysis/one-day-expt-evolved-pops/RM7-87-10	RM7-87-4	RM7-87-4.gff3	../results/one-day-expt-genome-analysis/RM7-87-4.gff3	FALSE	Tn5+ Tet 0	Tn5+	Tet 0	No plasmid
RM7-87-10	1	B30	0	None	316950	317543	594	DUF417 domain-containing inner membrane protein RclC	rclC	b0301	b0301	293	206.357	../results/one-day-expt-genome-analysis/one-day-expt-evolved-pops/RM7-87-10	RM7-87-4	RM7-87-4.gff3	../results/one-day-expt-genome-analysis/RM7-87-4.gff3	FALSE	Tn5+ Tet 0	Tn5+	Tet 0	No plasmid
RM7-87-10	1	B30	0	None	317555	317791	237	DUF1471 domain-containing protein RclB	rclB	b0303	b0303	294	208.84	../results/one-day-expt-genome-analysis/one-day-expt-evolved-pops/RM7-87-10	RM7-87-4	RM7-87-4.gff3	../results/one-day-expt-genome-analysis/RM7-87-4.gff3	FALSE	Tn5+ Tet 0	Tn5+	Tet 0	No plasmid
RM7-87-10	1	B30	0	None	317900	319225	1326	cupric reductase RclA	rclA	b0304	b0304	295	224.286	../results/one-day-expt-genome-analysis/one-day-expt-evolved-pops/RM7-87-10	RM7-87-4	RM7-87-4.gff3	../results/one-day-expt-genome-analysis/RM7-87-4.gff3	FALSE	Tn5+ Tet 0	Tn5+	Tet 0	No plasmid
RM7-87-10	1	B30	0	None	319451	320305	855	DNA-binding transcriptional activator RclR	rclR	b0305	b0305	296	230.76	../results/one-day-expt-genome-analysis/one-day-expt-evolved-pops/RM7-87-10	RM7-87-4	RM7-87-4.gff3	../results/one-day-expt-genome-analysis/RM7-87-4.gff3	FALSE	Tn5+ Tet 0	Tn5+	Tet 0	No plasmid
RM7-87-10	1	B30	0	None	320832	321551	720	putative lactate utilization oxidoreductase YkgE	ykgE	b0306	b0306	297	218.164	../results/one-day-expt-genome-analysis/one-day-expt-evolved-pops/RM7-87-10	RM7-87-4	RM7-87-4.gff3	../results/one-day-expt-genome-analysis/RM7-87-4.gff3	FALSE	Tn5+ Tet 0	Tn5+	Tet 0	No plasmid
RM7-87-10	1	B30	0	None	321562	322989	1428	putative amino acid dehydrogenase with NAD(P)-binding domain and ferridoxin-like domain	ykgF	b0307	b0307	298	217.715	../results/one-day-expt-genome-analysis/one-day-expt-evolved-pops/RM7-87-10	RM7-87-4	RM7-87-4.gff3	../results/one-day-expt-genome-analysis/RM7-87-4.gff3	FALSE	Tn5+ Tet 0	Tn5+	Tet 0	No plasmid
RM7-87-10	1	B30	0	None	322982	323677	696	DUF162 domain-containing lactate utilization protein YkgG	ykgG	b0308	b0308	299	207.02	../results/one-day-expt-genome-analysis/one-day-expt-evolved-pops/RM7-87-10	RM7-87-4	RM7-87-4.gff3	../results/one-day-expt-genome-analysis/RM7-87-4.gff3	FALSE	Tn5+ Tet 0	Tn5+	Tet 0	No plasmid
RM7-87-10	1	B30	0	None	323920	324588	669	uncharacterized protein YkgH	ykgH	b0310	b0310	300	222.593	../results/one-day-expt-genome-analysis/one-day-expt-evolved-pops/RM7-87-10	RM7-87-4	RM7-87-4.gff3	../results/one-day-expt-genome-analysis/RM7-87-4.gff3	FALSE	Tn5+ Tet 0	Tn5+	Tet 0	No plasmid
RM7-87-10	1	B30	0	None	324801	326471	1671	choline dehydrogenase	betA	b0311	b0311	301	229.452	../results/one-day-expt-genome-analysis/one-day-expt-evolved-pops/RM7-87-10	RM7-87-4	RM7-87-4.gff3	../results/one-day-expt-genome-analysis/RM7-87-4.gff3	FALSE	Tn5+ Tet 0	Tn5+	Tet 0	No plasmid
RM7-87-10	1	B30	0	None	326485	327957	1473	betaine aldehyde dehydrogenase	betB	b0312	b0312	302	222.262	../results/one-day-expt-genome-analysis/one-day-expt-evolved-pops/RM7-87-10	RM7-87-4	RM7-87-4.gff3	../results/one-day-expt-genome-analysis/RM7-87-4.gff3	FALSE	Tn5+ Tet 0	Tn5+	Tet 0	No plasmid
RM7-87-10	1	B30	0	None	327971	328558	588	DNA-binding transcriptional repressor BetI	betI	b0313	b0313	303	226.604	../results/one-day-expt-genome-analysis/one-day-expt-evolved-pops/RM7-87-10	RM7-87-4	RM7-87-4.gff3	../results/one-day-expt-genome-analysis/RM7-87-4.gff3	FALSE	Tn5+ Tet 0	Tn5+	Tet 0	No plasmid
RM7-87-10	1	B30	0	None	328687	330720	2034	choline:H(+) symporter	betT	b0314	b0314	304	231.821	../results/one-day-expt-genome-analysis/one-day-expt-evolved-pops/RM7-87-10	RM7-87-4	RM7-87-4.gff3	../results/one-day-expt-genome-analysis/RM7-87-4.gff3	FALSE	Tn5+ Tet 0	Tn5+	Tet 0	No plasmid
RM7-87-10	1	B30	0	None	331026	331100	75	protein YahV	yahV	b4730	b4730	305	194.507	../results/one-day-expt-genome-analysis/one-day-expt-evolved-pops/RM7-87-10	RM7-87-4	RM7-87-4.gff3	../results/one-day-expt-genome-analysis/RM7-87-4.gff3	FALSE	Tn5+ Tet 0	Tn5+	Tet 0	No plasmid
RM7-87-10	1	B30	0	None	331595	332683	1089	DNA-binding transcriptional regulator/c-di-GMP phosphodiesterase PdeL	pdeL	b0315	b0315	306	199.095	../results/one-day-expt-genome-analysis/one-day-expt-evolved-pops/RM7-87-10	RM7-87-4	RM7-87-4.gff3	../results/one-day-expt-genome-analysis/RM7-87-4.gff3	FALSE	Tn5+ Tet 0	Tn5+	Tet 0	No plasmid
RM7-87-10	1	B30	0	None	332725	333657	933	putative LysR-type DNA-binding transcriptional regulator YahB	yahB	b0316	b0316	307	208.431	../results/one-day-expt-genome-analysis/one-day-expt-evolved-pops/RM7-87-10	RM7-87-4	RM7-87-4.gff3	../results/one-day-expt-genome-analysis/RM7-87-4.gff3	FALSE	Tn5+ Tet 0	Tn5+	Tet 0	No plasmid
RM7-87-10	1	B30	0	None	333749	334246	498	uncharacterized protein YahC	yahC	b0317	b0317	308	223.05	../results/one-day-expt-genome-analysis/one-day-expt-evolved-pops/RM7-87-10	RM7-87-4	RM7-87-4.gff3	../results/one-day-expt-genome-analysis/RM7-87-4.gff3	FALSE	Tn5+ Tet 0	Tn5+	Tet 0	No plasmid
RM7-87-10	1	B30	0	None	334504	335109	606	ankyrin repeat-containing protein YahD	yahD	b0318	b0318	309	212.347	../results/one-day-expt-genome-analysis/one-day-expt-evolved-pops/RM7-87-10	RM7-87-4	RM7-87-4.gff3	../results/one-day-expt-genome-analysis/RM7-87-4.gff3	FALSE	Tn5+ Tet 0	Tn5+	Tet 0	No plasmid
RM7-87-10	1	B30	0	None	335149	336012	864	DUF2877 domain-containing protein YahE	yahE	b0319	b0319	310	200.978	../results/one-day-expt-genome-analysis/one-day-expt-evolved-pops/RM7-87-10	RM7-87-4	RM7-87-4.gff3	../results/one-day-expt-genome-analysis/RM7-87-4.gff3	FALSE	Tn5+ Tet 0	Tn5+	Tet 0	No plasmid
RM7-87-10	1	B30	0	None	336002	337549	1548	putative acyl-CoA synthetase YahF	yahF	b0320	b0320	311	195.343	../results/one-day-expt-genome-analysis/one-day-expt-evolved-pops/RM7-87-10	RM7-87-4	RM7-87-4.gff3	../results/one-day-expt-genome-analysis/RM7-87-4.gff3	FALSE	Tn5+ Tet 0	Tn5+	Tet 0	No plasmid
RM7-87-10	1	B30	0	None	337549	338967	1419	DUF1116 domain-containing protein YahG	yahG	b0321	b0321	312	201.155	../results/one-day-expt-genome-analysis/one-day-expt-evolved-pops/RM7-87-10	RM7-87-4	RM7-87-4.gff3	../results/one-day-expt-genome-analysis/RM7-87-4.gff3	FALSE	Tn5+ Tet 0	Tn5+	Tet 0	No plasmid
RM7-87-10	1	B30	0	None	338993	339313	321	putative uncharacterized protein YahH	yahH	b0322	b0322	313	204.769	../results/one-day-expt-genome-analysis/one-day-expt-evolved-pops/RM7-87-10	RM7-87-4	RM7-87-4.gff3	../results/one-day-expt-genome-analysis/RM7-87-4.gff3	FALSE	Tn5+ Tet 0	Tn5+	Tet 0	No plasmid
RM7-87-10	1	B30	0	None	339389	340339	951	carbamate kinase-like protein YahI	yahI	b0323	b0323	314	210.415	../results/one-day-expt-genome-analysis/one-day-expt-evolved-pops/RM7-87-10	RM7-87-4	RM7-87-4.gff3	../results/one-day-expt-genome-analysis/RM7-87-4.gff3	FALSE	Tn5+ Tet 0	Tn5+	Tet 0	No plasmid
RM7-87-10	1	B30	0	None	340349	341731	1383	amidohydrolase family protein YahJ	yahJ	b0324	b0324	315	218.445	../results/one-day-expt-genome-analysis/one-day-expt-evolved-pops/RM7-87-10	RM7-87-4	RM7-87-4.gff3	../results/one-day-expt-genome-analysis/RM7-87-4.gff3	FALSE	Tn5+ Tet 0	Tn5+	Tet 0	No plasmid
RM7-87-10	1	B30	0	None	342108	343157	1050	aldehyde reductase, NADPH-dependent	yahK	b0325	b0325	316	217.642	../results/one-day-expt-genome-analysis/one-day-expt-evolved-pops/RM7-87-10	RM7-87-4	RM7-87-4.gff3	../results/one-day-expt-genome-analysis/RM7-87-4.gff3	FALSE	Tn5+ Tet 0	Tn5+	Tet 0	No plasmid
RM7-87-10	1	B30	0	None	343400	344215	816	uncharacterized protein YahL	yahL	b0326	b0326	317	220.433	../results/one-day-expt-genome-analysis/one-day-expt-evolved-pops/RM7-87-10	RM7-87-4	RM7-87-4.gff3	../results/one-day-expt-genome-analysis/RM7-87-4.gff3	FALSE	Tn5+ Tet 0	Tn5+	Tet 0	No plasmid
RM7-87-10	1	B30	0	None	344628	344873	246	uncharacterized protein YahM	yahM	b0327	b0327	318	250.138	../results/one-day-expt-genome-analysis/one-day-expt-evolved-pops/RM7-87-10	RM7-87-4	RM7-87-4.gff3	../results/one-day-expt-genome-analysis/RM7-87-4.gff3	FALSE	Tn5+ Tet 0	Tn5+	Tet 0	No plasmid
RM7-87-10	1	B30	0	None	344890	345561	672	putative amino acid exporter YahN	yahN	b0328	b0328	319	223.371	../results/one-day-expt-genome-analysis/one-day-expt-evolved-pops/RM7-87-10	RM7-87-4	RM7-87-4.gff3	../results/one-day-expt-genome-analysis/RM7-87-4.gff3	FALSE	Tn5+ Tet 0	Tn5+	Tet 0	No plasmid
RM7-87-10	1	B30	0	None	345708	345983	276	DUF1471 domain-containing protein YahO	yahO	b0329	b0329	320	205.5	../results/one-day-expt-genome-analysis/one-day-expt-evolved-pops/RM7-87-10	RM7-87-4	RM7-87-4.gff3	../results/one-day-expt-genome-analysis/RM7-87-4.gff3	FALSE	Tn5+ Tet 0	Tn5+	Tet 0	No plasmid
RM7-87-10	1	B30	0	None	346081	347667	1587	DNA-binding transcriptional dual regulator PrpR	prpR	b0330	b0330	321	216.273	../results/one-day-expt-genome-analysis/one-day-expt-evolved-pops/RM7-87-10	RM7-87-4	RM7-87-4.gff3	../results/one-day-expt-genome-analysis/RM7-87-4.gff3	FALSE	Tn5+ Tet 0	Tn5+	Tet 0	No plasmid
RM7-87-10	1	B30	0	None	347906	348796	891	2-methylisocitrate lyase	prpB	b0331	b0331	322	201.067	../results/one-day-expt-genome-analysis/one-day-expt-evolved-pops/RM7-87-10	RM7-87-4	RM7-87-4.gff3	../results/one-day-expt-genome-analysis/RM7-87-4.gff3	FALSE	Tn5+ Tet 0	Tn5+	Tet 0	No plasmid
RM7-87-10	1	B30	0	None	349236	350405	1170	2-methylcitrate synthase	prpC	b0333	b0333	323	200.116	../results/one-day-expt-genome-analysis/one-day-expt-evolved-pops/RM7-87-10	RM7-87-4	RM7-87-4.gff3	../results/one-day-expt-genome-analysis/RM7-87-4.gff3	FALSE	Tn5+ Tet 0	Tn5+	Tet 0	No plasmid
RM7-87-10	1	B30	0	None	350439	351890	1452	2-methylcitrate dehydratase	prpD	b0334	b0334	324	209.28	../results/one-day-expt-genome-analysis/one-day-expt-evolved-pops/RM7-87-10	RM7-87-4	RM7-87-4.gff3	../results/one-day-expt-genome-analysis/RM7-87-4.gff3	FALSE	Tn5+ Tet 0	Tn5+	Tet 0	No plasmid
RM7-87-10	1	B30	0	None	351930	353816	1887	propionyl-CoA synthetase	prpE	b0335	b0335	325	208.404	../results/one-day-expt-genome-analysis/one-day-expt-evolved-pops/RM7-87-10	RM7-87-4	RM7-87-4.gff3	../results/one-day-expt-genome-analysis/RM7-87-4.gff3	FALSE	Tn5+ Tet 0	Tn5+	Tet 0	No plasmid
RM7-87-10	1	B30	0	None	354146	355405	1260	cytosine transporter	codB	b0336	b0336	326	218.276	../results/one-day-expt-genome-analysis/one-day-expt-evolved-pops/RM7-87-10	RM7-87-4	RM7-87-4.gff3	../results/one-day-expt-genome-analysis/RM7-87-4.gff3	FALSE	Tn5+ Tet 0	Tn5+	Tet 0	No plasmid
RM7-87-10	1	B30	0	None	355395	356678	1284	cytosine/isoguanine deaminase	codA	b0337	b0337	327	233.418	../results/one-day-expt-genome-analysis/one-day-expt-evolved-pops/RM7-87-10	RM7-87-4	RM7-87-4.gff3	../results/one-day-expt-genome-analysis/RM7-87-4.gff3	FALSE	Tn5+ Tet 0	Tn5+	Tet 0	No plasmid
RM7-87-10	1	B30	0	None	357015	357914	900	DNA-binding transcriptional dual regulator CynR	cynR	b0338	b0338	328	191.45	../results/one-day-expt-genome-analysis/one-day-expt-evolved-pops/RM7-87-10	RM7-87-4	RM7-87-4.gff3	../results/one-day-expt-genome-analysis/RM7-87-4.gff3	FALSE	Tn5+ Tet 0	Tn5+	Tet 0	No plasmid
RM7-87-10	1	B30	0	None	358023	358682	660	carbonic anhydrase 1	cynT	b0339	b0339	329	226.864	../results/one-day-expt-genome-analysis/one-day-expt-evolved-pops/RM7-87-10	RM7-87-4	RM7-87-4.gff3	../results/one-day-expt-genome-analysis/RM7-87-4.gff3	FALSE	Tn5+ Tet 0	Tn5+	Tet 0	No plasmid
RM7-87-10	1	B30	0	None	358713	359183	471	cyanase	cynS	b0340	b0340	330	212.735	../results/one-day-expt-genome-analysis/one-day-expt-evolved-pops/RM7-87-10	RM7-87-4	RM7-87-4.gff3	../results/one-day-expt-genome-analysis/RM7-87-4.gff3	FALSE	Tn5+ Tet 0	Tn5+	Tet 0	No plasmid
RM7-87-10	1	B30	0	None	359216	360370	1155	cyanate transporter	cynX	b0341	b0341	331	216.199	../results/one-day-expt-genome-analysis/one-day-expt-evolved-pops/RM7-87-10	RM7-87-4	RM7-87-4.gff3	../results/one-day-expt-genome-analysis/RM7-87-4.gff3	FALSE	Tn5+ Tet 0	Tn5+	Tet 0	No plasmid
RM7-87-10	1	B30	0	None	360473	361084	612	galactoside O-acetyltransferase	lacA	b0342	b0342	332	184.096	../results/one-day-expt-genome-analysis/one-day-expt-evolved-pops/RM7-87-10	RM7-87-4	RM7-87-4.gff3	../results/one-day-expt-genome-analysis/RM7-87-4.gff3	FALSE	Tn5+ Tet 0	Tn5+	Tet 0	No plasmid
RM7-87-10	1	B30	0	None	361150	362403	1254	lactose permease	lacY	b0343	b0343	333	204.373	../results/one-day-expt-genome-analysis/one-day-expt-evolved-pops/RM7-87-10	RM7-87-4	RM7-87-4.gff3	../results/one-day-expt-genome-analysis/RM7-87-4.gff3	FALSE	Tn5+ Tet 0	Tn5+	Tet 0	No plasmid
RM7-87-10	1	B30	0	None	362455	365529	3075	beta-galactosidase	lacZ	b0344	b0344	334	220.309	../results/one-day-expt-genome-analysis/one-day-expt-evolved-pops/RM7-87-10	RM7-87-4	RM7-87-4.gff3	../results/one-day-expt-genome-analysis/RM7-87-4.gff3	FALSE	Tn5+ Tet 0	Tn5+	Tet 0	No plasmid
RM7-87-10	1	B30	0	None	365652	366734	1083	DNA-binding transcriptional repressor LacI	lacI	b0345	b0345	335	225.259	../results/one-day-expt-genome-analysis/one-day-expt-evolved-pops/RM7-87-10	RM7-87-4	RM7-87-4.gff3	../results/one-day-expt-genome-analysis/RM7-87-4.gff3	FALSE	Tn5+ Tet 0	Tn5+	Tet 0	No plasmid
RM7-87-10	1	B30	0	None	366811	367644	834	DNA-binding transcriptional activator MhpR	mhpR	b0346	b0346	336	224.528	../results/one-day-expt-genome-analysis/one-day-expt-evolved-pops/RM7-87-10	RM7-87-4	RM7-87-4.gff3	../results/one-day-expt-genome-analysis/RM7-87-4.gff3	FALSE	Tn5+ Tet 0	Tn5+	Tet 0	No plasmid
RM7-87-10	1	B30	0	None	367835	369499	1665	3-(3-hydroxyphenyl)propanoate hydroxylase	mhpA	b0347	b0347	337	227.405	../results/one-day-expt-genome-analysis/one-day-expt-evolved-pops/RM7-87-10	RM7-87-4	RM7-87-4.gff3	../results/one-day-expt-genome-analysis/RM7-87-4.gff3	FALSE	Tn5+ Tet 0	Tn5+	Tet 0	No plasmid
RM7-87-10	1	B30	0	None	369501	370445	945	3-carboxyethylcatechol 2,3-dioxygenase	mhpB	b0348	b0348	338	216.625	../results/one-day-expt-genome-analysis/one-day-expt-evolved-pops/RM7-87-10	RM7-87-4	RM7-87-4.gff3	../results/one-day-expt-genome-analysis/RM7-87-4.gff3	FALSE	Tn5+ Tet 0	Tn5+	Tet 0	No plasmid
RM7-87-10	1	B30	0	None	370463	371329	867	2-hydroxy-6-ketonona-2,4-dienedioate hydrolase	mhpC	b0349	b0349	339	216.527	../results/one-day-expt-genome-analysis/one-day-expt-evolved-pops/RM7-87-10	RM7-87-4	RM7-87-4.gff3	../results/one-day-expt-genome-analysis/RM7-87-4.gff3	FALSE	Tn5+ Tet 0	Tn5+	Tet 0	No plasmid
RM7-87-10	1	B30	0	None	371339	372148	810	2-hydroxypentadienoate hydratase	mhpD	b0350	b0350	340	243.47	../results/one-day-expt-genome-analysis/one-day-expt-evolved-pops/RM7-87-10	RM7-87-4	RM7-87-4.gff3	../results/one-day-expt-genome-analysis/RM7-87-4.gff3	FALSE	Tn5+ Tet 0	Tn5+	Tet 0	No plasmid
RM7-87-10	1	B30	0	None	372145	373095	951	acetaldehyde dehydrogenase (acetylating) MhpF	mhpF	b0351	b0351	341	220.155	../results/one-day-expt-genome-analysis/one-day-expt-evolved-pops/RM7-87-10	RM7-87-4	RM7-87-4.gff3	../results/one-day-expt-genome-analysis/RM7-87-4.gff3	FALSE	Tn5+ Tet 0	Tn5+	Tet 0	No plasmid
RM7-87-10	1	B30	0	None	373092	374105	1014	4-hydroxy-2-oxovalerate aldolase	mhpE	b0352	b0352	342	215.855	../results/one-day-expt-genome-analysis/one-day-expt-evolved-pops/RM7-87-10	RM7-87-4	RM7-87-4.gff3	../results/one-day-expt-genome-analysis/RM7-87-4.gff3	FALSE	Tn5+ Tet 0	Tn5+	Tet 0	No plasmid
RM7-87-10	1	B30	0	None	374683	375894	1212	3-hydroxyphenylpropionate/3- hydroxycinnamate:H(+) symporter	mhpT	b0353	b0353	343	207.543	../results/one-day-expt-genome-analysis/one-day-expt-evolved-pops/RM7-87-10	RM7-87-4	RM7-87-4.gff3	../results/one-day-expt-genome-analysis/RM7-87-4.gff3	FALSE	Tn5+ Tet 0	Tn5+	Tet 0	No plasmid
RM7-87-10	1	B30	0	None	375996	376535	540	DUF2058 domain-containing protein YaiL	yaiL	b0354	b0354	344	213.161	../results/one-day-expt-genome-analysis/one-day-expt-evolved-pops/RM7-87-10	RM7-87-4	RM7-87-4.gff3	../results/one-day-expt-genome-analysis/RM7-87-4.gff3	FALSE	Tn5+ Tet 0	Tn5+	Tet 0	No plasmid
RM7-87-10	1	B30	0	None	376759	377592	834	S-formylglutathione hydrolase FrmB	frmB	b0355	b0355	345	215.287	../results/one-day-expt-genome-analysis/one-day-expt-evolved-pops/RM7-87-10	RM7-87-4	RM7-87-4.gff3	../results/one-day-expt-genome-analysis/RM7-87-4.gff3	FALSE	Tn5+ Tet 0	Tn5+	Tet 0	No plasmid
RM7-87-10	1	B30	0	None	377686	378795	1110	S-(hydroxymethyl)glutathione dehydrogenase	frmA	b0356	b0356	346	224.352	../results/one-day-expt-genome-analysis/one-day-expt-evolved-pops/RM7-87-10	RM7-87-4	RM7-87-4.gff3	../results/one-day-expt-genome-analysis/RM7-87-4.gff3	FALSE	Tn5+ Tet 0	Tn5+	Tet 0	No plasmid
RM7-87-10	1	B30	0	None	378830	379105	276	DNA-binding transcriptional repressor FrmR	frmR	b0357	b0357	347	238.112	../results/one-day-expt-genome-analysis/one-day-expt-evolved-pops/RM7-87-10	RM7-87-4	RM7-87-4.gff3	../results/one-day-expt-genome-analysis/RM7-87-4.gff3	FALSE	Tn5+ Tet 0	Tn5+	Tet 0	No plasmid
RM7-87-10	1	B30	0	None	379293	380066	774	outer membrane protein YaiO	yaiO	b0358	b0358	348	237.307	../results/one-day-expt-genome-analysis/one-day-expt-evolved-pops/RM7-87-10	RM7-87-4	RM7-87-4.gff3	../results/one-day-expt-genome-analysis/RM7-87-4.gff3	FALSE	Tn5+ Tet 0	Tn5+	Tet 0	No plasmid
RM7-87-10	1	B30	0	None	380575	380940	366	IS2 element protein InsA	insC1	b0360	b0360	349	9.71858	../results/one-day-expt-genome-analysis/one-day-expt-evolved-pops/RM7-87-10	RM7-87-4	RM7-87-4.gff3	../results/one-day-expt-genome-analysis/RM7-87-4.gff3	FALSE	Tn5+ Tet 0	Tn5+	Tet 0	No plasmid
RM7-87-10	1	B30	0	None	380898	381803	906	IS2 element protein	insD1	b0361	b0361	350	14.2086	../results/one-day-expt-genome-analysis/one-day-expt-evolved-pops/RM7-87-10	RM7-87-4	RM7-87-4.gff3	../results/one-day-expt-genome-analysis/RM7-87-4.gff3	FALSE	Tn5+ Tet 0	Tn5+	Tet 0	No plasmid
RM7-87-10	1	B30	0	None	381963	383159	1197	putative glucosyltransferase	yaiP	b0363	b0363	351	225.189	../results/one-day-expt-genome-analysis/one-day-expt-evolved-pops/RM7-87-10	RM7-87-4	RM7-87-4.gff3	../results/one-day-expt-genome-analysis/RM7-87-4.gff3	FALSE	Tn5+ Tet 0	Tn5+	Tet 0	No plasmid
RM7-87-10	1	B30	0	None	383184	383303	120	protein YkiC	ykiC	b4731	b4731	352	195.75	../results/one-day-expt-genome-analysis/one-day-expt-evolved-pops/RM7-87-10	RM7-87-4	RM7-87-4.gff3	../results/one-day-expt-genome-analysis/RM7-87-4.gff3	FALSE	Tn5+ Tet 0	Tn5+	Tet 0	No plasmid
RM7-87-10	1	B30	0	None	383283	383840	558	putative deacetylase YaiS	yaiS	b0364	b0364	353	218.339	../results/one-day-expt-genome-analysis/one-day-expt-evolved-pops/RM7-87-10	RM7-87-4	RM7-87-4.gff3	../results/one-day-expt-genome-analysis/RM7-87-4.gff3	FALSE	Tn5+ Tet 0	Tn5+	Tet 0	No plasmid
RM7-87-10	1	B30	0	None	384456	385418	963	taurine ABC transporter periplasmic binding protein	tauA	b0365	b0365	354	235.599	../results/one-day-expt-genome-analysis/one-day-expt-evolved-pops/RM7-87-10	RM7-87-4	RM7-87-4.gff3	../results/one-day-expt-genome-analysis/RM7-87-4.gff3	FALSE	Tn5+ Tet 0	Tn5+	Tet 0	No plasmid
RM7-87-10	1	B30	0	None	385431	386198	768	taurine ABC transporter ATP binding subunit	tauB	b0366	b0366	355	219.432	../results/one-day-expt-genome-analysis/one-day-expt-evolved-pops/RM7-87-10	RM7-87-4	RM7-87-4.gff3	../results/one-day-expt-genome-analysis/RM7-87-4.gff3	FALSE	Tn5+ Tet 0	Tn5+	Tet 0	No plasmid
RM7-87-10	1	B30	0	None	386195	387022	828	taurine ABC transporter membrane subunit	tauC	b0367	b0367	356	224.329	../results/one-day-expt-genome-analysis/one-day-expt-evolved-pops/RM7-87-10	RM7-87-4	RM7-87-4.gff3	../results/one-day-expt-genome-analysis/RM7-87-4.gff3	FALSE	Tn5+ Tet 0	Tn5+	Tet 0	No plasmid
RM7-87-10	1	B30	0	None	387019	387870	852	taurine dioxygenase	tauD	b0368	b0368	357	235.757	../results/one-day-expt-genome-analysis/one-day-expt-evolved-pops/RM7-87-10	RM7-87-4	RM7-87-4.gff3	../results/one-day-expt-genome-analysis/RM7-87-4.gff3	FALSE	Tn5+ Tet 0	Tn5+	Tet 0	No plasmid
RM7-87-10	1	B30	0	None	387977	388951	975	porphobilinogen synthase	hemB	b0369	b0369	358	233.662	../results/one-day-expt-genome-analysis/one-day-expt-evolved-pops/RM7-87-10	RM7-87-4	RM7-87-4.gff3	../results/one-day-expt-genome-analysis/RM7-87-4.gff3	FALSE	Tn5+ Tet 0	Tn5+	Tet 0	No plasmid
RM7-87-10	1	B30	0	None	390816	390872	57	protein YtiB	ytiB	b4767	b4767	359	243.702	../results/one-day-expt-genome-analysis/one-day-expt-evolved-pops/RM7-87-10	RM7-87-4	RM7-87-4.gff3	../results/one-day-expt-genome-analysis/RM7-87-4.gff3	FALSE	Tn5+ Tet 0	Tn5+	Tet 0	No plasmid
RM7-87-10	1	B30	0	None	390963	391829	867	IS3 element protein InsF	insF2	b0372	b0372	360	13.8627	../results/one-day-expt-genome-analysis/one-day-expt-evolved-pops/RM7-87-10	RM7-87-4	RM7-87-4.gff3	../results/one-day-expt-genome-analysis/RM7-87-4.gff3	FALSE	Tn5+ Tet 0	Tn5+	Tet 0	No plasmid
RM7-87-10	1	B30	0	None	391826	392125	300	IS3 element protein InsE	insE2	b0373	b0373	361	17.76	../results/one-day-expt-genome-analysis/one-day-expt-evolved-pops/RM7-87-10	RM7-87-4	RM7-87-4.gff3	../results/one-day-expt-genome-analysis/RM7-87-4.gff3	FALSE	Tn5+ Tet 0	Tn5+	Tet 0	No plasmid
RM7-87-10	1	B30	0	None	393730	394353	624	putative DNA-binding transcriptional regulator IprA	iprA	b0375	b0375	362	195.966	../results/one-day-expt-genome-analysis/one-day-expt-evolved-pops/RM7-87-10	RM7-87-4	RM7-87-4.gff3	../results/one-day-expt-genome-analysis/RM7-87-4.gff3	FALSE	Tn5+ Tet 0	Tn5+	Tet 0	No plasmid
RM7-87-10	1	B30	0	None	394354	395511	1158	peptidoglycan DD-carboxypeptidase/peptidoglycan DD-endopeptidase	ampH	b0376	b0376	363	221.277	../results/one-day-expt-genome-analysis/one-day-expt-evolved-pops/RM7-87-10	RM7-87-4	RM7-87-4.gff3	../results/one-day-expt-genome-analysis/RM7-87-4.gff3	FALSE	Tn5+ Tet 0	Tn5+	Tet 0	No plasmid
RM7-87-10	1	B30	0	None	395863	397083	1221	peptide antibiotic/peptide nucleic acid transporter	sbmA	b0377	b0377	364	231.385	../results/one-day-expt-genome-analysis/one-day-expt-evolved-pops/RM7-87-10	RM7-87-4	RM7-87-4.gff3	../results/one-day-expt-genome-analysis/RM7-87-4.gff3	FALSE	Tn5+ Tet 0	Tn5+	Tet 0	No plasmid
RM7-87-10	1	B30	0	None	397096	398190	1095	surface-exposed outer membrane lipoprotein	yaiW	b0378	b0378	365	193.779	../results/one-day-expt-genome-analysis/one-day-expt-evolved-pops/RM7-87-10	RM7-87-4	RM7-87-4.gff3	../results/one-day-expt-genome-analysis/RM7-87-4.gff3	FALSE	Tn5+ Tet 0	Tn5+	Tet 0	No plasmid
RM7-87-10	1	B30	0	None	398249	398557	309	DUF2755 domain-containing inner membrane protein YaiY	yaiY	b0379	b0379	366	206.621	../results/one-day-expt-genome-analysis/one-day-expt-evolved-pops/RM7-87-10	RM7-87-4	RM7-87-4.gff3	../results/one-day-expt-genome-analysis/RM7-87-4.gff3	FALSE	Tn5+ Tet 0	Tn5+	Tet 0	No plasmid
RM7-87-10	1	B30	0	None	398817	399029	213	DUF2754 domain-containing protein YaiZ	yaiZ	b0380	b0380	367	193.62	../results/one-day-expt-genome-analysis/one-day-expt-evolved-pops/RM7-87-10	RM7-87-4	RM7-87-4.gff3	../results/one-day-expt-genome-analysis/RM7-87-4.gff3	FALSE	Tn5+ Tet 0	Tn5+	Tet 0	No plasmid
RM7-87-10	1	B30	0	None	399053	400147	1095	D-alanine--D-alanine ligase A	ddlA	b0381	b0381	368	201.701	../results/one-day-expt-genome-analysis/one-day-expt-evolved-pops/RM7-87-10	RM7-87-4	RM7-87-4.gff3	../results/one-day-expt-genome-analysis/RM7-87-4.gff3	FALSE	Tn5+ Tet 0	Tn5+	Tet 0	No plasmid
RM7-87-10	1	B30	0	None	400610	400870	261	anti-adaptor protein IraP	iraP	b0382	b0382	369	221.015	../results/one-day-expt-genome-analysis/one-day-expt-evolved-pops/RM7-87-10	RM7-87-4	RM7-87-4.gff3	../results/one-day-expt-genome-analysis/RM7-87-4.gff3	FALSE	Tn5+ Tet 0	Tn5+	Tet 0	No plasmid
RM7-87-10	1	B30	0	None	400971	402386	1416	alkaline phosphatase	phoA	b0383	b0383	370	208.302	../results/one-day-expt-genome-analysis/one-day-expt-evolved-pops/RM7-87-10	RM7-87-4	RM7-87-4.gff3	../results/one-day-expt-genome-analysis/RM7-87-4.gff3	FALSE	Tn5+ Tet 0	Tn5+	Tet 0	No plasmid
RM7-87-10	1	B30	0	None	402505	402825	321	phosphate starvation-inducible protein PsiF	psiF	b0384	b0384	371	188.33	../results/one-day-expt-genome-analysis/one-day-expt-evolved-pops/RM7-87-10	RM7-87-4	RM7-87-4.gff3	../results/one-day-expt-genome-analysis/RM7-87-4.gff3	FALSE	Tn5+ Tet 0	Tn5+	Tet 0	No plasmid
RM7-87-10	1	B30	0	None	402927	404042	1116	diguanylate cyclase DgcC	dgcC	b0385	b0385	372	209.242	../results/one-day-expt-genome-analysis/one-day-expt-evolved-pops/RM7-87-10	RM7-87-4	RM7-87-4.gff3	../results/one-day-expt-genome-analysis/RM7-87-4.gff3	FALSE	Tn5+ Tet 0	Tn5+	Tet 0	No plasmid
RM7-87-10	1	B30	0	None	404059	404868	810	pyrroline-5-carboxylate reductase	proC	b0386	b0386	373	218.741	../results/one-day-expt-genome-analysis/one-day-expt-evolved-pops/RM7-87-10	RM7-87-4	RM7-87-4.gff3	../results/one-day-expt-genome-analysis/RM7-87-4.gff3	FALSE	Tn5+ Tet 0	Tn5+	Tet 0	No plasmid
RM7-87-10	1	B30	0	None	404988	405446	459	DUF188 domain-containing protein YaiI	yaiI	b0387	b0387	374	224.858	../results/one-day-expt-genome-analysis/one-day-expt-evolved-pops/RM7-87-10	RM7-87-4	RM7-87-4.gff3	../results/one-day-expt-genome-analysis/RM7-87-4.gff3	FALSE	Tn5+ Tet 0	Tn5+	Tet 0	No plasmid
RM7-87-10	1	B30	0	None	405629	406153	525	shikimate kinase 2	aroL	b0388	b0388	375	216.688	../results/one-day-expt-genome-analysis/one-day-expt-evolved-pops/RM7-87-10	RM7-87-4	RM7-87-4.gff3	../results/one-day-expt-genome-analysis/RM7-87-4.gff3	FALSE	Tn5+ Tet 0	Tn5+	Tet 0	No plasmid
RM7-87-10	1	B30	0	None	406203	406394	192	protein YaiA	yaiA	b0389	b0389	376	247.172	../results/one-day-expt-genome-analysis/one-day-expt-evolved-pops/RM7-87-10	RM7-87-4	RM7-87-4.gff3	../results/one-day-expt-genome-analysis/RM7-87-4.gff3	FALSE	Tn5+ Tet 0	Tn5+	Tet 0	No plasmid
RM7-87-10	1	B30	0	None	406652	407329	678	protein AroM	aroM	b0390	b0390	377	186.953	../results/one-day-expt-genome-analysis/one-day-expt-evolved-pops/RM7-87-10	RM7-87-4	RM7-87-4.gff3	../results/one-day-expt-genome-analysis/RM7-87-4.gff3	FALSE	Tn5+ Tet 0	Tn5+	Tet 0	No plasmid
RM7-87-10	1	B30	0	None	407401	407685	285	nucleoside phosphorylase PpnP	ppnP	b0391	b0391	378	215.593	../results/one-day-expt-genome-analysis/one-day-expt-evolved-pops/RM7-87-10	RM7-87-4	RM7-87-4.gff3	../results/one-day-expt-genome-analysis/RM7-87-4.gff3	FALSE	Tn5+ Tet 0	Tn5+	Tet 0	No plasmid
RM7-87-10	1	B30	0	None	408171	408254	84	protein YkiD	ykiD	b4732	b4732	379	192.107	../results/one-day-expt-genome-analysis/one-day-expt-evolved-pops/RM7-87-10	RM7-87-4	RM7-87-4.gff3	../results/one-day-expt-genome-analysis/RM7-87-4.gff3	FALSE	Tn5+ Tet 0	Tn5+	Tet 0	No plasmid
RM7-87-10	1	B30	0	None	408332	409243	912	nucleoid-associated protein RdgC	rdgC	b0393	b0393	380	213.885	../results/one-day-expt-genome-analysis/one-day-expt-evolved-pops/RM7-87-10	RM7-87-4	RM7-87-4.gff3	../results/one-day-expt-genome-analysis/RM7-87-4.gff3	FALSE	Tn5+ Tet 0	Tn5+	Tet 0	No plasmid
RM7-87-10	1	B30	0	None	409368	410276	909	fructokinase	mak	b0394	b0394	381	190.198	../results/one-day-expt-genome-analysis/one-day-expt-evolved-pops/RM7-87-10	RM7-87-4	RM7-87-4.gff3	../results/one-day-expt-genome-analysis/RM7-87-4.gff3	FALSE	Tn5+ Tet 0	Tn5+	Tet 0	No plasmid
RM7-87-10	1	B30	0	None	410521	411705	1185	putative transport protein AraJ	araJ	b0396	b0396	382	211.841	../results/one-day-expt-genome-analysis/one-day-expt-evolved-pops/RM7-87-10	RM7-87-4	RM7-87-4.gff3	../results/one-day-expt-genome-analysis/RM7-87-4.gff3	FALSE	Tn5+ Tet 0	Tn5+	Tet 0	No plasmid
RM7-87-10	1	B30	0	None	411831	414977	3147	ATP-dependent structure-specific DNA nuclease - SbcC subunit	sbcC	b0397	b0397	383	192.927	../results/one-day-expt-genome-analysis/one-day-expt-evolved-pops/RM7-87-10	RM7-87-4	RM7-87-4.gff3	../results/one-day-expt-genome-analysis/RM7-87-4.gff3	FALSE	Tn5+ Tet 0	Tn5+	Tet 0	No plasmid
RM7-87-10	1	B30	0	None	414974	416176	1203	ATP-dependent structure-specific DNA nuclease - SbcD subunit	sbcD	b0398	b0398	384	216.534	../results/one-day-expt-genome-analysis/one-day-expt-evolved-pops/RM7-87-10	RM7-87-4	RM7-87-4.gff3	../results/one-day-expt-genome-analysis/RM7-87-4.gff3	FALSE	Tn5+ Tet 0	Tn5+	Tet 0	No plasmid
RM7-87-10	1	B30	0	None	416366	417055	690	DNA-binding transcriptional dual regulator PhoB	phoB	b0399	b0399	385	222.599	../results/one-day-expt-genome-analysis/one-day-expt-evolved-pops/RM7-87-10	RM7-87-4	RM7-87-4.gff3	../results/one-day-expt-genome-analysis/RM7-87-4.gff3	FALSE	Tn5+ Tet 0	Tn5+	Tet 0	No plasmid
RM7-87-10	1	B30	0	None	417113	418408	1296	sensor histidine kinase PhoR	phoR	b0400	b0400	386	210.685	../results/one-day-expt-genome-analysis/one-day-expt-evolved-pops/RM7-87-10	RM7-87-4	RM7-87-4.gff3	../results/one-day-expt-genome-analysis/RM7-87-4.gff3	FALSE	Tn5+ Tet 0	Tn5+	Tet 0	No plasmid
RM7-87-10	1	B30	0	None	418815	420134	1320	branched chain amino acid transporter BrnQ	brnQ	b0401	b0401	387	236.315	../results/one-day-expt-genome-analysis/one-day-expt-evolved-pops/RM7-87-10	RM7-87-4	RM7-87-4.gff3	../results/one-day-expt-genome-analysis/RM7-87-4.gff3	FALSE	Tn5+ Tet 0	Tn5+	Tet 0	No plasmid
RM7-87-10	1	B30	0	None	420210	421583	1374	putative transporter ProY	proY	b0402	b0402	388	223.966	../results/one-day-expt-genome-analysis/one-day-expt-evolved-pops/RM7-87-10	RM7-87-4	RM7-87-4.gff3	../results/one-day-expt-genome-analysis/RM7-87-4.gff3	FALSE	Tn5+ Tet 0	Tn5+	Tet 0	No plasmid
RM7-87-10	1	B30	0	None	421742	423556	1815	maltodextrin glucosidase	malZ	b0403	b0403	389	227.906	../results/one-day-expt-genome-analysis/one-day-expt-evolved-pops/RM7-87-10	RM7-87-4	RM7-87-4.gff3	../results/one-day-expt-genome-analysis/RM7-87-4.gff3	FALSE	Tn5+ Tet 0	Tn5+	Tet 0	No plasmid
RM7-87-10	1	B30	0	None	423561	424142	582	acyl carrier protein phosphodiesterase	acpH	b0404	b0404	390	183.345	../results/one-day-expt-genome-analysis/one-day-expt-evolved-pops/RM7-87-10	RM7-87-4	RM7-87-4.gff3	../results/one-day-expt-genome-analysis/RM7-87-4.gff3	FALSE	Tn5+ Tet 0	Tn5+	Tet 0	No plasmid
RM7-87-10	1	B30	0	None	424235	425305	1071	tRNA preQ1(34) S-adenosylmethionine ribosyltransferase-isomerase	queA	b0405	b0405	391	195.528	../results/one-day-expt-genome-analysis/one-day-expt-evolved-pops/RM7-87-10	RM7-87-4	RM7-87-4.gff3	../results/one-day-expt-genome-analysis/RM7-87-4.gff3	FALSE	Tn5+ Tet 0	Tn5+	Tet 0	No plasmid
RM7-87-10	1	B30	0	None	425361	426488	1128	tRNA-guanine transglycosylase	tgt	b0406	b0406	392	217.559	../results/one-day-expt-genome-analysis/one-day-expt-evolved-pops/RM7-87-10	RM7-87-4	RM7-87-4.gff3	../results/one-day-expt-genome-analysis/RM7-87-4.gff3	FALSE	Tn5+ Tet 0	Tn5+	Tet 0	No plasmid
RM7-87-10	1	B30	0	None	426511	426843	333	Sec translocon accessory complex subunit YajC	yajC	b0407	b0407	393	219.087	../results/one-day-expt-genome-analysis/one-day-expt-evolved-pops/RM7-87-10	RM7-87-4	RM7-87-4.gff3	../results/one-day-expt-genome-analysis/RM7-87-4.gff3	FALSE	Tn5+ Tet 0	Tn5+	Tet 0	No plasmid
RM7-87-10	1	B30	0	None	426871	428718	1848	Sec translocon accessory complex subunit SecD	secD	b0408	b0408	394	225.997	../results/one-day-expt-genome-analysis/one-day-expt-evolved-pops/RM7-87-10	RM7-87-4	RM7-87-4.gff3	../results/one-day-expt-genome-analysis/RM7-87-4.gff3	FALSE	Tn5+ Tet 0	Tn5+	Tet 0	No plasmid
RM7-87-10	1	B30	0	None	428729	429700	972	Sec translocon accessory complex subunit SecF	secF	b0409	b0409	395	243.654	../results/one-day-expt-genome-analysis/one-day-expt-evolved-pops/RM7-87-10	RM7-87-4	RM7-87-4.gff3	../results/one-day-expt-genome-analysis/RM7-87-4.gff3	FALSE	Tn5+ Tet 0	Tn5+	Tet 0	No plasmid
RM7-87-10	1	B30	0	None	429829	430176	348	HNH nuclease family protein YajD	yajD	b0410	b0410	396	217.132	../results/one-day-expt-genome-analysis/one-day-expt-evolved-pops/RM7-87-10	RM7-87-4	RM7-87-4.gff3	../results/one-day-expt-genome-analysis/RM7-87-4.gff3	FALSE	Tn5+ Tet 0	Tn5+	Tet 0	No plasmid
RM7-87-10	1	B30	0	None	430353	431237	885	nucleoside-specific channel-forming protein Tsx	tsx	b0411	b0411	397	226.826	../results/one-day-expt-genome-analysis/one-day-expt-evolved-pops/RM7-87-10	RM7-87-4	RM7-87-4.gff3	../results/one-day-expt-genome-analysis/RM7-87-4.gff3	FALSE	Tn5+ Tet 0	Tn5+	Tet 0	No plasmid
RM7-87-10	1	B30	0	None	431536	432075	540	putative lipoprotein YajI	yajI	b0412	b0412	398	216.761	../results/one-day-expt-genome-analysis/one-day-expt-evolved-pops/RM7-87-10	RM7-87-4	RM7-87-4.gff3	../results/one-day-expt-genome-analysis/RM7-87-4.gff3	FALSE	Tn5+ Tet 0	Tn5+	Tet 0	No plasmid
RM7-87-10	1	B30	0	None	432226	432675	450	NrdR transcriptional repressor	nrdR	b0413	b0413	399	200.027	../results/one-day-expt-genome-analysis/one-day-expt-evolved-pops/RM7-87-10	RM7-87-4	RM7-87-4.gff3	../results/one-day-expt-genome-analysis/RM7-87-4.gff3	FALSE	Tn5+ Tet 0	Tn5+	Tet 0	No plasmid
RM7-87-10	1	B30	0	None	432679	433782	1104	fused diaminohydroxyphosphoribosylaminopyrimidine deaminase/5-amino-6-(5-phosphoribosylamino)uracil reductase	ribD	b0414	b0414	400	212.226	../results/one-day-expt-genome-analysis/one-day-expt-evolved-pops/RM7-87-10	RM7-87-4	RM7-87-4.gff3	../results/one-day-expt-genome-analysis/RM7-87-4.gff3	FALSE	Tn5+ Tet 0	Tn5+	Tet 0	No plasmid
RM7-87-10	1	B30	0	None	433871	434341	471	6,7-dimethyl-8-ribityllumazine synthase	ribE	b0415	b0415	401	212.724	../results/one-day-expt-genome-analysis/one-day-expt-evolved-pops/RM7-87-10	RM7-87-4	RM7-87-4.gff3	../results/one-day-expt-genome-analysis/RM7-87-4.gff3	FALSE	Tn5+ Tet 0	Tn5+	Tet 0	No plasmid
RM7-87-10	1	B30	0	None	434361	434780	420	transcription antitermination protein NusB	nusB	b0416	b0416	402	236.531	../results/one-day-expt-genome-analysis/one-day-expt-evolved-pops/RM7-87-10	RM7-87-4	RM7-87-4.gff3	../results/one-day-expt-genome-analysis/RM7-87-4.gff3	FALSE	Tn5+ Tet 0	Tn5+	Tet 0	No plasmid
RM7-87-10	1	B30	0	None	434858	435835	978	thiamine monophosphate kinase	thiL	b0417	b0417	403	234.012	../results/one-day-expt-genome-analysis/one-day-expt-evolved-pops/RM7-87-10	RM7-87-4	RM7-87-4.gff3	../results/one-day-expt-genome-analysis/RM7-87-4.gff3	FALSE	Tn5+ Tet 0	Tn5+	Tet 0	No plasmid
RM7-87-10	1	B30	0	None	435813	436331	519	phosphatidylglycerophosphatase A	pgpA	b0418	b0418	404	220.141	../results/one-day-expt-genome-analysis/one-day-expt-evolved-pops/RM7-87-10	RM7-87-4	RM7-87-4.gff3	../results/one-day-expt-genome-analysis/RM7-87-4.gff3	FALSE	Tn5+ Tet 0	Tn5+	Tet 0	No plasmid
RM7-87-10	1	B30	0	None	436385	437359	975	1-deoxyxylulose-5-phosphate synthase YajO	yajO	b0419	b0419	405	216.584	../results/one-day-expt-genome-analysis/one-day-expt-evolved-pops/RM7-87-10	RM7-87-4	RM7-87-4.gff3	../results/one-day-expt-genome-analysis/RM7-87-4.gff3	FALSE	Tn5+ Tet 0	Tn5+	Tet 0	No plasmid
RM7-87-10	1	B30	0	None	437539	439401	1863	1-deoxy-D-xylulose-5-phosphate synthase	dxs	b0420	b0420	406	204.295	../results/one-day-expt-genome-analysis/one-day-expt-evolved-pops/RM7-87-10	RM7-87-4	RM7-87-4.gff3	../results/one-day-expt-genome-analysis/RM7-87-4.gff3	FALSE	Tn5+ Tet 0	Tn5+	Tet 0	No plasmid
RM7-87-10	1	B30	0	None	439426	440325	900	geranyl diphosphate/farnesyl diphosphate synthase	ispA	b0421	b0421	407	207.037	../results/one-day-expt-genome-analysis/one-day-expt-evolved-pops/RM7-87-10	RM7-87-4	RM7-87-4.gff3	../results/one-day-expt-genome-analysis/RM7-87-4.gff3	FALSE	Tn5+ Tet 0	Tn5+	Tet 0	No plasmid
RM7-87-10	1	B30	0	None	440325	440567	243	exodeoxyribonuclease VII subunit XseB	xseB	b0422	b0422	408	188.716	../results/one-day-expt-genome-analysis/one-day-expt-evolved-pops/RM7-87-10	RM7-87-4	RM7-87-4.gff3	../results/one-day-expt-genome-analysis/RM7-87-4.gff3	FALSE	Tn5+ Tet 0	Tn5+	Tet 0	No plasmid
RM7-87-10	1	B30	0	None	440773	442221	1449	tRNA uridine 4-sulfurtransferase	thiI	b0423	b0423	409	194.629	../results/one-day-expt-genome-analysis/one-day-expt-evolved-pops/RM7-87-10	RM7-87-4	RM7-87-4.gff3	../results/one-day-expt-genome-analysis/RM7-87-4.gff3	FALSE	Tn5+ Tet 0	Tn5+	Tet 0	No plasmid
RM7-87-10	1	B30	0	None	442275	442865	591	protein/nucleic acid deglycase 3	yajL	b0424	b0424	410	209.298	../results/one-day-expt-genome-analysis/one-day-expt-evolved-pops/RM7-87-10	RM7-87-4	RM7-87-4.gff3	../results/one-day-expt-genome-analysis/RM7-87-4.gff3	FALSE	Tn5+ Tet 0	Tn5+	Tet 0	No plasmid
RM7-87-10	1	B30	0	None	442828	443739	912	2-dehydropantoate 2-reductase	panE	b0425	b0425	411	214.625	../results/one-day-expt-genome-analysis/one-day-expt-evolved-pops/RM7-87-10	RM7-87-4	RM7-87-4.gff3	../results/one-day-expt-genome-analysis/RM7-87-4.gff3	FALSE	Tn5+ Tet 0	Tn5+	Tet 0	No plasmid
RM7-87-10	1	B30	0	None	443907	444398	492	nucleotide binding protein YajQ	yajQ	b0426	b0426	412	202.628	../results/one-day-expt-genome-analysis/one-day-expt-evolved-pops/RM7-87-10	RM7-87-4	RM7-87-4.gff3	../results/one-day-expt-genome-analysis/RM7-87-4.gff3	FALSE	Tn5+ Tet 0	Tn5+	Tet 0	No plasmid
RM7-87-10	1	B30	0	None	444526	445890	1365	putative transport protein YajR	yajR	b0427	b0427	413	215.766	../results/one-day-expt-genome-analysis/one-day-expt-evolved-pops/RM7-87-10	RM7-87-4	RM7-87-4.gff3	../results/one-day-expt-genome-analysis/RM7-87-4.gff3	FALSE	Tn5+ Tet 0	Tn5+	Tet 0	No plasmid
RM7-87-10	1	B30	0	None	446039	446929	891	heme O synthase	cyoE	b0428	b0428	414	244.343	../results/one-day-expt-genome-analysis/one-day-expt-evolved-pops/RM7-87-10	RM7-87-4	RM7-87-4.gff3	../results/one-day-expt-genome-analysis/RM7-87-4.gff3	FALSE	Tn5+ Tet 0	Tn5+	Tet 0	No plasmid
RM7-87-10	1	B30	0	None	446941	447270	330	cytochrome bo3 subunit 4	cyoD	b0429	b0429	415	232.858	../results/one-day-expt-genome-analysis/one-day-expt-evolved-pops/RM7-87-10	RM7-87-4	RM7-87-4.gff3	../results/one-day-expt-genome-analysis/RM7-87-4.gff3	FALSE	Tn5+ Tet 0	Tn5+	Tet 0	No plasmid
RM7-87-10	1	B30	0	None	447270	447884	615	cytochrome bo3 subunit 3	cyoC	b0430	b0430	416	227.522	../results/one-day-expt-genome-analysis/one-day-expt-evolved-pops/RM7-87-10	RM7-87-4	RM7-87-4.gff3	../results/one-day-expt-genome-analysis/RM7-87-4.gff3	FALSE	Tn5+ Tet 0	Tn5+	Tet 0	No plasmid
RM7-87-10	1	B30	0	None	447874	449865	1992	cytochrome bo3 subunit 1	cyoB	b0431	b0431	417	230.853	../results/one-day-expt-genome-analysis/one-day-expt-evolved-pops/RM7-87-10	RM7-87-4	RM7-87-4.gff3	../results/one-day-expt-genome-analysis/RM7-87-4.gff3	FALSE	Tn5+ Tet 0	Tn5+	Tet 0	No plasmid
RM7-87-10	1	B30	0	None	449887	450834	948	cytochrome bo3 subunit 2	cyoA	b0432	b0432	418	235.97	../results/one-day-expt-genome-analysis/one-day-expt-evolved-pops/RM7-87-10	RM7-87-4	RM7-87-4.gff3	../results/one-day-expt-genome-analysis/RM7-87-4.gff3	FALSE	Tn5+ Tet 0	Tn5+	Tet 0	No plasmid
RM7-87-10	1	B30	0	None	451294	452769	1476	muropeptide:H(+) symporter	ampG	b0433	b0433	419	216.398	../results/one-day-expt-genome-analysis/one-day-expt-evolved-pops/RM7-87-10	RM7-87-4	RM7-87-4.gff3	../results/one-day-expt-genome-analysis/RM7-87-4.gff3	FALSE	Tn5+ Tet 0	Tn5+	Tet 0	No plasmid
RM7-87-10	1	B30	0	None	452813	453391	579	putative lipoprotein YajG	yajG	b0434	b0434	420	208.611	../results/one-day-expt-genome-analysis/one-day-expt-evolved-pops/RM7-87-10	RM7-87-4	RM7-87-4.gff3	../results/one-day-expt-genome-analysis/RM7-87-4.gff3	FALSE	Tn5+ Tet 0	Tn5+	Tet 0	No plasmid
RM7-87-10	1	B30	0	None	453696	454013	318	DNA-binding transcriptional dual regulator BolA	bolA	b0435	b0435	421	206.862	../results/one-day-expt-genome-analysis/one-day-expt-evolved-pops/RM7-87-10	RM7-87-4	RM7-87-4.gff3	../results/one-day-expt-genome-analysis/RM7-87-4.gff3	FALSE	Tn5+ Tet 0	Tn5+	Tet 0	No plasmid
RM7-87-10	1	B30	0	None	454357	455655	1299	trigger factor	tig	b0436	b0436	422	218.611	../results/one-day-expt-genome-analysis/one-day-expt-evolved-pops/RM7-87-10	RM7-87-4	RM7-87-4.gff3	../results/one-day-expt-genome-analysis/RM7-87-4.gff3	FALSE	Tn5+ Tet 0	Tn5+	Tet 0	No plasmid
RM7-87-10	1	B30	0	None	455901	456524	624	ATP-dependent Clp protease proteolytic subunit	clpP	b0437	b0437	423	208.207	../results/one-day-expt-genome-analysis/one-day-expt-evolved-pops/RM7-87-10	RM7-87-4	RM7-87-4.gff3	../results/one-day-expt-genome-analysis/RM7-87-4.gff3	FALSE	Tn5+ Tet 0	Tn5+	Tet 0	No plasmid
RM7-87-10	1	B30	0	None	456650	457924	1275	ATP-dependent Clp protease ATP-binding subunit ClpX	clpX	b0438	b0438	424	235.591	../results/one-day-expt-genome-analysis/one-day-expt-evolved-pops/RM7-87-10	RM7-87-4	RM7-87-4.gff3	../results/one-day-expt-genome-analysis/RM7-87-4.gff3	FALSE	Tn5+ Tet 0	Tn5+	Tet 0	No plasmid
RM7-87-10	1	B30	0	None	458112	460466	2355	Lon protease	lon	b0439	b0439	425	209.8	../results/one-day-expt-genome-analysis/one-day-expt-evolved-pops/RM7-87-10	RM7-87-4	RM7-87-4.gff3	../results/one-day-expt-genome-analysis/RM7-87-4.gff3	FALSE	Tn5+ Tet 0	Tn5+	Tet 0	No plasmid
RM7-87-10	1	B30	0	None	460675	460947	273	DNA-binding protein HU-beta	hupB	b0440	b0440	426	254.363	../results/one-day-expt-genome-analysis/one-day-expt-evolved-pops/RM7-87-10	RM7-87-4	RM7-87-4.gff3	../results/one-day-expt-genome-analysis/RM7-87-4.gff3	FALSE	Tn5+ Tet 0	Tn5+	Tet 0	No plasmid
RM7-87-10	1	B30	0	None	461139	463010	1872	periplasmic folding chaperone	ppiD	b0441	b0441	427	218.304	../results/one-day-expt-genome-analysis/one-day-expt-evolved-pops/RM7-87-10	RM7-87-4	RM7-87-4.gff3	../results/one-day-expt-genome-analysis/RM7-87-4.gff3	FALSE	Tn5+ Tet 0	Tn5+	Tet 0	No plasmid
RM7-87-10	1	B30	0	None	463161	463532	372	helix-hairpin-helix 3 family protein	ybaV	b0442	b0442	428	233.922	../results/one-day-expt-genome-analysis/one-day-expt-evolved-pops/RM7-87-10	RM7-87-4	RM7-87-4.gff3	../results/one-day-expt-genome-analysis/RM7-87-4.gff3	FALSE	Tn5+ Tet 0	Tn5+	Tet 0	No plasmid
RM7-87-10	1	B30	0	None	463626	464024	399	long-chain acyl-CoA thioesterase FadM	fadM	b0443	b0443	429	181.852	../results/one-day-expt-genome-analysis/one-day-expt-evolved-pops/RM7-87-10	RM7-87-4	RM7-87-4.gff3	../results/one-day-expt-genome-analysis/RM7-87-4.gff3	FALSE	Tn5+ Tet 0	Tn5+	Tet 0	No plasmid
RM7-87-10	1	B30	0	None	464076	464771	696	7-cyano-7-deazaguanine synthase	queC	b0444	b0444	430	195.112	../results/one-day-expt-genome-analysis/one-day-expt-evolved-pops/RM7-87-10	RM7-87-4	RM7-87-4.gff3	../results/one-day-expt-genome-analysis/RM7-87-4.gff3	FALSE	Tn5+ Tet 0	Tn5+	Tet 0	No plasmid
RM7-87-10	1	B30	0	None	464836	466536	1701	uncharacterized protein YbaE	ybaE	b0445	b0445	431	213.337	../results/one-day-expt-genome-analysis/one-day-expt-evolved-pops/RM7-87-10	RM7-87-4	RM7-87-4.gff3	../results/one-day-expt-genome-analysis/RM7-87-4.gff3	FALSE	Tn5+ Tet 0	Tn5+	Tet 0	No plasmid
RM7-87-10	1	B30	0	None	466636	467454	819	HMP-PP phosphatase	cof	b0446	b0446	432	182.698	../results/one-day-expt-genome-analysis/one-day-expt-evolved-pops/RM7-87-10	RM7-87-4	RM7-87-4.gff3	../results/one-day-expt-genome-analysis/RM7-87-4.gff3	FALSE	Tn5+ Tet 0	Tn5+	Tet 0	No plasmid
RM7-87-10	1	B30	0	None	467607	468065	459	DNA-binding transcriptional activator DecR	decR	b0447	b0447	433	222.505	../results/one-day-expt-genome-analysis/one-day-expt-evolved-pops/RM7-87-10	RM7-87-4	RM7-87-4.gff3	../results/one-day-expt-genome-analysis/RM7-87-4.gff3	FALSE	Tn5+ Tet 0	Tn5+	Tet 0	No plasmid
RM7-87-10	1	B30	0	None	468095	469867	1773	ABC transporter family protein MdlA	mdlA	b0448	b0448	434	215.976	../results/one-day-expt-genome-analysis/one-day-expt-evolved-pops/RM7-87-10	RM7-87-4	RM7-87-4.gff3	../results/one-day-expt-genome-analysis/RM7-87-4.gff3	FALSE	Tn5+ Tet 0	Tn5+	Tet 0	No plasmid
RM7-87-10	1	B30	0	None	469860	471641	1782	ABC transporter family protein MdlB	mdlB	b0449	b0449	435	215.958	../results/one-day-expt-genome-analysis/one-day-expt-evolved-pops/RM7-87-10	RM7-87-4	RM7-87-4.gff3	../results/one-day-expt-genome-analysis/RM7-87-4.gff3	FALSE	Tn5+ Tet 0	Tn5+	Tet 0	No plasmid
RM7-87-10	1	B30	0	None	471822	472160	339	nitrogen regulatory protein PII-2	glnK	b0450	b0450	436	201.298	../results/one-day-expt-genome-analysis/one-day-expt-evolved-pops/RM7-87-10	RM7-87-4	RM7-87-4.gff3	../results/one-day-expt-genome-analysis/RM7-87-4.gff3	FALSE	Tn5+ Tet 0	Tn5+	Tet 0	No plasmid
RM7-87-10	1	B30	0	None	472190	473476	1287	ammonium transporter	amtB	b0451	b0451	437	216.51	../results/one-day-expt-genome-analysis/one-day-expt-evolved-pops/RM7-87-10	RM7-87-4	RM7-87-4.gff3	../results/one-day-expt-genome-analysis/RM7-87-4.gff3	FALSE	Tn5+ Tet 0	Tn5+	Tet 0	No plasmid
RM7-87-10	1	B30	0	None	473525	474385	861	acyl-CoA thioesterase II	tesB	b0452	b0452	438	203.261	../results/one-day-expt-genome-analysis/one-day-expt-evolved-pops/RM7-87-10	RM7-87-4	RM7-87-4.gff3	../results/one-day-expt-genome-analysis/RM7-87-4.gff3	FALSE	Tn5+ Tet 0	Tn5+	Tet 0	No plasmid
RM7-87-10	1	B30	0	None	474603	475175	573	PF09619 family lipoprotein YbaY	ybaY	b0453	b0453	439	202.065	../results/one-day-expt-genome-analysis/one-day-expt-evolved-pops/RM7-87-10	RM7-87-4	RM7-87-4.gff3	../results/one-day-expt-genome-analysis/RM7-87-4.gff3	FALSE	Tn5+ Tet 0	Tn5+	Tet 0	No plasmid
RM7-87-10	1	B30	0	None	475206	475595	390	DNA base-flipping protein	ybaZ	b0454	b0454	440	244.5	../results/one-day-expt-genome-analysis/one-day-expt-evolved-pops/RM7-87-10	RM7-87-4	RM7-87-4.gff3	../results/one-day-expt-genome-analysis/RM7-87-4.gff3	FALSE	Tn5+ Tet 0	Tn5+	Tet 0	No plasmid
RM7-87-10	1	B30	0	None	475896	476249	354	DUF1428 domain-containing protein YbaA	ybaA	b0456	b0456	441	188.455	../results/one-day-expt-genome-analysis/one-day-expt-evolved-pops/RM7-87-10	RM7-87-4	RM7-87-4.gff3	../results/one-day-expt-genome-analysis/RM7-87-4.gff3	FALSE	Tn5+ Tet 0	Tn5+	Tet 0	No plasmid
RM7-87-10	1	B30	0	None	476291	477841	1551	c-di-GMP phosphodiesterase PdeB	pdeB	b0457	b0457	442	209.238	../results/one-day-expt-genome-analysis/one-day-expt-evolved-pops/RM7-87-10	RM7-87-4	RM7-87-4.gff3	../results/one-day-expt-genome-analysis/RM7-87-4.gff3	FALSE	Tn5+ Tet 0	Tn5+	Tet 0	No plasmid
RM7-87-10	1	B30	0	None	478005	478475	471	putative inner membrane protein	ylaC	b0458	b0458	443	238.488	../results/one-day-expt-genome-analysis/one-day-expt-evolved-pops/RM7-87-10	RM7-87-4	RM7-87-4.gff3	../results/one-day-expt-genome-analysis/RM7-87-4.gff3	FALSE	Tn5+ Tet 0	Tn5+	Tet 0	No plasmid
RM7-87-10	1	B30	0	None	478591	479142	552	maltose O-acetyltransferase	maa	b0459	b0459	444	206.755	../results/one-day-expt-genome-analysis/one-day-expt-evolved-pops/RM7-87-10	RM7-87-4	RM7-87-4.gff3	../results/one-day-expt-genome-analysis/RM7-87-4.gff3	FALSE	Tn5+ Tet 0	Tn5+	Tet 0	No plasmid
RM7-87-10	1	B30	0	None	479314	479532	219	hemolysin expression-modulating protein Hha	hha	b0460	b0460	445	212.603	../results/one-day-expt-genome-analysis/one-day-expt-evolved-pops/RM7-87-10	RM7-87-4	RM7-87-4.gff3	../results/one-day-expt-genome-analysis/RM7-87-4.gff3	FALSE	Tn5+ Tet 0	Tn5+	Tet 0	No plasmid
RM7-87-10	1	B30	0	None	479558	479932	375	Hha toxicity modulator TomB	tomB	b0461	b0461	446	224.867	../results/one-day-expt-genome-analysis/one-day-expt-evolved-pops/RM7-87-10	RM7-87-4	RM7-87-4.gff3	../results/one-day-expt-genome-analysis/RM7-87-4.gff3	FALSE	Tn5+ Tet 0	Tn5+	Tet 0	No plasmid
RM7-87-10	1	B30	0	None	480478	483627	3150	multidrug efflux pump RND permease AcrB	acrB	b0462	b0462	447	237.215	../results/one-day-expt-genome-analysis/one-day-expt-evolved-pops/RM7-87-10	RM7-87-4	RM7-87-4.gff3	../results/one-day-expt-genome-analysis/RM7-87-4.gff3	FALSE	Tn5+ Tet 0	Tn5+	Tet 0	No plasmid
RM7-87-10	1	B30	0	None	483650	484843	1194	multidrug efflux pump membrane fusion lipoprotein AcrA	acrA	b0463	b0463	448	237.717	../results/one-day-expt-genome-analysis/one-day-expt-evolved-pops/RM7-87-10	RM7-87-4	RM7-87-4.gff3	../results/one-day-expt-genome-analysis/RM7-87-4.gff3	FALSE	Tn5+ Tet 0	Tn5+	Tet 0	No plasmid
RM7-87-10	1	B30	0	None	484985	485632	648	DNA-binding transcriptional repressor AcrR	acrR	b0464	b0464	449	222.15	../results/one-day-expt-genome-analysis/one-day-expt-evolved-pops/RM7-87-10	RM7-87-4	RM7-87-4.gff3	../results/one-day-expt-genome-analysis/RM7-87-4.gff3	FALSE	Tn5+ Tet 0	Tn5+	Tet 0	No plasmid
RM7-87-10	1	B30	0	None	485760	489122	3363	potassium dependent, small conductance mechanosensitive channel	mscK	b0465	b0465	450	217.911	../results/one-day-expt-genome-analysis/one-day-expt-evolved-pops/RM7-87-10	RM7-87-4	RM7-87-4.gff3	../results/one-day-expt-genome-analysis/RM7-87-4.gff3	FALSE	Tn5+ Tet 0	Tn5+	Tet 0	No plasmid
RM7-87-10	1	B30	0	None	489334	489495	162	DUF2496 domain-containing protein YbaM	ybaM	b0466	b0466	451	199.148	../results/one-day-expt-genome-analysis/one-day-expt-evolved-pops/RM7-87-10	RM7-87-4	RM7-87-4.gff3	../results/one-day-expt-genome-analysis/RM7-87-4.gff3	FALSE	Tn5+ Tet 0	Tn5+	Tet 0	No plasmid
RM7-87-10	1	B30	0	None	489509	490036	528	primosomal replication protein N''	priC	b0467	b0467	452	198.712	../results/one-day-expt-genome-analysis/one-day-expt-evolved-pops/RM7-87-10	RM7-87-4	RM7-87-4.gff3	../results/one-day-expt-genome-analysis/RM7-87-4.gff3	FALSE	Tn5+ Tet 0	Tn5+	Tet 0	No plasmid
RM7-87-10	1	B30	0	None	490106	490483	378	DUF454 domain-containing inner membrane protein YbaN	ybaN	b0468	b0468	453	206.085	../results/one-day-expt-genome-analysis/one-day-expt-evolved-pops/RM7-87-10	RM7-87-4	RM7-87-4.gff3	../results/one-day-expt-genome-analysis/RM7-87-4.gff3	FALSE	Tn5+ Tet 0	Tn5+	Tet 0	No plasmid
RM7-87-10	1	B30	0	None	490636	491187	552	adenine phosphoribosyltransferase	apt	b0469	b0469	454	216.634	../results/one-day-expt-genome-analysis/one-day-expt-evolved-pops/RM7-87-10	RM7-87-4	RM7-87-4.gff3	../results/one-day-expt-genome-analysis/RM7-87-4.gff3	FALSE	Tn5+ Tet 0	Tn5+	Tet 0	No plasmid
RM7-87-10	1	B30	0	None	491316	493247	1932	DNA polymerase III subunit tau	dnaX	b0470_1	b0470_1	455	200.724	../results/one-day-expt-genome-analysis/one-day-expt-evolved-pops/RM7-87-10	RM7-87-4	RM7-87-4.gff3	../results/one-day-expt-genome-analysis/RM7-87-4.gff3	FALSE	Tn5+ Tet 0	Tn5+	Tet 0	No plasmid
RM7-87-10	1	B30	0	None	491316	492599	1284	DNA polymerase III subunit gamma	dnaX	b0470_2	b0470_2	456	199.81	../results/one-day-expt-genome-analysis/one-day-expt-evolved-pops/RM7-87-10	RM7-87-4	RM7-87-4.gff3	../results/one-day-expt-genome-analysis/RM7-87-4.gff3	FALSE	Tn5+ Tet 0	Tn5+	Tet 0	No plasmid
RM7-87-10	1	B30	0	None	492599	492610	12	DNA polymerase III subunit gamma	dnaX	b0470_2	b0470_2	457	193.75	../results/one-day-expt-genome-analysis/one-day-expt-evolved-pops/RM7-87-10	RM7-87-4	RM7-87-4.gff3	../results/one-day-expt-genome-analysis/RM7-87-4.gff3	FALSE	Tn5+ Tet 0	Tn5+	Tet 0	No plasmid
RM7-87-10	1	B30	0	None	493300	493629	330	putative nucleoid-associated protein YbaB	ybaB	b0471	b0471	458	199.073	../results/one-day-expt-genome-analysis/one-day-expt-evolved-pops/RM7-87-10	RM7-87-4	RM7-87-4.gff3	../results/one-day-expt-genome-analysis/RM7-87-4.gff3	FALSE	Tn5+ Tet 0	Tn5+	Tet 0	No plasmid
RM7-87-10	1	B30	0	None	493629	494234	606	recombination mediator protein RecR	recR	b0472	b0472	459	205.536	../results/one-day-expt-genome-analysis/one-day-expt-evolved-pops/RM7-87-10	RM7-87-4	RM7-87-4.gff3	../results/one-day-expt-genome-analysis/RM7-87-4.gff3	FALSE	Tn5+ Tet 0	Tn5+	Tet 0	No plasmid
RM7-87-10	1	B30	0	None	494344	496218	1875	chaperone protein HtpG	htpG	b0473	b0473	460	221.907	../results/one-day-expt-genome-analysis/one-day-expt-evolved-pops/RM7-87-10	RM7-87-4	RM7-87-4.gff3	../results/one-day-expt-genome-analysis/RM7-87-4.gff3	FALSE	Tn5+ Tet 0	Tn5+	Tet 0	No plasmid
RM7-87-10	1	B30	0	None	496399	497043	645	adenylate kinase	adk	b0474	b0474	461	202.96	../results/one-day-expt-genome-analysis/one-day-expt-evolved-pops/RM7-87-10	RM7-87-4	RM7-87-4.gff3	../results/one-day-expt-genome-analysis/RM7-87-4.gff3	FALSE	Tn5+ Tet 0	Tn5+	Tet 0	No plasmid
RM7-87-10	1	B30	0	None	497279	498241	963	ferrochelatase	hemH	b0475	b0475	462	234.123	../results/one-day-expt-genome-analysis/one-day-expt-evolved-pops/RM7-87-10	RM7-87-4	RM7-87-4.gff3	../results/one-day-expt-genome-analysis/RM7-87-4.gff3	FALSE	Tn5+ Tet 0	Tn5+	Tet 0	No plasmid
RM7-87-10	1	B30	0	None	498238	499197	960	acetylesterase	aes	b0476	b0476	463	211.499	../results/one-day-expt-genome-analysis/one-day-expt-evolved-pops/RM7-87-10	RM7-87-4	RM7-87-4.gff3	../results/one-day-expt-genome-analysis/RM7-87-4.gff3	FALSE	Tn5+ Tet 0	Tn5+	Tet 0	No plasmid
RM7-87-10	1	B30	0	None	499349	500653	1305	inosine/guanosine kinase	gsk	b0477	b0477	464	227.421	../results/one-day-expt-genome-analysis/one-day-expt-evolved-pops/RM7-87-10	RM7-87-4	RM7-87-4.gff3	../results/one-day-expt-genome-analysis/RM7-87-4.gff3	FALSE	Tn5+ Tet 0	Tn5+	Tet 0	No plasmid
RM7-87-10	1	B30	0	None	500786	502462	1677	putative transporter YbaL	ybaL	b0478	b0478	465	231.939	../results/one-day-expt-genome-analysis/one-day-expt-evolved-pops/RM7-87-10	RM7-87-4	RM7-87-4.gff3	../results/one-day-expt-genome-analysis/RM7-87-4.gff3	FALSE	Tn5+ Tet 0	Tn5+	Tet 0	No plasmid
RM7-87-10	1	B30	0	None	502700	503920	1221	fosmidomycin efflux pump	fsr	b0479	b0479	466	202.876	../results/one-day-expt-genome-analysis/one-day-expt-evolved-pops/RM7-87-10	RM7-87-4	RM7-87-4.gff3	../results/one-day-expt-genome-analysis/RM7-87-4.gff3	FALSE	Tn5+ Tet 0	Tn5+	Tet 0	No plasmid
RM7-87-10	1	B30	0	None	504138	505790	1653	5'-nucleotidase/UDP-sugar hydrolase	ushA	b0480	b0480	467	194.834	../results/one-day-expt-genome-analysis/one-day-expt-evolved-pops/RM7-87-10	RM7-87-4	RM7-87-4.gff3	../results/one-day-expt-genome-analysis/RM7-87-4.gff3	FALSE	Tn5+ Tet 0	Tn5+	Tet 0	No plasmid
RM7-87-10	1	B30	0	None	505827	506306	480	Cys-tRNA(Pro)/Cys-tRNA(Cys) deacylase YbaK	ybaK	b0481	b0481	468	185.04	../results/one-day-expt-genome-analysis/one-day-expt-evolved-pops/RM7-87-10	RM7-87-4	RM7-87-4.gff3	../results/one-day-expt-genome-analysis/RM7-87-4.gff3	FALSE	Tn5+ Tet 0	Tn5+	Tet 0	No plasmid
RM7-87-10	1	B30	0	None	506510	507304	795	TraB family protein YbaP	ybaP	b0482	b0482	469	207.644	../results/one-day-expt-genome-analysis/one-day-expt-evolved-pops/RM7-87-10	RM7-87-4	RM7-87-4.gff3	../results/one-day-expt-genome-analysis/RM7-87-4.gff3	FALSE	Tn5+ Tet 0	Tn5+	Tet 0	No plasmid
RM7-87-10	1	B30	0	None	507442	507783	342	DNA-binding transcriptional regulator YbaQ	ybaQ	b0483	b0483	470	234.006	../results/one-day-expt-genome-analysis/one-day-expt-evolved-pops/RM7-87-10	RM7-87-4	RM7-87-4.gff3	../results/one-day-expt-genome-analysis/RM7-87-4.gff3	FALSE	Tn5+ Tet 0	Tn5+	Tet 0	No plasmid
RM7-87-10	1	B30	0	None	508099	510603	2505	Cu(+) exporting P-type ATPase	copA	b0484_1	b0484_1	471	231.756	../results/one-day-expt-genome-analysis/one-day-expt-evolved-pops/RM7-87-10	RM7-87-4	RM7-87-4.gff3	../results/one-day-expt-genome-analysis/RM7-87-4.gff3	FALSE	Tn5+ Tet 0	Tn5+	Tet 0	No plasmid
RM7-87-10	1	B30	0	None	510400	510603	204	soluble Cu(+) chaperone	copA	b0484_2	b0484_2	472	222.564	../results/one-day-expt-genome-analysis/one-day-expt-evolved-pops/RM7-87-10	RM7-87-4	RM7-87-4.gff3	../results/one-day-expt-genome-analysis/RM7-87-4.gff3	FALSE	Tn5+ Tet 0	Tn5+	Tet 0	No plasmid
RM7-87-10	1	B30	0	None	510392	510400	9	soluble Cu(+) chaperone	copA	b0484_2	b0484_2	473	210.222	../results/one-day-expt-genome-analysis/one-day-expt-evolved-pops/RM7-87-10	RM7-87-4	RM7-87-4.gff3	../results/one-day-expt-genome-analysis/RM7-87-4.gff3	FALSE	Tn5+ Tet 0	Tn5+	Tet 0	No plasmid
RM7-87-10	1	B30	0	None	510865	511797	933	glutaminase 1	glsA	b0485	b0485	474	228.113	../results/one-day-expt-genome-analysis/one-day-expt-evolved-pops/RM7-87-10	RM7-87-4	RM7-87-4.gff3	../results/one-day-expt-genome-analysis/RM7-87-4.gff3	FALSE	Tn5+ Tet 0	Tn5+	Tet 0	No plasmid
RM7-87-10	1	B30	0	None	511800	513092	1293	putative transporter YbaT	ybaT	b0486	b0486	475	214.843	../results/one-day-expt-genome-analysis/one-day-expt-evolved-pops/RM7-87-10	RM7-87-4	RM7-87-4.gff3	../results/one-day-expt-genome-analysis/RM7-87-4.gff3	FALSE	Tn5+ Tet 0	Tn5+	Tet 0	No plasmid
RM7-87-10	1	B30	0	None	513217	513624	408	DNA-binding transcriptional dual regulator CueR	cueR	b0487	b0487	476	217.451	../results/one-day-expt-genome-analysis/one-day-expt-evolved-pops/RM7-87-10	RM7-87-4	RM7-87-4.gff3	../results/one-day-expt-genome-analysis/RM7-87-4.gff3	FALSE	Tn5+ Tet 0	Tn5+	Tet 0	No plasmid
RM7-87-10	1	B30	0	None	513625	514083	459	NfeD-like family protein YbbJ	ybbJ	b0488	b0488	477	222.987	../results/one-day-expt-genome-analysis/one-day-expt-evolved-pops/RM7-87-10	RM7-87-4	RM7-87-4.gff3	../results/one-day-expt-genome-analysis/RM7-87-4.gff3	FALSE	Tn5+ Tet 0	Tn5+	Tet 0	No plasmid
RM7-87-10	1	B30	0	None	514080	514997	918	PHB domain-containing protein QmcA	qmcA	b0489	b0489	478	222.326	../results/one-day-expt-genome-analysis/one-day-expt-evolved-pops/RM7-87-10	RM7-87-4	RM7-87-4.gff3	../results/one-day-expt-genome-analysis/RM7-87-4.gff3	FALSE	Tn5+ Tet 0	Tn5+	Tet 0	No plasmid
RM7-87-10	1	B30	0	None	515143	515820	678	putative iron ABC exporter ATP-binding subunit FetA	fetA	b0490	b0490	479	199.497	../results/one-day-expt-genome-analysis/one-day-expt-evolved-pops/RM7-87-10	RM7-87-4	RM7-87-4.gff3	../results/one-day-expt-genome-analysis/RM7-87-4.gff3	FALSE	Tn5+ Tet 0	Tn5+	Tet 0	No plasmid
RM7-87-10	1	B30	0	None	515807	516586	780	putative iron ABC exporter membrane subunit FetB	fetB	b0491	b0491	480	206.817	../results/one-day-expt-genome-analysis/one-day-expt-evolved-pops/RM7-87-10	RM7-87-4	RM7-87-4.gff3	../results/one-day-expt-genome-analysis/RM7-87-4.gff3	FALSE	Tn5+ Tet 0	Tn5+	Tet 0	No plasmid
RM7-87-10	1	B30	0	None	516649	517503	855	chaperedoxin	cnoX	b0492	b0492	481	212.446	../results/one-day-expt-genome-analysis/one-day-expt-evolved-pops/RM7-87-10	RM7-87-4	RM7-87-4.gff3	../results/one-day-expt-genome-analysis/RM7-87-4.gff3	FALSE	Tn5+ Tet 0	Tn5+	Tet 0	No plasmid
RM7-87-10	1	B30	0	None	517564	518373	810	NADP(+)-dependent aldehyde reductase YbbO	ybbO	b0493	b0493	482	203.51	../results/one-day-expt-genome-analysis/one-day-expt-evolved-pops/RM7-87-10	RM7-87-4	RM7-87-4.gff3	../results/one-day-expt-genome-analysis/RM7-87-4.gff3	FALSE	Tn5+ Tet 0	Tn5+	Tet 0	No plasmid
RM7-87-10	1	B30	0	None	518363	518989	627	multifunctional acyl-CoA thioesterase I and protease I and lysophospholipase L1	tesA	b0494	b0494	483	212.268	../results/one-day-expt-genome-analysis/one-day-expt-evolved-pops/RM7-87-10	RM7-87-4	RM7-87-4.gff3	../results/one-day-expt-genome-analysis/RM7-87-4.gff3	FALSE	Tn5+ Tet 0	Tn5+	Tet 0	No plasmid
RM7-87-10	1	B30	0	None	518957	519643	687	putative ABC transporter ATP-binding protein YbbA	ybbA	b0495	b0495	484	200.32	../results/one-day-expt-genome-analysis/one-day-expt-evolved-pops/RM7-87-10	RM7-87-4	RM7-87-4.gff3	../results/one-day-expt-genome-analysis/RM7-87-4.gff3	FALSE	Tn5+ Tet 0	Tn5+	Tet 0	No plasmid
RM7-87-10	1	B30	0	None	519640	522054	2415	putative ABC transporter membrane subunit YbbP	ybbP	b0496	b0496	485	233.608	../results/one-day-expt-genome-analysis/one-day-expt-evolved-pops/RM7-87-10	RM7-87-4	RM7-87-4.gff3	../results/one-day-expt-genome-analysis/RM7-87-4.gff3	FALSE	Tn5+ Tet 0	Tn5+	Tet 0	No plasmid
RM7-87-10	1	B30	0	None	522485	526765	4281	protein RhsD	rhsD	b0497	b0497	486	193.697	../results/one-day-expt-genome-analysis/one-day-expt-evolved-pops/RM7-87-10	RM7-87-4	RM7-87-4.gff3	../results/one-day-expt-genome-analysis/RM7-87-4.gff3	FALSE	Tn5+ Tet 0	Tn5+	Tet 0	No plasmid
RM7-87-10	1	B30	0	None	526805	527173	369	PF15631 family protein YbbC	ybbC	b0498	b0498	487	210.412	../results/one-day-expt-genome-analysis/one-day-expt-evolved-pops/RM7-87-10	RM7-87-4	RM7-87-4.gff3	../results/one-day-expt-genome-analysis/RM7-87-4.gff3	FALSE	Tn5+ Tet 0	Tn5+	Tet 0	No plasmid
RM7-87-10	1	B30	0	None	528869	529240	372	putative DNA-binding transcriptional regulator YlbG	ylbG	b0502	b0502	488	270.575	../results/one-day-expt-genome-analysis/one-day-expt-evolved-pops/RM7-87-10	RM7-87-4	RM7-87-4.gff3	../results/one-day-expt-genome-analysis/RM7-87-4.gff3	FALSE	Tn5+ Tet 0	Tn5+	Tet 0	No plasmid
RM7-87-10	1	B30	0	None	529356	530450	1095	tRNA 2-selenouridine synthase	selU	b0503	b0503	489	238.683	../results/one-day-expt-genome-analysis/one-day-expt-evolved-pops/RM7-87-10	RM7-87-4	RM7-87-4.gff3	../results/one-day-expt-genome-analysis/RM7-87-4.gff3	FALSE	Tn5+ Tet 0	Tn5+	Tet 0	No plasmid
RM7-87-10	1	B30	0	None	530519	531445	927	DNA-binding transcriptional activator AllS	allS	b0504	b0504	490	203.291	../results/one-day-expt-genome-analysis/one-day-expt-evolved-pops/RM7-87-10	RM7-87-4	RM7-87-4.gff3	../results/one-day-expt-genome-analysis/RM7-87-4.gff3	FALSE	Tn5+ Tet 0	Tn5+	Tet 0	No plasmid
RM7-87-10	1	B30	0	None	531675	532157	483	ureidoglycolate lyase	allA	b0505	b0505	491	180.576	../results/one-day-expt-genome-analysis/one-day-expt-evolved-pops/RM7-87-10	RM7-87-4	RM7-87-4.gff3	../results/one-day-expt-genome-analysis/RM7-87-4.gff3	FALSE	Tn5+ Tet 0	Tn5+	Tet 0	No plasmid
RM7-87-10	1	B30	0	None	532235	533050	816	DNA-binding transcriptional repressor AllR	allR	b0506	b0506	492	225.577	../results/one-day-expt-genome-analysis/one-day-expt-evolved-pops/RM7-87-10	RM7-87-4	RM7-87-4.gff3	../results/one-day-expt-genome-analysis/RM7-87-4.gff3	FALSE	Tn5+ Tet 0	Tn5+	Tet 0	No plasmid
RM7-87-10	1	B30	0	None	533140	534921	1782	glyoxylate carboligase	gcl	b0507	b0507	493	214.55	../results/one-day-expt-genome-analysis/one-day-expt-evolved-pops/RM7-87-10	RM7-87-4	RM7-87-4.gff3	../results/one-day-expt-genome-analysis/RM7-87-4.gff3	FALSE	Tn5+ Tet 0	Tn5+	Tet 0	No plasmid
RM7-87-10	1	B30	0	None	534934	535710	777	hydroxypyruvate isomerase	hyi	b0508	b0508	494	201.761	../results/one-day-expt-genome-analysis/one-day-expt-evolved-pops/RM7-87-10	RM7-87-4	RM7-87-4.gff3	../results/one-day-expt-genome-analysis/RM7-87-4.gff3	FALSE	Tn5+ Tet 0	Tn5+	Tet 0	No plasmid
RM7-87-10	1	B30	0	None	535810	536688	879	tartronate semialdehyde reductase 2	glxR	b0509	b0509	495	207.309	../results/one-day-expt-genome-analysis/one-day-expt-evolved-pops/RM7-87-10	RM7-87-4	RM7-87-4.gff3	../results/one-day-expt-genome-analysis/RM7-87-4.gff3	FALSE	Tn5+ Tet 0	Tn5+	Tet 0	No plasmid
RM7-87-10	1	B30	0	None	536857	538311	1455	putative allantoin transporter	ybbW	b0511	b0511	496	195.94	../results/one-day-expt-genome-analysis/one-day-expt-evolved-pops/RM7-87-10	RM7-87-4	RM7-87-4.gff3	../results/one-day-expt-genome-analysis/RM7-87-4.gff3	FALSE	Tn5+ Tet 0	Tn5+	Tet 0	No plasmid
RM7-87-10	1	B30	0	None	538371	539732	1362	allantoinase	allB	b0512	b0512	497	212.833	../results/one-day-expt-genome-analysis/one-day-expt-evolved-pops/RM7-87-10	RM7-87-4	RM7-87-4.gff3	../results/one-day-expt-genome-analysis/RM7-87-4.gff3	FALSE	Tn5+ Tet 0	Tn5+	Tet 0	No plasmid
RM7-87-10	1	B30	0	None	539789	541090	1302	putative purine transporter	ybbY	b0513	b0513	498	228.658	../results/one-day-expt-genome-analysis/one-day-expt-evolved-pops/RM7-87-10	RM7-87-4	RM7-87-4.gff3	../results/one-day-expt-genome-analysis/RM7-87-4.gff3	FALSE	Tn5+ Tet 0	Tn5+	Tet 0	No plasmid
RM7-87-10	1	B30	0	None	541112	542257	1146	glycerate 2-kinase 2	glxK	b0514	b0514	499	214.249	../results/one-day-expt-genome-analysis/one-day-expt-evolved-pops/RM7-87-10	RM7-87-4	RM7-87-4.gff3	../results/one-day-expt-genome-analysis/RM7-87-4.gff3	FALSE	Tn5+ Tet 0	Tn5+	Tet 0	No plasmid
RM7-87-10	1	B30	0	None	542485	543270	786	(S)-ureidoglycine aminohydrolase	allE	b0515	b0515	500	219.097	../results/one-day-expt-genome-analysis/one-day-expt-evolved-pops/RM7-87-10	RM7-87-4	RM7-87-4.gff3	../results/one-day-expt-genome-analysis/RM7-87-4.gff3	FALSE	Tn5+ Tet 0	Tn5+	Tet 0	No plasmid
RM7-87-10	1	B30	0	None	543281	544516	1236	allantoate amidohydrolase	allC	b0516	b0516	501	203.773	../results/one-day-expt-genome-analysis/one-day-expt-evolved-pops/RM7-87-10	RM7-87-4	RM7-87-4.gff3	../results/one-day-expt-genome-analysis/RM7-87-4.gff3	FALSE	Tn5+ Tet 0	Tn5+	Tet 0	No plasmid
RM7-87-10	1	B30	0	None	544538	545587	1050	ureidoglycolate dehydrogenase	allD	b0517	b0517	502	220.93	../results/one-day-expt-genome-analysis/one-day-expt-evolved-pops/RM7-87-10	RM7-87-4	RM7-87-4.gff3	../results/one-day-expt-genome-analysis/RM7-87-4.gff3	FALSE	Tn5+ Tet 0	Tn5+	Tet 0	No plasmid
RM7-87-10	1	B30	0	None	545904	547571	1668	putative oxamate carbamoyltransferase FdrA	fdrA	b0518	b0518	503	221.842	../results/one-day-expt-genome-analysis/one-day-expt-evolved-pops/RM7-87-10	RM7-87-4	RM7-87-4.gff3	../results/one-day-expt-genome-analysis/RM7-87-4.gff3	FALSE	Tn5+ Tet 0	Tn5+	Tet 0	No plasmid
RM7-87-10	1	B30	0	None	547581	548840	1260	DUF1116 domain-containing protein YlbE	ylbE	b4572	b4572	504	215.334	../results/one-day-expt-genome-analysis/one-day-expt-evolved-pops/RM7-87-10	RM7-87-4	RM7-87-4.gff3	../results/one-day-expt-genome-analysis/RM7-87-4.gff3	FALSE	Tn5+ Tet 0	Tn5+	Tet 0	No plasmid
RM7-87-10	1	B30	0	None	548851	549666	816	DUF2877 domain-containing protein YlbF	ylbF	b0520	b0520	505	227.245	../results/one-day-expt-genome-analysis/one-day-expt-evolved-pops/RM7-87-10	RM7-87-4	RM7-87-4.gff3	../results/one-day-expt-genome-analysis/RM7-87-4.gff3	FALSE	Tn5+ Tet 0	Tn5+	Tet 0	No plasmid
RM7-87-10	1	B30	0	None	549663	550556	894	putative carbamate kinase	ybcF	b0521	b0521	506	221.53	../results/one-day-expt-genome-analysis/one-day-expt-evolved-pops/RM7-87-10	RM7-87-4	RM7-87-4.gff3	../results/one-day-expt-genome-analysis/RM7-87-4.gff3	FALSE	Tn5+ Tet 0	Tn5+	Tet 0	No plasmid
RM7-87-10	1	B30	0	None	550751	551818	1068	5-(carboxyamino)imidazole ribonucleotide synthase	purK	b0522	b0522	507	212.075	../results/one-day-expt-genome-analysis/one-day-expt-evolved-pops/RM7-87-10	RM7-87-4	RM7-87-4.gff3	../results/one-day-expt-genome-analysis/RM7-87-4.gff3	FALSE	Tn5+ Tet 0	Tn5+	Tet 0	No plasmid
RM7-87-10	1	B30	0	None	551815	552324	510	N(5)-carboxyaminoimidazole ribonucleotide mutase	purE	b0523	b0523	508	212.882	../results/one-day-expt-genome-analysis/one-day-expt-evolved-pops/RM7-87-10	RM7-87-4	RM7-87-4.gff3	../results/one-day-expt-genome-analysis/RM7-87-4.gff3	FALSE	Tn5+ Tet 0	Tn5+	Tet 0	No plasmid
RM7-87-10	1	B30	0	None	552442	553164	723	UDP-2,3-diacylglucosamine diphosphatase	lpxH	b0524	b0524	509	210.704	../results/one-day-expt-genome-analysis/one-day-expt-evolved-pops/RM7-87-10	RM7-87-4	RM7-87-4.gff3	../results/one-day-expt-genome-analysis/RM7-87-4.gff3	FALSE	Tn5+ Tet 0	Tn5+	Tet 0	No plasmid
RM7-87-10	1	B30	0	None	553167	553661	495	peptidyl-prolyl cis-trans isomerase B	ppiB	b0525	b0525	510	219.984	../results/one-day-expt-genome-analysis/one-day-expt-evolved-pops/RM7-87-10	RM7-87-4	RM7-87-4.gff3	../results/one-day-expt-genome-analysis/RM7-87-4.gff3	FALSE	Tn5+ Tet 0	Tn5+	Tet 0	No plasmid
RM7-87-10	1	B30	0	None	553835	555220	1386	cysteine--tRNA ligase	cysS	b0526	b0526	511	213.078	../results/one-day-expt-genome-analysis/one-day-expt-evolved-pops/RM7-87-10	RM7-87-4	RM7-87-4.gff3	../results/one-day-expt-genome-analysis/RM7-87-4.gff3	FALSE	Tn5+ Tet 0	Tn5+	Tet 0	No plasmid
RM7-87-10	1	B30	0	None	555256	555777	522	PF04307 family inner membrane protein YbcI	ybcI	b0527	b0527	512	223.011	../results/one-day-expt-genome-analysis/one-day-expt-evolved-pops/RM7-87-10	RM7-87-4	RM7-87-4.gff3	../results/one-day-expt-genome-analysis/RM7-87-4.gff3	FALSE	Tn5+ Tet 0	Tn5+	Tet 0	No plasmid
RM7-87-10	1	B30	0	None	555885	556097	213	putative RNA-binding protein YbcJ	ybcJ	b0528	b0528	513	221.742	../results/one-day-expt-genome-analysis/one-day-expt-evolved-pops/RM7-87-10	RM7-87-4	RM7-87-4.gff3	../results/one-day-expt-genome-analysis/RM7-87-4.gff3	FALSE	Tn5+ Tet 0	Tn5+	Tet 0	No plasmid
RM7-87-10	1	B30	0	None	556099	556965	867	bifunctional methylenetetrahydrofolate dehydrogenase/methenyltetrahydrofolate cyclohydrolase	folD	b0529	b0529	514	211.491	../results/one-day-expt-genome-analysis/one-day-expt-evolved-pops/RM7-87-10	RM7-87-4	RM7-87-4.gff3	../results/one-day-expt-genome-analysis/RM7-87-4.gff3	FALSE	Tn5+ Tet 0	Tn5+	Tet 0	No plasmid
RM7-87-10	1	B30	0	None	557436	557978	543	putative fimbrial protein SfmA	sfmA	b0530	b0530	515	209.335	../results/one-day-expt-genome-analysis/one-day-expt-evolved-pops/RM7-87-10	RM7-87-4	RM7-87-4.gff3	../results/one-day-expt-genome-analysis/RM7-87-4.gff3	FALSE	Tn5+ Tet 0	Tn5+	Tet 0	No plasmid
RM7-87-10	1	B30	0	None	558198	558890	693	putative fimbrial chaperone SfmC	sfmC	b0531	b0531	516	227.348	../results/one-day-expt-genome-analysis/one-day-expt-evolved-pops/RM7-87-10	RM7-87-4	RM7-87-4.gff3	../results/one-day-expt-genome-analysis/RM7-87-4.gff3	FALSE	Tn5+ Tet 0	Tn5+	Tet 0	No plasmid
RM7-87-10	1	B30	0	None	558921	561524	2604	putative fimbrial usher protein SfmD	sfmD	b0532	b0532	517	228.137	../results/one-day-expt-genome-analysis/one-day-expt-evolved-pops/RM7-87-10	RM7-87-4	RM7-87-4.gff3	../results/one-day-expt-genome-analysis/RM7-87-4.gff3	FALSE	Tn5+ Tet 0	Tn5+	Tet 0	No plasmid
RM7-87-10	1	B30	0	None	561560	562543	984	putative fimbrial adhesin protein SfmH	sfmH	b0533	b0533	518	203.97	../results/one-day-expt-genome-analysis/one-day-expt-evolved-pops/RM7-87-10	RM7-87-4	RM7-87-4.gff3	../results/one-day-expt-genome-analysis/RM7-87-4.gff3	FALSE	Tn5+ Tet 0	Tn5+	Tet 0	No plasmid
RM7-87-10	1	B30	0	None	562554	563069	516	putative fimbrial protein SfmF	sfmF	b0534	b0534	519	211.641	../results/one-day-expt-genome-analysis/one-day-expt-evolved-pops/RM7-87-10	RM7-87-4	RM7-87-4.gff3	../results/one-day-expt-genome-analysis/RM7-87-4.gff3	FALSE	Tn5+ Tet 0	Tn5+	Tet 0	No plasmid
RM7-87-10	1	B30	0	None	563072	563704	633	putative LuxR family transcriptional regulator FimZ	fimZ	b0535	b0535	520	201.975	../results/one-day-expt-genome-analysis/one-day-expt-evolved-pops/RM7-87-10	RM7-87-4	RM7-87-4.gff3	../results/one-day-expt-genome-analysis/RM7-87-4.gff3	FALSE	Tn5+ Tet 0	Tn5+	Tet 0	No plasmid
RM7-87-10	1	B30	0	None	564039	565202	1164	putative integrase	intD	b0537	b0537	521	213.86	../results/one-day-expt-genome-analysis/one-day-expt-evolved-pops/RM7-87-10	RM7-87-4	RM7-87-4.gff3	../results/one-day-expt-genome-analysis/RM7-87-4.gff3	FALSE	Tn5+ Tet 0	Tn5+	Tet 0	No plasmid
RM7-87-10	1	B30	0	None	566066	566365	300	IS3 element protein InsE	insE3	b0540	b0540	522	17.24	../results/one-day-expt-genome-analysis/one-day-expt-evolved-pops/RM7-87-10	RM7-87-4	RM7-87-4.gff3	../results/one-day-expt-genome-analysis/RM7-87-4.gff3	FALSE	Tn5+ Tet 0	Tn5+	Tet 0	No plasmid
RM7-87-10	1	B30	0	None	566362	567228	867	IS3 element protein InsF	insF3	b0541	b0541	523	10.7601	../results/one-day-expt-genome-analysis/one-day-expt-evolved-pops/RM7-87-10	RM7-87-4	RM7-87-4.gff3	../results/one-day-expt-genome-analysis/RM7-87-4.gff3	FALSE	Tn5+ Tet 0	Tn5+	Tet 0	No plasmid
RM7-87-10	1	B30	0	None	567539	567871	333	multidrug/betaine/choline efflux transporter EmrE	emrE	b0543	b0543	524	214.67	../results/one-day-expt-genome-analysis/one-day-expt-evolved-pops/RM7-87-10	RM7-87-4	RM7-87-4.gff3	../results/one-day-expt-genome-analysis/RM7-87-4.gff3	FALSE	Tn5+ Tet 0	Tn5+	Tet 0	No plasmid
RM7-87-10	1	B30	0	None	567919	568068	150	protein YlcJ	ylcJ	b4733	b4733	525	187.113	../results/one-day-expt-genome-analysis/one-day-expt-evolved-pops/RM7-87-10	RM7-87-4	RM7-87-4.gff3	../results/one-day-expt-genome-analysis/RM7-87-4.gff3	FALSE	Tn5+ Tet 0	Tn5+	Tet 0	No plasmid
RM7-87-10	1	B30	0	None	568126	569652	1527	putative recombinase YbcK	ybcK	b0544	b0544	526	207.081	../results/one-day-expt-genome-analysis/one-day-expt-evolved-pops/RM7-87-10	RM7-87-4	RM7-87-4.gff3	../results/one-day-expt-genome-analysis/RM7-87-4.gff3	FALSE	Tn5+ Tet 0	Tn5+	Tet 0	No plasmid
RM7-87-10	1	B30	0	None	570117	570668	552	periplasmic protein YbcL	ybcL	b0545	b0545	527	211.053	../results/one-day-expt-genome-analysis/one-day-expt-evolved-pops/RM7-87-10	RM7-87-4	RM7-87-4.gff3	../results/one-day-expt-genome-analysis/RM7-87-4.gff3	FALSE	Tn5+ Tet 0	Tn5+	Tet 0	No plasmid
RM7-87-10	1	B30	0	None	570678	571475	798	putative DNA-binding transcriptional regulator	ybcM	b0546	b0546	528	197.194	../results/one-day-expt-genome-analysis/one-day-expt-evolved-pops/RM7-87-10	RM7-87-4	RM7-87-4.gff3	../results/one-day-expt-genome-analysis/RM7-87-4.gff3	FALSE	Tn5+ Tet 0	Tn5+	Tet 0	No plasmid
RM7-87-10	1	B30	0	None	571592	571693	102	uncharacterized protein YlcH	ylcH	b4588	b4588	529	240.118	../results/one-day-expt-genome-analysis/one-day-expt-evolved-pops/RM7-87-10	RM7-87-4	RM7-87-4.gff3	../results/one-day-expt-genome-analysis/RM7-87-4.gff3	FALSE	Tn5+ Tet 0	Tn5+	Tet 0	No plasmid
RM7-87-10	1	B30	0	None	571690	572145	456	DNA base-flipping protein	ybcN	b0547	b0547	530	247.118	../results/one-day-expt-genome-analysis/one-day-expt-evolved-pops/RM7-87-10	RM7-87-4	RM7-87-4.gff3	../results/one-day-expt-genome-analysis/RM7-87-4.gff3	FALSE	Tn5+ Tet 0	Tn5+	Tet 0	No plasmid
RM7-87-10	1	B30	0	None	572145	572315	171	NinE family prophage protein	ninE	b0548	b0548	531	250.164	../results/one-day-expt-genome-analysis/one-day-expt-evolved-pops/RM7-87-10	RM7-87-4	RM7-87-4.gff3	../results/one-day-expt-genome-analysis/RM7-87-4.gff3	FALSE	Tn5+ Tet 0	Tn5+	Tet 0	No plasmid
RM7-87-10	1	B30	0	None	572308	572598	291	putative nuclease YbcO	ybcO	b0549	b0549	532	226.241	../results/one-day-expt-genome-analysis/one-day-expt-evolved-pops/RM7-87-10	RM7-87-4	RM7-87-4.gff3	../results/one-day-expt-genome-analysis/RM7-87-4.gff3	FALSE	Tn5+ Tet 0	Tn5+	Tet 0	No plasmid
RM7-87-10	1	B30	0	None	572595	572957	363	crossover junction endodeoxyribonuclease RusA	rusA	b0550	b0550	533	248.543	../results/one-day-expt-genome-analysis/one-day-expt-evolved-pops/RM7-87-10	RM7-87-4	RM7-87-4.gff3	../results/one-day-expt-genome-analysis/RM7-87-4.gff3	FALSE	Tn5+ Tet 0	Tn5+	Tet 0	No plasmid
RM7-87-10	1	B30	0	None	572954	573094	141	uncharacterized protein YlcG	ylcG	b4509	b4509	534	217.723	../results/one-day-expt-genome-analysis/one-day-expt-evolved-pops/RM7-87-10	RM7-87-4	RM7-87-4.gff3	../results/one-day-expt-genome-analysis/RM7-87-4.gff3	FALSE	Tn5+ Tet 0	Tn5+	Tet 0	No plasmid
RM7-87-10	1	B30	0	None	573180	573563	384	prophage antitermination protein Q homolog QuuD	quuD	b0551	b0551	535	211.768	../results/one-day-expt-genome-analysis/one-day-expt-evolved-pops/RM7-87-10	RM7-87-4	RM7-87-4.gff3	../results/one-day-expt-genome-analysis/RM7-87-4.gff3	FALSE	Tn5+ Tet 0	Tn5+	Tet 0	No plasmid
RM7-87-10	1	B30	0	None	573961	574941	981	IS5 family transposase and trans-activator	insH2	b0552	b0552	536	2.79715	../results/one-day-expt-genome-analysis/one-day-expt-evolved-pops/RM7-87-10	RM7-87-4	RM7-87-4.gff3	../results/one-day-expt-genome-analysis/RM7-87-4.gff3	FALSE	Tn5+ Tet 0	Tn5+	Tet 0	No plasmid
RM7-87-10	1	B30	0	None	576622	576837	216	putative phage lysis protein	essD	b0554	b0554	537	210.986	../results/one-day-expt-genome-analysis/one-day-expt-evolved-pops/RM7-87-10	RM7-87-4	RM7-87-4.gff3	../results/one-day-expt-genome-analysis/RM7-87-4.gff3	FALSE	Tn5+ Tet 0	Tn5+	Tet 0	No plasmid
RM7-87-10	1	B30	0	None	576837	577334	498	lysozyme	rrrD	b0555	b0555	538	240.783	../results/one-day-expt-genome-analysis/one-day-expt-evolved-pops/RM7-87-10	RM7-87-4	RM7-87-4.gff3	../results/one-day-expt-genome-analysis/RM7-87-4.gff3	FALSE	Tn5+ Tet 0	Tn5+	Tet 0	No plasmid
RM7-87-10	1	B30	0	None	577331	577792	462	putative prophage endopeptidase RzpD	rzpD	b0556	b0556	539	234.409	../results/one-day-expt-genome-analysis/one-day-expt-evolved-pops/RM7-87-10	RM7-87-4	RM7-87-4.gff3	../results/one-day-expt-genome-analysis/RM7-87-4.gff3	FALSE	Tn5+ Tet 0	Tn5+	Tet 0	No plasmid
RM7-87-10	1	B30	0	None	577551	577733	183	putative prophage lysis lipoprotein RzoD	rzoD	b4510	b4510	540	225.76	../results/one-day-expt-genome-analysis/one-day-expt-evolved-pops/RM7-87-10	RM7-87-4	RM7-87-4.gff3	../results/one-day-expt-genome-analysis/RM7-87-4.gff3	FALSE	Tn5+ Tet 0	Tn5+	Tet 0	No plasmid
RM7-87-10	1	B30	0	None	577824	578117	294	prophage lipoprotein BorD	borD	b0557	b0557	541	238.861	../results/one-day-expt-genome-analysis/one-day-expt-evolved-pops/RM7-87-10	RM7-87-4	RM7-87-4.gff3	../results/one-day-expt-genome-analysis/RM7-87-4.gff3	FALSE	Tn5+ Tet 0	Tn5+	Tet 0	No plasmid
RM7-87-10	1	B30	0	None	578408	578818	411	DUF1398 domain-containing protein YbcV	ybcV	b0558	b0558	542	212.348	../results/one-day-expt-genome-analysis/one-day-expt-evolved-pops/RM7-87-10	RM7-87-4	RM7-87-4.gff3	../results/one-day-expt-genome-analysis/RM7-87-4.gff3	FALSE	Tn5+ Tet 0	Tn5+	Tet 0	No plasmid
RM7-87-10	1	B30	0	None	579104	579310	207	uncharacterized protein YbcW	ybcW	b0559	b0559	543	210.406	../results/one-day-expt-genome-analysis/one-day-expt-evolved-pops/RM7-87-10	RM7-87-4	RM7-87-4.gff3	../results/one-day-expt-genome-analysis/RM7-87-4.gff3	FALSE	Tn5+ Tet 0	Tn5+	Tet 0	No plasmid
RM7-87-10	1	B30	0	None	579475	579669	195	DUF3950 domain-containing protein YlcI	ylcI	b4589	b4589	544	187.128	../results/one-day-expt-genome-analysis/one-day-expt-evolved-pops/RM7-87-10	RM7-87-4	RM7-87-4.gff3	../results/one-day-expt-genome-analysis/RM7-87-4.gff3	FALSE	Tn5+ Tet 0	Tn5+	Tet 0	No plasmid
RM7-87-10	1	B30	0	None	580058	580603	546	putative DNA-packaging protein NohD	nohD	b0560	b0560	545	170.06	../results/one-day-expt-genome-analysis/one-day-expt-evolved-pops/RM7-87-10	RM7-87-4	RM7-87-4.gff3	../results/one-day-expt-genome-analysis/RM7-87-4.gff3	FALSE	Tn5+ Tet 0	Tn5+	Tet 0	No plasmid
RM7-87-10	1	B30	0	None	580758	581321	564	putative tail fiber assembly protein TfaD	tfaD	b0561	b0561	546	220.128	../results/one-day-expt-genome-analysis/one-day-expt-evolved-pops/RM7-87-10	RM7-87-4	RM7-87-4.gff3	../results/one-day-expt-genome-analysis/RM7-87-4.gff3	FALSE	Tn5+ Tet 0	Tn5+	Tet 0	No plasmid
RM7-87-10	1	B30	0	None	582099	582284	186	protein TfaX	tfaX	b0563	b0563	547	241.419	../results/one-day-expt-genome-analysis/one-day-expt-evolved-pops/RM7-87-10	RM7-87-4	RM7-87-4.gff3	../results/one-day-expt-genome-analysis/RM7-87-4.gff3	FALSE	Tn5+ Tet 0	Tn5+	Tet 0	No plasmid
RM7-87-10	1	B30	0	None	582905	583654	750	DNA-binding transcriptional activator AppY	appY	b0564	b0564	548	202.281	../results/one-day-expt-genome-analysis/one-day-expt-evolved-pops/RM7-87-10	RM7-87-4	RM7-87-4.gff3	../results/one-day-expt-genome-analysis/RM7-87-4.gff3	FALSE	Tn5+ Tet 0	Tn5+	Tet 0	No plasmid
RM7-87-10	1	B30	0	None	583904	584857	954	omptin family outer membrane protease OmpT	ompT	b0565	b0565	549	206.552	../results/one-day-expt-genome-analysis/one-day-expt-evolved-pops/RM7-87-10	RM7-87-4	RM7-87-4.gff3	../results/one-day-expt-genome-analysis/RM7-87-4.gff3	FALSE	Tn5+ Tet 0	Tn5+	Tet 0	No plasmid
RM7-87-10	1	B30	0	None	585371	586132	762	DNA-binding transcriptional activator EnvY	envY	b0566	b0566	550	213.689	../results/one-day-expt-genome-analysis/one-day-expt-evolved-pops/RM7-87-10	RM7-87-4	RM7-87-4.gff3	../results/one-day-expt-genome-analysis/RM7-87-4.gff3	FALSE	Tn5+ Tet 0	Tn5+	Tet 0	No plasmid
RM7-87-10	1	B30	0	None	586315	587205	891	putative exopolysaccharide secretion system auxiliary component	ybcH	b0567	b0567	551	215.07	../results/one-day-expt-genome-analysis/one-day-expt-evolved-pops/RM7-87-10	RM7-87-4	RM7-87-4.gff3	../results/one-day-expt-genome-analysis/RM7-87-4.gff3	FALSE	Tn5+ Tet 0	Tn5+	Tet 0	No plasmid
RM7-87-10	1	B30	0	None	587206	590178	2973	exopolysaccharide secretion system outer membrane protein NfrA	nfrA	b0568	b0568	552	217.697	../results/one-day-expt-genome-analysis/one-day-expt-evolved-pops/RM7-87-10	RM7-87-4	RM7-87-4.gff3	../results/one-day-expt-genome-analysis/RM7-87-4.gff3	FALSE	Tn5+ Tet 0	Tn5+	Tet 0	No plasmid
RM7-87-10	1	B30	0	None	590165	592402	2238	cyclic di-3',5'-guanylate-activated glycosyltransferase	nfrB	b0569	b0569	553	218.588	../results/one-day-expt-genome-analysis/one-day-expt-evolved-pops/RM7-87-10	RM7-87-4	RM7-87-4.gff3	../results/one-day-expt-genome-analysis/RM7-87-4.gff3	FALSE	Tn5+ Tet 0	Tn5+	Tet 0	No plasmid
RM7-87-10	1	B30	0	None	592552	593994	1443	sensor histidine kinase CusS	cusS	b0570	b0570	554	184.037	../results/one-day-expt-genome-analysis/one-day-expt-evolved-pops/RM7-87-10	RM7-87-4	RM7-87-4.gff3	../results/one-day-expt-genome-analysis/RM7-87-4.gff3	FALSE	Tn5+ Tet 0	Tn5+	Tet 0	No plasmid
RM7-87-10	1	B30	0	None	593984	594667	684	DNA-binding transcriptional activator CusR	cusR	b0571	b0571	555	200.579	../results/one-day-expt-genome-analysis/one-day-expt-evolved-pops/RM7-87-10	RM7-87-4	RM7-87-4.gff3	../results/one-day-expt-genome-analysis/RM7-87-4.gff3	FALSE	Tn5+ Tet 0	Tn5+	Tet 0	No plasmid
RM7-87-10	1	B30	0	None	594824	596197	1374	copper/silver export system outer membrane channel	cusC	b0572	b0572	556	205.538	../results/one-day-expt-genome-analysis/one-day-expt-evolved-pops/RM7-87-10	RM7-87-4	RM7-87-4.gff3	../results/one-day-expt-genome-analysis/RM7-87-4.gff3	FALSE	Tn5+ Tet 0	Tn5+	Tet 0	No plasmid
RM7-87-10	1	B30	0	None	596355	596687	333	copper/silver export system periplasmic binding protein	cusF	b0573	b0573	557	199.087	../results/one-day-expt-genome-analysis/one-day-expt-evolved-pops/RM7-87-10	RM7-87-4	RM7-87-4.gff3	../results/one-day-expt-genome-analysis/RM7-87-4.gff3	FALSE	Tn5+ Tet 0	Tn5+	Tet 0	No plasmid
RM7-87-10	1	B30	0	None	596703	597926	1224	copper/silver export system membrane fusion protein	cusB	b0574	b0574	558	211.78	../results/one-day-expt-genome-analysis/one-day-expt-evolved-pops/RM7-87-10	RM7-87-4	RM7-87-4.gff3	../results/one-day-expt-genome-analysis/RM7-87-4.gff3	FALSE	Tn5+ Tet 0	Tn5+	Tet 0	No plasmid
RM7-87-10	1	B30	0	None	597938	601081	3144	copper/silver export system RND permease	cusA	b0575	b0575	559	208.165	../results/one-day-expt-genome-analysis/one-day-expt-evolved-pops/RM7-87-10	RM7-87-4	RM7-87-4.gff3	../results/one-day-expt-genome-analysis/RM7-87-4.gff3	FALSE	Tn5+ Tet 0	Tn5+	Tet 0	No plasmid
RM7-87-10	1	B30	0	None	601183	602559	1377	phenylalanine:H(+) symporter PheP	pheP	b0576	b0576	560	207.152	../results/one-day-expt-genome-analysis/one-day-expt-evolved-pops/RM7-87-10	RM7-87-4	RM7-87-4.gff3	../results/one-day-expt-genome-analysis/RM7-87-4.gff3	FALSE	Tn5+ Tet 0	Tn5+	Tet 0	No plasmid
RM7-87-10	1	B30	0	None	602640	603887	1248	miniconductance mechanosensitive channel YbdG	ybdG	b0577	b0577	561	205.88	../results/one-day-expt-genome-analysis/one-day-expt-evolved-pops/RM7-87-10	RM7-87-4	RM7-87-4.gff3	../results/one-day-expt-genome-analysis/RM7-87-4.gff3	FALSE	Tn5+ Tet 0	Tn5+	Tet 0	No plasmid
RM7-87-10	1	B30	0	None	603995	604648	654	NAD(P)H-dependent nitroreductase NfsB	nfsB	b0578	b0578	562	180.034	../results/one-day-expt-genome-analysis/one-day-expt-evolved-pops/RM7-87-10	RM7-87-4	RM7-87-4.gff3	../results/one-day-expt-genome-analysis/RM7-87-4.gff3	FALSE	Tn5+ Tet 0	Tn5+	Tet 0	No plasmid
RM7-87-10	1	B30	0	None	604742	605110	369	PF04237 family protein YbdF	ybdF	b0579	b0579	563	198.217	../results/one-day-expt-genome-analysis/one-day-expt-evolved-pops/RM7-87-10	RM7-87-4	RM7-87-4.gff3	../results/one-day-expt-genome-analysis/RM7-87-4.gff3	FALSE	Tn5+ Tet 0	Tn5+	Tet 0	No plasmid
RM7-87-10	1	B30	0	None	605175	605423	249	DUF1158 domain-containing protein YbdJ	ybdJ	b0580	b0580	564	200.197	../results/one-day-expt-genome-analysis/one-day-expt-evolved-pops/RM7-87-10	RM7-87-4	RM7-87-4.gff3	../results/one-day-expt-genome-analysis/RM7-87-4.gff3	FALSE	Tn5+ Tet 0	Tn5+	Tet 0	No plasmid
RM7-87-10	1	B30	0	None	605489	606607	1119	putative glutamate--cysteine ligase 2	ybdK	b0581	b0581	565	211.457	../results/one-day-expt-genome-analysis/one-day-expt-evolved-pops/RM7-87-10	RM7-87-4	RM7-87-4.gff3	../results/one-day-expt-genome-analysis/RM7-87-4.gff3	FALSE	Tn5+ Tet 0	Tn5+	Tet 0	No plasmid
RM7-87-10	1	B30	0	None	607060	607212	153	protein HokE	hokE	b4415	b4415	566	206.431	../results/one-day-expt-genome-analysis/one-day-expt-evolved-pops/RM7-87-10	RM7-87-4	RM7-87-4.gff3	../results/one-day-expt-genome-analysis/RM7-87-4.gff3	FALSE	Tn5+ Tet 0	Tn5+	Tet 0	No plasmid
RM7-87-10	1	B30	0	None	607289	608401	1113	IS186/IS421 family transposase	insL2	b0582	b0582	567	4.89128	../results/one-day-expt-genome-analysis/one-day-expt-evolved-pops/RM7-87-10	RM7-87-4	RM7-87-4.gff3	../results/one-day-expt-genome-analysis/RM7-87-4.gff3	FALSE	Tn5+ Tet 0	Tn5+	Tet 0	No plasmid
RM7-87-10	1	B30	0	None	608683	609303	621	phosphopantetheinyl transferase EntD	entD	b0583	b0583	568	226.33	../results/one-day-expt-genome-analysis/one-day-expt-evolved-pops/RM7-87-10	RM7-87-4	RM7-87-4.gff3	../results/one-day-expt-genome-analysis/RM7-87-4.gff3	FALSE	Tn5+ Tet 0	Tn5+	Tet 0	No plasmid
RM7-87-10	1	B30	0	None	609478	611718	2241	ferric enterobactin outer membrane transporter	fepA	b0584	b0584	569	212.156	../results/one-day-expt-genome-analysis/one-day-expt-evolved-pops/RM7-87-10	RM7-87-4	RM7-87-4.gff3	../results/one-day-expt-genome-analysis/RM7-87-4.gff3	FALSE	Tn5+ Tet 0	Tn5+	Tet 0	No plasmid
RM7-87-10	1	B30	0	None	611961	613163	1203	ferric enterobactin esterase	fes	b0585	b0585	570	221.156	../results/one-day-expt-genome-analysis/one-day-expt-evolved-pops/RM7-87-10	RM7-87-4	RM7-87-4.gff3	../results/one-day-expt-genome-analysis/RM7-87-4.gff3	FALSE	Tn5+ Tet 0	Tn5+	Tet 0	No plasmid
RM7-87-10	1	B30	0	None	613166	613384	219	enterobactin biosynthesis protein YbdZ	ybdZ	b4511	b4511	571	242.05	../results/one-day-expt-genome-analysis/one-day-expt-evolved-pops/RM7-87-10	RM7-87-4	RM7-87-4.gff3	../results/one-day-expt-genome-analysis/RM7-87-4.gff3	FALSE	Tn5+ Tet 0	Tn5+	Tet 0	No plasmid
RM7-87-10	1	B30	0	None	613381	617262	3882	apo-serine activating enzyme	entF	b0586	b0586	572	219.032	../results/one-day-expt-genome-analysis/one-day-expt-evolved-pops/RM7-87-10	RM7-87-4	RM7-87-4.gff3	../results/one-day-expt-genome-analysis/RM7-87-4.gff3	FALSE	Tn5+ Tet 0	Tn5+	Tet 0	No plasmid
RM7-87-10	1	B30	0	None	617478	618611	1134	polysaccharide co-polymerase family protein FepE	fepE	b0587	b0587	573	198.44	../results/one-day-expt-genome-analysis/one-day-expt-evolved-pops/RM7-87-10	RM7-87-4	RM7-87-4.gff3	../results/one-day-expt-genome-analysis/RM7-87-4.gff3	FALSE	Tn5+ Tet 0	Tn5+	Tet 0	No plasmid
RM7-87-10	1	B30	0	None	618608	619423	816	ferric enterobactin ABC transporter ATP binding subunit	fepC	b0588	b0588	574	231.564	../results/one-day-expt-genome-analysis/one-day-expt-evolved-pops/RM7-87-10	RM7-87-4	RM7-87-4.gff3	../results/one-day-expt-genome-analysis/RM7-87-4.gff3	FALSE	Tn5+ Tet 0	Tn5+	Tet 0	No plasmid
RM7-87-10	1	B30	0	None	619420	620412	993	ferric enterobactin ABC transporter membrane subunit FepG	fepG	b0589	b0589	575	217.517	../results/one-day-expt-genome-analysis/one-day-expt-evolved-pops/RM7-87-10	RM7-87-4	RM7-87-4.gff3	../results/one-day-expt-genome-analysis/RM7-87-4.gff3	FALSE	Tn5+ Tet 0	Tn5+	Tet 0	No plasmid
RM7-87-10	1	B30	0	None	620409	621413	1005	ferric enterobactin ABC transporter membrane subunit FebD	fepD	b0590	b0590	576	211.023	../results/one-day-expt-genome-analysis/one-day-expt-evolved-pops/RM7-87-10	RM7-87-4	RM7-87-4.gff3	../results/one-day-expt-genome-analysis/RM7-87-4.gff3	FALSE	Tn5+ Tet 0	Tn5+	Tet 0	No plasmid
RM7-87-10	1	B30	0	None	621524	622774	1251	enterobactin exporter EntS	entS	b0591	b0591	577	210.898	../results/one-day-expt-genome-analysis/one-day-expt-evolved-pops/RM7-87-10	RM7-87-4	RM7-87-4.gff3	../results/one-day-expt-genome-analysis/RM7-87-4.gff3	FALSE	Tn5+ Tet 0	Tn5+	Tet 0	No plasmid
RM7-87-10	1	B30	0	None	622778	623734	957	ferric enterobactin ABC transporter periplasmic binding protein	fepB	b0592	b0592	578	204.225	../results/one-day-expt-genome-analysis/one-day-expt-evolved-pops/RM7-87-10	RM7-87-4	RM7-87-4.gff3	../results/one-day-expt-genome-analysis/RM7-87-4.gff3	FALSE	Tn5+ Tet 0	Tn5+	Tet 0	No plasmid
RM7-87-10	1	B30	0	None	624109	625284	1176	isochorismate synthase EntC	entC	b0593	b0593	579	207.785	../results/one-day-expt-genome-analysis/one-day-expt-evolved-pops/RM7-87-10	RM7-87-4	RM7-87-4.gff3	../results/one-day-expt-genome-analysis/RM7-87-4.gff3	FALSE	Tn5+ Tet 0	Tn5+	Tet 0	No plasmid
RM7-87-10	1	B30	0	None	625294	626904	1611	2,3-dihydroxybenzoate-AMP ligase	entE	b0594	b0594	580	208.41	../results/one-day-expt-genome-analysis/one-day-expt-evolved-pops/RM7-87-10	RM7-87-4	RM7-87-4.gff3	../results/one-day-expt-genome-analysis/RM7-87-4.gff3	FALSE	Tn5+ Tet 0	Tn5+	Tet 0	No plasmid
RM7-87-10	1	B30	0	None	626918	627775	858	enterobactin synthase component B	entB	b0595	b0595	581	206.462	../results/one-day-expt-genome-analysis/one-day-expt-evolved-pops/RM7-87-10	RM7-87-4	RM7-87-4.gff3	../results/one-day-expt-genome-analysis/RM7-87-4.gff3	FALSE	Tn5+ Tet 0	Tn5+	Tet 0	No plasmid
RM7-87-10	1	B30	0	None	627775	628521	747	2,3-dihydro-2,3-dihydroxybenzoate dehydrogenase	entA	b0596	b0596	582	180.558	../results/one-day-expt-genome-analysis/one-day-expt-evolved-pops/RM7-87-10	RM7-87-4	RM7-87-4.gff3	../results/one-day-expt-genome-analysis/RM7-87-4.gff3	FALSE	Tn5+ Tet 0	Tn5+	Tet 0	No plasmid
RM7-87-10	1	B30	0	None	628524	628937	414	proofreading thioesterase in enterobactin biosynthesis	entH	b0597	b0597	583	207.734	../results/one-day-expt-genome-analysis/one-day-expt-evolved-pops/RM7-87-10	RM7-87-4	RM7-87-4.gff3	../results/one-day-expt-genome-analysis/RM7-87-4.gff3	FALSE	Tn5+ Tet 0	Tn5+	Tet 0	No plasmid
RM7-87-10	1	B30	0	None	629118	631223	2106	pyruvate transporter CstA	cstA	b0598	b0598	584	241.987	../results/one-day-expt-genome-analysis/one-day-expt-evolved-pops/RM7-87-10	RM7-87-4	RM7-87-4.gff3	../results/one-day-expt-genome-analysis/RM7-87-4.gff3	FALSE	Tn5+ Tet 0	Tn5+	Tet 0	No plasmid
RM7-87-10	1	B30	0	None	631406	631603	198	PF04328 family protein YbdD	ybdD	b4512	b4512	585	197.313	../results/one-day-expt-genome-analysis/one-day-expt-evolved-pops/RM7-87-10	RM7-87-4	RM7-87-4.gff3	../results/one-day-expt-genome-analysis/RM7-87-4.gff3	FALSE	Tn5+ Tet 0	Tn5+	Tet 0	No plasmid
RM7-87-10	1	B30	0	None	631613	632701	1089	hydroxycarboxylate dehydrogenase A	hcxA	b0599	b0599	586	208.977	../results/one-day-expt-genome-analysis/one-day-expt-evolved-pops/RM7-87-10	RM7-87-4	RM7-87-4.gff3	../results/one-day-expt-genome-analysis/RM7-87-4.gff3	FALSE	Tn5+ Tet 0	Tn5+	Tet 0	No plasmid
RM7-87-10	1	B30	0	None	632810	633970	1161	methionine transaminase	ybdL	b0600	b0600	587	239.517	../results/one-day-expt-genome-analysis/one-day-expt-evolved-pops/RM7-87-10	RM7-87-4	RM7-87-4.gff3	../results/one-day-expt-genome-analysis/RM7-87-4.gff3	FALSE	Tn5+ Tet 0	Tn5+	Tet 0	No plasmid
RM7-87-10	1	B30	0	None	633971	634600	630	ParB-like nuclease domain-containing protein YbdM	ybdM	b0601	b0601	588	196.1	../results/one-day-expt-genome-analysis/one-day-expt-evolved-pops/RM7-87-10	RM7-87-4	RM7-87-4.gff3	../results/one-day-expt-genome-analysis/RM7-87-4.gff3	FALSE	Tn5+ Tet 0	Tn5+	Tet 0	No plasmid
RM7-87-10	1	B30	0	None	634573	635793	1221	putative PAPS reductase/DUF3440 domain-containing protein YbdN	ybdN	b0602	b0602	589	215.265	../results/one-day-expt-genome-analysis/one-day-expt-evolved-pops/RM7-87-10	RM7-87-4	RM7-87-4.gff3	../results/one-day-expt-genome-analysis/RM7-87-4.gff3	FALSE	Tn5+ Tet 0	Tn5+	Tet 0	No plasmid
RM7-87-10	1	B30	0	None	635940	636842	903	putative LysR family DNA-binding transcriptional regulator YbdO	ybdO	b0603	b0603	590	217.834	../results/one-day-expt-genome-analysis/one-day-expt-evolved-pops/RM7-87-10	RM7-87-4	RM7-87-4.gff3	../results/one-day-expt-genome-analysis/RM7-87-4.gff3	FALSE	Tn5+ Tet 0	Tn5+	Tet 0	No plasmid
RM7-87-10	1	B30	0	None	637051	637797	747	protein sulfenic acid reductase and chaperone DsbG	dsbG	b0604	b0604	591	191.419	../results/one-day-expt-genome-analysis/one-day-expt-evolved-pops/RM7-87-10	RM7-87-4	RM7-87-4.gff3	../results/one-day-expt-genome-analysis/RM7-87-4.gff3	FALSE	Tn5+ Tet 0	Tn5+	Tet 0	No plasmid
RM7-87-10	1	B30	0	None	638169	638732	564	alkyl hydroperoxide reductase, AhpC component	ahpC	b0605	b0605	592	221.544	../results/one-day-expt-genome-analysis/one-day-expt-evolved-pops/RM7-87-10	RM7-87-4	RM7-87-4.gff3	../results/one-day-expt-genome-analysis/RM7-87-4.gff3	FALSE	Tn5+ Tet 0	Tn5+	Tet 0	No plasmid
RM7-87-10	1	B30	0	None	638977	640542	1566	alkyl hydroperoxide reductase, AhpF component	ahpF	b0606	b0606	593	196.653	../results/one-day-expt-genome-analysis/one-day-expt-evolved-pops/RM7-87-10	RM7-87-4	RM7-87-4.gff3	../results/one-day-expt-genome-analysis/RM7-87-4.gff3	FALSE	Tn5+ Tet 0	Tn5+	Tet 0	No plasmid
RM7-87-10	1	B30	0	None	640663	641091	429	universal stress protein G	uspG	b0607	b0607	594	214.485	../results/one-day-expt-genome-analysis/one-day-expt-evolved-pops/RM7-87-10	RM7-87-4	RM7-87-4.gff3	../results/one-day-expt-genome-analysis/RM7-87-4.gff3	FALSE	Tn5+ Tet 0	Tn5+	Tet 0	No plasmid
RM7-87-10	1	B30	0	None	641312	642550	1239	putative Zn(2(+))-dependent alcohol dehydrogenase YbdR	ybdR	b0608	b0608	595	213.933	../results/one-day-expt-genome-analysis/one-day-expt-evolved-pops/RM7-87-10	RM7-87-4	RM7-87-4.gff3	../results/one-day-expt-genome-analysis/RM7-87-4.gff3	FALSE	Tn5+ Tet 0	Tn5+	Tet 0	No plasmid
RM7-87-10	1	B30	0	None	642554	642643	90	protein YldA	yldA	b4734	b4734	596	196.733	../results/one-day-expt-genome-analysis/one-day-expt-evolved-pops/RM7-87-10	RM7-87-4	RM7-87-4.gff3	../results/one-day-expt-genome-analysis/RM7-87-4.gff3	FALSE	Tn5+ Tet 0	Tn5+	Tet 0	No plasmid
RM7-87-10	1	B30	0	None	642781	643191	411	nucleoside diphosphate kinase regulator	rnk	b0610	b0610	597	197.445	../results/one-day-expt-genome-analysis/one-day-expt-evolved-pops/RM7-87-10	RM7-87-4	RM7-87-4.gff3	../results/one-day-expt-genome-analysis/RM7-87-4.gff3	FALSE	Tn5+ Tet 0	Tn5+	Tet 0	No plasmid
RM7-87-10	1	B30	0	None	643421	644227	807	RNase I	rna	b0611	b0611	598	211.061	../results/one-day-expt-genome-analysis/one-day-expt-evolved-pops/RM7-87-10	RM7-87-4	RM7-87-4.gff3	../results/one-day-expt-genome-analysis/RM7-87-4.gff3	FALSE	Tn5+ Tet 0	Tn5+	Tet 0	No plasmid
RM7-87-10	1	B30	0	None	644341	645804	1464	citrate:succinate antiporter	citT	b0612	b0612	599	222.478	../results/one-day-expt-genome-analysis/one-day-expt-evolved-pops/RM7-87-10	RM7-87-4	RM7-87-4.gff3	../results/one-day-expt-genome-analysis/RM7-87-4.gff3	FALSE	Tn5+ Tet 0	Tn5+	Tet 0	No plasmid
RM7-87-10	1	B30	0	None	645855	646733	879	triphosphoribosyl-dephospho-CoA synthase	citG	b0613	b0613	600	215.81	../results/one-day-expt-genome-analysis/one-day-expt-evolved-pops/RM7-87-10	RM7-87-4	RM7-87-4.gff3	../results/one-day-expt-genome-analysis/RM7-87-4.gff3	FALSE	Tn5+ Tet 0	Tn5+	Tet 0	No plasmid
RM7-87-10	1	B30	0	None	646708	647259	552	apo-citrate lyase phosphoribosyl-dephospho-CoA transferase	citX	b0614	b0614	601	232.471	../results/one-day-expt-genome-analysis/one-day-expt-evolved-pops/RM7-87-10	RM7-87-4	RM7-87-4.gff3	../results/one-day-expt-genome-analysis/RM7-87-4.gff3	FALSE	Tn5+ Tet 0	Tn5+	Tet 0	No plasmid
RM7-87-10	1	B30	0	None	647263	648795	1533	citrate lyase alpha subunit	citF	b0615	b0615	602	215.061	../results/one-day-expt-genome-analysis/one-day-expt-evolved-pops/RM7-87-10	RM7-87-4	RM7-87-4.gff3	../results/one-day-expt-genome-analysis/RM7-87-4.gff3	FALSE	Tn5+ Tet 0	Tn5+	Tet 0	No plasmid
RM7-87-10	1	B30	0	None	648806	649714	909	citrate lyase beta subunit	citE	b0616	b0616	603	217.615	../results/one-day-expt-genome-analysis/one-day-expt-evolved-pops/RM7-87-10	RM7-87-4	RM7-87-4.gff3	../results/one-day-expt-genome-analysis/RM7-87-4.gff3	FALSE	Tn5+ Tet 0	Tn5+	Tet 0	No plasmid
RM7-87-10	1	B30	0	None	649711	650007	297	citrate lyase acyl carrier protein	citD	b0617	b0617	604	238.566	../results/one-day-expt-genome-analysis/one-day-expt-evolved-pops/RM7-87-10	RM7-87-4	RM7-87-4.gff3	../results/one-day-expt-genome-analysis/RM7-87-4.gff3	FALSE	Tn5+ Tet 0	Tn5+	Tet 0	No plasmid
RM7-87-10	1	B30	0	None	650022	651080	1059	citrate lyase synthetase	citC	b0618	b0618	605	212.678	../results/one-day-expt-genome-analysis/one-day-expt-evolved-pops/RM7-87-10	RM7-87-4	RM7-87-4.gff3	../results/one-day-expt-genome-analysis/RM7-87-4.gff3	FALSE	Tn5+ Tet 0	Tn5+	Tet 0	No plasmid
RM7-87-10	1	B30	0	None	651459	653117	1659	sensor histidine kinase DpiB	dpiB	b0619	b0619	606	206.495	../results/one-day-expt-genome-analysis/one-day-expt-evolved-pops/RM7-87-10	RM7-87-4	RM7-87-4.gff3	../results/one-day-expt-genome-analysis/RM7-87-4.gff3	FALSE	Tn5+ Tet 0	Tn5+	Tet 0	No plasmid
RM7-87-10	1	B30	0	None	653086	653766	681	DNA-binding transcriptional dual regulator DpiA	dpiA	b0620	b0620	607	235.292	../results/one-day-expt-genome-analysis/one-day-expt-evolved-pops/RM7-87-10	RM7-87-4	RM7-87-4.gff3	../results/one-day-expt-genome-analysis/RM7-87-4.gff3	FALSE	Tn5+ Tet 0	Tn5+	Tet 0	No plasmid
RM7-87-10	1	B30	0	None	653807	655192	1386	anaerobic C4-dicarboxylate transporter DcuC	dcuC	b0621	b0621	608	205.84	../results/one-day-expt-genome-analysis/one-day-expt-evolved-pops/RM7-87-10	RM7-87-4	RM7-87-4.gff3	../results/one-day-expt-genome-analysis/RM7-87-4.gff3	FALSE	Tn5+ Tet 0	Tn5+	Tet 0	No plasmid
RM7-87-10	1	B30	0	None	655781	656341	561	Lipid A palmitoyltransferase	pagP	b0622	b0622	609	219.196	../results/one-day-expt-genome-analysis/one-day-expt-evolved-pops/RM7-87-10	RM7-87-4	RM7-87-4.gff3	../results/one-day-expt-genome-analysis/RM7-87-4.gff3	FALSE	Tn5+ Tet 0	Tn5+	Tet 0	No plasmid
RM7-87-10	1	B30	0	None	656516	656725	210	transcription antiterminator and regulator of RNA stability CspE	cspE	b0623	b0623	610	242.567	../results/one-day-expt-genome-analysis/one-day-expt-evolved-pops/RM7-87-10	RM7-87-4	RM7-87-4.gff3	../results/one-day-expt-genome-analysis/RM7-87-4.gff3	FALSE	Tn5+ Tet 0	Tn5+	Tet 0	No plasmid
RM7-87-10	1	B30	0	None	656779	657162	384	F(-) channel protein	crcB	b0624	b0624	611	214.326	../results/one-day-expt-genome-analysis/one-day-expt-evolved-pops/RM7-87-10	RM7-87-4	RM7-87-4.gff3	../results/one-day-expt-genome-analysis/RM7-87-4.gff3	FALSE	Tn5+ Tet 0	Tn5+	Tet 0	No plasmid
RM7-87-10	1	B30	0	None	658171	658374	204	twin arginine protein translocation system - TatE protein	tatE	b0627	b0627	612	201.309	../results/one-day-expt-genome-analysis/one-day-expt-evolved-pops/RM7-87-10	RM7-87-4	RM7-87-4.gff3	../results/one-day-expt-genome-analysis/RM7-87-4.gff3	FALSE	Tn5+ Tet 0	Tn5+	Tet 0	No plasmid
RM7-87-10	1	B30	0	None	658475	659440	966	lipoyl synthase	lipA	b0628	b0628	613	242.303	../results/one-day-expt-genome-analysis/one-day-expt-evolved-pops/RM7-87-10	RM7-87-4	RM7-87-4.gff3	../results/one-day-expt-genome-analysis/RM7-87-4.gff3	FALSE	Tn5+ Tet 0	Tn5+	Tet 0	No plasmid
RM7-87-10	1	B30	0	None	659649	660602	954	putative DNA-binding transcriptional regulator YbeF	ybeF	b0629	b0629	614	217.479	../results/one-day-expt-genome-analysis/one-day-expt-evolved-pops/RM7-87-10	RM7-87-4	RM7-87-4.gff3	../results/one-day-expt-genome-analysis/RM7-87-4.gff3	FALSE	Tn5+ Tet 0	Tn5+	Tet 0	No plasmid
RM7-87-10	1	B30	0	None	660861	661502	642	lipoyl(octanoyl) transferase	lipB	b0630	b0630	615	229.579	../results/one-day-expt-genome-analysis/one-day-expt-evolved-pops/RM7-87-10	RM7-87-4	RM7-87-4.gff3	../results/one-day-expt-genome-analysis/RM7-87-4.gff3	FALSE	Tn5+ Tet 0	Tn5+	Tet 0	No plasmid
RM7-87-10	1	B30	0	None	661603	661866	264	DUF493 domain-containing protein YbeD	ybeD	b0631	b0631	616	227.966	../results/one-day-expt-genome-analysis/one-day-expt-evolved-pops/RM7-87-10	RM7-87-4	RM7-87-4.gff3	../results/one-day-expt-genome-analysis/RM7-87-4.gff3	FALSE	Tn5+ Tet 0	Tn5+	Tet 0	No plasmid
RM7-87-10	1	B30	0	None	661976	663187	1212	D-alanyl-D-alanine carboxypeptidase DacA	dacA	b0632	b0632	617	216.978	../results/one-day-expt-genome-analysis/one-day-expt-evolved-pops/RM7-87-10	RM7-87-4	RM7-87-4.gff3	../results/one-day-expt-genome-analysis/RM7-87-4.gff3	FALSE	Tn5+ Tet 0	Tn5+	Tet 0	No plasmid
RM7-87-10	1	B30	0	None	663326	664414	1089	rare lipoprotein RlpA	rlpA	b0633	b0633	618	222.007	../results/one-day-expt-genome-analysis/one-day-expt-evolved-pops/RM7-87-10	RM7-87-4	RM7-87-4.gff3	../results/one-day-expt-genome-analysis/RM7-87-4.gff3	FALSE	Tn5+ Tet 0	Tn5+	Tet 0	No plasmid
RM7-87-10	1	B30	0	None	664425	665537	1113	peptidoglycan glycosyltransferase MrdB	mrdB	b0634	b0634	619	218.323	../results/one-day-expt-genome-analysis/one-day-expt-evolved-pops/RM7-87-10	RM7-87-4	RM7-87-4.gff3	../results/one-day-expt-genome-analysis/RM7-87-4.gff3	FALSE	Tn5+ Tet 0	Tn5+	Tet 0	No plasmid
RM7-87-10	1	B30	0	None	665540	667441	1902	peptidoglycan DD-transpeptidase MrdA	mrdA	b0635	b0635	620	237.601	../results/one-day-expt-genome-analysis/one-day-expt-evolved-pops/RM7-87-10	RM7-87-4	RM7-87-4.gff3	../results/one-day-expt-genome-analysis/RM7-87-4.gff3	FALSE	Tn5+ Tet 0	Tn5+	Tet 0	No plasmid
RM7-87-10	1	B30	0	None	667472	667939	468	23S rRNA m(3)psi1915 methyltransferase	rlmH	b0636	b0636	621	225.833	../results/one-day-expt-genome-analysis/one-day-expt-evolved-pops/RM7-87-10	RM7-87-4	RM7-87-4.gff3	../results/one-day-expt-genome-analysis/RM7-87-4.gff3	FALSE	Tn5+ Tet 0	Tn5+	Tet 0	No plasmid
RM7-87-10	1	B30	0	None	667943	668260	318	ribosomal silencing factor RsfS	rsfS	b0637	b0637	622	217.67	../results/one-day-expt-genome-analysis/one-day-expt-evolved-pops/RM7-87-10	RM7-87-4	RM7-87-4.gff3	../results/one-day-expt-genome-analysis/RM7-87-4.gff3	FALSE	Tn5+ Tet 0	Tn5+	Tet 0	No plasmid
RM7-87-10	1	B30	0	None	668520	669131	612	putative adenosylcobalamin phosphatase/alpha-ribazole phosphatase	cobC	b0638	b0638	623	230.739	../results/one-day-expt-genome-analysis/one-day-expt-evolved-pops/RM7-87-10	RM7-87-4	RM7-87-4.gff3	../results/one-day-expt-genome-analysis/RM7-87-4.gff3	FALSE	Tn5+ Tet 0	Tn5+	Tet 0	No plasmid
RM7-87-10	1	B30	0	None	669155	669796	642	nicotinate-nucleotide adenylyltransferase	nadD	b0639	b0639	624	251.621	../results/one-day-expt-genome-analysis/one-day-expt-evolved-pops/RM7-87-10	RM7-87-4	RM7-87-4.gff3	../results/one-day-expt-genome-analysis/RM7-87-4.gff3	FALSE	Tn5+ Tet 0	Tn5+	Tet 0	No plasmid
RM7-87-10	1	B30	0	None	669798	670829	1032	DNA polymerase III subunit delta	holA	b0640	b0640	625	225.139	../results/one-day-expt-genome-analysis/one-day-expt-evolved-pops/RM7-87-10	RM7-87-4	RM7-87-4.gff3	../results/one-day-expt-genome-analysis/RM7-87-4.gff3	FALSE	Tn5+ Tet 0	Tn5+	Tet 0	No plasmid
RM7-87-10	1	B30	0	None	670829	671410	582	lipopolysaccharide assembly protein LptE	lptE	b0641	b0641	626	224.741	../results/one-day-expt-genome-analysis/one-day-expt-evolved-pops/RM7-87-10	RM7-87-4	RM7-87-4.gff3	../results/one-day-expt-genome-analysis/RM7-87-4.gff3	FALSE	Tn5+ Tet 0	Tn5+	Tet 0	No plasmid
RM7-87-10	1	B30	0	None	671425	674007	2583	leucine--tRNA ligase	leuS	b0642	b0642	627	215.938	../results/one-day-expt-genome-analysis/one-day-expt-evolved-pops/RM7-87-10	RM7-87-4	RM7-87-4.gff3	../results/one-day-expt-genome-analysis/RM7-87-4.gff3	FALSE	Tn5+ Tet 0	Tn5+	Tet 0	No plasmid
RM7-87-10	1	B30	0	None	674242	674724	483	DUF1451 domain-containing protein YbeL	ybeL	b0643	b0643	628	192.534	../results/one-day-expt-genome-analysis/one-day-expt-evolved-pops/RM7-87-10	RM7-87-4	RM7-87-4.gff3	../results/one-day-expt-genome-analysis/RM7-87-4.gff3	FALSE	Tn5+ Tet 0	Tn5+	Tet 0	No plasmid
RM7-87-10	1	B30	0	None	674794	675771	978	Sel1 repeat-containing protein YbeQ	ybeQ	b0644	b0644	629	220.163	../results/one-day-expt-genome-analysis/one-day-expt-evolved-pops/RM7-87-10	RM7-87-4	RM7-87-4.gff3	../results/one-day-expt-genome-analysis/RM7-87-4.gff3	FALSE	Tn5+ Tet 0	Tn5+	Tet 0	No plasmid
RM7-87-10	1	B30	0	None	675935	676642	708	DUF1266 domain-containing protein YbeR	ybeR	b0645	b0645	630	207.874	../results/one-day-expt-genome-analysis/one-day-expt-evolved-pops/RM7-87-10	RM7-87-4	RM7-87-4.gff3	../results/one-day-expt-genome-analysis/RM7-87-4.gff3	FALSE	Tn5+ Tet 0	Tn5+	Tet 0	No plasmid
RM7-87-10	1	B30	0	None	676639	678066	1428	J domain-containing protein DjlB	djlB	b0646	b0646	631	227.894	../results/one-day-expt-genome-analysis/one-day-expt-evolved-pops/RM7-87-10	RM7-87-4	RM7-87-4.gff3	../results/one-day-expt-genome-analysis/RM7-87-4.gff3	FALSE	Tn5+ Tet 0	Tn5+	Tet 0	No plasmid
RM7-87-10	1	B30	0	None	678076	678630	555	Sel1 repeat-containing protein YbeT	ybeT	b0647	b0647	632	187.094	../results/one-day-expt-genome-analysis/one-day-expt-evolved-pops/RM7-87-10	RM7-87-4	RM7-87-4.gff3	../results/one-day-expt-genome-analysis/RM7-87-4.gff3	FALSE	Tn5+ Tet 0	Tn5+	Tet 0	No plasmid
RM7-87-10	1	B30	0	None	678732	679439	708	DUF1266 domain-containing protein YbeU	ybeU	b0648	b0648	633	213.371	../results/one-day-expt-genome-analysis/one-day-expt-evolved-pops/RM7-87-10	RM7-87-4	RM7-87-4.gff3	../results/one-day-expt-genome-analysis/RM7-87-4.gff3	FALSE	Tn5+ Tet 0	Tn5+	Tet 0	No plasmid
RM7-87-10	1	B30	0	None	679436	680887	1452	co-chaperone DjlC	djlC	b0649	b0649	634	200.294	../results/one-day-expt-genome-analysis/one-day-expt-evolved-pops/RM7-87-10	RM7-87-4	RM7-87-4.gff3	../results/one-day-expt-genome-analysis/RM7-87-4.gff3	FALSE	Tn5+ Tet 0	Tn5+	Tet 0	No plasmid
RM7-87-10	1	B30	0	None	680947	682617	1671	chaperone protein HscC	hscC	b0650	b0650	635	202.172	../results/one-day-expt-genome-analysis/one-day-expt-evolved-pops/RM7-87-10	RM7-87-4	RM7-87-4.gff3	../results/one-day-expt-genome-analysis/RM7-87-4.gff3	FALSE	Tn5+ Tet 0	Tn5+	Tet 0	No plasmid
RM7-87-10	1	B30	0	None	682701	683636	936	pyrimidine-specific ribonucleoside hydrolase RihA	rihA	b0651	b0651	636	224.05	../results/one-day-expt-genome-analysis/one-day-expt-evolved-pops/RM7-87-10	RM7-87-4	RM7-87-4.gff3	../results/one-day-expt-genome-analysis/RM7-87-4.gff3	FALSE	Tn5+ Tet 0	Tn5+	Tet 0	No plasmid
RM7-87-10	1	B30	0	None	683754	684479	726	glutamate/aspartate ABC transporter ATP binding subunit	gltL	b0652	b0652	637	196.952	../results/one-day-expt-genome-analysis/one-day-expt-evolved-pops/RM7-87-10	RM7-87-4	RM7-87-4.gff3	../results/one-day-expt-genome-analysis/RM7-87-4.gff3	FALSE	Tn5+ Tet 0	Tn5+	Tet 0	No plasmid
RM7-87-10	1	B30	0	None	684479	685153	675	glutamate/aspartate ABC transporter membrane subunit GltK	gltK	b0653	b0653	638	206.634	../results/one-day-expt-genome-analysis/one-day-expt-evolved-pops/RM7-87-10	RM7-87-4	RM7-87-4.gff3	../results/one-day-expt-genome-analysis/RM7-87-4.gff3	FALSE	Tn5+ Tet 0	Tn5+	Tet 0	No plasmid
RM7-87-10	1	B30	0	None	685153	685893	741	glutamate/aspartate ABC transporter membrane subunit GltJ	gltJ	b0654	b0654	639	207.823	../results/one-day-expt-genome-analysis/one-day-expt-evolved-pops/RM7-87-10	RM7-87-4	RM7-87-4.gff3	../results/one-day-expt-genome-analysis/RM7-87-4.gff3	FALSE	Tn5+ Tet 0	Tn5+	Tet 0	No plasmid
RM7-87-10	1	B30	0	None	686063	686971	909	glutamate/aspartate ABC transporter periplasmic binding protein	gltI	b0655	b0655	640	198.341	../results/one-day-expt-genome-analysis/one-day-expt-evolved-pops/RM7-87-10	RM7-87-4	RM7-87-4.gff3	../results/one-day-expt-genome-analysis/RM7-87-4.gff3	FALSE	Tn5+ Tet 0	Tn5+	Tet 0	No plasmid
RM7-87-10	1	B30	0	None	687221	688201	981	IS5 family transposase and trans-activator	insH3	b0656	b0656	641	2.55148	../results/one-day-expt-genome-analysis/one-day-expt-evolved-pops/RM7-87-10	RM7-87-4	RM7-87-4.gff3	../results/one-day-expt-genome-analysis/RM7-87-4.gff3	FALSE	Tn5+ Tet 0	Tn5+	Tet 0	No plasmid
RM7-87-10	1	B30	0	None	688567	690105	1539	apolipoprotein N-acyltransferase	lnt	b0657	b0657	642	221.271	../results/one-day-expt-genome-analysis/one-day-expt-evolved-pops/RM7-87-10	RM7-87-4	RM7-87-4.gff3	../results/one-day-expt-genome-analysis/RM7-87-4.gff3	FALSE	Tn5+ Tet 0	Tn5+	Tet 0	No plasmid
RM7-87-10	1	B30	0	None	690130	691008	879	CorC-HlyC family protein YbeX	ybeX	b0658	b0658	643	194.546	../results/one-day-expt-genome-analysis/one-day-expt-evolved-pops/RM7-87-10	RM7-87-4	RM7-87-4.gff3	../results/one-day-expt-genome-analysis/RM7-87-4.gff3	FALSE	Tn5+ Tet 0	Tn5+	Tet 0	No plasmid
RM7-87-10	1	B30	0	None	691098	691565	468	endoribonuclease YbeY	ybeY	b0659	b0659	644	215.632	../results/one-day-expt-genome-analysis/one-day-expt-evolved-pops/RM7-87-10	RM7-87-4	RM7-87-4.gff3	../results/one-day-expt-genome-analysis/RM7-87-4.gff3	FALSE	Tn5+ Tet 0	Tn5+	Tet 0	No plasmid
RM7-87-10	1	B30	0	None	691562	692602	1041	PhoH-like protein	ybeZ	b0660	b0660	645	198.978	../results/one-day-expt-genome-analysis/one-day-expt-evolved-pops/RM7-87-10	RM7-87-4	RM7-87-4.gff3	../results/one-day-expt-genome-analysis/RM7-87-4.gff3	FALSE	Tn5+ Tet 0	Tn5+	Tet 0	No plasmid
RM7-87-10	1	B30	0	None	692755	694179	1425	isopentenyl-adenosine A37 tRNA methylthiolase	miaB	b0661	b0661	646	224.036	../results/one-day-expt-genome-analysis/one-day-expt-evolved-pops/RM7-87-10	RM7-87-4	RM7-87-4.gff3	../results/one-day-expt-genome-analysis/RM7-87-4.gff3	FALSE	Tn5+ Tet 0	Tn5+	Tet 0	No plasmid
RM7-87-10	1	B30	0	None	694325	695500	1176	3-demethoxyubiquinol 3-hydroxylase	ubiF	b0662	b0662	647	226.71	../results/one-day-expt-genome-analysis/one-day-expt-evolved-pops/RM7-87-10	RM7-87-4	RM7-87-4.gff3	../results/one-day-expt-genome-analysis/RM7-87-4.gff3	FALSE	Tn5+ Tet 0	Tn5+	Tet 0	No plasmid
RM7-87-10	1	B30	0	None	696737	698401	1665	asparagine synthetase B	asnB	b0674	b0674	648	228.738	../results/one-day-expt-genome-analysis/one-day-expt-evolved-pops/RM7-87-10	RM7-87-4	RM7-87-4.gff3	../results/one-day-expt-genome-analysis/RM7-87-4.gff3	FALSE	Tn5+ Tet 0	Tn5+	Tet 0	No plasmid
RM7-87-10	1	B30	0	None	698798	699550	753	UMP phosphatase	umpH	b0675	b0675	649	230.494	../results/one-day-expt-genome-analysis/one-day-expt-evolved-pops/RM7-87-10	RM7-87-4	RM7-87-4.gff3	../results/one-day-expt-genome-analysis/RM7-87-4.gff3	FALSE	Tn5+ Tet 0	Tn5+	Tet 0	No plasmid
RM7-87-10	1	B30	0	None	699598	700818	1221	DNA-binding transcriptional dual regulator NagC	nagC	b0676	b0676	650	212.246	../results/one-day-expt-genome-analysis/one-day-expt-evolved-pops/RM7-87-10	RM7-87-4	RM7-87-4.gff3	../results/one-day-expt-genome-analysis/RM7-87-4.gff3	FALSE	Tn5+ Tet 0	Tn5+	Tet 0	No plasmid
RM7-87-10	1	B30	0	None	700827	701975	1149	N-acetylglucosamine-6-phosphate deacetylase	nagA	b0677	b0677	651	218.823	../results/one-day-expt-genome-analysis/one-day-expt-evolved-pops/RM7-87-10	RM7-87-4	RM7-87-4.gff3	../results/one-day-expt-genome-analysis/RM7-87-4.gff3	FALSE	Tn5+ Tet 0	Tn5+	Tet 0	No plasmid
RM7-87-10	1	B30	0	None	702035	702835	801	glucosamine-6-phosphate deaminase	nagB	b0678	b0678	652	222.684	../results/one-day-expt-genome-analysis/one-day-expt-evolved-pops/RM7-87-10	RM7-87-4	RM7-87-4.gff3	../results/one-day-expt-genome-analysis/RM7-87-4.gff3	FALSE	Tn5+ Tet 0	Tn5+	Tet 0	No plasmid
RM7-87-10	1	B30	0	None	703168	705114	1947	N-acetylglucosamine-specific PTS enzyme IIABC component	nagE	b0679	b0679	653	213.487	../results/one-day-expt-genome-analysis/one-day-expt-evolved-pops/RM7-87-10	RM7-87-4	RM7-87-4.gff3	../results/one-day-expt-genome-analysis/RM7-87-4.gff3	FALSE	Tn5+ Tet 0	Tn5+	Tet 0	No plasmid
RM7-87-10	1	B30	0	None	705317	706981	1665	glutamine--tRNA ligase	glnS	b0680	b0680	654	222.819	../results/one-day-expt-genome-analysis/one-day-expt-evolved-pops/RM7-87-10	RM7-87-4	RM7-87-4.gff3	../results/one-day-expt-genome-analysis/RM7-87-4.gff3	FALSE	Tn5+ Tet 0	Tn5+	Tet 0	No plasmid
RM7-87-10	1	B30	0	None	707558	708964	1407	chitooligosaccharide outer membrane channel	chiP	b0681	b0681	655	219.106	../results/one-day-expt-genome-analysis/one-day-expt-evolved-pops/RM7-87-10	RM7-87-4	RM7-87-4.gff3	../results/one-day-expt-genome-analysis/RM7-87-4.gff3	FALSE	Tn5+ Tet 0	Tn5+	Tet 0	No plasmid
RM7-87-10	1	B30	0	None	709014	709340	327	lipoprotein ChiQ	chiQ	b0682	b0682	656	222.878	../results/one-day-expt-genome-analysis/one-day-expt-evolved-pops/RM7-87-10	RM7-87-4	RM7-87-4.gff3	../results/one-day-expt-genome-analysis/RM7-87-4.gff3	FALSE	Tn5+ Tet 0	Tn5+	Tet 0	No plasmid
RM7-87-10	1	B30	0	None	709424	709870	447	DNA-binding transcriptional dual regulator Fur	fur	b0683	b0683	657	195.841	../results/one-day-expt-genome-analysis/one-day-expt-evolved-pops/RM7-87-10	RM7-87-4	RM7-87-4.gff3	../results/one-day-expt-genome-analysis/RM7-87-4.gff3	FALSE	Tn5+ Tet 0	Tn5+	Tet 0	No plasmid
RM7-87-10	1	B30	0	None	709863	709949	87	RyhB-regulated fur leader peptide	uof	b4637	b4637	658	198.356	../results/one-day-expt-genome-analysis/one-day-expt-evolved-pops/RM7-87-10	RM7-87-4	RM7-87-4.gff3	../results/one-day-expt-genome-analysis/RM7-87-4.gff3	FALSE	Tn5+ Tet 0	Tn5+	Tet 0	No plasmid
RM7-87-10	1	B30	0	None	710159	710689	531	flavodoxin 1	fldA	b0684	b0684	659	208.226	../results/one-day-expt-genome-analysis/one-day-expt-evolved-pops/RM7-87-10	RM7-87-4	RM7-87-4.gff3	../results/one-day-expt-genome-analysis/RM7-87-4.gff3	FALSE	Tn5+ Tet 0	Tn5+	Tet 0	No plasmid
RM7-87-10	1	B30	0	None	710829	711122	294	ribbon-helix-helix domain-containing protein YbfE	ybfE	b0685	b0685	660	218.915	../results/one-day-expt-genome-analysis/one-day-expt-evolved-pops/RM7-87-10	RM7-87-4	RM7-87-4.gff3	../results/one-day-expt-genome-analysis/RM7-87-4.gff3	FALSE	Tn5+ Tet 0	Tn5+	Tet 0	No plasmid
RM7-87-10	1	B30	0	None	711262	712026	765	esterase	ybfF	b0686	b0686	661	210.276	../results/one-day-expt-genome-analysis/one-day-expt-evolved-pops/RM7-87-10	RM7-87-4	RM7-87-4.gff3	../results/one-day-expt-genome-analysis/RM7-87-4.gff3	FALSE	Tn5+ Tet 0	Tn5+	Tet 0	No plasmid
RM7-87-10	1	B30	0	None	712211	712756	546	negative modulator of initiation of replication	seqA	b0687	b0687	662	225.022	../results/one-day-expt-genome-analysis/one-day-expt-evolved-pops/RM7-87-10	RM7-87-4	RM7-87-4.gff3	../results/one-day-expt-genome-analysis/RM7-87-4.gff3	FALSE	Tn5+ Tet 0	Tn5+	Tet 0	No plasmid
RM7-87-10	1	B30	0	None	712782	714422	1641	phosphoglucomutase	pgm	b0688	b0688	663	229.991	../results/one-day-expt-genome-analysis/one-day-expt-evolved-pops/RM7-87-10	RM7-87-4	RM7-87-4.gff3	../results/one-day-expt-genome-analysis/RM7-87-4.gff3	FALSE	Tn5+ Tet 0	Tn5+	Tet 0	No plasmid
RM7-87-10	1	B30	0	None	714636	715130	495	lipoprotein YbfP	ybfP	b0689	b0689	664	202.552	../results/one-day-expt-genome-analysis/one-day-expt-evolved-pops/RM7-87-10	RM7-87-4	RM7-87-4.gff3	../results/one-day-expt-genome-analysis/RM7-87-4.gff3	FALSE	Tn5+ Tet 0	Tn5+	Tet 0	No plasmid
RM7-87-10	1	B30	0	None	716170	717489	1320	putrescine transporter PotE	potE	b0692	b0692	665	237.348	../results/one-day-expt-genome-analysis/one-day-expt-evolved-pops/RM7-87-10	RM7-87-4	RM7-87-4.gff3	../results/one-day-expt-genome-analysis/RM7-87-4.gff3	FALSE	Tn5+ Tet 0	Tn5+	Tet 0	No plasmid
RM7-87-10	1	B30	0	None	717486	719684	2199	inducible ornithine decarboxylase	speF	b0693	b0693	666	228.266	../results/one-day-expt-genome-analysis/one-day-expt-evolved-pops/RM7-87-10	RM7-87-4	RM7-87-4.gff3	../results/one-day-expt-genome-analysis/RM7-87-4.gff3	FALSE	Tn5+ Tet 0	Tn5+	Tet 0	No plasmid
RM7-87-10	1	B30	0	None	719942	720046	105	leader peptide SpeFL	speFL	b4803	b4803	667	213.114	../results/one-day-expt-genome-analysis/one-day-expt-evolved-pops/RM7-87-10	RM7-87-4	RM7-87-4.gff3	../results/one-day-expt-genome-analysis/RM7-87-4.gff3	FALSE	Tn5+ Tet 0	Tn5+	Tet 0	No plasmid
RM7-87-10	1	B30	0	None	720280	720957	678	DNA-binding transcriptional activator KdpE	kdpE	b0694	b0694	668	207.404	../results/one-day-expt-genome-analysis/one-day-expt-evolved-pops/RM7-87-10	RM7-87-4	RM7-87-4.gff3	../results/one-day-expt-genome-analysis/RM7-87-4.gff3	FALSE	Tn5+ Tet 0	Tn5+	Tet 0	No plasmid
RM7-87-10	1	B30	0	None	720954	723638	2685	sensor histidine kinase KdpD	kdpD	b0695	b0695	669	206.047	../results/one-day-expt-genome-analysis/one-day-expt-evolved-pops/RM7-87-10	RM7-87-4	RM7-87-4.gff3	../results/one-day-expt-genome-analysis/RM7-87-4.gff3	FALSE	Tn5+ Tet 0	Tn5+	Tet 0	No plasmid
RM7-87-10	1	B30	0	None	723631	724203	573	K(+) transporting P-type ATPase subunit KdpC	kdpC	b0696	b0696	670	213.312	../results/one-day-expt-genome-analysis/one-day-expt-evolved-pops/RM7-87-10	RM7-87-4	RM7-87-4.gff3	../results/one-day-expt-genome-analysis/RM7-87-4.gff3	FALSE	Tn5+ Tet 0	Tn5+	Tet 0	No plasmid
RM7-87-10	1	B30	0	None	724212	726260	2049	K(+) transporting P-type ATPase subunit KdpB	kdpB	b0697	b0697	671	217.288	../results/one-day-expt-genome-analysis/one-day-expt-evolved-pops/RM7-87-10	RM7-87-4	RM7-87-4.gff3	../results/one-day-expt-genome-analysis/RM7-87-4.gff3	FALSE	Tn5+ Tet 0	Tn5+	Tet 0	No plasmid
RM7-87-10	1	B30	0	None	726283	727956	1674	K(+) transporting P-type ATPase subunit KdpA	kdpA	b0698	b0698	672	232.305	../results/one-day-expt-genome-analysis/one-day-expt-evolved-pops/RM7-87-10	RM7-87-4	RM7-87-4.gff3	../results/one-day-expt-genome-analysis/RM7-87-4.gff3	FALSE	Tn5+ Tet 0	Tn5+	Tet 0	No plasmid
RM7-87-10	1	B30	0	None	727956	728045	90	K(+) transporting P-type ATPase subunit KdpF	kdpF	b4513	b4513	673	219.211	../results/one-day-expt-genome-analysis/one-day-expt-evolved-pops/RM7-87-10	RM7-87-4	RM7-87-4.gff3	../results/one-day-expt-genome-analysis/RM7-87-4.gff3	FALSE	Tn5+ Tet 0	Tn5+	Tet 0	No plasmid
RM7-87-10	1	B30	0	None	728358	728564	207	DUF2517 domain-containing protein YbfA	ybfA	b0699	b0699	674	222.821	../results/one-day-expt-genome-analysis/one-day-expt-evolved-pops/RM7-87-10	RM7-87-4	RM7-87-4.gff3	../results/one-day-expt-genome-analysis/RM7-87-4.gff3	FALSE	Tn5+ Tet 0	Tn5+	Tet 0	No plasmid
RM7-87-10	1	B30	0	None	728807	733000	4194	rhs element protein RhsC	rhsC	b0700	b0700	675	207.018	../results/one-day-expt-genome-analysis/one-day-expt-evolved-pops/RM7-87-10	RM7-87-4	RM7-87-4.gff3	../results/one-day-expt-genome-analysis/RM7-87-4.gff3	FALSE	Tn5+ Tet 0	Tn5+	Tet 0	No plasmid
RM7-87-10	1	B30	0	None	733000	733326	327	uncharacterized protein YbfB	ybfB	b0702	b0702	676	245.456	../results/one-day-expt-genome-analysis/one-day-expt-evolved-pops/RM7-87-10	RM7-87-4	RM7-87-4.gff3	../results/one-day-expt-genome-analysis/RM7-87-4.gff3	FALSE	Tn5+ Tet 0	Tn5+	Tet 0	No plasmid
RM7-87-10	1	B30	0	None	734874	735443	570	uncharacterized protein YbfC	ybfC	b0704	b0704	677	196.574	../results/one-day-expt-genome-analysis/one-day-expt-evolved-pops/RM7-87-10	RM7-87-4	RM7-87-4.gff3	../results/one-day-expt-genome-analysis/RM7-87-4.gff3	FALSE	Tn5+ Tet 0	Tn5+	Tet 0	No plasmid
RM7-87-10	1	B30	0	None	735669	735923	255	inactive transposase YbfQ	ybfQ	b4514	b4514	678	196.659	../results/one-day-expt-genome-analysis/one-day-expt-evolved-pops/RM7-87-10	RM7-87-4	RM7-87-4.gff3	../results/one-day-expt-genome-analysis/RM7-87-4.gff3	FALSE	Tn5+ Tet 0	Tn5+	Tet 0	No plasmid
RM7-87-10	1	B30	0	None	737316	738077	762	H repeat-associated putative transposase YbfD	ybfD	b0706	b0706	679	203.344	../results/one-day-expt-genome-analysis/one-day-expt-evolved-pops/RM7-87-10	RM7-87-4	RM7-87-4.gff3	../results/one-day-expt-genome-analysis/RM7-87-4.gff3	FALSE	Tn5+ Tet 0	Tn5+	Tet 0	No plasmid
RM7-87-10	1	B30	0	None	738225	738734	510	DUF1722 domain-containing protein YbgA	ybgA	b0707	b0707	680	218.453	../results/one-day-expt-genome-analysis/one-day-expt-evolved-pops/RM7-87-10	RM7-87-4	RM7-87-4.gff3	../results/one-day-expt-genome-analysis/RM7-87-4.gff3	FALSE	Tn5+ Tet 0	Tn5+	Tet 0	No plasmid
RM7-87-10	1	B30	0	None	738731	740149	1419	deoxyribodipyrimidine photolyase	phr	b0708	b0708	681	211.145	../results/one-day-expt-genome-analysis/one-day-expt-evolved-pops/RM7-87-10	RM7-87-4	RM7-87-4.gff3	../results/one-day-expt-genome-analysis/RM7-87-4.gff3	FALSE	Tn5+ Tet 0	Tn5+	Tet 0	No plasmid
RM7-87-10	1	B30	0	None	740299	741780	1482	dipeptide:H(+) symporter DtpD	dtpD	b0709	b0709	682	221.022	../results/one-day-expt-genome-analysis/one-day-expt-evolved-pops/RM7-87-10	RM7-87-4	RM7-87-4.gff3	../results/one-day-expt-genome-analysis/RM7-87-4.gff3	FALSE	Tn5+ Tet 0	Tn5+	Tet 0	No plasmid
RM7-87-10	1	B30	0	None	742051	742794	744	radiation resistance protein YbgI	ybgI	b0710	b0710	683	192.496	../results/one-day-expt-genome-analysis/one-day-expt-evolved-pops/RM7-87-10	RM7-87-4	RM7-87-4.gff3	../results/one-day-expt-genome-analysis/RM7-87-4.gff3	FALSE	Tn5+ Tet 0	Tn5+	Tet 0	No plasmid
RM7-87-10	1	B30	0	None	742817	743473	657	5-oxoprolinase component B	pxpB	b0711	b0711	684	219.816	../results/one-day-expt-genome-analysis/one-day-expt-evolved-pops/RM7-87-10	RM7-87-4	RM7-87-4.gff3	../results/one-day-expt-genome-analysis/RM7-87-4.gff3	FALSE	Tn5+ Tet 0	Tn5+	Tet 0	No plasmid
RM7-87-10	1	B30	0	None	743467	744399	933	5-oxoprolinase component C	pxpC	b0712	b0712	685	218.495	../results/one-day-expt-genome-analysis/one-day-expt-evolved-pops/RM7-87-10	RM7-87-4	RM7-87-4.gff3	../results/one-day-expt-genome-analysis/RM7-87-4.gff3	FALSE	Tn5+ Tet 0	Tn5+	Tet 0	No plasmid
RM7-87-10	1	B30	0	None	744389	745123	735	5-oxoprolinase component A	pxpA	b0713	b0713	686	208.32	../results/one-day-expt-genome-analysis/one-day-expt-evolved-pops/RM7-87-10	RM7-87-4	RM7-87-4.gff3	../results/one-day-expt-genome-analysis/RM7-87-4.gff3	FALSE	Tn5+ Tet 0	Tn5+	Tet 0	No plasmid
RM7-87-10	1	B30	0	None	745159	745950	792	endonuclease VIII	nei	b0714	b0714	687	201.369	../results/one-day-expt-genome-analysis/one-day-expt-evolved-pops/RM7-87-10	RM7-87-4	RM7-87-4.gff3	../results/one-day-expt-genome-analysis/RM7-87-4.gff3	FALSE	Tn5+ Tet 0	Tn5+	Tet 0	No plasmid
RM7-87-10	1	B30	0	None	745947	746993	1047	putative regulator	abrB	b0715	b0715	688	219.019	../results/one-day-expt-genome-analysis/one-day-expt-evolved-pops/RM7-87-10	RM7-87-4	RM7-87-4.gff3	../results/one-day-expt-genome-analysis/RM7-87-4.gff3	FALSE	Tn5+ Tet 0	Tn5+	Tet 0	No plasmid
RM7-87-10	1	B30	0	None	747145	748206	1062	putative fimbrial protein YbgO	ybgO	b0716	b0716	689	207.346	../results/one-day-expt-genome-analysis/one-day-expt-evolved-pops/RM7-87-10	RM7-87-4	RM7-87-4.gff3	../results/one-day-expt-genome-analysis/RM7-87-4.gff3	FALSE	Tn5+ Tet 0	Tn5+	Tet 0	No plasmid
RM7-87-10	1	B30	0	None	748203	748931	729	putative fimbrial chaperone YbgP	ybgP	b0717	b0717	690	200.484	../results/one-day-expt-genome-analysis/one-day-expt-evolved-pops/RM7-87-10	RM7-87-4	RM7-87-4.gff3	../results/one-day-expt-genome-analysis/RM7-87-4.gff3	FALSE	Tn5+ Tet 0	Tn5+	Tet 0	No plasmid
RM7-87-10	1	B30	0	None	748946	751393	2448	putative fimbrial usher protein YbgQ	ybgQ	b0718	b0718	691	223.8	../results/one-day-expt-genome-analysis/one-day-expt-evolved-pops/RM7-87-10	RM7-87-4	RM7-87-4.gff3	../results/one-day-expt-genome-analysis/RM7-87-4.gff3	FALSE	Tn5+ Tet 0	Tn5+	Tet 0	No plasmid
RM7-87-10	1	B30	0	None	751453	752019	567	putative fimbrial protein YbgD	ybgD	b0719	b0719	692	218.36	../results/one-day-expt-genome-analysis/one-day-expt-evolved-pops/RM7-87-10	RM7-87-4	RM7-87-4.gff3	../results/one-day-expt-genome-analysis/RM7-87-4.gff3	FALSE	Tn5+ Tet 0	Tn5+	Tet 0	No plasmid
RM7-87-10	1	B30	0	None	752409	753692	1284	citrate synthase	gltA	b0720	b0720	693	238.404	../results/one-day-expt-genome-analysis/one-day-expt-evolved-pops/RM7-87-10	RM7-87-4	RM7-87-4.gff3	../results/one-day-expt-genome-analysis/RM7-87-4.gff3	FALSE	Tn5+ Tet 0	Tn5+	Tet 0	No plasmid
RM7-87-10	1	B30	0	None	753882	753914	33	protein YbgV	ybgV	b4768	b4768	694	206.636	../results/one-day-expt-genome-analysis/one-day-expt-evolved-pops/RM7-87-10	RM7-87-4	RM7-87-4.gff3	../results/one-day-expt-genome-analysis/RM7-87-4.gff3	FALSE	Tn5+ Tet 0	Tn5+	Tet 0	No plasmid
RM7-87-10	1	B30	0	None	753898	754005	108	protein YbgU	ybgU	b4735	b4735	695	209.231	../results/one-day-expt-genome-analysis/one-day-expt-evolved-pops/RM7-87-10	RM7-87-4	RM7-87-4.gff3	../results/one-day-expt-genome-analysis/RM7-87-4.gff3	FALSE	Tn5+ Tet 0	Tn5+	Tet 0	No plasmid
RM7-87-10	1	B30	0	None	754401	754790	390	succinate:quinone oxidoreductase, membrane protein SdhC	sdhC	b0721	b0721	696	209.779	../results/one-day-expt-genome-analysis/one-day-expt-evolved-pops/RM7-87-10	RM7-87-4	RM7-87-4.gff3	../results/one-day-expt-genome-analysis/RM7-87-4.gff3	FALSE	Tn5+ Tet 0	Tn5+	Tet 0	No plasmid
RM7-87-10	1	B30	0	None	754784	755131	348	succinate:quinone oxidoreductase, membrane protein SdhD	sdhD	b0722	b0722	697	208	../results/one-day-expt-genome-analysis/one-day-expt-evolved-pops/RM7-87-10	RM7-87-4	RM7-87-4.gff3	../results/one-day-expt-genome-analysis/RM7-87-4.gff3	FALSE	Tn5+ Tet 0	Tn5+	Tet 0	No plasmid
RM7-87-10	1	B30	0	None	755131	756897	1767	succinate:quinone oxidoreductase, FAD binding protein	sdhA	b0723	b0723	698	242.383	../results/one-day-expt-genome-analysis/one-day-expt-evolved-pops/RM7-87-10	RM7-87-4	RM7-87-4.gff3	../results/one-day-expt-genome-analysis/RM7-87-4.gff3	FALSE	Tn5+ Tet 0	Tn5+	Tet 0	No plasmid
RM7-87-10	1	B30	0	None	756913	757629	717	succinate:quinone oxidoreductase, iron-sulfur cluster binding protein	sdhB	b0724	b0724	699	216.816	../results/one-day-expt-genome-analysis/one-day-expt-evolved-pops/RM7-87-10	RM7-87-4	RM7-87-4.gff3	../results/one-day-expt-genome-analysis/RM7-87-4.gff3	FALSE	Tn5+ Tet 0	Tn5+	Tet 0	No plasmid
RM7-87-10	1	B30	0	None	757930	760731	2802	subunit of E1(0) component of 2-oxoglutarate dehydrogenase	sucA	b0726	b0726	700	215.671	../results/one-day-expt-genome-analysis/one-day-expt-evolved-pops/RM7-87-10	RM7-87-4	RM7-87-4.gff3	../results/one-day-expt-genome-analysis/RM7-87-4.gff3	FALSE	Tn5+ Tet 0	Tn5+	Tet 0	No plasmid
RM7-87-10	1	B30	0	None	760746	761963	1218	dihydrolipoyltranssuccinylase	sucB	b0727	b0727	701	220.021	../results/one-day-expt-genome-analysis/one-day-expt-evolved-pops/RM7-87-10	RM7-87-4	RM7-87-4.gff3	../results/one-day-expt-genome-analysis/RM7-87-4.gff3	FALSE	Tn5+ Tet 0	Tn5+	Tet 0	No plasmid
RM7-87-10	1	B30	0	None	762238	763404	1167	succinyl-CoA synthetase subunit beta	sucC	b0728	b0728	702	217.885	../results/one-day-expt-genome-analysis/one-day-expt-evolved-pops/RM7-87-10	RM7-87-4	RM7-87-4.gff3	../results/one-day-expt-genome-analysis/RM7-87-4.gff3	FALSE	Tn5+ Tet 0	Tn5+	Tet 0	No plasmid
RM7-87-10	1	B30	0	None	763404	764273	870	succinyl-CoA synthetase subunit alpha	sucD	b0729	b0729	703	230.046	../results/one-day-expt-genome-analysis/one-day-expt-evolved-pops/RM7-87-10	RM7-87-4	RM7-87-4.gff3	../results/one-day-expt-genome-analysis/RM7-87-4.gff3	FALSE	Tn5+ Tet 0	Tn5+	Tet 0	No plasmid
RM7-87-10	1	B30	0	None	764377	765099	723	DNA-binding transcriptional repressor MngR	mngR	b0730	b0730	704	206.873	../results/one-day-expt-genome-analysis/one-day-expt-evolved-pops/RM7-87-10	RM7-87-4	RM7-87-4.gff3	../results/one-day-expt-genome-analysis/RM7-87-4.gff3	FALSE	Tn5+ Tet 0	Tn5+	Tet 0	No plasmid
RM7-87-10	1	B30	0	None	765208	767184	1977	2-O-alpha-mannosyl-D-glycerate specific PTS enzyme II	mngA	b0731	b0731	705	210.504	../results/one-day-expt-genome-analysis/one-day-expt-evolved-pops/RM7-87-10	RM7-87-4	RM7-87-4.gff3	../results/one-day-expt-genome-analysis/RM7-87-4.gff3	FALSE	Tn5+ Tet 0	Tn5+	Tet 0	No plasmid
RM7-87-10	1	B30	0	None	767202	769835	2634	alpha-mannosidase	mngB	b0732	b0732	706	224.876	../results/one-day-expt-genome-analysis/one-day-expt-evolved-pops/RM7-87-10	RM7-87-4	RM7-87-4.gff3	../results/one-day-expt-genome-analysis/RM7-87-4.gff3	FALSE	Tn5+ Tet 0	Tn5+	Tet 0	No plasmid
RM7-87-10	1	B30	0	None	770682	772250	1569	cytochrome bd-I subunit 1	cydA	b0733	b0733	707	224.843	../results/one-day-expt-genome-analysis/one-day-expt-evolved-pops/RM7-87-10	RM7-87-4	RM7-87-4.gff3	../results/one-day-expt-genome-analysis/RM7-87-4.gff3	FALSE	Tn5+ Tet 0	Tn5+	Tet 0	No plasmid
RM7-87-10	1	B30	0	None	772266	773405	1140	cytochrome bd-I subunit 2	cydB	b0734	b0734	708	226.122	../results/one-day-expt-genome-analysis/one-day-expt-evolved-pops/RM7-87-10	RM7-87-4	RM7-87-4.gff3	../results/one-day-expt-genome-analysis/RM7-87-4.gff3	FALSE	Tn5+ Tet 0	Tn5+	Tet 0	No plasmid
RM7-87-10	1	B30	0	None	773420	773533	114	cytochrome bd-I accessory subunit CydX	cydX	b4515	b4515	709	216.219	../results/one-day-expt-genome-analysis/one-day-expt-evolved-pops/RM7-87-10	RM7-87-4	RM7-87-4.gff3	../results/one-day-expt-genome-analysis/RM7-87-4.gff3	FALSE	Tn5+ Tet 0	Tn5+	Tet 0	No plasmid
RM7-87-10	1	B30	0	None	773533	773826	294	PF09600 family protein YbgE	ybgE	b0735	b0735	710	218.279	../results/one-day-expt-genome-analysis/one-day-expt-evolved-pops/RM7-87-10	RM7-87-4	RM7-87-4.gff3	../results/one-day-expt-genome-analysis/RM7-87-4.gff3	FALSE	Tn5+ Tet 0	Tn5+	Tet 0	No plasmid
RM7-87-10	1	B30	0	None	773976	774380	405	esterase/thioesterase	ybgC	b0736	b0736	711	210.721	../results/one-day-expt-genome-analysis/one-day-expt-evolved-pops/RM7-87-10	RM7-87-4	RM7-87-4.gff3	../results/one-day-expt-genome-analysis/RM7-87-4.gff3	FALSE	Tn5+ Tet 0	Tn5+	Tet 0	No plasmid
RM7-87-10	1	B30	0	None	774377	775069	693	Tol-Pal system protein TolQ	tolQ	b0737	b0737	712	218.31	../results/one-day-expt-genome-analysis/one-day-expt-evolved-pops/RM7-87-10	RM7-87-4	RM7-87-4.gff3	../results/one-day-expt-genome-analysis/RM7-87-4.gff3	FALSE	Tn5+ Tet 0	Tn5+	Tet 0	No plasmid
RM7-87-10	1	B30	0	None	775073	775501	429	Tol-Pal system protein TolR	tolR	b0738	b0738	713	221.312	../results/one-day-expt-genome-analysis/one-day-expt-evolved-pops/RM7-87-10	RM7-87-4	RM7-87-4.gff3	../results/one-day-expt-genome-analysis/RM7-87-4.gff3	FALSE	Tn5+ Tet 0	Tn5+	Tet 0	No plasmid
RM7-87-10	1	B30	0	None	775566	776831	1266	Tol-Pal system protein TolA	tolA	b0739	b0739	714	195.579	../results/one-day-expt-genome-analysis/one-day-expt-evolved-pops/RM7-87-10	RM7-87-4	RM7-87-4.gff3	../results/one-day-expt-genome-analysis/RM7-87-4.gff3	FALSE	Tn5+ Tet 0	Tn5+	Tet 0	No plasmid
RM7-87-10	1	B30	0	None	776964	778256	1293	Tol-Pal system periplasmic protein TolB	tolB	b0740	b0740	715	232.012	../results/one-day-expt-genome-analysis/one-day-expt-evolved-pops/RM7-87-10	RM7-87-4	RM7-87-4.gff3	../results/one-day-expt-genome-analysis/RM7-87-4.gff3	FALSE	Tn5+ Tet 0	Tn5+	Tet 0	No plasmid
RM7-87-10	1	B30	0	None	778291	778812	522	peptidoglycan-associated outer membrane lipoprotein Pal	pal	b0741	b0741	716	223.902	../results/one-day-expt-genome-analysis/one-day-expt-evolved-pops/RM7-87-10	RM7-87-4	RM7-87-4.gff3	../results/one-day-expt-genome-analysis/RM7-87-4.gff3	FALSE	Tn5+ Tet 0	Tn5+	Tet 0	No plasmid
RM7-87-10	1	B30	0	None	778822	779613	792	cell division coordinator CpoB	cpoB	b0742	b0742	717	205.622	../results/one-day-expt-genome-analysis/one-day-expt-evolved-pops/RM7-87-10	RM7-87-4	RM7-87-4.gff3	../results/one-day-expt-genome-analysis/RM7-87-4.gff3	FALSE	Tn5+ Tet 0	Tn5+	Tet 0	No plasmid
RM7-87-10	1	B30	0	None	781309	782352	1044	quinolinate synthase	nadA	b0750	b0750	718	217.344	../results/one-day-expt-genome-analysis/one-day-expt-evolved-pops/RM7-87-10	RM7-87-4	RM7-87-4.gff3	../results/one-day-expt-genome-analysis/RM7-87-4.gff3	FALSE	Tn5+ Tet 0	Tn5+	Tet 0	No plasmid
RM7-87-10	1	B30	0	None	782390	783109	720	nicotinamide riboside transporter	pnuC	b0751	b0751	719	209.218	../results/one-day-expt-genome-analysis/one-day-expt-evolved-pops/RM7-87-10	RM7-87-4	RM7-87-4.gff3	../results/one-day-expt-genome-analysis/RM7-87-4.gff3	FALSE	Tn5+ Tet 0	Tn5+	Tet 0	No plasmid
RM7-87-10	1	B30	0	None	783106	784047	942	Zn(2(+))/Cd(2(+))/Ni(2(+))/Cu(2(+)) exporter	zitB	b0752	b0752	720	237.617	../results/one-day-expt-genome-analysis/one-day-expt-evolved-pops/RM7-87-10	RM7-87-4	RM7-87-4.gff3	../results/one-day-expt-genome-analysis/RM7-87-4.gff3	FALSE	Tn5+ Tet 0	Tn5+	Tet 0	No plasmid
RM7-87-10	1	B30	0	None	784161	784541	381	PF13985 family protein YbgS	ybgS	b0753	b0753	721	197.087	../results/one-day-expt-genome-analysis/one-day-expt-evolved-pops/RM7-87-10	RM7-87-4	RM7-87-4.gff3	../results/one-day-expt-genome-analysis/RM7-87-4.gff3	FALSE	Tn5+ Tet 0	Tn5+	Tet 0	No plasmid
RM7-87-10	1	B30	0	None	784857	785909	1053	3-deoxy-7-phosphoheptulonate synthase, Phe-sensitive	aroG	b0754	b0754	722	217.812	../results/one-day-expt-genome-analysis/one-day-expt-evolved-pops/RM7-87-10	RM7-87-4	RM7-87-4.gff3	../results/one-day-expt-genome-analysis/RM7-87-4.gff3	FALSE	Tn5+ Tet 0	Tn5+	Tet 0	No plasmid
RM7-87-10	1	B30	0	None	786067	786819	753	2,3-bisphosphoglycerate-dependent phosphoglycerate mutase	gpmA	b0755	b0755	723	244.259	../results/one-day-expt-genome-analysis/one-day-expt-evolved-pops/RM7-87-10	RM7-87-4	RM7-87-4.gff3	../results/one-day-expt-genome-analysis/RM7-87-4.gff3	FALSE	Tn5+ Tet 0	Tn5+	Tet 0	No plasmid
RM7-87-10	1	B30	0	None	787021	788061	1041	galactose-1-epimerase	galM	b0756	b0756	724	210.33	../results/one-day-expt-genome-analysis/one-day-expt-evolved-pops/RM7-87-10	RM7-87-4	RM7-87-4.gff3	../results/one-day-expt-genome-analysis/RM7-87-4.gff3	FALSE	Tn5+ Tet 0	Tn5+	Tet 0	No plasmid
RM7-87-10	1	B30	0	None	788055	789203	1149	galactokinase	galK	b0757	b0757	725	211.868	../results/one-day-expt-genome-analysis/one-day-expt-evolved-pops/RM7-87-10	RM7-87-4	RM7-87-4.gff3	../results/one-day-expt-genome-analysis/RM7-87-4.gff3	FALSE	Tn5+ Tet 0	Tn5+	Tet 0	No plasmid
RM7-87-10	1	B30	0	None	789207	790253	1047	galactose-1-phosphate uridylyltransferase	galT	b0758	b0758	726	210.773	../results/one-day-expt-genome-analysis/one-day-expt-evolved-pops/RM7-87-10	RM7-87-4	RM7-87-4.gff3	../results/one-day-expt-genome-analysis/RM7-87-4.gff3	FALSE	Tn5+ Tet 0	Tn5+	Tet 0	No plasmid
RM7-87-10	1	B30	0	None	790263	791279	1017	UDP-glucose 4-epimerase	galE	b0759	b0759	727	211.191	../results/one-day-expt-genome-analysis/one-day-expt-evolved-pops/RM7-87-10	RM7-87-4	RM7-87-4.gff3	../results/one-day-expt-genome-analysis/RM7-87-4.gff3	FALSE	Tn5+ Tet 0	Tn5+	Tet 0	No plasmid
RM7-87-10	1	B30	0	None	791540	793012	1473	ABC family protein ModF	modF	b0760	b0760	728	218.426	../results/one-day-expt-genome-analysis/one-day-expt-evolved-pops/RM7-87-10	RM7-87-4	RM7-87-4.gff3	../results/one-day-expt-genome-analysis/RM7-87-4.gff3	FALSE	Tn5+ Tet 0	Tn5+	Tet 0	No plasmid
RM7-87-10	1	B30	0	None	793080	793868	789	DNA-binding transcriptional dual regulator ModE	modE	b0761	b0761	729	202.833	../results/one-day-expt-genome-analysis/one-day-expt-evolved-pops/RM7-87-10	RM7-87-4	RM7-87-4.gff3	../results/one-day-expt-genome-analysis/RM7-87-4.gff3	FALSE	Tn5+ Tet 0	Tn5+	Tet 0	No plasmid
RM7-87-10	1	B30	0	None	793997	794146	150	multidrug efflux pump accessory protein AcrZ	acrZ	b0762	b0762	730	238.067	../results/one-day-expt-genome-analysis/one-day-expt-evolved-pops/RM7-87-10	RM7-87-4	RM7-87-4.gff3	../results/one-day-expt-genome-analysis/RM7-87-4.gff3	FALSE	Tn5+ Tet 0	Tn5+	Tet 0	No plasmid
RM7-87-10	1	B30	0	None	794313	795086	774	molybdate ABC transporter periplasmic binding protein	modA	b0763	b0763	731	226.446	../results/one-day-expt-genome-analysis/one-day-expt-evolved-pops/RM7-87-10	RM7-87-4	RM7-87-4.gff3	../results/one-day-expt-genome-analysis/RM7-87-4.gff3	FALSE	Tn5+ Tet 0	Tn5+	Tet 0	No plasmid
RM7-87-10	1	B30	0	None	795086	795775	690	molybdate ABC transporter membrane subunit	modB	b0764	b0764	732	234.671	../results/one-day-expt-genome-analysis/one-day-expt-evolved-pops/RM7-87-10	RM7-87-4	RM7-87-4.gff3	../results/one-day-expt-genome-analysis/RM7-87-4.gff3	FALSE	Tn5+ Tet 0	Tn5+	Tet 0	No plasmid
RM7-87-10	1	B30	0	None	795778	796836	1059	molybdate ABC transporter ATP binding subunit	modC	b0765	b0765	733	208.486	../results/one-day-expt-genome-analysis/one-day-expt-evolved-pops/RM7-87-10	RM7-87-4	RM7-87-4.gff3	../results/one-day-expt-genome-analysis/RM7-87-4.gff3	FALSE	Tn5+ Tet 0	Tn5+	Tet 0	No plasmid
RM7-87-10	1	B30	0	None	796837	797655	819	pyridoxal phosphate/fructose-1,6-bisphosphate phosphatase	ybhA	b0766	b0766	734	238.444	../results/one-day-expt-genome-analysis/one-day-expt-evolved-pops/RM7-87-10	RM7-87-4	RM7-87-4.gff3	../results/one-day-expt-genome-analysis/RM7-87-4.gff3	FALSE	Tn5+ Tet 0	Tn5+	Tet 0	No plasmid
RM7-87-10	1	B30	0	None	797810	798805	996	6-phosphogluconolactonase	pgl	b0767	b0767	735	221.949	../results/one-day-expt-genome-analysis/one-day-expt-evolved-pops/RM7-87-10	RM7-87-4	RM7-87-4.gff3	../results/one-day-expt-genome-analysis/RM7-87-4.gff3	FALSE	Tn5+ Tet 0	Tn5+	Tet 0	No plasmid
RM7-87-10	1	B30	0	None	798846	799799	954	putative DNA-binding transcriptional regulator YbhD	ybhD	b0768	b0768	736	192.714	../results/one-day-expt-genome-analysis/one-day-expt-evolved-pops/RM7-87-10	RM7-87-4	RM7-87-4.gff3	../results/one-day-expt-genome-analysis/RM7-87-4.gff3	FALSE	Tn5+ Tet 0	Tn5+	Tet 0	No plasmid
RM7-87-10	1	B30	0	None	799983	801035	1053	putative isomerase YbhH	ybhH	b0769	b0769	737	224.298	../results/one-day-expt-genome-analysis/one-day-expt-evolved-pops/RM7-87-10	RM7-87-4	RM7-87-4.gff3	../results/one-day-expt-genome-analysis/RM7-87-4.gff3	FALSE	Tn5+ Tet 0	Tn5+	Tet 0	No plasmid
RM7-87-10	1	B30	0	None	801111	802544	1434	putative tricarboxylate transporter	ybhI	b0770	b0770	738	223.692	../results/one-day-expt-genome-analysis/one-day-expt-evolved-pops/RM7-87-10	RM7-87-4	RM7-87-4.gff3	../results/one-day-expt-genome-analysis/RM7-87-4.gff3	FALSE	Tn5+ Tet 0	Tn5+	Tet 0	No plasmid
RM7-87-10	1	B30	0	None	802727	804988	2262	putative hydratase YbhJ	ybhJ	b0771	b0771	739	212.973	../results/one-day-expt-genome-analysis/one-day-expt-evolved-pops/RM7-87-10	RM7-87-4	RM7-87-4.gff3	../results/one-day-expt-genome-analysis/RM7-87-4.gff3	FALSE	Tn5+ Tet 0	Tn5+	Tet 0	No plasmid
RM7-87-10	1	B30	0	None	805222	806505	1284	outer membrane lipoprotein YbhC	ybhC	b0772	b0772	740	232.414	../results/one-day-expt-genome-analysis/one-day-expt-evolved-pops/RM7-87-10	RM7-87-4	RM7-87-4.gff3	../results/one-day-expt-genome-analysis/RM7-87-4.gff3	FALSE	Tn5+ Tet 0	Tn5+	Tet 0	No plasmid
RM7-87-10	1	B30	0	None	806657	807133	477	putative kinase inhibitor	ybhB	b0773	b0773	741	199.977	../results/one-day-expt-genome-analysis/one-day-expt-evolved-pops/RM7-87-10	RM7-87-4	RM7-87-4.gff3	../results/one-day-expt-genome-analysis/RM7-87-4.gff3	FALSE	Tn5+ Tet 0	Tn5+	Tet 0	No plasmid
RM7-87-10	1	B30	0	None	807192	808481	1290	adenosylmethionine-8-amino-7-oxononanoate aminotransferase	bioA	b0774	b0774	742	205.328	../results/one-day-expt-genome-analysis/one-day-expt-evolved-pops/RM7-87-10	RM7-87-4	RM7-87-4.gff3	../results/one-day-expt-genome-analysis/RM7-87-4.gff3	FALSE	Tn5+ Tet 0	Tn5+	Tet 0	No plasmid
RM7-87-10	1	B30	0	None	808568	809608	1041	biotin synthase	bioB	b0775	b0775	743	199.648	../results/one-day-expt-genome-analysis/one-day-expt-evolved-pops/RM7-87-10	RM7-87-4	RM7-87-4.gff3	../results/one-day-expt-genome-analysis/RM7-87-4.gff3	FALSE	Tn5+ Tet 0	Tn5+	Tet 0	No plasmid
RM7-87-10	1	B30	0	None	809605	810759	1155	8-amino-7-oxononanoate synthase	bioF	b0776	b0776	744	193.614	../results/one-day-expt-genome-analysis/one-day-expt-evolved-pops/RM7-87-10	RM7-87-4	RM7-87-4.gff3	../results/one-day-expt-genome-analysis/RM7-87-4.gff3	FALSE	Tn5+ Tet 0	Tn5+	Tet 0	No plasmid
RM7-87-10	1	B30	0	None	810746	811501	756	malonyl-acyl carrier protein methyltransferase	bioC	b0777	b0777	745	217.39	../results/one-day-expt-genome-analysis/one-day-expt-evolved-pops/RM7-87-10	RM7-87-4	RM7-87-4.gff3	../results/one-day-expt-genome-analysis/RM7-87-4.gff3	FALSE	Tn5+ Tet 0	Tn5+	Tet 0	No plasmid
RM7-87-10	1	B30	0	None	811494	812171	678	dethiobiotin synthetase	bioD	b0778	b0778	746	229.878	../results/one-day-expt-genome-analysis/one-day-expt-evolved-pops/RM7-87-10	RM7-87-4	RM7-87-4.gff3	../results/one-day-expt-genome-analysis/RM7-87-4.gff3	FALSE	Tn5+ Tet 0	Tn5+	Tet 0	No plasmid
RM7-87-10	1	B30	0	None	812750	814771	2022	UvrABC excision nuclease subunit B	uvrB	b0779	b0779	747	208.098	../results/one-day-expt-genome-analysis/one-day-expt-evolved-pops/RM7-87-10	RM7-87-4	RM7-87-4.gff3	../results/one-day-expt-genome-analysis/RM7-87-4.gff3	FALSE	Tn5+ Tet 0	Tn5+	Tet 0	No plasmid
RM7-87-10	1	B30	0	None	814963	815871	909	putative transferase YbhK	ybhK	b0780	b0780	748	196.376	../results/one-day-expt-genome-analysis/one-day-expt-evolved-pops/RM7-87-10	RM7-87-4	RM7-87-4.gff3	../results/one-day-expt-genome-analysis/RM7-87-4.gff3	FALSE	Tn5+ Tet 0	Tn5+	Tet 0	No plasmid
RM7-87-10	1	B30	0	None	816268	817257	990	GTP 3',8'-cyclase	moaA	b0781	b0781	749	221.777	../results/one-day-expt-genome-analysis/one-day-expt-evolved-pops/RM7-87-10	RM7-87-4	RM7-87-4.gff3	../results/one-day-expt-genome-analysis/RM7-87-4.gff3	FALSE	Tn5+ Tet 0	Tn5+	Tet 0	No plasmid
RM7-87-10	1	B30	0	None	817279	817791	513	protein MoaB	moaB	b0782	b0782	750	195.216	../results/one-day-expt-genome-analysis/one-day-expt-evolved-pops/RM7-87-10	RM7-87-4	RM7-87-4.gff3	../results/one-day-expt-genome-analysis/RM7-87-4.gff3	FALSE	Tn5+ Tet 0	Tn5+	Tet 0	No plasmid
RM7-87-10	1	B30	0	None	817794	818279	486	cyclic pyranopterin monophosphate synthase	moaC	b0783	b0783	751	224.294	../results/one-day-expt-genome-analysis/one-day-expt-evolved-pops/RM7-87-10	RM7-87-4	RM7-87-4.gff3	../results/one-day-expt-genome-analysis/RM7-87-4.gff3	FALSE	Tn5+ Tet 0	Tn5+	Tet 0	No plasmid
RM7-87-10	1	B30	0	None	818272	818517	246	molybdopterin synthase sulfur carrier subunit	moaD	b0784	b0784	752	217.122	../results/one-day-expt-genome-analysis/one-day-expt-evolved-pops/RM7-87-10	RM7-87-4	RM7-87-4.gff3	../results/one-day-expt-genome-analysis/RM7-87-4.gff3	FALSE	Tn5+ Tet 0	Tn5+	Tet 0	No plasmid
RM7-87-10	1	B30	0	None	818519	818971	453	molybdopterin synthase catalytic subunit	moaE	b0785	b0785	753	214.139	../results/one-day-expt-genome-analysis/one-day-expt-evolved-pops/RM7-87-10	RM7-87-4	RM7-87-4.gff3	../results/one-day-expt-genome-analysis/RM7-87-4.gff3	FALSE	Tn5+ Tet 0	Tn5+	Tet 0	No plasmid
RM7-87-10	1	B30	0	None	819108	819812	705	Bax1-I family protein YbhL	ybhL	b0786	b0786	754	217.627	../results/one-day-expt-genome-analysis/one-day-expt-evolved-pops/RM7-87-10	RM7-87-4	RM7-87-4.gff3	../results/one-day-expt-genome-analysis/RM7-87-4.gff3	FALSE	Tn5+ Tet 0	Tn5+	Tet 0	No plasmid
RM7-87-10	1	B30	0	None	820017	820730	714	Bax1-I family protein YbhM	ybhM	b0787	b0787	755	209.385	../results/one-day-expt-genome-analysis/one-day-expt-evolved-pops/RM7-87-10	RM7-87-4	RM7-87-4.gff3	../results/one-day-expt-genome-analysis/RM7-87-4.gff3	FALSE	Tn5+ Tet 0	Tn5+	Tet 0	No plasmid
RM7-87-10	1	B30	0	None	820766	821722	957	PF03706 family inner membrane protein YbhN	ybhN	b0788	b0788	756	233.971	../results/one-day-expt-genome-analysis/one-day-expt-evolved-pops/RM7-87-10	RM7-87-4	RM7-87-4.gff3	../results/one-day-expt-genome-analysis/RM7-87-4.gff3	FALSE	Tn5+ Tet 0	Tn5+	Tet 0	No plasmid
RM7-87-10	1	B30	0	None	821722	822963	1242	cardiolipin synthase B	clsB	b0789	b0789	757	203.236	../results/one-day-expt-genome-analysis/one-day-expt-evolved-pops/RM7-87-10	RM7-87-4	RM7-87-4.gff3	../results/one-day-expt-genome-analysis/RM7-87-4.gff3	FALSE	Tn5+ Tet 0	Tn5+	Tet 0	No plasmid
RM7-87-10	1	B30	0	None	822960	823721	762	endonuclease/exonuclease/phosphatase domain-containing protein YbhP	ybhP	b0790	b0790	758	196.962	../results/one-day-expt-genome-analysis/one-day-expt-evolved-pops/RM7-87-10	RM7-87-4	RM7-87-4.gff3	../results/one-day-expt-genome-analysis/RM7-87-4.gff3	FALSE	Tn5+ Tet 0	Tn5+	Tet 0	No plasmid
RM7-87-10	1	B30	0	None	823854	824264	411	inner membrane protein YbhQ	ybhQ	b0791	b0791	759	227.316	../results/one-day-expt-genome-analysis/one-day-expt-evolved-pops/RM7-87-10	RM7-87-4	RM7-87-4.gff3	../results/one-day-expt-genome-analysis/RM7-87-4.gff3	FALSE	Tn5+ Tet 0	Tn5+	Tet 0	No plasmid
RM7-87-10	1	B30	0	None	824226	825332	1107	ABC exporter membrane subunit YbhR	ybhR	b0792	b0792	760	222.32	../results/one-day-expt-genome-analysis/one-day-expt-evolved-pops/RM7-87-10	RM7-87-4	RM7-87-4.gff3	../results/one-day-expt-genome-analysis/RM7-87-4.gff3	FALSE	Tn5+ Tet 0	Tn5+	Tet 0	No plasmid
RM7-87-10	1	B30	0	None	825343	826476	1134	ABC exporter membrane subunit YbhS	ybhS	b0793	b0793	761	219.778	../results/one-day-expt-genome-analysis/one-day-expt-evolved-pops/RM7-87-10	RM7-87-4	RM7-87-4.gff3	../results/one-day-expt-genome-analysis/RM7-87-4.gff3	FALSE	Tn5+ Tet 0	Tn5+	Tet 0	No plasmid
RM7-87-10	1	B30	0	None	826469	828205	1737	ABC exporter ATP binding subunit YbhF	ybhF	b0794	b0794	762	205.33	../results/one-day-expt-genome-analysis/one-day-expt-evolved-pops/RM7-87-10	RM7-87-4	RM7-87-4.gff3	../results/one-day-expt-genome-analysis/RM7-87-4.gff3	FALSE	Tn5+ Tet 0	Tn5+	Tet 0	No plasmid
RM7-87-10	1	B30	0	None	828198	829196	999	HlyD_D23 family protein YbhG	ybhG	b0795	b0795	763	218.014	../results/one-day-expt-genome-analysis/one-day-expt-evolved-pops/RM7-87-10	RM7-87-4	RM7-87-4.gff3	../results/one-day-expt-genome-analysis/RM7-87-4.gff3	FALSE	Tn5+ Tet 0	Tn5+	Tet 0	No plasmid
RM7-87-10	1	B30	0	None	829196	829867	672	DNA-binding transcriptional dual regulator CecR	cecR	b0796	b0796	764	214.951	../results/one-day-expt-genome-analysis/one-day-expt-evolved-pops/RM7-87-10	RM7-87-4	RM7-87-4.gff3	../results/one-day-expt-genome-analysis/RM7-87-4.gff3	FALSE	Tn5+ Tet 0	Tn5+	Tet 0	No plasmid
RM7-87-10	1	B30	0	None	830096	831460	1365	ATP-dependent RNA helicase RhlE	rhlE	b0797	b0797	765	213.809	../results/one-day-expt-genome-analysis/one-day-expt-evolved-pops/RM7-87-10	RM7-87-4	RM7-87-4.gff3	../results/one-day-expt-genome-analysis/RM7-87-4.gff3	FALSE	Tn5+ Tet 0	Tn5+	Tet 0	No plasmid
RM7-87-10	1	B30	0	None	831692	832174	483	N-glycosidase YbiA	ybiA	b0798	b0798	766	200.17	../results/one-day-expt-genome-analysis/one-day-expt-evolved-pops/RM7-87-10	RM7-87-4	RM7-87-4.gff3	../results/one-day-expt-genome-analysis/RM7-87-4.gff3	FALSE	Tn5+ Tet 0	Tn5+	Tet 0	No plasmid
RM7-87-10	1	B30	0	None	832294	834444	2151	ATP-dependent DNA helicase DinG	dinG	b0799	b0799	767	194.964	../results/one-day-expt-genome-analysis/one-day-expt-evolved-pops/RM7-87-10	RM7-87-4	RM7-87-4.gff3	../results/one-day-expt-genome-analysis/RM7-87-4.gff3	FALSE	Tn5+ Tet 0	Tn5+	Tet 0	No plasmid
RM7-87-10	1	B30	0	None	834472	835434	963	nonspecific DNA-binding protein YbiB	ybiB	b0800	b0800	768	209.951	../results/one-day-expt-genome-analysis/one-day-expt-evolved-pops/RM7-87-10	RM7-87-4	RM7-87-4.gff3	../results/one-day-expt-genome-analysis/RM7-87-4.gff3	FALSE	Tn5+ Tet 0	Tn5+	Tet 0	No plasmid
RM7-87-10	1	B30	0	None	835575	836660	1086	hydroxycarboxylate dehydrogenase B	hcxB	b0801	b0801	769	230.945	../results/one-day-expt-genome-analysis/one-day-expt-evolved-pops/RM7-87-10	RM7-87-4	RM7-87-4.gff3	../results/one-day-expt-genome-analysis/RM7-87-4.gff3	FALSE	Tn5+ Tet 0	Tn5+	Tet 0	No plasmid
RM7-87-10	1	B30	0	None	836727	836786	60	protein YbiE	ybiE	b4769	b4769	770	220.967	../results/one-day-expt-genome-analysis/one-day-expt-evolved-pops/RM7-87-10	RM7-87-4	RM7-87-4.gff3	../results/one-day-expt-genome-analysis/RM7-87-4.gff3	FALSE	Tn5+ Tet 0	Tn5+	Tet 0	No plasmid
RM7-87-10	1	B30	0	None	836889	837149	261	DUF1471 domain-containing protein YbiJ	ybiJ	b0802	b0802	771	218.774	../results/one-day-expt-genome-analysis/one-day-expt-evolved-pops/RM7-87-10	RM7-87-4	RM7-87-4.gff3	../results/one-day-expt-genome-analysis/RM7-87-4.gff3	FALSE	Tn5+ Tet 0	Tn5+	Tet 0	No plasmid
RM7-87-10	1	B30	0	None	837414	837680	267	zinc finger domain-containing protein YbiI	ybiI	b0803	b0803	772	220.33	../results/one-day-expt-genome-analysis/one-day-expt-evolved-pops/RM7-87-10	RM7-87-4	RM7-87-4.gff3	../results/one-day-expt-genome-analysis/RM7-87-4.gff3	FALSE	Tn5+ Tet 0	Tn5+	Tet 0	No plasmid
RM7-87-10	1	B30	0	None	837754	838431	678	PKHD-type hydroxylase YbiX	ybiX	b0804	b0804	773	218.17	../results/one-day-expt-genome-analysis/one-day-expt-evolved-pops/RM7-87-10	RM7-87-4	RM7-87-4.gff3	../results/one-day-expt-genome-analysis/RM7-87-4.gff3	FALSE	Tn5+ Tet 0	Tn5+	Tet 0	No plasmid
RM7-87-10	1	B30	0	None	838473	840755	2283	iron catecholate outer membrane transporter Fiu	fiu	b0805	b0805	774	204.884	../results/one-day-expt-genome-analysis/one-day-expt-evolved-pops/RM7-87-10	RM7-87-4	RM7-87-4.gff3	../results/one-day-expt-genome-analysis/RM7-87-4.gff3	FALSE	Tn5+ Tet 0	Tn5+	Tet 0	No plasmid
RM7-87-10	1	B30	0	None	841020	841280	261	DUF1471 domain-containing protein McbA	mcbA	b0806	b0806	775	199.935	../results/one-day-expt-genome-analysis/one-day-expt-evolved-pops/RM7-87-10	RM7-87-4	RM7-87-4.gff3	../results/one-day-expt-genome-analysis/RM7-87-4.gff3	FALSE	Tn5+ Tet 0	Tn5+	Tet 0	No plasmid
RM7-87-10	1	B30	0	None	841556	842482	927	23S rRNA m(6)A1618 methyltransferase	rlmF	b0807	b0807	776	213.834	../results/one-day-expt-genome-analysis/one-day-expt-evolved-pops/RM7-87-10	RM7-87-4	RM7-87-4.gff3	../results/one-day-expt-genome-analysis/RM7-87-4.gff3	FALSE	Tn5+ Tet 0	Tn5+	Tet 0	No plasmid
RM7-87-10	1	B30	0	None	842479	844704	2226	moderate conductance mechanosensitive channel YbiO	ybiO	b0808	b0808	777	197.841	../results/one-day-expt-genome-analysis/one-day-expt-evolved-pops/RM7-87-10	RM7-87-4	RM7-87-4.gff3	../results/one-day-expt-genome-analysis/RM7-87-4.gff3	FALSE	Tn5+ Tet 0	Tn5+	Tet 0	No plasmid
RM7-87-10	1	B30	0	None	844965	845687	723	L-glutamine ABC transporter ATP binding subunit	glnQ	b0809	b0809	778	204.134	../results/one-day-expt-genome-analysis/one-day-expt-evolved-pops/RM7-87-10	RM7-87-4	RM7-87-4.gff3	../results/one-day-expt-genome-analysis/RM7-87-4.gff3	FALSE	Tn5+ Tet 0	Tn5+	Tet 0	No plasmid
RM7-87-10	1	B30	0	None	845684	846343	660	L-glutamine ABC transporter membrane subunit	glnP	b0810	b0810	779	199.803	../results/one-day-expt-genome-analysis/one-day-expt-evolved-pops/RM7-87-10	RM7-87-4	RM7-87-4.gff3	../results/one-day-expt-genome-analysis/RM7-87-4.gff3	FALSE	Tn5+ Tet 0	Tn5+	Tet 0	No plasmid
RM7-87-10	1	B30	0	None	846482	847228	747	L-glutamine ABC transporter periplasmic binding protein	glnH	b0811	b0811	780	191.945	../results/one-day-expt-genome-analysis/one-day-expt-evolved-pops/RM7-87-10	RM7-87-4	RM7-87-4.gff3	../results/one-day-expt-genome-analysis/RM7-87-4.gff3	FALSE	Tn5+ Tet 0	Tn5+	Tet 0	No plasmid
RM7-87-10	1	B30	0	None	847632	848135	504	DNA protection during starvation protein	dps	b0812	b0812	781	244.744	../results/one-day-expt-genome-analysis/one-day-expt-evolved-pops/RM7-87-10	RM7-87-4	RM7-87-4.gff3	../results/one-day-expt-genome-analysis/RM7-87-4.gff3	FALSE	Tn5+ Tet 0	Tn5+	Tet 0	No plasmid
RM7-87-10	1	B30	0	None	848434	849321	888	L-threonine/L-homoserine exporter	rhtA	b0813	b0813	782	226.461	../results/one-day-expt-genome-analysis/one-day-expt-evolved-pops/RM7-87-10	RM7-87-4	RM7-87-4.gff3	../results/one-day-expt-genome-analysis/RM7-87-4.gff3	FALSE	Tn5+ Tet 0	Tn5+	Tet 0	No plasmid
RM7-87-10	1	B30	0	None	849556	849621	66	protein YliM	yliM	b4736	b4736	783	222.258	../results/one-day-expt-genome-analysis/one-day-expt-evolved-pops/RM7-87-10	RM7-87-4	RM7-87-4.gff3	../results/one-day-expt-genome-analysis/RM7-87-4.gff3	FALSE	Tn5+ Tet 0	Tn5+	Tet 0	No plasmid
RM7-87-10	1	B30	0	None	849674	850189	516	outer membrane protein X	ompX	b0814	b0814	784	218.11	../results/one-day-expt-genome-analysis/one-day-expt-evolved-pops/RM7-87-10	RM7-87-4	RM7-87-4.gff3	../results/one-day-expt-genome-analysis/RM7-87-4.gff3	FALSE	Tn5+ Tet 0	Tn5+	Tet 0	No plasmid
RM7-87-10	1	B30	0	None	850238	851821	1584	phosphoethanolamine transferase OpgE	opgE	b0815	b0815	785	227.498	../results/one-day-expt-genome-analysis/one-day-expt-evolved-pops/RM7-87-10	RM7-87-4	RM7-87-4.gff3	../results/one-day-expt-genome-analysis/RM7-87-4.gff3	FALSE	Tn5+ Tet 0	Tn5+	Tet 0	No plasmid
RM7-87-10	1	B30	0	None	852093	852221	129	small protein MntS	mntS	b4705	b4705	786	203.543	../results/one-day-expt-genome-analysis/one-day-expt-evolved-pops/RM7-87-10	RM7-87-4	RM7-87-4.gff3	../results/one-day-expt-genome-analysis/RM7-87-4.gff3	FALSE	Tn5+ Tet 0	Tn5+	Tet 0	No plasmid
RM7-87-10	1	B30	0	None	852407	852874	468	DNA-binding transcriptional dual regulator MntR	mntR	b0817	b0817	787	198.064	../results/one-day-expt-genome-analysis/one-day-expt-evolved-pops/RM7-87-10	RM7-87-4	RM7-87-4.gff3	../results/one-day-expt-genome-analysis/RM7-87-4.gff3	FALSE	Tn5+ Tet 0	Tn5+	Tet 0	No plasmid
RM7-87-10	1	B30	0	None	852871	853989	1119	putative transporter YbiR	ybiR	b0818	b0818	788	224.047	../results/one-day-expt-genome-analysis/one-day-expt-evolved-pops/RM7-87-10	RM7-87-4	RM7-87-4.gff3	../results/one-day-expt-genome-analysis/RM7-87-4.gff3	FALSE	Tn5+ Tet 0	Tn5+	Tet 0	No plasmid
RM7-87-10	1	B30	0	None	854048	854968	921	L,D-transpeptidase LdtB	ldtB	b0819	b0819	789	243.258	../results/one-day-expt-genome-analysis/one-day-expt-evolved-pops/RM7-87-10	RM7-87-4	RM7-87-4.gff3	../results/one-day-expt-genome-analysis/RM7-87-4.gff3	FALSE	Tn5+ Tet 0	Tn5+	Tet 0	No plasmid
RM7-87-10	1	B30	0	None	855187	856779	1593	putative ATP-binding protein YbiT	ybiT	b0820	b0820	790	215.75	../results/one-day-expt-genome-analysis/one-day-expt-evolved-pops/RM7-87-10	RM7-87-4	RM7-87-4.gff3	../results/one-day-expt-genome-analysis/RM7-87-4.gff3	FALSE	Tn5+ Tet 0	Tn5+	Tet 0	No plasmid
RM7-87-10	1	B30	0	None	857020	858285	1266	DUF1479 domain-containing protein YbiU	ybiU	b0821	b0821	791	226.878	../results/one-day-expt-genome-analysis/one-day-expt-evolved-pops/RM7-87-10	RM7-87-4	RM7-87-4.gff3	../results/one-day-expt-genome-analysis/RM7-87-4.gff3	FALSE	Tn5+ Tet 0	Tn5+	Tet 0	No plasmid
RM7-87-10	1	B30	0	None	858437	859252	816	sugar phosphatase YbiV	ybiV	b0822	b0822	792	205.588	../results/one-day-expt-genome-analysis/one-day-expt-evolved-pops/RM7-87-10	RM7-87-4	RM7-87-4.gff3	../results/one-day-expt-genome-analysis/RM7-87-4.gff3	FALSE	Tn5+ Tet 0	Tn5+	Tet 0	No plasmid
RM7-87-10	1	B30	0	None	859398	861830	2433	putative pyruvate formate lyase	ybiW	b0823	b0823	793	218.707	../results/one-day-expt-genome-analysis/one-day-expt-evolved-pops/RM7-87-10	RM7-87-4	RM7-87-4.gff3	../results/one-day-expt-genome-analysis/RM7-87-4.gff3	FALSE	Tn5+ Tet 0	Tn5+	Tet 0	No plasmid
RM7-87-10	1	B30	0	None	861836	862735	900	putative pyruvate formate-lyase activating enzyme YbiY	ybiY	b0824	b0824	794	224.82	../results/one-day-expt-genome-analysis/one-day-expt-evolved-pops/RM7-87-10	RM7-87-4	RM7-87-4.gff3	../results/one-day-expt-genome-analysis/RM7-87-4.gff3	FALSE	Tn5+ Tet 0	Tn5+	Tet 0	No plasmid
RM7-87-10	1	B30	0	None	862866	863528	663	fructose-6-phosphate aldolase 1	fsaA	b0825	b0825	795	222.454	../results/one-day-expt-genome-analysis/one-day-expt-evolved-pops/RM7-87-10	RM7-87-4	RM7-87-4.gff3	../results/one-day-expt-genome-analysis/RM7-87-4.gff3	FALSE	Tn5+ Tet 0	Tn5+	Tet 0	No plasmid
RM7-87-10	1	B30	0	None	863604	864353	750	molybdopterin-synthase adenylyltransferase	moeB	b0826	b0826	796	208.456	../results/one-day-expt-genome-analysis/one-day-expt-evolved-pops/RM7-87-10	RM7-87-4	RM7-87-4.gff3	../results/one-day-expt-genome-analysis/RM7-87-4.gff3	FALSE	Tn5+ Tet 0	Tn5+	Tet 0	No plasmid
RM7-87-10	1	B30	0	None	864353	865588	1236	molybdopterin molybdotransferase	moeA	b0827	b0827	797	209.079	../results/one-day-expt-genome-analysis/one-day-expt-evolved-pops/RM7-87-10	RM7-87-4	RM7-87-4.gff3	../results/one-day-expt-genome-analysis/RM7-87-4.gff3	FALSE	Tn5+ Tet 0	Tn5+	Tet 0	No plasmid
RM7-87-10	1	B30	0	None	865792	866757	966	isoaspartyl dipeptidase proenzyme	iaaA	b0828	b0828	798	217.86	../results/one-day-expt-genome-analysis/one-day-expt-evolved-pops/RM7-87-10	RM7-87-4	RM7-87-4.gff3	../results/one-day-expt-genome-analysis/RM7-87-4.gff3	FALSE	Tn5+ Tet 0	Tn5+	Tet 0	No plasmid
RM7-87-10	1	B30	0	None	866744	868615	1872	glutathione ABC transporter ATP binding subunit GsiA	gsiA	b0829	b0829	799	202.186	../results/one-day-expt-genome-analysis/one-day-expt-evolved-pops/RM7-87-10	RM7-87-4	RM7-87-4.gff3	../results/one-day-expt-genome-analysis/RM7-87-4.gff3	FALSE	Tn5+ Tet 0	Tn5+	Tet 0	No plasmid
RM7-87-10	1	B30	0	None	868635	870173	1539	glutathione ABC transporter periplasmic binding protein	gsiB	b0830	b0830	800	225.759	../results/one-day-expt-genome-analysis/one-day-expt-evolved-pops/RM7-87-10	RM7-87-4	RM7-87-4.gff3	../results/one-day-expt-genome-analysis/RM7-87-4.gff3	FALSE	Tn5+ Tet 0	Tn5+	Tet 0	No plasmid
RM7-87-10	1	B30	0	None	870191	871111	921	glutathione ABC transporter membrane subunit GsiC	gsiC	b0831	b0831	801	223.132	../results/one-day-expt-genome-analysis/one-day-expt-evolved-pops/RM7-87-10	RM7-87-4	RM7-87-4.gff3	../results/one-day-expt-genome-analysis/RM7-87-4.gff3	FALSE	Tn5+ Tet 0	Tn5+	Tet 0	No plasmid
RM7-87-10	1	B30	0	None	871114	872025	912	glutathione ABC transporter membrane subunit GsiD	gsiD	b0832	b0832	802	216.865	../results/one-day-expt-genome-analysis/one-day-expt-evolved-pops/RM7-87-10	RM7-87-4	RM7-87-4.gff3	../results/one-day-expt-genome-analysis/RM7-87-4.gff3	FALSE	Tn5+ Tet 0	Tn5+	Tet 0	No plasmid
RM7-87-10	1	B30	0	None	872203	874551	2349	putative c-di-GMP phosphodiesterase PdeI	pdeI	b0833	b0833	803	184.917	../results/one-day-expt-genome-analysis/one-day-expt-evolved-pops/RM7-87-10	RM7-87-4	RM7-87-4.gff3	../results/one-day-expt-genome-analysis/RM7-87-4.gff3	FALSE	Tn5+ Tet 0	Tn5+	Tet 0	No plasmid
RM7-87-10	1	B30	0	None	874559	875887	1329	putative diguanylate cyclase DgcI	dgcI	b0834	b0834	804	195.266	../results/one-day-expt-genome-analysis/one-day-expt-evolved-pops/RM7-87-10	RM7-87-4	RM7-87-4.gff3	../results/one-day-expt-genome-analysis/RM7-87-4.gff3	FALSE	Tn5+ Tet 0	Tn5+	Tet 0	No plasmid
RM7-87-10	1	B30	0	None	875934	877259	1326	ribosomal protein S12 methylthiotransferase RimO	rimO	b0835	b0835	805	209.085	../results/one-day-expt-genome-analysis/one-day-expt-evolved-pops/RM7-87-10	RM7-87-4	RM7-87-4.gff3	../results/one-day-expt-genome-analysis/RM7-87-4.gff3	FALSE	Tn5+ Tet 0	Tn5+	Tet 0	No plasmid
RM7-87-10	1	B30	0	None	877472	877855	384	regulator of biofilm formation	bssR	b0836	b0836	806	222.409	../results/one-day-expt-genome-analysis/one-day-expt-evolved-pops/RM7-87-10	RM7-87-4	RM7-87-4.gff3	../results/one-day-expt-genome-analysis/RM7-87-4.gff3	FALSE	Tn5+ Tet 0	Tn5+	Tet 0	No plasmid
RM7-87-10	1	B30	0	None	877966	879081	1116	aldose sugar dehydrogenase YliI	yliI	b0837	b0837	807	202.522	../results/one-day-expt-genome-analysis/one-day-expt-evolved-pops/RM7-87-10	RM7-87-4	RM7-87-4.gff3	../results/one-day-expt-genome-analysis/RM7-87-4.gff3	FALSE	Tn5+ Tet 0	Tn5+	Tet 0	No plasmid
RM7-87-10	1	B30	0	None	879078	879704	627	glutathione S-transferase GstB	gstB	b0838	b0838	808	216.207	../results/one-day-expt-genome-analysis/one-day-expt-evolved-pops/RM7-87-10	RM7-87-4	RM7-87-4.gff3	../results/one-day-expt-genome-analysis/RM7-87-4.gff3	FALSE	Tn5+ Tet 0	Tn5+	Tet 0	No plasmid
RM7-87-10	1	B30	0	None	879951	881153	1203	D-alanyl-D-alanine carboxypeptidase DacC	dacC	b0839	b0839	809	194.655	../results/one-day-expt-genome-analysis/one-day-expt-evolved-pops/RM7-87-10	RM7-87-4	RM7-87-4.gff3	../results/one-day-expt-genome-analysis/RM7-87-4.gff3	FALSE	Tn5+ Tet 0	Tn5+	Tet 0	No plasmid
RM7-87-10	1	B30	0	None	881200	881958	759	DNA-binding transcriptional repressor DeoR	deoR	b0840	b0840	810	172.762	../results/one-day-expt-genome-analysis/one-day-expt-evolved-pops/RM7-87-10	RM7-87-4	RM7-87-4.gff3	../results/one-day-expt-genome-analysis/RM7-87-4.gff3	FALSE	Tn5+ Tet 0	Tn5+	Tet 0	No plasmid
RM7-87-10	1	B30	0	None	882016	882612	597	undecaprenyl pyrophosphate phosphatase	ybjG	b0841	b0841	811	204.132	../results/one-day-expt-genome-analysis/one-day-expt-evolved-pops/RM7-87-10	RM7-87-4	RM7-87-4.gff3	../results/one-day-expt-genome-analysis/RM7-87-4.gff3	FALSE	Tn5+ Tet 0	Tn5+	Tet 0	No plasmid
RM7-87-10	1	B30	0	None	882897	884129	1233	multidrug efflux pump MdfA/Na(+):H(+) antiporter/K(+):H(+) antiporter	mdfA	b0842	b0842	812	204.917	../results/one-day-expt-genome-analysis/one-day-expt-evolved-pops/RM7-87-10	RM7-87-4	RM7-87-4.gff3	../results/one-day-expt-genome-analysis/RM7-87-4.gff3	FALSE	Tn5+ Tet 0	Tn5+	Tet 0	No plasmid
RM7-87-10	1	B30	0	None	884170	884454	285	uncharacterized protein YbjH	ybjH	b0843	b0843	813	201.256	../results/one-day-expt-genome-analysis/one-day-expt-evolved-pops/RM7-87-10	RM7-87-4	RM7-87-4.gff3	../results/one-day-expt-genome-analysis/RM7-87-4.gff3	FALSE	Tn5+ Tet 0	Tn5+	Tet 0	No plasmid
RM7-87-10	1	B30	0	None	884540	885355	816	5-amino-6-(5-phospho-D-ribitylamino)uracil phosphatase	ybjI	b0844	b0844	814	203.95	../results/one-day-expt-genome-analysis/one-day-expt-evolved-pops/RM7-87-10	RM7-87-4	RM7-87-4.gff3	../results/one-day-expt-genome-analysis/RM7-87-4.gff3	FALSE	Tn5+ Tet 0	Tn5+	Tet 0	No plasmid
RM7-87-10	1	B30	0	None	885355	886563	1209	inner membrane protein YbjJ	ybjJ	b0845	b0845	815	201.108	../results/one-day-expt-genome-analysis/one-day-expt-evolved-pops/RM7-87-10	RM7-87-4	RM7-87-4.gff3	../results/one-day-expt-genome-analysis/RM7-87-4.gff3	FALSE	Tn5+ Tet 0	Tn5+	Tet 0	No plasmid
RM7-87-10	1	B30	0	None	886647	887183	537	RcdA	rcdA	b0846	b0846	816	219.849	../results/one-day-expt-genome-analysis/one-day-expt-evolved-pops/RM7-87-10	RM7-87-4	RM7-87-4.gff3	../results/one-day-expt-genome-analysis/RM7-87-4.gff3	FALSE	Tn5+ Tet 0	Tn5+	Tet 0	No plasmid
RM7-87-10	1	B30	0	None	887358	889043	1686	putative transport protein YbjL	ybjL	b0847	b0847	817	213.64	../results/one-day-expt-genome-analysis/one-day-expt-evolved-pops/RM7-87-10	RM7-87-4	RM7-87-4.gff3	../results/one-day-expt-genome-analysis/RM7-87-4.gff3	FALSE	Tn5+ Tet 0	Tn5+	Tet 0	No plasmid
RM7-87-10	1	B30	0	None	889313	889690	378	putative inner membrane protein	ybjM	b0848	b0848	818	197.063	../results/one-day-expt-genome-analysis/one-day-expt-evolved-pops/RM7-87-10	RM7-87-4	RM7-87-4.gff3	../results/one-day-expt-genome-analysis/RM7-87-4.gff3	FALSE	Tn5+ Tet 0	Tn5+	Tet 0	No plasmid
RM7-87-10	1	B30	0	None	889720	889977	258	reduced glutaredoxin 1	grxA	b0849	b0849	819	210.097	../results/one-day-expt-genome-analysis/one-day-expt-evolved-pops/RM7-87-10	RM7-87-4	RM7-87-4.gff3	../results/one-day-expt-genome-analysis/RM7-87-4.gff3	FALSE	Tn5+ Tet 0	Tn5+	Tet 0	No plasmid
RM7-87-10	1	B30	0	None	890137	890424	288	DUF1418 domain-containing protein YbjC	ybjC	b0850	b0850	820	190.326	../results/one-day-expt-genome-analysis/one-day-expt-evolved-pops/RM7-87-10	RM7-87-4	RM7-87-4.gff3	../results/one-day-expt-genome-analysis/RM7-87-4.gff3	FALSE	Tn5+ Tet 0	Tn5+	Tet 0	No plasmid
RM7-87-10	1	B30	0	None	890408	891130	723	NADPH-dependent nitro/quinone reductase NfsA	nfsA	b0851	b0851	821	214.134	../results/one-day-expt-genome-analysis/one-day-expt-evolved-pops/RM7-87-10	RM7-87-4	RM7-87-4.gff3	../results/one-day-expt-genome-analysis/RM7-87-4.gff3	FALSE	Tn5+ Tet 0	Tn5+	Tet 0	No plasmid
RM7-87-10	1	B30	0	None	891191	892093	903	ribosomal protein S6 modification protein	rimK	b0852	b0852	822	205.228	../results/one-day-expt-genome-analysis/one-day-expt-evolved-pops/RM7-87-10	RM7-87-4	RM7-87-4.gff3	../results/one-day-expt-genome-analysis/RM7-87-4.gff3	FALSE	Tn5+ Tet 0	Tn5+	Tet 0	No plasmid
RM7-87-10	1	B30	0	None	892181	892657	477	protein YbjN	ybjN	b0853	b0853	823	217.117	../results/one-day-expt-genome-analysis/one-day-expt-evolved-pops/RM7-87-10	RM7-87-4	RM7-87-4.gff3	../results/one-day-expt-genome-analysis/RM7-87-4.gff3	FALSE	Tn5+ Tet 0	Tn5+	Tet 0	No plasmid
RM7-87-10	1	B30	0	None	893008	894120	1113	putrescine ABC transporter periplasmic binding protein	potF	b0854	b0854	824	198.117	../results/one-day-expt-genome-analysis/one-day-expt-evolved-pops/RM7-87-10	RM7-87-4	RM7-87-4.gff3	../results/one-day-expt-genome-analysis/RM7-87-4.gff3	FALSE	Tn5+ Tet 0	Tn5+	Tet 0	No plasmid
RM7-87-10	1	B30	0	None	894215	895348	1134	putrescine ABC transporter ATP binding subunit	potG	b0855	b0855	825	222.14	../results/one-day-expt-genome-analysis/one-day-expt-evolved-pops/RM7-87-10	RM7-87-4	RM7-87-4.gff3	../results/one-day-expt-genome-analysis/RM7-87-4.gff3	FALSE	Tn5+ Tet 0	Tn5+	Tet 0	No plasmid
RM7-87-10	1	B30	0	None	895358	896311	954	putrescine ABC transporter membrane subunit PotH	potH	b0856	b0856	826	215.656	../results/one-day-expt-genome-analysis/one-day-expt-evolved-pops/RM7-87-10	RM7-87-4	RM7-87-4.gff3	../results/one-day-expt-genome-analysis/RM7-87-4.gff3	FALSE	Tn5+ Tet 0	Tn5+	Tet 0	No plasmid
RM7-87-10	1	B30	0	None	896308	897153	846	putrescine ABC transporter membrane subunit PotI	potI	b0857	b0857	827	183.616	../results/one-day-expt-genome-analysis/one-day-expt-evolved-pops/RM7-87-10	RM7-87-4	RM7-87-4.gff3	../results/one-day-expt-genome-analysis/RM7-87-4.gff3	FALSE	Tn5+ Tet 0	Tn5+	Tet 0	No plasmid
RM7-87-10	1	B30	0	None	897213	897701	489	putative inner membrane protein	ybjO	b0858	b0858	828	214.006	../results/one-day-expt-genome-analysis/one-day-expt-evolved-pops/RM7-87-10	RM7-87-4	RM7-87-4.gff3	../results/one-day-expt-genome-analysis/RM7-87-4.gff3	FALSE	Tn5+ Tet 0	Tn5+	Tet 0	No plasmid
RM7-87-10	1	B30	0	None	897742	898869	1128	23S rRNA m(5)U747 methyltransferase	rlmC	b0859	b0859	829	222.301	../results/one-day-expt-genome-analysis/one-day-expt-evolved-pops/RM7-87-10	RM7-87-4	RM7-87-4.gff3	../results/one-day-expt-genome-analysis/RM7-87-4.gff3	FALSE	Tn5+ Tet 0	Tn5+	Tet 0	No plasmid
RM7-87-10	1	B30	0	None	899068	899799	732	L-arginine ABC transporter periplasmic binding protein	artJ	b0860	b0860	830	193.867	../results/one-day-expt-genome-analysis/one-day-expt-evolved-pops/RM7-87-10	RM7-87-4	RM7-87-4.gff3	../results/one-day-expt-genome-analysis/RM7-87-4.gff3	FALSE	Tn5+ Tet 0	Tn5+	Tet 0	No plasmid
RM7-87-10	1	B30	0	None	900090	900758	669	L-arginine ABC transporter membrane subunit ArtM	artM	b0861	b0861	831	248.311	../results/one-day-expt-genome-analysis/one-day-expt-evolved-pops/RM7-87-10	RM7-87-4	RM7-87-4.gff3	../results/one-day-expt-genome-analysis/RM7-87-4.gff3	FALSE	Tn5+ Tet 0	Tn5+	Tet 0	No plasmid
RM7-87-10	1	B30	0	None	900758	901474	717	L-arginine ABC transporter membrane subunit ArtQ	artQ	b0862	b0862	832	211.388	../results/one-day-expt-genome-analysis/one-day-expt-evolved-pops/RM7-87-10	RM7-87-4	RM7-87-4.gff3	../results/one-day-expt-genome-analysis/RM7-87-4.gff3	FALSE	Tn5+ Tet 0	Tn5+	Tet 0	No plasmid
RM7-87-10	1	B30	0	None	901481	902212	732	putative ABC transporter periplasmic binding protein ArtI	artI	b0863	b0863	833	200.76	../results/one-day-expt-genome-analysis/one-day-expt-evolved-pops/RM7-87-10	RM7-87-4	RM7-87-4.gff3	../results/one-day-expt-genome-analysis/RM7-87-4.gff3	FALSE	Tn5+ Tet 0	Tn5+	Tet 0	No plasmid
RM7-87-10	1	B30	0	None	902230	902958	729	L-arginine ABC transporter ATP binding subunit	artP	b0864	b0864	834	203.908	../results/one-day-expt-genome-analysis/one-day-expt-evolved-pops/RM7-87-10	RM7-87-4	RM7-87-4.gff3	../results/one-day-expt-genome-analysis/RM7-87-4.gff3	FALSE	Tn5+ Tet 0	Tn5+	Tet 0	No plasmid
RM7-87-10	1	B30	0	None	903176	903691	516	DUF3828 domain-containing lipoprotein YbjP	ybjP	b0865	b0865	835	228.484	../results/one-day-expt-genome-analysis/one-day-expt-evolved-pops/RM7-87-10	RM7-87-4	RM7-87-4.gff3	../results/one-day-expt-genome-analysis/RM7-87-4.gff3	FALSE	Tn5+ Tet 0	Tn5+	Tet 0	No plasmid
RM7-87-10	1	B30	0	None	903817	904140	324	putative heavy metal binding protein YbjQ	ybjQ	b0866	b0866	836	173.66	../results/one-day-expt-genome-analysis/one-day-expt-evolved-pops/RM7-87-10	RM7-87-4	RM7-87-4.gff3	../results/one-day-expt-genome-analysis/RM7-87-4.gff3	FALSE	Tn5+ Tet 0	Tn5+	Tet 0	No plasmid
RM7-87-10	1	B30	0	None	904137	904967	831	N-acetylmuramoyl-L-alanine amidase D	amiD	b0867	b0867	837	210.41	../results/one-day-expt-genome-analysis/one-day-expt-evolved-pops/RM7-87-10	RM7-87-4	RM7-87-4.gff3	../results/one-day-expt-genome-analysis/RM7-87-4.gff3	FALSE	Tn5+ Tet 0	Tn5+	Tet 0	No plasmid
RM7-87-10	1	B30	0	None	904964	905977	1014	putative epimerase YbjS	ybjS	b0868	b0868	838	222.972	../results/one-day-expt-genome-analysis/one-day-expt-evolved-pops/RM7-87-10	RM7-87-4	RM7-87-4.gff3	../results/one-day-expt-genome-analysis/RM7-87-4.gff3	FALSE	Tn5+ Tet 0	Tn5+	Tet 0	No plasmid
RM7-87-10	1	B30	0	None	906076	907506	1431	putative NAD(P)-binding protein YbjT	ybjT	b0869	b0869	839	215.516	../results/one-day-expt-genome-analysis/one-day-expt-evolved-pops/RM7-87-10	RM7-87-4	RM7-87-4.gff3	../results/one-day-expt-genome-analysis/RM7-87-4.gff3	FALSE	Tn5+ Tet 0	Tn5+	Tet 0	No plasmid
RM7-87-10	1	B30	0	None	907517	908518	1002	low-specificity L-threonine aldolase	ltaE	b0870	b0870	840	213.369	../results/one-day-expt-genome-analysis/one-day-expt-evolved-pops/RM7-87-10	RM7-87-4	RM7-87-4.gff3	../results/one-day-expt-genome-analysis/RM7-87-4.gff3	FALSE	Tn5+ Tet 0	Tn5+	Tet 0	No plasmid
RM7-87-10	1	B30	0	None	908555	910273	1719	pyruvate oxidase	poxB	b0871	b0871	841	211.792	../results/one-day-expt-genome-analysis/one-day-expt-evolved-pops/RM7-87-10	RM7-87-4	RM7-87-4.gff3	../results/one-day-expt-genome-analysis/RM7-87-4.gff3	FALSE	Tn5+ Tet 0	Tn5+	Tet 0	No plasmid
RM7-87-10	1	B30	0	None	910406	911374	969	NADH oxidoreductase	hcr	b0872	b0872	842	223.497	../results/one-day-expt-genome-analysis/one-day-expt-evolved-pops/RM7-87-10	RM7-87-4	RM7-87-4.gff3	../results/one-day-expt-genome-analysis/RM7-87-4.gff3	FALSE	Tn5+ Tet 0	Tn5+	Tet 0	No plasmid
RM7-87-10	1	B30	0	None	911386	913038	1653	protein S-nitrosylase	hcp	b0873	b0873	843	204.486	../results/one-day-expt-genome-analysis/one-day-expt-evolved-pops/RM7-87-10	RM7-87-4	RM7-87-4.gff3	../results/one-day-expt-genome-analysis/RM7-87-4.gff3	FALSE	Tn5+ Tet 0	Tn5+	Tet 0	No plasmid
RM7-87-10	1	B30	0	None	913182	914081	900	L-lysine/thialysine exporter	lysO	b0874	b0874	844	221.488	../results/one-day-expt-genome-analysis/one-day-expt-evolved-pops/RM7-87-10	RM7-87-4	RM7-87-4.gff3	../results/one-day-expt-genome-analysis/RM7-87-4.gff3	FALSE	Tn5+ Tet 0	Tn5+	Tet 0	No plasmid
RM7-87-10	1	B30	0	None	914576	915271	696	water channel AqpZ	aqpZ	b0875	b0875	845	210.011	../results/one-day-expt-genome-analysis/one-day-expt-evolved-pops/RM7-87-10	RM7-87-4	RM7-87-4.gff3	../results/one-day-expt-genome-analysis/RM7-87-4.gff3	FALSE	Tn5+ Tet 0	Tn5+	Tet 0	No plasmid
RM7-87-10	1	B30	0	None	915697	917355	1659	DUF2813 domain-containing protein YbjD	ybjD	b0876	b0876	846	208.916	../results/one-day-expt-genome-analysis/one-day-expt-evolved-pops/RM7-87-10	RM7-87-4	RM7-87-4.gff3	../results/one-day-expt-genome-analysis/RM7-87-4.gff3	FALSE	Tn5+ Tet 0	Tn5+	Tet 0	No plasmid
RM7-87-10	1	B30	0	None	917352	918344	993	DUF535 domain-containing protein YbjX	ybjX	b0877	b0877	847	226.614	../results/one-day-expt-genome-analysis/one-day-expt-evolved-pops/RM7-87-10	RM7-87-4	RM7-87-4.gff3	../results/one-day-expt-genome-analysis/RM7-87-4.gff3	FALSE	Tn5+ Tet 0	Tn5+	Tet 0	No plasmid
RM7-87-10	1	B30	0	None	918459	919574	1116	ABC-type tripartite efflux pump membrane fusion protein	macA	b0878	b0878	848	197.668	../results/one-day-expt-genome-analysis/one-day-expt-evolved-pops/RM7-87-10	RM7-87-4	RM7-87-4.gff3	../results/one-day-expt-genome-analysis/RM7-87-4.gff3	FALSE	Tn5+ Tet 0	Tn5+	Tet 0	No plasmid
RM7-87-10	1	B30	0	None	919571	921517	1947	ABC-type tripartite efflux pump ATP binding/membrane subunit	macB	b0879	b0879	849	205.424	../results/one-day-expt-genome-analysis/one-day-expt-evolved-pops/RM7-87-10	RM7-87-4	RM7-87-4.gff3	../results/one-day-expt-genome-analysis/RM7-87-4.gff3	FALSE	Tn5+ Tet 0	Tn5+	Tet 0	No plasmid
RM7-87-10	1	B30	0	None	921590	921814	225	DNA replication inhibitor CspD	cspD	b0880	b0880	850	243.8	../results/one-day-expt-genome-analysis/one-day-expt-evolved-pops/RM7-87-10	RM7-87-4	RM7-87-4.gff3	../results/one-day-expt-genome-analysis/RM7-87-4.gff3	FALSE	Tn5+ Tet 0	Tn5+	Tet 0	No plasmid
RM7-87-10	1	B30	0	None	921964	922038	75	protein YljB	yljB	b4770	b4770	851	226.92	../results/one-day-expt-genome-analysis/one-day-expt-evolved-pops/RM7-87-10	RM7-87-4	RM7-87-4.gff3	../results/one-day-expt-genome-analysis/RM7-87-4.gff3	FALSE	Tn5+ Tet 0	Tn5+	Tet 0	No plasmid
RM7-87-10	1	B30	0	None	922137	922457	321	specificity factor for ClpA-ClpP chaperone-protease complex	clpS	b0881	b0881	852	206.483	../results/one-day-expt-genome-analysis/one-day-expt-evolved-pops/RM7-87-10	RM7-87-4	RM7-87-4.gff3	../results/one-day-expt-genome-analysis/RM7-87-4.gff3	FALSE	Tn5+ Tet 0	Tn5+	Tet 0	No plasmid
RM7-87-10	1	B30	0	None	922488	924764	2277	ATP-dependent Clp protease ATP-binding subunit ClpA	clpA	b0882	b0882	853	218.206	../results/one-day-expt-genome-analysis/one-day-expt-evolved-pops/RM7-87-10	RM7-87-4	RM7-87-4.gff3	../results/one-day-expt-genome-analysis/RM7-87-4.gff3	FALSE	Tn5+ Tet 0	Tn5+	Tet 0	No plasmid
RM7-87-10	1	B30	0	None	925449	925667	219	translation initiation factor IF-1	infA	b0884	b0884	854	213.26	../results/one-day-expt-genome-analysis/one-day-expt-evolved-pops/RM7-87-10	RM7-87-4	RM7-87-4.gff3	../results/one-day-expt-genome-analysis/RM7-87-4.gff3	FALSE	Tn5+ Tet 0	Tn5+	Tet 0	No plasmid
RM7-87-10	1	B30	0	None	925952	926656	705	leucyl/phenylalanyl-tRNA--protein transferase	aat	b0885	b0885	855	203.489	../results/one-day-expt-genome-analysis/one-day-expt-evolved-pops/RM7-87-10	RM7-87-4	RM7-87-4.gff3	../results/one-day-expt-genome-analysis/RM7-87-4.gff3	FALSE	Tn5+ Tet 0	Tn5+	Tet 0	No plasmid
RM7-87-10	1	B30	0	None	926698	928419	1722	glutathione/L-cysteine ABC exporter subunit CydC	cydC	b0886	b0886	856	209.915	../results/one-day-expt-genome-analysis/one-day-expt-evolved-pops/RM7-87-10	RM7-87-4	RM7-87-4.gff3	../results/one-day-expt-genome-analysis/RM7-87-4.gff3	FALSE	Tn5+ Tet 0	Tn5+	Tet 0	No plasmid
RM7-87-10	1	B30	0	None	928420	930186	1767	glutathione/L-cysteine ABC exporter subunit CydD	cydD	b0887	b0887	857	208.784	../results/one-day-expt-genome-analysis/one-day-expt-evolved-pops/RM7-87-10	RM7-87-4	RM7-87-4.gff3	../results/one-day-expt-genome-analysis/RM7-87-4.gff3	FALSE	Tn5+ Tet 0	Tn5+	Tet 0	No plasmid
RM7-87-10	1	B30	0	None	930309	931274	966	thioredoxin reductase	trxB	b0888	b0888	858	218.001	../results/one-day-expt-genome-analysis/one-day-expt-evolved-pops/RM7-87-10	RM7-87-4	RM7-87-4.gff3	../results/one-day-expt-genome-analysis/RM7-87-4.gff3	FALSE	Tn5+ Tet 0	Tn5+	Tet 0	No plasmid
RM7-87-10	1	B30	0	None	931819	932313	495	DNA-binding transcriptional dual regulator Lrp	lrp	b0889	b0889	859	243.584	../results/one-day-expt-genome-analysis/one-day-expt-evolved-pops/RM7-87-10	RM7-87-4	RM7-87-4.gff3	../results/one-day-expt-genome-analysis/RM7-87-4.gff3	FALSE	Tn5+ Tet 0	Tn5+	Tet 0	No plasmid
RM7-87-10	1	B30	0	None	932448	936437	3990	cell division DNA translocase FtsK	ftsK	b0890	b0890	860	219.661	../results/one-day-expt-genome-analysis/one-day-expt-evolved-pops/RM7-87-10	RM7-87-4	RM7-87-4.gff3	../results/one-day-expt-genome-analysis/RM7-87-4.gff3	FALSE	Tn5+ Tet 0	Tn5+	Tet 0	No plasmid
RM7-87-10	1	B30	0	None	936596	937207	612	outer membrane lipoprotein carrier protein	lolA	b0891	b0891	861	220.229	../results/one-day-expt-genome-analysis/one-day-expt-evolved-pops/RM7-87-10	RM7-87-4	RM7-87-4.gff3	../results/one-day-expt-genome-analysis/RM7-87-4.gff3	FALSE	Tn5+ Tet 0	Tn5+	Tet 0	No plasmid
RM7-87-10	1	B30	0	None	937218	938561	1344	replication-associated recombination protein A	rarA	b0892	b0892	862	208.551	../results/one-day-expt-genome-analysis/one-day-expt-evolved-pops/RM7-87-10	RM7-87-4	RM7-87-4.gff3	../results/one-day-expt-genome-analysis/RM7-87-4.gff3	FALSE	Tn5+ Tet 0	Tn5+	Tet 0	No plasmid
RM7-87-10	1	B30	0	None	938652	939944	1293	serine--tRNA ligase	serS	b0893	b0893	863	218.546	../results/one-day-expt-genome-analysis/one-day-expt-evolved-pops/RM7-87-10	RM7-87-4	RM7-87-4.gff3	../results/one-day-expt-genome-analysis/RM7-87-4.gff3	FALSE	Tn5+ Tet 0	Tn5+	Tet 0	No plasmid
RM7-87-10	1	B30	0	None	940183	942627	2445	dimethyl sulfoxide reductase subunit A	dmsA	b0894	b0894	864	217.933	../results/one-day-expt-genome-analysis/one-day-expt-evolved-pops/RM7-87-10	RM7-87-4	RM7-87-4.gff3	../results/one-day-expt-genome-analysis/RM7-87-4.gff3	FALSE	Tn5+ Tet 0	Tn5+	Tet 0	No plasmid
RM7-87-10	1	B30	0	None	942638	943255	618	dimethyl sulfoxide reductase subunit B	dmsB	b0895	b0895	865	206.56	../results/one-day-expt-genome-analysis/one-day-expt-evolved-pops/RM7-87-10	RM7-87-4	RM7-87-4.gff3	../results/one-day-expt-genome-analysis/RM7-87-4.gff3	FALSE	Tn5+ Tet 0	Tn5+	Tet 0	No plasmid
RM7-87-10	1	B30	0	None	943257	944120	864	dimethyl sulfoxide reductase subunit C	dmsC	b0896	b0896	866	239.591	../results/one-day-expt-genome-analysis/one-day-expt-evolved-pops/RM7-87-10	RM7-87-4	RM7-87-4.gff3	../results/one-day-expt-genome-analysis/RM7-87-4.gff3	FALSE	Tn5+ Tet 0	Tn5+	Tet 0	No plasmid
RM7-87-10	1	B30	0	None	944155	944781	627	putative hydrolase YcaC	ycaC	b0897	b0897	867	184.131	../results/one-day-expt-genome-analysis/one-day-expt-evolved-pops/RM7-87-10	RM7-87-4	RM7-87-4.gff3	../results/one-day-expt-genome-analysis/RM7-87-4.gff3	FALSE	Tn5+ Tet 0	Tn5+	Tet 0	No plasmid
RM7-87-10	1	B30	0	None	945095	946243	1149	putative transporter YcaD	ycaD	b0898	b0898	868	218.377	../results/one-day-expt-genome-analysis/one-day-expt-evolved-pops/RM7-87-10	RM7-87-4	RM7-87-4.gff3	../results/one-day-expt-genome-analysis/RM7-87-4.gff3	FALSE	Tn5+ Tet 0	Tn5+	Tet 0	No plasmid
RM7-87-10	1	B30	0	None	946453	947883	1431	putative transporter YcaM	ycaM	b0899	b0899	869	220.538	../results/one-day-expt-genome-analysis/one-day-expt-evolved-pops/RM7-87-10	RM7-87-4	RM7-87-4.gff3	../results/one-day-expt-genome-analysis/RM7-87-4.gff3	FALSE	Tn5+ Tet 0	Tn5+	Tet 0	No plasmid
RM7-87-10	1	B30	0	None	947884	948792	909	putative DNA-binding transcriptional regulator YcaN	ycaN	b0900	b0900	870	195.813	../results/one-day-expt-genome-analysis/one-day-expt-evolved-pops/RM7-87-10	RM7-87-4	RM7-87-4.gff3	../results/one-day-expt-genome-analysis/RM7-87-4.gff3	FALSE	Tn5+ Tet 0	Tn5+	Tet 0	No plasmid
RM7-87-10	1	B30	0	None	948892	949482	591	putative oxidoreductase YcaK	ycaK	b0901	b0901	871	204.662	../results/one-day-expt-genome-analysis/one-day-expt-evolved-pops/RM7-87-10	RM7-87-4	RM7-87-4.gff3	../results/one-day-expt-genome-analysis/RM7-87-4.gff3	FALSE	Tn5+ Tet 0	Tn5+	Tet 0	No plasmid
RM7-87-10	1	B30	0	None	949564	950304	741	pyruvate formate-lyase activating enzyme	pflA	b0902	b0902	872	208.532	../results/one-day-expt-genome-analysis/one-day-expt-evolved-pops/RM7-87-10	RM7-87-4	RM7-87-4.gff3	../results/one-day-expt-genome-analysis/RM7-87-4.gff3	FALSE	Tn5+ Tet 0	Tn5+	Tet 0	No plasmid
RM7-87-10	1	B30	0	None	950496	952778	2283	pyruvate formate-lyase	pflB	b0903	b0903	873	232.917	../results/one-day-expt-genome-analysis/one-day-expt-evolved-pops/RM7-87-10	RM7-87-4	RM7-87-4.gff3	../results/one-day-expt-genome-analysis/RM7-87-4.gff3	FALSE	Tn5+ Tet 0	Tn5+	Tet 0	No plasmid
RM7-87-10	1	B30	0	None	952833	953690	858	formate channel FocA	focA	b0904	b0904	874	209.311	../results/one-day-expt-genome-analysis/one-day-expt-evolved-pops/RM7-87-10	RM7-87-4	RM7-87-4.gff3	../results/one-day-expt-genome-analysis/RM7-87-4.gff3	FALSE	Tn5+ Tet 0	Tn5+	Tet 0	No plasmid
RM7-87-10	1	B30	0	None	954096	955856	1761	ribosomal protein S12 methylthiotransferase accessory factor YcaO	ycaO	b0905	b0905	875	202.503	../results/one-day-expt-genome-analysis/one-day-expt-evolved-pops/RM7-87-10	RM7-87-4	RM7-87-4.gff3	../results/one-day-expt-genome-analysis/RM7-87-4.gff3	FALSE	Tn5+ Tet 0	Tn5+	Tet 0	No plasmid
RM7-87-10	1	B30	0	None	955986	956678	693	DUF421 domain-containing protein YcaP	ycaP	b0906	b0906	876	201.844	../results/one-day-expt-genome-analysis/one-day-expt-evolved-pops/RM7-87-10	RM7-87-4	RM7-87-4.gff3	../results/one-day-expt-genome-analysis/RM7-87-4.gff3	FALSE	Tn5+ Tet 0	Tn5+	Tet 0	No plasmid
RM7-87-10	1	B30	0	None	956877	957965	1089	phosphoserine/phosphohydroxythreonine aminotransferase	serC	b0907	b0907	877	200.485	../results/one-day-expt-genome-analysis/one-day-expt-evolved-pops/RM7-87-10	RM7-87-4	RM7-87-4.gff3	../results/one-day-expt-genome-analysis/RM7-87-4.gff3	FALSE	Tn5+ Tet 0	Tn5+	Tet 0	No plasmid
RM7-87-10	1	B30	0	None	958036	959319	1284	3-phosphoshikimate 1-carboxyvinyltransferase	aroA	b0908	b0908	878	216.023	../results/one-day-expt-genome-analysis/one-day-expt-evolved-pops/RM7-87-10	RM7-87-4	RM7-87-4.gff3	../results/one-day-expt-genome-analysis/RM7-87-4.gff3	FALSE	Tn5+ Tet 0	Tn5+	Tet 0	No plasmid
RM7-87-10	1	B30	0	None	959488	960252	765	periplasmic protease YcaL	ycaL	b0909	b0909	879	213.242	../results/one-day-expt-genome-analysis/one-day-expt-evolved-pops/RM7-87-10	RM7-87-4	RM7-87-4.gff3	../results/one-day-expt-genome-analysis/RM7-87-4.gff3	FALSE	Tn5+ Tet 0	Tn5+	Tet 0	No plasmid
RM7-87-10	1	B30	0	None	960425	961108	684	cytidylate kinase	cmk	b0910	b0910	880	224.474	../results/one-day-expt-genome-analysis/one-day-expt-evolved-pops/RM7-87-10	RM7-87-4	RM7-87-4.gff3	../results/one-day-expt-genome-analysis/RM7-87-4.gff3	FALSE	Tn5+ Tet 0	Tn5+	Tet 0	No plasmid
RM7-87-10	1	B30	0	None	961219	962892	1674	30S ribosomal subunit protein S1	rpsA	b0911	b0911	881	216.8	../results/one-day-expt-genome-analysis/one-day-expt-evolved-pops/RM7-87-10	RM7-87-4	RM7-87-4.gff3	../results/one-day-expt-genome-analysis/RM7-87-4.gff3	FALSE	Tn5+ Tet 0	Tn5+	Tet 0	No plasmid
RM7-87-10	1	B30	0	None	963052	963336	285	integration host factor subunit beta	ihfB	b0912	b0912	882	188.189	../results/one-day-expt-genome-analysis/one-day-expt-evolved-pops/RM7-87-10	RM7-87-4	RM7-87-4.gff3	../results/one-day-expt-genome-analysis/RM7-87-4.gff3	FALSE	Tn5+ Tet 0	Tn5+	Tet 0	No plasmid
RM7-87-10	1	B30	0	None	963544	965808	2265	metallo-beta-lactamase superfamily inner membrane protein YcaI	ycaI	b0913	b0913	883	212.548	../results/one-day-expt-genome-analysis/one-day-expt-evolved-pops/RM7-87-10	RM7-87-4	RM7-87-4.gff3	../results/one-day-expt-genome-analysis/RM7-87-4.gff3	FALSE	Tn5+ Tet 0	Tn5+	Tet 0	No plasmid
RM7-87-10	1	B30	0	None	965845	967593	1749	ATP-binding lipopolysaccharide transport protein	msbA	b0914	b0914	884	211.714	../results/one-day-expt-genome-analysis/one-day-expt-evolved-pops/RM7-87-10	RM7-87-4	RM7-87-4.gff3	../results/one-day-expt-genome-analysis/RM7-87-4.gff3	FALSE	Tn5+ Tet 0	Tn5+	Tet 0	No plasmid
RM7-87-10	1	B30	0	None	967590	968576	987	tetraacyldisaccharide 4'-kinase	lpxK	b0915	b0915	885	194.988	../results/one-day-expt-genome-analysis/one-day-expt-evolved-pops/RM7-87-10	RM7-87-4	RM7-87-4.gff3	../results/one-day-expt-genome-analysis/RM7-87-4.gff3	FALSE	Tn5+ Tet 0	Tn5+	Tet 0	No plasmid
RM7-87-10	1	B30	0	None	968613	969845	1233	interstrand DNA crosslink repair glycosylase	ycaQ	b0916	b0916	886	213.657	../results/one-day-expt-genome-analysis/one-day-expt-evolved-pops/RM7-87-10	RM7-87-4	RM7-87-4.gff3	../results/one-day-expt-genome-analysis/RM7-87-4.gff3	FALSE	Tn5+ Tet 0	Tn5+	Tet 0	No plasmid
RM7-87-10	1	B30	0	None	969897	970079	183	PF03966 family protein YcaR	ycaR	b0917	b0917	887	228.732	../results/one-day-expt-genome-analysis/one-day-expt-evolved-pops/RM7-87-10	RM7-87-4	RM7-87-4.gff3	../results/one-day-expt-genome-analysis/RM7-87-4.gff3	FALSE	Tn5+ Tet 0	Tn5+	Tet 0	No plasmid
RM7-87-10	1	B30	0	None	970076	970822	747	3-deoxy-manno-octulosonate cytidylyltransferase	kdsB	b0918	b0918	888	196.894	../results/one-day-expt-genome-analysis/one-day-expt-evolved-pops/RM7-87-10	RM7-87-4	RM7-87-4.gff3	../results/one-day-expt-genome-analysis/RM7-87-4.gff3	FALSE	Tn5+ Tet 0	Tn5+	Tet 0	No plasmid
RM7-87-10	1	B30	0	None	970976	971869	894	putative phosphotransferase YcbJ	ycbJ	b0919	b0919	889	215.793	../results/one-day-expt-genome-analysis/one-day-expt-evolved-pops/RM7-87-10	RM7-87-4	RM7-87-4.gff3	../results/one-day-expt-genome-analysis/RM7-87-4.gff3	FALSE	Tn5+ Tet 0	Tn5+	Tet 0	No plasmid
RM7-87-10	1	B30	0	None	971846	972625	780	envelope biogenesis factor	elyC	b0920	b0920	890	203.197	../results/one-day-expt-genome-analysis/one-day-expt-evolved-pops/RM7-87-10	RM7-87-4	RM7-87-4.gff3	../results/one-day-expt-genome-analysis/RM7-87-4.gff3	FALSE	Tn5+ Tet 0	Tn5+	Tet 0	No plasmid
RM7-87-10	1	B30	0	None	972761	973546	786	tRNA cmo(5)U34 methyltransferase	cmoM	b0921	b0921	891	194.771	../results/one-day-expt-genome-analysis/one-day-expt-evolved-pops/RM7-87-10	RM7-87-4	RM7-87-4.gff3	../results/one-day-expt-genome-analysis/RM7-87-4.gff3	FALSE	Tn5+ Tet 0	Tn5+	Tet 0	No plasmid
RM7-87-10	1	B30	0	None	973543	974865	1323	chromosome partitioning protein MukF	mukF	b0922	b0922	892	194.519	../results/one-day-expt-genome-analysis/one-day-expt-evolved-pops/RM7-87-10	RM7-87-4	RM7-87-4.gff3	../results/one-day-expt-genome-analysis/RM7-87-4.gff3	FALSE	Tn5+ Tet 0	Tn5+	Tet 0	No plasmid
RM7-87-10	1	B30	0	None	974846	975550	705	chromosome partitioning protein MukE	mukE	b0923	b0923	893	201.055	../results/one-day-expt-genome-analysis/one-day-expt-evolved-pops/RM7-87-10	RM7-87-4	RM7-87-4.gff3	../results/one-day-expt-genome-analysis/RM7-87-4.gff3	FALSE	Tn5+ Tet 0	Tn5+	Tet 0	No plasmid
RM7-87-10	1	B30	0	None	975550	980010	4461	chromosome partitioning protein MukB	mukB	b0924	b0924	894	209.894	../results/one-day-expt-genome-analysis/one-day-expt-evolved-pops/RM7-87-10	RM7-87-4	RM7-87-4.gff3	../results/one-day-expt-genome-analysis/RM7-87-4.gff3	FALSE	Tn5+ Tet 0	Tn5+	Tet 0	No plasmid
RM7-87-10	1	B30	0	None	980271	982118	1848	L,D-transpeptidase LdtD	ldtD	b0925	b0925	895	225.837	../results/one-day-expt-genome-analysis/one-day-expt-evolved-pops/RM7-87-10	RM7-87-4	RM7-87-4.gff3	../results/one-day-expt-genome-analysis/RM7-87-4.gff3	FALSE	Tn5+ Tet 0	Tn5+	Tet 0	No plasmid
RM7-87-10	1	B30	0	None	982299	982847	549	peptidoglycan L,D-endopeptidase	mepK	b0926	b0926	896	200.452	../results/one-day-expt-genome-analysis/one-day-expt-evolved-pops/RM7-87-10	RM7-87-4	RM7-87-4.gff3	../results/one-day-expt-genome-analysis/RM7-87-4.gff3	FALSE	Tn5+ Tet 0	Tn5+	Tet 0	No plasmid
RM7-87-10	1	B30	0	None	982874	983521	648	hydroxyacylglutathione hydrolase GloC	gloC	b0927	b0927	897	207.485	../results/one-day-expt-genome-analysis/one-day-expt-evolved-pops/RM7-87-10	RM7-87-4	RM7-87-4.gff3	../results/one-day-expt-genome-analysis/RM7-87-4.gff3	FALSE	Tn5+ Tet 0	Tn5+	Tet 0	No plasmid
RM7-87-10	1	B30	0	None	983743	984933	1191	aspartate aminotransferase	aspC	b0928	b0928	898	210.529	../results/one-day-expt-genome-analysis/one-day-expt-evolved-pops/RM7-87-10	RM7-87-4	RM7-87-4.gff3	../results/one-day-expt-genome-analysis/RM7-87-4.gff3	FALSE	Tn5+ Tet 0	Tn5+	Tet 0	No plasmid
RM7-87-10	1	B30	0	None	985118	986206	1089	outer membrane porin F	ompF	b0929	b0929	899	216.657	../results/one-day-expt-genome-analysis/one-day-expt-evolved-pops/RM7-87-10	RM7-87-4	RM7-87-4.gff3	../results/one-day-expt-genome-analysis/RM7-87-4.gff3	FALSE	Tn5+ Tet 0	Tn5+	Tet 0	No plasmid
RM7-87-10	1	B30	0	None	986809	988209	1401	asparagine--tRNA ligase	asnS	b0930	b0930	900	211.97	../results/one-day-expt-genome-analysis/one-day-expt-evolved-pops/RM7-87-10	RM7-87-4	RM7-87-4.gff3	../results/one-day-expt-genome-analysis/RM7-87-4.gff3	FALSE	Tn5+ Tet 0	Tn5+	Tet 0	No plasmid
RM7-87-10	1	B30	0	None	988378	989580	1203	nicotinate phosphoribosyltransferase	pncB	b0931	b0931	901	209.786	../results/one-day-expt-genome-analysis/one-day-expt-evolved-pops/RM7-87-10	RM7-87-4	RM7-87-4.gff3	../results/one-day-expt-genome-analysis/RM7-87-4.gff3	FALSE	Tn5+ Tet 0	Tn5+	Tet 0	No plasmid
RM7-87-10	1	B30	0	None	989846	992458	2613	aminopeptidase N	pepN	b0932	b0932	902	204.263	../results/one-day-expt-genome-analysis/one-day-expt-evolved-pops/RM7-87-10	RM7-87-4	RM7-87-4.gff3	../results/one-day-expt-genome-analysis/RM7-87-4.gff3	FALSE	Tn5+ Tet 0	Tn5+	Tet 0	No plasmid
RM7-87-10	1	B30	0	None	992501	993268	768	aliphatic sulfonate ABC transporter ATP binding subunit	ssuB	b0933	b0933	903	220.349	../results/one-day-expt-genome-analysis/one-day-expt-evolved-pops/RM7-87-10	RM7-87-4	RM7-87-4.gff3	../results/one-day-expt-genome-analysis/RM7-87-4.gff3	FALSE	Tn5+ Tet 0	Tn5+	Tet 0	No plasmid
RM7-87-10	1	B30	0	None	993265	994056	792	aliphatic sulfonate ABC transporter membrane subunit	ssuC	b0934	b0934	904	212.317	../results/one-day-expt-genome-analysis/one-day-expt-evolved-pops/RM7-87-10	RM7-87-4	RM7-87-4.gff3	../results/one-day-expt-genome-analysis/RM7-87-4.gff3	FALSE	Tn5+ Tet 0	Tn5+	Tet 0	No plasmid
RM7-87-10	1	B30	0	None	994067	995212	1146	FMNH2-dependent alkanesulfonate monooxygenase	ssuD	b0935	b0935	905	189.024	../results/one-day-expt-genome-analysis/one-day-expt-evolved-pops/RM7-87-10	RM7-87-4	RM7-87-4.gff3	../results/one-day-expt-genome-analysis/RM7-87-4.gff3	FALSE	Tn5+ Tet 0	Tn5+	Tet 0	No plasmid
RM7-87-10	1	B30	0	None	995209	996168	960	aliphatic sulfonate ABC transporter periplasmic binding protein	ssuA	b0936	b0936	906	209.686	../results/one-day-expt-genome-analysis/one-day-expt-evolved-pops/RM7-87-10	RM7-87-4	RM7-87-4.gff3	../results/one-day-expt-genome-analysis/RM7-87-4.gff3	FALSE	Tn5+ Tet 0	Tn5+	Tet 0	No plasmid
RM7-87-10	1	B30	0	None	996161	996736	576	NADPH-dependent FMN reductase	ssuE	b0937	b0937	907	207.351	../results/one-day-expt-genome-analysis/one-day-expt-evolved-pops/RM7-87-10	RM7-87-4	RM7-87-4.gff3	../results/one-day-expt-genome-analysis/RM7-87-4.gff3	FALSE	Tn5+ Tet 0	Tn5+	Tet 0	No plasmid
RM7-87-10	1	B30	0	None	997092	997631	540	putative laminin-binding fimbrial subunit	elfA	b0938	b0938	908	218.119	../results/one-day-expt-genome-analysis/one-day-expt-evolved-pops/RM7-87-10	RM7-87-4	RM7-87-4.gff3	../results/one-day-expt-genome-analysis/RM7-87-4.gff3	FALSE	Tn5+ Tet 0	Tn5+	Tet 0	No plasmid
RM7-87-10	1	B30	0	None	997714	998415	702	putative fimbrial chaperone ElfD	elfD	b0939	b0939	909	222.338	../results/one-day-expt-genome-analysis/one-day-expt-evolved-pops/RM7-87-10	RM7-87-4	RM7-87-4.gff3	../results/one-day-expt-genome-analysis/RM7-87-4.gff3	FALSE	Tn5+ Tet 0	Tn5+	Tet 0	No plasmid
RM7-87-10	1	B30	0	None	998440	1001040	2601	putative fimbrial usher protein ElfC	elfC	b0940	b0940	910	221.297	../results/one-day-expt-genome-analysis/one-day-expt-evolved-pops/RM7-87-10	RM7-87-4	RM7-87-4.gff3	../results/one-day-expt-genome-analysis/RM7-87-4.gff3	FALSE	Tn5+ Tet 0	Tn5+	Tet 0	No plasmid
RM7-87-10	1	B30	0	None	1001031	1002101	1071	putative fimbrial-like adhesin protein	elfG	b0941	b0941	911	223.777	../results/one-day-expt-genome-analysis/one-day-expt-evolved-pops/RM7-87-10	RM7-87-4	RM7-87-4.gff3	../results/one-day-expt-genome-analysis/RM7-87-4.gff3	FALSE	Tn5+ Tet 0	Tn5+	Tet 0	No plasmid
RM7-87-10	1	B30	0	None	1002113	1002655	543	putative fimbrial protein YcbU	ycbU	b0942	b0942	912	209.683	../results/one-day-expt-genome-analysis/one-day-expt-evolved-pops/RM7-87-10	RM7-87-4	RM7-87-4.gff3	../results/one-day-expt-genome-analysis/RM7-87-4.gff3	FALSE	Tn5+ Tet 0	Tn5+	Tet 0	No plasmid
RM7-87-10	1	B30	0	None	1002663	1003178	516	putative fimbrial protein YcbV	ycbV	b0943	b0943	913	224.136	../results/one-day-expt-genome-analysis/one-day-expt-evolved-pops/RM7-87-10	RM7-87-4	RM7-87-4.gff3	../results/one-day-expt-genome-analysis/RM7-87-4.gff3	FALSE	Tn5+ Tet 0	Tn5+	Tet 0	No plasmid
RM7-87-10	1	B30	0	None	1003171	1003881	711	putative fimbrial chaperone YcbF	ycbF	b0944	b0944	914	186.388	../results/one-day-expt-genome-analysis/one-day-expt-evolved-pops/RM7-87-10	RM7-87-4	RM7-87-4.gff3	../results/one-day-expt-genome-analysis/RM7-87-4.gff3	FALSE	Tn5+ Tet 0	Tn5+	Tet 0	No plasmid
RM7-87-10	1	B30	0	None	1003992	1005002	1011	dihydroorotate dehydrogenase, type 2	pyrD	b0945	b0945	915	197.528	../results/one-day-expt-genome-analysis/one-day-expt-evolved-pops/RM7-87-10	RM7-87-4	RM7-87-4.gff3	../results/one-day-expt-genome-analysis/RM7-87-4.gff3	FALSE	Tn5+ Tet 0	Tn5+	Tet 0	No plasmid
RM7-87-10	1	B30	0	None	1005176	1005718	543	cell division protein ZapC	zapC	b0946	b0946	916	183.287	../results/one-day-expt-genome-analysis/one-day-expt-evolved-pops/RM7-87-10	RM7-87-4	RM7-87-4.gff3	../results/one-day-expt-genome-analysis/RM7-87-4.gff3	FALSE	Tn5+ Tet 0	Tn5+	Tet 0	No plasmid
RM7-87-10	1	B30	0	None	1005715	1006824	1110	6-N-hydroxylaminopurine resistance protein	ycbX	b0947	b0947	917	201.956	../results/one-day-expt-genome-analysis/one-day-expt-evolved-pops/RM7-87-10	RM7-87-4	RM7-87-4.gff3	../results/one-day-expt-genome-analysis/RM7-87-4.gff3	FALSE	Tn5+ Tet 0	Tn5+	Tet 0	No plasmid
RM7-87-10	1	B30	0	None	1007068	1009176	2109	fused 23S rRNA m(2)G2445 methyltransferase and 23S rRNA m(7)G2069 methyltransferase	rlmL	b0948	b0948	918	221.175	../results/one-day-expt-genome-analysis/one-day-expt-evolved-pops/RM7-87-10	RM7-87-4	RM7-87-4.gff3	../results/one-day-expt-genome-analysis/RM7-87-4.gff3	FALSE	Tn5+ Tet 0	Tn5+	Tet 0	No plasmid
RM7-87-10	1	B30	0	None	1009188	1011095	1908	ATP-binding protein Uup	uup	b0949	b0949	919	198.509	../results/one-day-expt-genome-analysis/one-day-expt-evolved-pops/RM7-87-10	RM7-87-4	RM7-87-4.gff3	../results/one-day-expt-genome-analysis/RM7-87-4.gff3	FALSE	Tn5+ Tet 0	Tn5+	Tet 0	No plasmid
RM7-87-10	1	B30	0	None	1011225	1012478	1254	intermembrane transport protein PqiA	pqiA	b0950	b0950	920	207.301	../results/one-day-expt-genome-analysis/one-day-expt-evolved-pops/RM7-87-10	RM7-87-4	RM7-87-4.gff3	../results/one-day-expt-genome-analysis/RM7-87-4.gff3	FALSE	Tn5+ Tet 0	Tn5+	Tet 0	No plasmid
RM7-87-10	1	B30	0	None	1012483	1014123	1641	intermembrane transport protein PqiB	pqiB	b0951	b0951	921	204.107	../results/one-day-expt-genome-analysis/one-day-expt-evolved-pops/RM7-87-10	RM7-87-4	RM7-87-4.gff3	../results/one-day-expt-genome-analysis/RM7-87-4.gff3	FALSE	Tn5+ Tet 0	Tn5+	Tet 0	No plasmid
RM7-87-10	1	B30	0	None	1014120	1014683	564	intermembrane transport lipoprotein PqiC	pqiC	b0952	b0952	922	221.817	../results/one-day-expt-genome-analysis/one-day-expt-evolved-pops/RM7-87-10	RM7-87-4	RM7-87-4.gff3	../results/one-day-expt-genome-analysis/RM7-87-4.gff3	FALSE	Tn5+ Tet 0	Tn5+	Tet 0	No plasmid
RM7-87-10	1	B30	0	None	1014939	1015106	168	ribosome modulation factor	rmf	b0953	b0953	923	230.768	../results/one-day-expt-genome-analysis/one-day-expt-evolved-pops/RM7-87-10	RM7-87-4	RM7-87-4.gff3	../results/one-day-expt-genome-analysis/RM7-87-4.gff3	FALSE	Tn5+ Tet 0	Tn5+	Tet 0	No plasmid
RM7-87-10	1	B30	0	None	1015176	1015694	519	beta-hydroxyacyl-acyl carrier protein dehydratase/isomerase	fabA	b0954	b0954	924	214.262	../results/one-day-expt-genome-analysis/one-day-expt-evolved-pops/RM7-87-10	RM7-87-4	RM7-87-4.gff3	../results/one-day-expt-genome-analysis/RM7-87-4.gff3	FALSE	Tn5+ Tet 0	Tn5+	Tet 0	No plasmid
RM7-87-10	1	B30	0	None	1015763	1017523	1761	putative ATP-dependent protease YcbZ	ycbZ	b0955	b0955	925	205.177	../results/one-day-expt-genome-analysis/one-day-expt-evolved-pops/RM7-87-10	RM7-87-4	RM7-87-4.gff3	../results/one-day-expt-genome-analysis/RM7-87-4.gff3	FALSE	Tn5+ Tet 0	Tn5+	Tet 0	No plasmid
RM7-87-10	1	B30	0	None	1017709	1018161	453	macrodomain Ter protein	matP	b0956	b0956	926	198.201	../results/one-day-expt-genome-analysis/one-day-expt-evolved-pops/RM7-87-10	RM7-87-4	RM7-87-4.gff3	../results/one-day-expt-genome-analysis/RM7-87-4.gff3	FALSE	Tn5+ Tet 0	Tn5+	Tet 0	No plasmid
RM7-87-10	1	B30	0	None	1018237	1019277	1041	outer membrane protein A	ompA	b0957	b0957	927	219.199	../results/one-day-expt-genome-analysis/one-day-expt-evolved-pops/RM7-87-10	RM7-87-4	RM7-87-4.gff3	../results/one-day-expt-genome-analysis/RM7-87-4.gff3	FALSE	Tn5+ Tet 0	Tn5+	Tet 0	No plasmid
RM7-87-10	1	B30	0	None	1019634	1020143	510	cell division inhibitor SulA	sulA	b0958	b0958	928	199.994	../results/one-day-expt-genome-analysis/one-day-expt-evolved-pops/RM7-87-10	RM7-87-4	RM7-87-4.gff3	../results/one-day-expt-genome-analysis/RM7-87-4.gff3	FALSE	Tn5+ Tet 0	Tn5+	Tet 0	No plasmid
RM7-87-10	1	B30	0	None	1020362	1020991	630	transcriptional coactivator for CRP	sxy	b0959	b0959	929	215.57	../results/one-day-expt-genome-analysis/one-day-expt-evolved-pops/RM7-87-10	RM7-87-4	RM7-87-4.gff3	../results/one-day-expt-genome-analysis/RM7-87-4.gff3	FALSE	Tn5+ Tet 0	Tn5+	Tet 0	No plasmid
RM7-87-10	1	B30	0	None	1020954	1023107	2154	putative transporter YccS	yccS	b0960	b0960	930	220.675	../results/one-day-expt-genome-analysis/one-day-expt-evolved-pops/RM7-87-10	RM7-87-4	RM7-87-4.gff3	../results/one-day-expt-genome-analysis/RM7-87-4.gff3	FALSE	Tn5+ Tet 0	Tn5+	Tet 0	No plasmid
RM7-87-10	1	B30	0	None	1023126	1023572	447	PF03733 family inner membrane protein YccF	yccF	b0961	b0961	931	222.351	../results/one-day-expt-genome-analysis/one-day-expt-evolved-pops/RM7-87-10	RM7-87-4	RM7-87-4.gff3	../results/one-day-expt-genome-analysis/RM7-87-4.gff3	FALSE	Tn5+ Tet 0	Tn5+	Tet 0	No plasmid
RM7-87-10	1	B30	0	None	1023695	1025749	2055	DNA helicase IV	helD	b0962	b0962	932	202.499	../results/one-day-expt-genome-analysis/one-day-expt-evolved-pops/RM7-87-10	RM7-87-4	RM7-87-4.gff3	../results/one-day-expt-genome-analysis/RM7-87-4.gff3	FALSE	Tn5+ Tet 0	Tn5+	Tet 0	No plasmid
RM7-87-10	1	B30	0	None	1025781	1026239	459	methylglyoxal synthase	mgsA	b0963	b0963	933	232.553	../results/one-day-expt-genome-analysis/one-day-expt-evolved-pops/RM7-87-10	RM7-87-4	RM7-87-4.gff3	../results/one-day-expt-genome-analysis/RM7-87-4.gff3	FALSE	Tn5+ Tet 0	Tn5+	Tet 0	No plasmid
RM7-87-10	1	B30	0	None	1026335	1026997	663	DUF2057 domain-containing protein YccT	yccT	b0964	b0964	934	203.911	../results/one-day-expt-genome-analysis/one-day-expt-evolved-pops/RM7-87-10	RM7-87-4	RM7-87-4.gff3	../results/one-day-expt-genome-analysis/RM7-87-4.gff3	FALSE	Tn5+ Tet 0	Tn5+	Tet 0	No plasmid
RM7-87-10	1	B30	0	None	1027170	1027583	414	putative HspQ acetyl donor	yccU	b0965	b0965	935	207.903	../results/one-day-expt-genome-analysis/one-day-expt-evolved-pops/RM7-87-10	RM7-87-4	RM7-87-4.gff3	../results/one-day-expt-genome-analysis/RM7-87-4.gff3	FALSE	Tn5+ Tet 0	Tn5+	Tet 0	No plasmid
RM7-87-10	1	B30	0	None	1027628	1027945	318	heat shock protein HspQ	hspQ	b0966	b0966	936	178.173	../results/one-day-expt-genome-analysis/one-day-expt-evolved-pops/RM7-87-10	RM7-87-4	RM7-87-4.gff3	../results/one-day-expt-genome-analysis/RM7-87-4.gff3	FALSE	Tn5+ Tet 0	Tn5+	Tet 0	No plasmid
RM7-87-10	1	B30	0	None	1028003	1029193	1191	23S rRNA m(5)C1962 methyltransferase	rlmI	b0967	b0967	937	212.443	../results/one-day-expt-genome-analysis/one-day-expt-evolved-pops/RM7-87-10	RM7-87-4	RM7-87-4.gff3	../results/one-day-expt-genome-analysis/RM7-87-4.gff3	FALSE	Tn5+ Tet 0	Tn5+	Tet 0	No plasmid
RM7-87-10	1	B30	0	None	1029288	1029566	279	acylphosphatase	yccX	b0968	b0968	938	187.344	../results/one-day-expt-genome-analysis/one-day-expt-evolved-pops/RM7-87-10	RM7-87-4	RM7-87-4.gff3	../results/one-day-expt-genome-analysis/RM7-87-4.gff3	FALSE	Tn5+ Tet 0	Tn5+	Tet 0	No plasmid
RM7-87-10	1	B30	0	None	1029563	1029892	330	sulfur transfer protein TusE	tusE	b0969	b0969	939	184.03	../results/one-day-expt-genome-analysis/one-day-expt-evolved-pops/RM7-87-10	RM7-87-4	RM7-87-4.gff3	../results/one-day-expt-genome-analysis/RM7-87-4.gff3	FALSE	Tn5+ Tet 0	Tn5+	Tet 0	No plasmid
RM7-87-10	1	B30	0	None	1029983	1030642	660	modulator of FtsH protease	yccA	b0970	b0970	940	233.709	../results/one-day-expt-genome-analysis/one-day-expt-evolved-pops/RM7-87-10	RM7-87-4	RM7-87-4.gff3	../results/one-day-expt-genome-analysis/RM7-87-4.gff3	FALSE	Tn5+ Tet 0	Tn5+	Tet 0	No plasmid
RM7-87-10	1	B30	0	None	1031363	1032481	1119	hydrogenase 1 small subunit	hyaA	b0972	b0972	941	203.615	../results/one-day-expt-genome-analysis/one-day-expt-evolved-pops/RM7-87-10	RM7-87-4	RM7-87-4.gff3	../results/one-day-expt-genome-analysis/RM7-87-4.gff3	FALSE	Tn5+ Tet 0	Tn5+	Tet 0	No plasmid
RM7-87-10	1	B30	0	None	1032478	1034271	1794	hydrogenase 1 large subunit	hyaB	b0973	b0973	942	212.603	../results/one-day-expt-genome-analysis/one-day-expt-evolved-pops/RM7-87-10	RM7-87-4	RM7-87-4.gff3	../results/one-day-expt-genome-analysis/RM7-87-4.gff3	FALSE	Tn5+ Tet 0	Tn5+	Tet 0	No plasmid
RM7-87-10	1	B30	0	None	1034290	1034997	708	hydrogenase 1 cytochrome b subunit	hyaC	b0974	b0974	943	224.562	../results/one-day-expt-genome-analysis/one-day-expt-evolved-pops/RM7-87-10	RM7-87-4	RM7-87-4.gff3	../results/one-day-expt-genome-analysis/RM7-87-4.gff3	FALSE	Tn5+ Tet 0	Tn5+	Tet 0	No plasmid
RM7-87-10	1	B30	0	None	1034994	1035581	588	putative hydrogenase 1 maturation protease HyaD	hyaD	b0975	b0975	944	221.743	../results/one-day-expt-genome-analysis/one-day-expt-evolved-pops/RM7-87-10	RM7-87-4	RM7-87-4.gff3	../results/one-day-expt-genome-analysis/RM7-87-4.gff3	FALSE	Tn5+ Tet 0	Tn5+	Tet 0	No plasmid
RM7-87-10	1	B30	0	None	1035578	1035976	399	putative HyaA chaperone	hyaE	b0976	b0976	945	220.544	../results/one-day-expt-genome-analysis/one-day-expt-evolved-pops/RM7-87-10	RM7-87-4	RM7-87-4.gff3	../results/one-day-expt-genome-analysis/RM7-87-4.gff3	FALSE	Tn5+ Tet 0	Tn5+	Tet 0	No plasmid
RM7-87-10	1	B30	0	None	1035973	1036830	858	protein HyaF	hyaF	b0977	b0977	946	206.811	../results/one-day-expt-genome-analysis/one-day-expt-evolved-pops/RM7-87-10	RM7-87-4	RM7-87-4.gff3	../results/one-day-expt-genome-analysis/RM7-87-4.gff3	FALSE	Tn5+ Tet 0	Tn5+	Tet 0	No plasmid
RM7-87-10	1	B30	0	None	1036964	1038508	1545	cytochrome bd-II subunit 1	appC	b0978	b0978	947	212.568	../results/one-day-expt-genome-analysis/one-day-expt-evolved-pops/RM7-87-10	RM7-87-4	RM7-87-4.gff3	../results/one-day-expt-genome-analysis/RM7-87-4.gff3	FALSE	Tn5+ Tet 0	Tn5+	Tet 0	No plasmid
RM7-87-10	1	B30	0	None	1038520	1039656	1137	cytochrome bd-II subunit 2	appB	b0979	b0979	948	222.598	../results/one-day-expt-genome-analysis/one-day-expt-evolved-pops/RM7-87-10	RM7-87-4	RM7-87-4.gff3	../results/one-day-expt-genome-analysis/RM7-87-4.gff3	FALSE	Tn5+ Tet 0	Tn5+	Tet 0	No plasmid
RM7-87-10	1	B30	0	None	1039669	1039761	93	cytochrome bd-II accessory subunit AppX	appX	b4592	b4592	949	206.602	../results/one-day-expt-genome-analysis/one-day-expt-evolved-pops/RM7-87-10	RM7-87-4	RM7-87-4.gff3	../results/one-day-expt-genome-analysis/RM7-87-4.gff3	FALSE	Tn5+ Tet 0	Tn5+	Tet 0	No plasmid
RM7-87-10	1	B30	0	None	1039841	1041139	1299	periplasmic phosphoanhydride phosphatase/multiple inositol-polyphosphate phosphatase	appA	b0980	b0980	950	213.342	../results/one-day-expt-genome-analysis/one-day-expt-evolved-pops/RM7-87-10	RM7-87-4	RM7-87-4.gff3	../results/one-day-expt-genome-analysis/RM7-87-4.gff3	FALSE	Tn5+ Tet 0	Tn5+	Tet 0	No plasmid
RM7-87-10	1	B30	0	None	1041254	1043434	2181	protein-tyrosine kinase Etk	etk	b0981	b0981	951	204.836	../results/one-day-expt-genome-analysis/one-day-expt-evolved-pops/RM7-87-10	RM7-87-4	RM7-87-4.gff3	../results/one-day-expt-genome-analysis/RM7-87-4.gff3	FALSE	Tn5+ Tet 0	Tn5+	Tet 0	No plasmid
RM7-87-10	1	B30	0	None	1043454	1043900	447	phosphotyrosine-protein phosphatase Etp	etp	b0982	b0982	952	229.7	../results/one-day-expt-genome-analysis/one-day-expt-evolved-pops/RM7-87-10	RM7-87-4	RM7-87-4.gff3	../results/one-day-expt-genome-analysis/RM7-87-4.gff3	FALSE	Tn5+ Tet 0	Tn5+	Tet 0	No plasmid
RM7-87-10	1	B30	0	None	1043888	1045027	1140	putative exopolysaccharide export lipoprotein GfcE	gfcE	b0983	b0983	953	213.521	../results/one-day-expt-genome-analysis/one-day-expt-evolved-pops/RM7-87-10	RM7-87-4	RM7-87-4.gff3	../results/one-day-expt-genome-analysis/RM7-87-4.gff3	FALSE	Tn5+ Tet 0	Tn5+	Tet 0	No plasmid
RM7-87-10	1	B30	0	None	1045073	1047169	2097	putative lipoprotein GfcD	gfcD	b0984	b0984	954	204.247	../results/one-day-expt-genome-analysis/one-day-expt-evolved-pops/RM7-87-10	RM7-87-4	RM7-87-4.gff3	../results/one-day-expt-genome-analysis/RM7-87-4.gff3	FALSE	Tn5+ Tet 0	Tn5+	Tet 0	No plasmid
RM7-87-10	1	B30	0	None	1047169	1047915	747	capsule biosynthesis GfcC family protein	gfcC	b0985	b0985	955	226.569	../results/one-day-expt-genome-analysis/one-day-expt-evolved-pops/RM7-87-10	RM7-87-4	RM7-87-4.gff3	../results/one-day-expt-genome-analysis/RM7-87-4.gff3	FALSE	Tn5+ Tet 0	Tn5+	Tet 0	No plasmid
RM7-87-10	1	B30	0	None	1047912	1048556	645	lipoprotein GfcB	gfcB	b0986	b0986	956	209.383	../results/one-day-expt-genome-analysis/one-day-expt-evolved-pops/RM7-87-10	RM7-87-4	RM7-87-4.gff3	../results/one-day-expt-genome-analysis/RM7-87-4.gff3	FALSE	Tn5+ Tet 0	Tn5+	Tet 0	No plasmid
RM7-87-10	1	B30	0	None	1048663	1048968	306	threonine-rich inner membrane protein GfcA	gfcA	b0987	b0987	957	192.647	../results/one-day-expt-genome-analysis/one-day-expt-evolved-pops/RM7-87-10	RM7-87-4	RM7-87-4.gff3	../results/one-day-expt-genome-analysis/RM7-87-4.gff3	FALSE	Tn5+ Tet 0	Tn5+	Tet 0	No plasmid
RM7-87-10	1	B30	0	None	1049057	1049332	276	IS1 family protein InsA	insA4	b4516	b4516	958	139.717	../results/one-day-expt-genome-analysis/one-day-expt-evolved-pops/RM7-87-10	RM7-87-4	RM7-87-4.gff3	../results/one-day-expt-genome-analysis/RM7-87-4.gff3	FALSE	Tn5+ Tet 0	Tn5+	Tet 0	No plasmid
RM7-87-10	1	B30	0	None	1049251	1049754	504	IS1 family protein InsB	insB4	b0988	b0988	959	143.226	../results/one-day-expt-genome-analysis/one-day-expt-evolved-pops/RM7-87-10	RM7-87-4	RM7-87-4.gff3	../results/one-day-expt-genome-analysis/RM7-87-4.gff3	FALSE	Tn5+ Tet 0	Tn5+	Tet 0	No plasmid
RM7-87-10	1	B30	0	None	1050187	1050399	213	CspA family protein CspH	cspH	b0989	b0989	960	215.836	../results/one-day-expt-genome-analysis/one-day-expt-evolved-pops/RM7-87-10	RM7-87-4	RM7-87-4.gff3	../results/one-day-expt-genome-analysis/RM7-87-4.gff3	FALSE	Tn5+ Tet 0	Tn5+	Tet 0	No plasmid
RM7-87-10	1	B30	0	None	1050685	1050897	213	cold shock protein CspG	cspG	b0990	b0990	961	230.207	../results/one-day-expt-genome-analysis/one-day-expt-evolved-pops/RM7-87-10	RM7-87-4	RM7-87-4.gff3	../results/one-day-expt-genome-analysis/RM7-87-4.gff3	FALSE	Tn5+ Tet 0	Tn5+	Tet 0	No plasmid
RM7-87-10	1	B30	0	None	1050908	1051096	189	protein YmcF	ymcF	b4723	b4723	962	226.085	../results/one-day-expt-genome-analysis/one-day-expt-evolved-pops/RM7-87-10	RM7-87-4	RM7-87-4.gff3	../results/one-day-expt-genome-analysis/RM7-87-4.gff3	FALSE	Tn5+ Tet 0	Tn5+	Tet 0	No plasmid
RM7-87-10	1	B30	0	None	1051071	1051301	231	protein YmcE	ymcE	b0991	b0991	963	204.623	../results/one-day-expt-genome-analysis/one-day-expt-evolved-pops/RM7-87-10	RM7-87-4	RM7-87-4.gff3	../results/one-day-expt-genome-analysis/RM7-87-4.gff3	FALSE	Tn5+ Tet 0	Tn5+	Tet 0	No plasmid
RM7-87-10	1	B30	0	None	1051291	1051464	174	putative phosphatidylethanolamine synthesis regulator GnsA	gnsA	b4517	b4517	964	185.764	../results/one-day-expt-genome-analysis/one-day-expt-evolved-pops/RM7-87-10	RM7-87-4	RM7-87-4.gff3	../results/one-day-expt-genome-analysis/RM7-87-4.gff3	FALSE	Tn5+ Tet 0	Tn5+	Tet 0	No plasmid
RM7-87-10	1	B30	0	None	1051513	1052586	1074	putative electron transport protein YccM	yccM	b0992	b0992	965	186.2	../results/one-day-expt-genome-analysis/one-day-expt-evolved-pops/RM7-87-10	RM7-87-4	RM7-87-4.gff3	../results/one-day-expt-genome-analysis/RM7-87-4.gff3	FALSE	Tn5+ Tet 0	Tn5+	Tet 0	No plasmid
RM7-87-10	1	B30	0	None	1052658	1055402	2745	sensor histidine kinase TorS	torS	b0993	b0993	966	214.03	../results/one-day-expt-genome-analysis/one-day-expt-evolved-pops/RM7-87-10	RM7-87-4	RM7-87-4.gff3	../results/one-day-expt-genome-analysis/RM7-87-4.gff3	FALSE	Tn5+ Tet 0	Tn5+	Tet 0	No plasmid
RM7-87-10	1	B30	0	None	1055485	1056513	1029	periplasmic trimethylamine-N-oxide binding protein	torT	b0994	b0994	967	223.028	../results/one-day-expt-genome-analysis/one-day-expt-evolved-pops/RM7-87-10	RM7-87-4	RM7-87-4.gff3	../results/one-day-expt-genome-analysis/RM7-87-4.gff3	FALSE	Tn5+ Tet 0	Tn5+	Tet 0	No plasmid
RM7-87-10	1	B30	0	None	1056486	1057178	693	DNA-binding transcriptional dual regulator TorR	torR	b0995	b0995	968	231.11	../results/one-day-expt-genome-analysis/one-day-expt-evolved-pops/RM7-87-10	RM7-87-4	RM7-87-4.gff3	../results/one-day-expt-genome-analysis/RM7-87-4.gff3	FALSE	Tn5+ Tet 0	Tn5+	Tet 0	No plasmid
RM7-87-10	1	B30	0	None	1057308	1058480	1173	cytochrome c menaquinol dehydrogenase TorC	torC	b0996	b0996	969	212.082	../results/one-day-expt-genome-analysis/one-day-expt-evolved-pops/RM7-87-10	RM7-87-4	RM7-87-4.gff3	../results/one-day-expt-genome-analysis/RM7-87-4.gff3	FALSE	Tn5+ Tet 0	Tn5+	Tet 0	No plasmid
RM7-87-10	1	B30	0	None	1058480	1061026	2547	trimethylamine N-oxide reductase 1	torA	b0997	b0997	970	225.996	../results/one-day-expt-genome-analysis/one-day-expt-evolved-pops/RM7-87-10	RM7-87-4	RM7-87-4.gff3	../results/one-day-expt-genome-analysis/RM7-87-4.gff3	FALSE	Tn5+ Tet 0	Tn5+	Tet 0	No plasmid
RM7-87-10	1	B30	0	None	1061023	1061622	600	trimethylamine-N-oxide reductase-specific chaperone	torD	b0998	b0998	971	208.458	../results/one-day-expt-genome-analysis/one-day-expt-evolved-pops/RM7-87-10	RM7-87-4	RM7-87-4.gff3	../results/one-day-expt-genome-analysis/RM7-87-4.gff3	FALSE	Tn5+ Tet 0	Tn5+	Tet 0	No plasmid
RM7-87-10	1	B30	0	None	1061774	1062079	306	chaperone modulator CbpM	cbpM	b0999	b0999	972	221.212	../results/one-day-expt-genome-analysis/one-day-expt-evolved-pops/RM7-87-10	RM7-87-4	RM7-87-4.gff3	../results/one-day-expt-genome-analysis/RM7-87-4.gff3	FALSE	Tn5+ Tet 0	Tn5+	Tet 0	No plasmid
RM7-87-10	1	B30	0	None	1062079	1062999	921	curved DNA-binding protein	cbpA	b1000	b1000	973	209.281	../results/one-day-expt-genome-analysis/one-day-expt-evolved-pops/RM7-87-10	RM7-87-4	RM7-87-4.gff3	../results/one-day-expt-genome-analysis/RM7-87-4.gff3	FALSE	Tn5+ Tet 0	Tn5+	Tet 0	No plasmid
RM7-87-10	1	B30	0	None	1063260	1064516	1257	uncharacterized protein YccE	yccE	b1001	b1001	974	222.413	../results/one-day-expt-genome-analysis/one-day-expt-evolved-pops/RM7-87-10	RM7-87-4	RM7-87-4.gff3	../results/one-day-expt-genome-analysis/RM7-87-4.gff3	FALSE	Tn5+ Tet 0	Tn5+	Tet 0	No plasmid
RM7-87-10	1	B30	0	None	1064809	1066050	1242	glucose-1-phosphatase	agp	b1002	b1002	975	213.159	../results/one-day-expt-genome-analysis/one-day-expt-evolved-pops/RM7-87-10	RM7-87-4	RM7-87-4.gff3	../results/one-day-expt-genome-analysis/RM7-87-4.gff3	FALSE	Tn5+ Tet 0	Tn5+	Tet 0	No plasmid
RM7-87-10	1	B30	0	None	1066088	1066315	228	PF13993 family protein YccJ	yccJ	b1003	b1003	976	207.706	../results/one-day-expt-genome-analysis/one-day-expt-evolved-pops/RM7-87-10	RM7-87-4	RM7-87-4.gff3	../results/one-day-expt-genome-analysis/RM7-87-4.gff3	FALSE	Tn5+ Tet 0	Tn5+	Tet 0	No plasmid
RM7-87-10	1	B30	0	None	1066336	1066932	597	NAD(P)H:quinone oxidoreductase	wrbA	b1004	b1004	977	207.129	../results/one-day-expt-genome-analysis/one-day-expt-evolved-pops/RM7-87-10	RM7-87-4	RM7-87-4.gff3	../results/one-day-expt-genome-analysis/RM7-87-4.gff3	FALSE	Tn5+ Tet 0	Tn5+	Tet 0	No plasmid
RM7-87-10	1	B30	0	None	1067305	1067478	174	stress-induced bacterial acidophilic repeat motifs-containing protein YmdF	ymdF	b4518	b4518	978	216.672	../results/one-day-expt-genome-analysis/one-day-expt-evolved-pops/RM7-87-10	RM7-87-4	RM7-87-4.gff3	../results/one-day-expt-genome-analysis/RM7-87-4.gff3	FALSE	Tn5+ Tet 0	Tn5+	Tet 0	No plasmid
RM7-87-10	1	B30	0	None	1067735	1069063	1329	pyrimidine:H(+) symporter	rutG	b1006	b1006	979	211.125	../results/one-day-expt-genome-analysis/one-day-expt-evolved-pops/RM7-87-10	RM7-87-4	RM7-87-4.gff3	../results/one-day-expt-genome-analysis/RM7-87-4.gff3	FALSE	Tn5+ Tet 0	Tn5+	Tet 0	No plasmid
RM7-87-10	1	B30	0	None	1069084	1069578	495	FMN reductase RutF	rutF	b1007	b1007	980	220.487	../results/one-day-expt-genome-analysis/one-day-expt-evolved-pops/RM7-87-10	RM7-87-4	RM7-87-4.gff3	../results/one-day-expt-genome-analysis/RM7-87-4.gff3	FALSE	Tn5+ Tet 0	Tn5+	Tet 0	No plasmid
RM7-87-10	1	B30	0	None	1069589	1070179	591	putative malonic semialdehyde reductase	rutE	b1008	b1008	981	212.44	../results/one-day-expt-genome-analysis/one-day-expt-evolved-pops/RM7-87-10	RM7-87-4	RM7-87-4.gff3	../results/one-day-expt-genome-analysis/RM7-87-4.gff3	FALSE	Tn5+ Tet 0	Tn5+	Tet 0	No plasmid
RM7-87-10	1	B30	0	None	1070189	1070989	801	putative aminoacrylate hydrolase RutD	rutD	b1009	b1009	982	222.067	../results/one-day-expt-genome-analysis/one-day-expt-evolved-pops/RM7-87-10	RM7-87-4	RM7-87-4.gff3	../results/one-day-expt-genome-analysis/RM7-87-4.gff3	FALSE	Tn5+ Tet 0	Tn5+	Tet 0	No plasmid
RM7-87-10	1	B30	0	None	1070997	1071383	387	3-aminoacrylate deaminase	rutC	b1010	b1010	983	203.984	../results/one-day-expt-genome-analysis/one-day-expt-evolved-pops/RM7-87-10	RM7-87-4	RM7-87-4.gff3	../results/one-day-expt-genome-analysis/RM7-87-4.gff3	FALSE	Tn5+ Tet 0	Tn5+	Tet 0	No plasmid
RM7-87-10	1	B30	0	None	1071395	1072087	693	ureidoacrylate amidohydrolase	rutB	b1011	b1011	984	179.619	../results/one-day-expt-genome-analysis/one-day-expt-evolved-pops/RM7-87-10	RM7-87-4	RM7-87-4.gff3	../results/one-day-expt-genome-analysis/RM7-87-4.gff3	FALSE	Tn5+ Tet 0	Tn5+	Tet 0	No plasmid
RM7-87-10	1	B30	0	None	1072087	1073235	1149	pyrimidine monooxygenase RutA	rutA	b1012	b1012	985	188.226	../results/one-day-expt-genome-analysis/one-day-expt-evolved-pops/RM7-87-10	RM7-87-4	RM7-87-4.gff3	../results/one-day-expt-genome-analysis/RM7-87-4.gff3	FALSE	Tn5+ Tet 0	Tn5+	Tet 0	No plasmid
RM7-87-10	1	B30	0	None	1073466	1074104	639	DNA-binding transcriptional dual regulator RutR	rutR	b1013	b1013	986	204.399	../results/one-day-expt-genome-analysis/one-day-expt-evolved-pops/RM7-87-10	RM7-87-4	RM7-87-4.gff3	../results/one-day-expt-genome-analysis/RM7-87-4.gff3	FALSE	Tn5+ Tet 0	Tn5+	Tet 0	No plasmid
RM7-87-10	1	B30	0	None	1074144	1078106	3963	fused DNA-binding transcriptional repressor/proline dehydrogenase/1-pyrroline-5-carboxylate dehydrogenase PutA	putA	b1014	b1014	987	213.799	../results/one-day-expt-genome-analysis/one-day-expt-evolved-pops/RM7-87-10	RM7-87-4	RM7-87-4.gff3	../results/one-day-expt-genome-analysis/RM7-87-4.gff3	FALSE	Tn5+ Tet 0	Tn5+	Tet 0	No plasmid
RM7-87-10	1	B30	0	None	1078344	1078370	27	protein YmdG	ymdG	b4737	b4737	988	192	../results/one-day-expt-genome-analysis/one-day-expt-evolved-pops/RM7-87-10	RM7-87-4	RM7-87-4.gff3	../results/one-day-expt-genome-analysis/RM7-87-4.gff3	FALSE	Tn5+ Tet 0	Tn5+	Tet 0	No plasmid
RM7-87-10	1	B30	0	None	1078529	1080037	1509	proline:Na(+) symporter	putP	b1015	b1015	989	205.821	../results/one-day-expt-genome-analysis/one-day-expt-evolved-pops/RM7-87-10	RM7-87-4	RM7-87-4.gff3	../results/one-day-expt-genome-analysis/RM7-87-4.gff3	FALSE	Tn5+ Tet 0	Tn5+	Tet 0	No plasmid
RM7-87-10	1	B30	0	None	1081467	1082594	1128	ferrous iron transport system protein EfeO	efeO	b1018	b1018	990	208.605	../results/one-day-expt-genome-analysis/one-day-expt-evolved-pops/RM7-87-10	RM7-87-4	RM7-87-4.gff3	../results/one-day-expt-genome-analysis/RM7-87-4.gff3	FALSE	Tn5+ Tet 0	Tn5+	Tet 0	No plasmid
RM7-87-10	1	B30	0	None	1082600	1083871	1272	heme-containing peroxidase/deferrochelatase	efeB	b1019	b1019	991	202.46	../results/one-day-expt-genome-analysis/one-day-expt-evolved-pops/RM7-87-10	RM7-87-4	RM7-87-4.gff3	../results/one-day-expt-genome-analysis/RM7-87-4.gff3	FALSE	Tn5+ Tet 0	Tn5+	Tet 0	No plasmid
RM7-87-10	1	B30	0	None	1084216	1085280	1065	ATP-binding protein PhoH	phoH	b1020	b1020	992	222.395	../results/one-day-expt-genome-analysis/one-day-expt-evolved-pops/RM7-87-10	RM7-87-4	RM7-87-4.gff3	../results/one-day-expt-genome-analysis/RM7-87-4.gff3	FALSE	Tn5+ Tet 0	Tn5+	Tet 0	No plasmid
RM7-87-10	1	B30	0	None	1085330	1085743	414	poly-N-acetyl-D-glucosamine synthase subunit PgaD	pgaD	b1021	b1021	993	220.377	../results/one-day-expt-genome-analysis/one-day-expt-evolved-pops/RM7-87-10	RM7-87-4	RM7-87-4.gff3	../results/one-day-expt-genome-analysis/RM7-87-4.gff3	FALSE	Tn5+ Tet 0	Tn5+	Tet 0	No plasmid
RM7-87-10	1	B30	0	None	1085745	1087070	1326	poly-N-acetyl-D-glucosamine synthase subunit PgaC	pgaC	b1022	b1022	994	227.371	../results/one-day-expt-genome-analysis/one-day-expt-evolved-pops/RM7-87-10	RM7-87-4	RM7-87-4.gff3	../results/one-day-expt-genome-analysis/RM7-87-4.gff3	FALSE	Tn5+ Tet 0	Tn5+	Tet 0	No plasmid
RM7-87-10	1	B30	0	None	1087063	1089081	2019	poly-beta-1,6-N-acetyl-D-glucosamine N-deacetylase and beta-1,6 glycoside hydrolase	pgaB	b1023	b1023	995	203.813	../results/one-day-expt-genome-analysis/one-day-expt-evolved-pops/RM7-87-10	RM7-87-4	RM7-87-4.gff3	../results/one-day-expt-genome-analysis/RM7-87-4.gff3	FALSE	Tn5+ Tet 0	Tn5+	Tet 0	No plasmid
RM7-87-10	1	B30	0	None	1089090	1091513	2424	partially deacetylated poly-beta-1,6-N-acetyl-D-glucosamine export outer membrane porin	pgaA	b1024	b1024	996	215.737	../results/one-day-expt-genome-analysis/one-day-expt-evolved-pops/RM7-87-10	RM7-87-4	RM7-87-4.gff3	../results/one-day-expt-genome-analysis/RM7-87-4.gff3	FALSE	Tn5+ Tet 0	Tn5+	Tet 0	No plasmid
RM7-87-10	1	B30	0	None	1092100	1093458	1359	putative diguanylate cyclase DgcT	dgcT	b1025	b1025	997	217.284	../results/one-day-expt-genome-analysis/one-day-expt-evolved-pops/RM7-87-10	RM7-87-4	RM7-87-4.gff3	../results/one-day-expt-genome-analysis/RM7-87-4.gff3	FALSE	Tn5+ Tet 0	Tn5+	Tet 0	No plasmid
RM7-87-10	1	B30	0	None	1093499	1094365	867	IS3 element protein InsF	insF4	b1026	b1026	998	11.9839	../results/one-day-expt-genome-analysis/one-day-expt-evolved-pops/RM7-87-10	RM7-87-4	RM7-87-4.gff3	../results/one-day-expt-genome-analysis/RM7-87-4.gff3	FALSE	Tn5+ Tet 0	Tn5+	Tet 0	No plasmid
RM7-87-10	1	B30	0	None	1094362	1094661	300	IS3 element protein InsE	insE4	b1027	b1027	999	14.8267	../results/one-day-expt-genome-analysis/one-day-expt-evolved-pops/RM7-87-10	RM7-87-4	RM7-87-4.gff3	../results/one-day-expt-genome-analysis/RM7-87-4.gff3	FALSE	Tn5+ Tet 0	Tn5+	Tet 0	No plasmid
RM7-87-10	1	B30	0	None	1095067	1096053	987	uncharacterized protein YcdU	ycdU	b1029	b1029	1000	220.564	../results/one-day-expt-genome-analysis/one-day-expt-evolved-pops/RM7-87-10	RM7-87-4	RM7-87-4.gff3	../results/one-day-expt-genome-analysis/RM7-87-4.gff3	FALSE	Tn5+ Tet 0	Tn5+	Tet 0	No plasmid
RM7-87-10	1	B30	0	None	1097110	1098048	939	glyoxylate/hydroxypyruvate reductase A	ghrA	b1033	b1033	1001	192.003	../results/one-day-expt-genome-analysis/one-day-expt-evolved-pops/RM7-87-10	RM7-87-4	RM7-87-4.gff3	../results/one-day-expt-genome-analysis/RM7-87-4.gff3	FALSE	Tn5+ Tet 0	Tn5+	Tet 0	No plasmid
RM7-87-10	1	B30	0	None	1098103	1098840	738	zinc-binding phosphatase YcdX	ycdX	b1034	b1034	1002	214.799	../results/one-day-expt-genome-analysis/one-day-expt-evolved-pops/RM7-87-10	RM7-87-4	RM7-87-4.gff3	../results/one-day-expt-genome-analysis/RM7-87-4.gff3	FALSE	Tn5+ Tet 0	Tn5+	Tet 0	No plasmid
RM7-87-10	1	B30	0	None	1098864	1099418	555	chaperone protein YcdY	ycdY	b1035	b1035	1003	220.297	../results/one-day-expt-genome-analysis/one-day-expt-evolved-pops/RM7-87-10	RM7-87-4	RM7-87-4.gff3	../results/one-day-expt-genome-analysis/RM7-87-4.gff3	FALSE	Tn5+ Tet 0	Tn5+	Tet 0	No plasmid
RM7-87-10	1	B30	0	None	1099520	1100011	492	inner membrane protein YcdZ	ycdZ	b1036	b1036	1004	224.709	../results/one-day-expt-genome-analysis/one-day-expt-evolved-pops/RM7-87-10	RM7-87-4	RM7-87-4.gff3	../results/one-day-expt-genome-analysis/RM7-87-4.gff3	FALSE	Tn5+ Tet 0	Tn5+	Tet 0	No plasmid
RM7-87-10	1	B30	0	None	1100075	1100908	834	curli secretion channel	csgG	b1037	b1037	1005	200.113	../results/one-day-expt-genome-analysis/one-day-expt-evolved-pops/RM7-87-10	RM7-87-4	RM7-87-4.gff3	../results/one-day-expt-genome-analysis/RM7-87-4.gff3	FALSE	Tn5+ Tet 0	Tn5+	Tet 0	No plasmid
RM7-87-10	1	B30	0	None	1100935	1101351	417	curli assembly component CsgF	csgF	b1038	b1038	1006	212.583	../results/one-day-expt-genome-analysis/one-day-expt-evolved-pops/RM7-87-10	RM7-87-4	RM7-87-4.gff3	../results/one-day-expt-genome-analysis/RM7-87-4.gff3	FALSE	Tn5+ Tet 0	Tn5+	Tet 0	No plasmid
RM7-87-10	1	B30	0	None	1101376	1101765	390	curli assembly component CsgE	csgE	b1039	b1039	1007	200.31	../results/one-day-expt-genome-analysis/one-day-expt-evolved-pops/RM7-87-10	RM7-87-4	RM7-87-4.gff3	../results/one-day-expt-genome-analysis/RM7-87-4.gff3	FALSE	Tn5+ Tet 0	Tn5+	Tet 0	No plasmid
RM7-87-10	1	B30	0	None	1101770	1102420	651	DNA-binding transcriptional dual regulator CsgD	csgD	b1040	b1040	1008	174.556	../results/one-day-expt-genome-analysis/one-day-expt-evolved-pops/RM7-87-10	RM7-87-4	RM7-87-4.gff3	../results/one-day-expt-genome-analysis/RM7-87-4.gff3	FALSE	Tn5+ Tet 0	Tn5+	Tet 0	No plasmid
RM7-87-10	1	B30	0	None	1103175	1103630	456	curlin, minor subunit	csgB	b1041	b1041	1009	221.401	../results/one-day-expt-genome-analysis/one-day-expt-evolved-pops/RM7-87-10	RM7-87-4	RM7-87-4.gff3	../results/one-day-expt-genome-analysis/RM7-87-4.gff3	FALSE	Tn5+ Tet 0	Tn5+	Tet 0	No plasmid
RM7-87-10	1	B30	0	None	1103671	1104126	456	curlin, major subunit	csgA	b1042	b1042	1010	226.954	../results/one-day-expt-genome-analysis/one-day-expt-evolved-pops/RM7-87-10	RM7-87-4	RM7-87-4.gff3	../results/one-day-expt-genome-analysis/RM7-87-4.gff3	FALSE	Tn5+ Tet 0	Tn5+	Tet 0	No plasmid
RM7-87-10	1	B30	0	None	1104185	1104517	333	curlin chaperone	csgC	b1043	b1043	1011	197.294	../results/one-day-expt-genome-analysis/one-day-expt-evolved-pops/RM7-87-10	RM7-87-4	RM7-87-4.gff3	../results/one-day-expt-genome-analysis/RM7-87-4.gff3	FALSE	Tn5+ Tet 0	Tn5+	Tet 0	No plasmid
RM7-87-10	1	B30	0	None	1104638	1104949	312	uncharacterized protein YmdA	ymdA	b1044	b1044	1012	221.179	../results/one-day-expt-genome-analysis/one-day-expt-evolved-pops/RM7-87-10	RM7-87-4	RM7-87-4.gff3	../results/one-day-expt-genome-analysis/RM7-87-4.gff3	FALSE	Tn5+ Tet 0	Tn5+	Tet 0	No plasmid
RM7-87-10	1	B30	0	None	1105044	1105577	534	2'-O-acetyl-ADP-ribose deacetylase, regulator of RNase III activity	ymdB	b1045	b1045	1013	220.066	../results/one-day-expt-genome-analysis/one-day-expt-evolved-pops/RM7-87-10	RM7-87-4	RM7-87-4.gff3	../results/one-day-expt-genome-analysis/RM7-87-4.gff3	FALSE	Tn5+ Tet 0	Tn5+	Tet 0	No plasmid
RM7-87-10	1	B30	0	None	1105579	1107000	1422	cardiolipin synthase C	clsC	b1046	b1046	1014	204.19	../results/one-day-expt-genome-analysis/one-day-expt-evolved-pops/RM7-87-10	RM7-87-4	RM7-87-4.gff3	../results/one-day-expt-genome-analysis/RM7-87-4.gff3	FALSE	Tn5+ Tet 0	Tn5+	Tet 0	No plasmid
RM7-87-10	1	B30	0	None	1107008	1108165	1158	osmoregulated periplasmic glucans (OPG) biosynthesis protein C	opgC	b1047	b1047	1015	206.188	../results/one-day-expt-genome-analysis/one-day-expt-evolved-pops/RM7-87-10	RM7-87-4	RM7-87-4.gff3	../results/one-day-expt-genome-analysis/RM7-87-4.gff3	FALSE	Tn5+ Tet 0	Tn5+	Tet 0	No plasmid
RM7-87-10	1	B30	0	None	1108559	1110094	1536	osmoregulated periplasmic glucans biosynthesis protein G	opgG	b1048	b1048	1016	195.774	../results/one-day-expt-genome-analysis/one-day-expt-evolved-pops/RM7-87-10	RM7-87-4	RM7-87-4.gff3	../results/one-day-expt-genome-analysis/RM7-87-4.gff3	FALSE	Tn5+ Tet 0	Tn5+	Tet 0	No plasmid
RM7-87-10	1	B30	0	None	1110087	1112630	2544	osmoregulated periplasmic glucans biosynthesis protein H	opgH	b1049	b1049	1017	208.474	../results/one-day-expt-genome-analysis/one-day-expt-evolved-pops/RM7-87-10	RM7-87-4	RM7-87-4.gff3	../results/one-day-expt-genome-analysis/RM7-87-4.gff3	FALSE	Tn5+ Tet 0	Tn5+	Tet 0	No plasmid
RM7-87-10	1	B30	0	None	1112803	1113030	228	DUF1375 domain-containing lipoprotein YceK	yceK	b1050	b1050	1018	218.719	../results/one-day-expt-genome-analysis/one-day-expt-evolved-pops/RM7-87-10	RM7-87-4	RM7-87-4.gff3	../results/one-day-expt-genome-analysis/RM7-87-4.gff3	FALSE	Tn5+ Tet 0	Tn5+	Tet 0	No plasmid
RM7-87-10	1	B30	0	None	1113031	1113405	375	acidic protein MsyB	msyB	b1051	b1051	1019	214.027	../results/one-day-expt-genome-analysis/one-day-expt-evolved-pops/RM7-87-10	RM7-87-4	RM7-87-4.gff3	../results/one-day-expt-genome-analysis/RM7-87-4.gff3	FALSE	Tn5+ Tet 0	Tn5+	Tet 0	No plasmid
RM7-87-10	1	B30	0	None	1113488	1114714	1227	efflux pump MdtG	mdtG	b1053	b1053	1020	234.465	../results/one-day-expt-genome-analysis/one-day-expt-evolved-pops/RM7-87-10	RM7-87-4	RM7-87-4.gff3	../results/one-day-expt-genome-analysis/RM7-87-4.gff3	FALSE	Tn5+ Tet 0	Tn5+	Tet 0	No plasmid
RM7-87-10	1	B30	0	None	1114886	1115806	921	lauroyl acyltransferase	lpxL	b1054	b1054	1021	216.425	../results/one-day-expt-genome-analysis/one-day-expt-evolved-pops/RM7-87-10	RM7-87-4	RM7-87-4.gff3	../results/one-day-expt-genome-analysis/RM7-87-4.gff3	FALSE	Tn5+ Tet 0	Tn5+	Tet 0	No plasmid
RM7-87-10	1	B30	0	None	1116031	1117083	1053	tRNA U34 hydroxylase TrhO	trhO	b1055	b1055	1022	215.532	../results/one-day-expt-genome-analysis/one-day-expt-evolved-pops/RM7-87-10	RM7-87-4	RM7-87-4.gff3	../results/one-day-expt-genome-analysis/RM7-87-4.gff3	FALSE	Tn5+ Tet 0	Tn5+	Tet 0	No plasmid
RM7-87-10	1	B30	0	None	1117125	1117700	576	protein YceI	yceI	b1056	b1056	1023	194.012	../results/one-day-expt-genome-analysis/one-day-expt-evolved-pops/RM7-87-10	RM7-87-4	RM7-87-4.gff3	../results/one-day-expt-genome-analysis/RM7-87-4.gff3	FALSE	Tn5+ Tet 0	Tn5+	Tet 0	No plasmid
RM7-87-10	1	B30	0	None	1117704	1118270	567	putative cytochrome b561 YceJ	yceJ	b1057	b1057	1024	202.996	../results/one-day-expt-genome-analysis/one-day-expt-evolved-pops/RM7-87-10	RM7-87-4	RM7-87-4.gff3	../results/one-day-expt-genome-analysis/RM7-87-4.gff3	FALSE	Tn5+ Tet 0	Tn5+	Tet 0	No plasmid
RM7-87-10	1	B30	0	None	1118531	1118671	141	DUF2770 domain-containing protein YceO	yceO	b1058	b1058	1025	172.149	../results/one-day-expt-genome-analysis/one-day-expt-evolved-pops/RM7-87-10	RM7-87-4	RM7-87-4.gff3	../results/one-day-expt-genome-analysis/RM7-87-4.gff3	FALSE	Tn5+ Tet 0	Tn5+	Tet 0	No plasmid
RM7-87-10	1	B30	0	None	1118692	1119810	1119	N-methyl-L-tryptophan oxidase	solA	b1059	b1059	1026	200.315	../results/one-day-expt-genome-analysis/one-day-expt-evolved-pops/RM7-87-10	RM7-87-4	RM7-87-4.gff3	../results/one-day-expt-genome-analysis/RM7-87-4.gff3	FALSE	Tn5+ Tet 0	Tn5+	Tet 0	No plasmid
RM7-87-10	1	B30	0	None	1119925	1120179	255	regulator of biofilm formation	bssS	b1060	b1060	1027	182.161	../results/one-day-expt-genome-analysis/one-day-expt-evolved-pops/RM7-87-10	RM7-87-4	RM7-87-4.gff3	../results/one-day-expt-genome-analysis/RM7-87-4.gff3	FALSE	Tn5+ Tet 0	Tn5+	Tet 0	No plasmid
RM7-87-10	1	B30	0	None	1120466	1120711	246	DNA damage-inducible protein I	dinI	b1061	b1061	1028	204.76	../results/one-day-expt-genome-analysis/one-day-expt-evolved-pops/RM7-87-10	RM7-87-4	RM7-87-4.gff3	../results/one-day-expt-genome-analysis/RM7-87-4.gff3	FALSE	Tn5+ Tet 0	Tn5+	Tet 0	No plasmid
RM7-87-10	1	B30	0	None	1120785	1121831	1047	dihydroorotase	pyrC	b1062	b1062	1029	214.635	../results/one-day-expt-genome-analysis/one-day-expt-evolved-pops/RM7-87-10	RM7-87-4	RM7-87-4.gff3	../results/one-day-expt-genome-analysis/RM7-87-4.gff3	FALSE	Tn5+ Tet 0	Tn5+	Tet 0	No plasmid
RM7-87-10	1	B30	0	None	1121937	1122497	561	putative lipid-binding lipoprotein YceB	yceB	b1063	b1063	1030	199.299	../results/one-day-expt-genome-analysis/one-day-expt-evolved-pops/RM7-87-10	RM7-87-4	RM7-87-4.gff3	../results/one-day-expt-genome-analysis/RM7-87-4.gff3	FALSE	Tn5+ Tet 0	Tn5+	Tet 0	No plasmid
RM7-87-10	1	B30	0	None	1122631	1123278	648	reduced glutaredoxin 2	grxB	b1064	b1064	1031	188.6	../results/one-day-expt-genome-analysis/one-day-expt-evolved-pops/RM7-87-10	RM7-87-4	RM7-87-4.gff3	../results/one-day-expt-genome-analysis/RM7-87-4.gff3	FALSE	Tn5+ Tet 0	Tn5+	Tet 0	No plasmid
RM7-87-10	1	B30	0	None	1123342	1124550	1209	multidrug efflux pump MdtH	mdtH	b1065	b1065	1032	209.218	../results/one-day-expt-genome-analysis/one-day-expt-evolved-pops/RM7-87-10	RM7-87-4	RM7-87-4.gff3	../results/one-day-expt-genome-analysis/RM7-87-4.gff3	FALSE	Tn5+ Tet 0	Tn5+	Tet 0	No plasmid
RM7-87-10	1	B30	0	None	1124786	1125370	585	ribosomal-protein-S5-alanine N-acetyltransferase	rimJ	b1066	b1066	1033	189.615	../results/one-day-expt-genome-analysis/one-day-expt-evolved-pops/RM7-87-10	RM7-87-4	RM7-87-4.gff3	../results/one-day-expt-genome-analysis/RM7-87-4.gff3	FALSE	Tn5+ Tet 0	Tn5+	Tet 0	No plasmid
RM7-87-10	1	B30	0	None	1125381	1126028	648	DUF480 domain-containing protein YceH	yceH	b1067	b1067	1034	190.785	../results/one-day-expt-genome-analysis/one-day-expt-evolved-pops/RM7-87-10	RM7-87-4	RM7-87-4.gff3	../results/one-day-expt-genome-analysis/RM7-87-4.gff3	FALSE	Tn5+ Tet 0	Tn5+	Tet 0	No plasmid
RM7-87-10	1	B30	0	None	1126030	1126953	924	putative oxidoreductase YceM	yceM	b1068	b1068	1035	201.476	../results/one-day-expt-genome-analysis/one-day-expt-evolved-pops/RM7-87-10	RM7-87-4	RM7-87-4.gff3	../results/one-day-expt-genome-analysis/RM7-87-4.gff3	FALSE	Tn5+ Tet 0	Tn5+	Tet 0	No plasmid
RM7-87-10	1	B30	0	None	1127063	1128598	1536	lipid II flippase MurJ	murJ	b1069	b1069	1036	195.477	../results/one-day-expt-genome-analysis/one-day-expt-evolved-pops/RM7-87-10	RM7-87-4	RM7-87-4.gff3	../results/one-day-expt-genome-analysis/RM7-87-4.gff3	FALSE	Tn5+ Tet 0	Tn5+	Tet 0	No plasmid
RM7-87-10	1	B30	0	None	1128638	1129054	417	flagellar biosynthesis protein FlgN	flgN	b1070	b1070	1037	173.549	../results/one-day-expt-genome-analysis/one-day-expt-evolved-pops/RM7-87-10	RM7-87-4	RM7-87-4.gff3	../results/one-day-expt-genome-analysis/RM7-87-4.gff3	FALSE	Tn5+ Tet 0	Tn5+	Tet 0	No plasmid
RM7-87-10	1	B30	0	None	1129059	1129352	294	anti-sigma factor for FliA (sigma(28))	flgM	b1071	b1071	1038	201.405	../results/one-day-expt-genome-analysis/one-day-expt-evolved-pops/RM7-87-10	RM7-87-4	RM7-87-4.gff3	../results/one-day-expt-genome-analysis/RM7-87-4.gff3	FALSE	Tn5+ Tet 0	Tn5+	Tet 0	No plasmid
RM7-87-10	1	B30	0	None	1129428	1130087	660	flagellar basal body P-ring formation protein FlgA	flgA	b1072	b1072	1039	229.206	../results/one-day-expt-genome-analysis/one-day-expt-evolved-pops/RM7-87-10	RM7-87-4	RM7-87-4.gff3	../results/one-day-expt-genome-analysis/RM7-87-4.gff3	FALSE	Tn5+ Tet 0	Tn5+	Tet 0	No plasmid
RM7-87-10	1	B30	0	None	1130242	1130658	417	flagellar basal-body rod protein FlgB	flgB	b1073	b1073	1040	219.127	../results/one-day-expt-genome-analysis/one-day-expt-evolved-pops/RM7-87-10	RM7-87-4	RM7-87-4.gff3	../results/one-day-expt-genome-analysis/RM7-87-4.gff3	FALSE	Tn5+ Tet 0	Tn5+	Tet 0	No plasmid
RM7-87-10	1	B30	0	None	1130662	1131066	405	flagellar basal-body rod protein FlgC	flgC	b1074	b1074	1041	204.022	../results/one-day-expt-genome-analysis/one-day-expt-evolved-pops/RM7-87-10	RM7-87-4	RM7-87-4.gff3	../results/one-day-expt-genome-analysis/RM7-87-4.gff3	FALSE	Tn5+ Tet 0	Tn5+	Tet 0	No plasmid
RM7-87-10	1	B30	0	None	1131078	1131773	696	flagellar biosynthesis, initiation of hook assembly	flgD	b1075	b1075	1042	229.481	../results/one-day-expt-genome-analysis/one-day-expt-evolved-pops/RM7-87-10	RM7-87-4	RM7-87-4.gff3	../results/one-day-expt-genome-analysis/RM7-87-4.gff3	FALSE	Tn5+ Tet 0	Tn5+	Tet 0	No plasmid
RM7-87-10	1	B30	0	None	1131798	1133006	1209	flagellar hook protein FlgE	flgE	b1076	b1076	1043	225.495	../results/one-day-expt-genome-analysis/one-day-expt-evolved-pops/RM7-87-10	RM7-87-4	RM7-87-4.gff3	../results/one-day-expt-genome-analysis/RM7-87-4.gff3	FALSE	Tn5+ Tet 0	Tn5+	Tet 0	No plasmid
RM7-87-10	1	B30	0	None	1133026	1133781	756	flagellar basal-body rod protein FlgF	flgF	b1077	b1077	1044	203.534	../results/one-day-expt-genome-analysis/one-day-expt-evolved-pops/RM7-87-10	RM7-87-4	RM7-87-4.gff3	../results/one-day-expt-genome-analysis/RM7-87-4.gff3	FALSE	Tn5+ Tet 0	Tn5+	Tet 0	No plasmid
RM7-87-10	1	B30	0	None	1133953	1134735	783	flagellar basal-body rod protein FlgG	flgG	b1078	b1078	1045	235.341	../results/one-day-expt-genome-analysis/one-day-expt-evolved-pops/RM7-87-10	RM7-87-4	RM7-87-4.gff3	../results/one-day-expt-genome-analysis/RM7-87-4.gff3	FALSE	Tn5+ Tet 0	Tn5+	Tet 0	No plasmid
RM7-87-10	1	B30	0	None	1134788	1135486	699	flagellar L-ring protein	flgH	b1079	b1079	1046	225.269	../results/one-day-expt-genome-analysis/one-day-expt-evolved-pops/RM7-87-10	RM7-87-4	RM7-87-4.gff3	../results/one-day-expt-genome-analysis/RM7-87-4.gff3	FALSE	Tn5+ Tet 0	Tn5+	Tet 0	No plasmid
RM7-87-10	1	B30	0	None	1135498	1136595	1098	flagellar P-ring protein	flgI	b1080	b1080	1047	218.726	../results/one-day-expt-genome-analysis/one-day-expt-evolved-pops/RM7-87-10	RM7-87-4	RM7-87-4.gff3	../results/one-day-expt-genome-analysis/RM7-87-4.gff3	FALSE	Tn5+ Tet 0	Tn5+	Tet 0	No plasmid
RM7-87-10	1	B30	0	None	1136595	1137536	942	putative peptidoglycan hydrolase FlgJ	flgJ	b1081	b1081	1048	218.175	../results/one-day-expt-genome-analysis/one-day-expt-evolved-pops/RM7-87-10	RM7-87-4	RM7-87-4.gff3	../results/one-day-expt-genome-analysis/RM7-87-4.gff3	FALSE	Tn5+ Tet 0	Tn5+	Tet 0	No plasmid
RM7-87-10	1	B30	0	None	1137602	1139245	1644	flagellar hook-filament junction protein 1	flgK	b1082	b1082	1049	212.431	../results/one-day-expt-genome-analysis/one-day-expt-evolved-pops/RM7-87-10	RM7-87-4	RM7-87-4.gff3	../results/one-day-expt-genome-analysis/RM7-87-4.gff3	FALSE	Tn5+ Tet 0	Tn5+	Tet 0	No plasmid
RM7-87-10	1	B30	0	None	1139257	1140210	954	flagellar hook-filament junction protein 2	flgL	b1083	b1083	1050	208.878	../results/one-day-expt-genome-analysis/one-day-expt-evolved-pops/RM7-87-10	RM7-87-4	RM7-87-4.gff3	../results/one-day-expt-genome-analysis/RM7-87-4.gff3	FALSE	Tn5+ Tet 0	Tn5+	Tet 0	No plasmid
RM7-87-10	1	B30	0	None	1140406	1143591	3186	ribonuclease E	rne	b1084	b1084	1051	204.066	../results/one-day-expt-genome-analysis/one-day-expt-evolved-pops/RM7-87-10	RM7-87-4	RM7-87-4.gff3	../results/one-day-expt-genome-analysis/RM7-87-4.gff3	FALSE	Tn5+ Tet 0	Tn5+	Tet 0	No plasmid
RM7-87-10	1	B30	0	None	1143726	1144046	321	DUF2655 domain-containing protein YceQ	yceQ	b1085	b1085	1052	162.227	../results/one-day-expt-genome-analysis/one-day-expt-evolved-pops/RM7-87-10	RM7-87-4	RM7-87-4.gff3	../results/one-day-expt-genome-analysis/RM7-87-4.gff3	FALSE	Tn5+ Tet 0	Tn5+	Tet 0	No plasmid
RM7-87-10	1	B30	0	None	1144164	1145123	960	23S rRNA pseudouridine(955/2504/2580) synthase	rluC	b1086	b1086	1053	208.442	../results/one-day-expt-genome-analysis/one-day-expt-evolved-pops/RM7-87-10	RM7-87-4	RM7-87-4.gff3	../results/one-day-expt-genome-analysis/RM7-87-4.gff3	FALSE	Tn5+ Tet 0	Tn5+	Tet 0	No plasmid
RM7-87-10	1	B30	0	None	1145235	1145819	585	m(7)GTP pyrophosphatase	yceF	b1087	b1087	1054	215.877	../results/one-day-expt-genome-analysis/one-day-expt-evolved-pops/RM7-87-10	RM7-87-4	RM7-87-4.gff3	../results/one-day-expt-genome-analysis/RM7-87-4.gff3	FALSE	Tn5+ Tet 0	Tn5+	Tet 0	No plasmid
RM7-87-10	1	B30	0	None	1146018	1146539	522	DUF177 domain-containing protein YceD	yceD	b1088	b1088	1055	216.211	../results/one-day-expt-genome-analysis/one-day-expt-evolved-pops/RM7-87-10	RM7-87-4	RM7-87-4.gff3	../results/one-day-expt-genome-analysis/RM7-87-4.gff3	FALSE	Tn5+ Tet 0	Tn5+	Tet 0	No plasmid
RM7-87-10	1	B30	0	None	1146591	1146764	174	50S ribosomal subunit protein L32	rpmF	b1089	b1089	1056	204.27	../results/one-day-expt-genome-analysis/one-day-expt-evolved-pops/RM7-87-10	RM7-87-4	RM7-87-4.gff3	../results/one-day-expt-genome-analysis/RM7-87-4.gff3	FALSE	Tn5+ Tet 0	Tn5+	Tet 0	No plasmid
RM7-87-10	1	B30	0	None	1146845	1147915	1071	putative phosphate acyltransferase	plsX	b1090	b1090	1057	227.37	../results/one-day-expt-genome-analysis/one-day-expt-evolved-pops/RM7-87-10	RM7-87-4	RM7-87-4.gff3	../results/one-day-expt-genome-analysis/RM7-87-4.gff3	FALSE	Tn5+ Tet 0	Tn5+	Tet 0	No plasmid
RM7-87-10	1	B30	0	None	1147983	1148936	954	3-oxoacyl-[acyl carrier protein] synthase 3	fabH	b1091	b1091	1058	217.188	../results/one-day-expt-genome-analysis/one-day-expt-evolved-pops/RM7-87-10	RM7-87-4	RM7-87-4.gff3	../results/one-day-expt-genome-analysis/RM7-87-4.gff3	FALSE	Tn5+ Tet 0	Tn5+	Tet 0	No plasmid
RM7-87-10	1	B30	0	None	1148952	1149881	930	[acyl-carrier-protein] S-malonyltransferase	fabD	b1092	b1092	1059	228.175	../results/one-day-expt-genome-analysis/one-day-expt-evolved-pops/RM7-87-10	RM7-87-4	RM7-87-4.gff3	../results/one-day-expt-genome-analysis/RM7-87-4.gff3	FALSE	Tn5+ Tet 0	Tn5+	Tet 0	No plasmid
RM7-87-10	1	B30	0	None	1149894	1150628	735	3-oxoacyl-[acyl-carrier-protein] reductase FabG	fabG	b1093	b1093	1060	194.01	../results/one-day-expt-genome-analysis/one-day-expt-evolved-pops/RM7-87-10	RM7-87-4	RM7-87-4.gff3	../results/one-day-expt-genome-analysis/RM7-87-4.gff3	FALSE	Tn5+ Tet 0	Tn5+	Tet 0	No plasmid
RM7-87-10	1	B30	0	None	1150839	1151075	237	acyl carrier protein	acpP	b1094	b1094	1061	200.565	../results/one-day-expt-genome-analysis/one-day-expt-evolved-pops/RM7-87-10	RM7-87-4	RM7-87-4.gff3	../results/one-day-expt-genome-analysis/RM7-87-4.gff3	FALSE	Tn5+ Tet 0	Tn5+	Tet 0	No plasmid
RM7-87-10	1	B30	0	None	1151163	1152404	1242	3-oxoacyl-[acyl carrier protein] synthase 2	fabF	b1095	b1095	1062	216.905	../results/one-day-expt-genome-analysis/one-day-expt-evolved-pops/RM7-87-10	RM7-87-4	RM7-87-4.gff3	../results/one-day-expt-genome-analysis/RM7-87-4.gff3	FALSE	Tn5+ Tet 0	Tn5+	Tet 0	No plasmid
RM7-87-10	1	B30	0	None	1152524	1153333	810	aminodeoxychorismate lyase	pabC	b1096	b1096	1063	209.111	../results/one-day-expt-genome-analysis/one-day-expt-evolved-pops/RM7-87-10	RM7-87-4	RM7-87-4.gff3	../results/one-day-expt-genome-analysis/RM7-87-4.gff3	FALSE	Tn5+ Tet 0	Tn5+	Tet 0	No plasmid
RM7-87-10	1	B30	0	None	1153336	1154358	1023	endolytic murein transglycosylase	mltG	b1097	b1097	1064	209.538	../results/one-day-expt-genome-analysis/one-day-expt-evolved-pops/RM7-87-10	RM7-87-4	RM7-87-4.gff3	../results/one-day-expt-genome-analysis/RM7-87-4.gff3	FALSE	Tn5+ Tet 0	Tn5+	Tet 0	No plasmid
RM7-87-10	1	B30	0	None	1154348	1154989	642	Tmk	tmk	b1098	b1098	1065	212.696	../results/one-day-expt-genome-analysis/one-day-expt-evolved-pops/RM7-87-10	RM7-87-4	RM7-87-4.gff3	../results/one-day-expt-genome-analysis/RM7-87-4.gff3	FALSE	Tn5+ Tet 0	Tn5+	Tet 0	No plasmid
RM7-87-10	1	B30	0	None	1154986	1155990	1005	DNA polymerase III subunit delta'	holB	b1099	b1099	1066	200.134	../results/one-day-expt-genome-analysis/one-day-expt-evolved-pops/RM7-87-10	RM7-87-4	RM7-87-4.gff3	../results/one-day-expt-genome-analysis/RM7-87-4.gff3	FALSE	Tn5+ Tet 0	Tn5+	Tet 0	No plasmid
RM7-87-10	1	B30	0	None	1156001	1156798	798	putative metal-dependent hydrolase YcfH	ycfH	b1100	b1100	1067	225.927	../results/one-day-expt-genome-analysis/one-day-expt-evolved-pops/RM7-87-10	RM7-87-4	RM7-87-4.gff3	../results/one-day-expt-genome-analysis/RM7-87-4.gff3	FALSE	Tn5+ Tet 0	Tn5+	Tet 0	No plasmid
RM7-87-10	1	B30	0	None	1157093	1158526	1434	glucose-specific PTS enzyme IIBC component	ptsG	b1101	b1101	1068	213.787	../results/one-day-expt-genome-analysis/one-day-expt-evolved-pops/RM7-87-10	RM7-87-4	RM7-87-4.gff3	../results/one-day-expt-genome-analysis/RM7-87-4.gff3	FALSE	Tn5+ Tet 0	Tn5+	Tet 0	No plasmid
RM7-87-10	1	B30	0	None	1158586	1160775	2190	ferric coprogen/ferric rhodotorulic acid outer membrane transporter	fhuE	b1102	b1102	1069	237.677	../results/one-day-expt-genome-analysis/one-day-expt-evolved-pops/RM7-87-10	RM7-87-4	RM7-87-4.gff3	../results/one-day-expt-genome-analysis/RM7-87-4.gff3	FALSE	Tn5+ Tet 0	Tn5+	Tet 0	No plasmid
RM7-87-10	1	B30	0	None	1161109	1161468	360	purine nucleoside phosphoramidase	hinT	b1103	b1103	1070	218.639	../results/one-day-expt-genome-analysis/one-day-expt-evolved-pops/RM7-87-10	RM7-87-4	RM7-87-4.gff3	../results/one-day-expt-genome-analysis/RM7-87-4.gff3	FALSE	Tn5+ Tet 0	Tn5+	Tet 0	No plasmid
RM7-87-10	1	B30	0	None	1161471	1161848	378	DUF1425 domain-containing protein YcfL	ycfL	b1104	b1104	1071	222.167	../results/one-day-expt-genome-analysis/one-day-expt-evolved-pops/RM7-87-10	RM7-87-4	RM7-87-4.gff3	../results/one-day-expt-genome-analysis/RM7-87-4.gff3	FALSE	Tn5+ Tet 0	Tn5+	Tet 0	No plasmid
RM7-87-10	1	B30	0	None	1161862	1162503	642	outer membrane lipoprotein - activator of MrcB activity	lpoB	b1105	b1105	1072	200.431	../results/one-day-expt-genome-analysis/one-day-expt-evolved-pops/RM7-87-10	RM7-87-4	RM7-87-4.gff3	../results/one-day-expt-genome-analysis/RM7-87-4.gff3	FALSE	Tn5+ Tet 0	Tn5+	Tet 0	No plasmid
RM7-87-10	1	B30	0	None	1162484	1163308	825	thiamine kinase	thiK	b1106	b1106	1073	207.105	../results/one-day-expt-genome-analysis/one-day-expt-evolved-pops/RM7-87-10	RM7-87-4	RM7-87-4.gff3	../results/one-day-expt-genome-analysis/RM7-87-4.gff3	FALSE	Tn5+ Tet 0	Tn5+	Tet 0	No plasmid
RM7-87-10	1	B30	0	None	1163319	1164344	1026	beta-N-acetylglucosaminidase	nagZ	b1107	b1107	1074	197.393	../results/one-day-expt-genome-analysis/one-day-expt-evolved-pops/RM7-87-10	RM7-87-4	RM7-87-4.gff3	../results/one-day-expt-genome-analysis/RM7-87-4.gff3	FALSE	Tn5+ Tet 0	Tn5+	Tet 0	No plasmid
RM7-87-10	1	B30	0	None	1164367	1164909	543	PF05728 family protein YcfP	ycfP	b1108	b1108	1075	234.122	../results/one-day-expt-genome-analysis/one-day-expt-evolved-pops/RM7-87-10	RM7-87-4	RM7-87-4.gff3	../results/one-day-expt-genome-analysis/RM7-87-4.gff3	FALSE	Tn5+ Tet 0	Tn5+	Tet 0	No plasmid
RM7-87-10	1	B30	0	None	1165309	1166613	1305	NADH:quinone oxidoreductase II	ndh	b1109	b1109	1076	209.392	../results/one-day-expt-genome-analysis/one-day-expt-evolved-pops/RM7-87-10	RM7-87-4	RM7-87-4.gff3	../results/one-day-expt-genome-analysis/RM7-87-4.gff3	FALSE	Tn5+ Tet 0	Tn5+	Tet 0	No plasmid
RM7-87-10	1	B30	0	None	1166823	1167362	540	PF05433 family protein YcfJ	ycfJ	b1110	b1110	1077	210.707	../results/one-day-expt-genome-analysis/one-day-expt-evolved-pops/RM7-87-10	RM7-87-4	RM7-87-4.gff3	../results/one-day-expt-genome-analysis/RM7-87-4.gff3	FALSE	Tn5+ Tet 0	Tn5+	Tet 0	No plasmid
RM7-87-10	1	B30	0	None	1167424	1168056	633	DNA-binding transcriptional repressor ComR	comR	b1111	b1111	1078	200.547	../results/one-day-expt-genome-analysis/one-day-expt-evolved-pops/RM7-87-10	RM7-87-4	RM7-87-4.gff3	../results/one-day-expt-genome-analysis/RM7-87-4.gff3	FALSE	Tn5+ Tet 0	Tn5+	Tet 0	No plasmid
RM7-87-10	1	B30	0	None	1168297	1168554	258	DUF1471 domain-containing multiple stress resistance outer membrane protein BhsA	bhsA	b1112	b1112	1079	172.547	../results/one-day-expt-genome-analysis/one-day-expt-evolved-pops/RM7-87-10	RM7-87-4	RM7-87-4.gff3	../results/one-day-expt-genome-analysis/RM7-87-4.gff3	FALSE	Tn5+ Tet 0	Tn5+	Tet 0	No plasmid
RM7-87-10	1	B30	0	None	1168636	1169598	963	L,D-transpeptidase LdtC	ldtC	b1113	b1113	1080	205.315	../results/one-day-expt-genome-analysis/one-day-expt-evolved-pops/RM7-87-10	RM7-87-4	RM7-87-4.gff3	../results/one-day-expt-genome-analysis/RM7-87-4.gff3	FALSE	Tn5+ Tet 0	Tn5+	Tet 0	No plasmid
RM7-87-10	1	B30	0	None	1169742	1173188	3447	transcription-repair coupling factor	mfd	b1114	b1114	1081	200.594	../results/one-day-expt-genome-analysis/one-day-expt-evolved-pops/RM7-87-10	RM7-87-4	RM7-87-4.gff3	../results/one-day-expt-genome-analysis/RM7-87-4.gff3	FALSE	Tn5+ Tet 0	Tn5+	Tet 0	No plasmid
RM7-87-10	1	B30	0	None	1173316	1174389	1074	inner membrane protein YcfT	ycfT	b1115	b1115	1082	212.162	../results/one-day-expt-genome-analysis/one-day-expt-evolved-pops/RM7-87-10	RM7-87-4	RM7-87-4.gff3	../results/one-day-expt-genome-analysis/RM7-87-4.gff3	FALSE	Tn5+ Tet 0	Tn5+	Tet 0	No plasmid
RM7-87-10	1	B30	0	None	1174651	1175850	1200	lipoprotein release complex - inner membrane subunit	lolC	b1116	b1116	1083	218.476	../results/one-day-expt-genome-analysis/one-day-expt-evolved-pops/RM7-87-10	RM7-87-4	RM7-87-4.gff3	../results/one-day-expt-genome-analysis/RM7-87-4.gff3	FALSE	Tn5+ Tet 0	Tn5+	Tet 0	No plasmid
RM7-87-10	1	B30	0	None	1175843	1176544	702	lipoprotein release complex - ATP binding subunit	lolD	b1117	b1117	1084	189.487	../results/one-day-expt-genome-analysis/one-day-expt-evolved-pops/RM7-87-10	RM7-87-4	RM7-87-4.gff3	../results/one-day-expt-genome-analysis/RM7-87-4.gff3	FALSE	Tn5+ Tet 0	Tn5+	Tet 0	No plasmid
RM7-87-10	1	B30	0	None	1176544	1177788	1245	lipoprotein release complex - inner membrane subunit	lolE	b1118	b1118	1085	222.03	../results/one-day-expt-genome-analysis/one-day-expt-evolved-pops/RM7-87-10	RM7-87-4	RM7-87-4.gff3	../results/one-day-expt-genome-analysis/RM7-87-4.gff3	FALSE	Tn5+ Tet 0	Tn5+	Tet 0	No plasmid
RM7-87-10	1	B30	0	None	1177817	1178728	912	N-acetyl-D-glucosamine kinase	nagK	b1119	b1119	1086	205.55	../results/one-day-expt-genome-analysis/one-day-expt-evolved-pops/RM7-87-10	RM7-87-4	RM7-87-4.gff3	../results/one-day-expt-genome-analysis/RM7-87-4.gff3	FALSE	Tn5+ Tet 0	Tn5+	Tet 0	No plasmid
RM7-87-10	1	B30	0	None	1178744	1179583	840	protein-lysine deacetylase/desuccinylase/lipoamidase	cobB	b1120_1	b1120_1	1087	207.326	../results/one-day-expt-genome-analysis/one-day-expt-evolved-pops/RM7-87-10	RM7-87-4	RM7-87-4.gff3	../results/one-day-expt-genome-analysis/RM7-87-4.gff3	FALSE	Tn5+ Tet 0	Tn5+	Tet 0	No plasmid
RM7-87-10	1	B30	0	None	1178855	1179583	729	CobB-S	cobB	b1120_2	b1120_2	1088	210.203	../results/one-day-expt-genome-analysis/one-day-expt-evolved-pops/RM7-87-10	RM7-87-4	RM7-87-4.gff3	../results/one-day-expt-genome-analysis/RM7-87-4.gff3	FALSE	Tn5+ Tet 0	Tn5+	Tet 0	No plasmid
RM7-87-10	1	B30	0	None	1179703	1180491	789	putative inner membrane protein YcfZ	ycfZ	b1121	b1121	1089	193.909	../results/one-day-expt-genome-analysis/one-day-expt-evolved-pops/RM7-87-10	RM7-87-4	RM7-87-4.gff3	../results/one-day-expt-genome-analysis/RM7-87-4.gff3	FALSE	Tn5+ Tet 0	Tn5+	Tet 0	No plasmid
RM7-87-10	1	B30	0	None	1180488	1180949	462	putative inner membrane protein YmfA	ymfA	b1122	b1122	1090	199.123	../results/one-day-expt-genome-analysis/one-day-expt-evolved-pops/RM7-87-10	RM7-87-4	RM7-87-4.gff3	../results/one-day-expt-genome-analysis/RM7-87-4.gff3	FALSE	Tn5+ Tet 0	Tn5+	Tet 0	No plasmid
RM7-87-10	1	B30	0	None	1181007	1182053	1047	spermidine preferential ABC transporter periplasmic binding protein	potD	b1123	b1123	1091	221.288	../results/one-day-expt-genome-analysis/one-day-expt-evolved-pops/RM7-87-10	RM7-87-4	RM7-87-4.gff3	../results/one-day-expt-genome-analysis/RM7-87-4.gff3	FALSE	Tn5+ Tet 0	Tn5+	Tet 0	No plasmid
RM7-87-10	1	B30	0	None	1182050	1182844	795	spermidine preferential ABC transporter membrane subunit PotC	potC	b1124	b1124	1092	197.411	../results/one-day-expt-genome-analysis/one-day-expt-evolved-pops/RM7-87-10	RM7-87-4	RM7-87-4.gff3	../results/one-day-expt-genome-analysis/RM7-87-4.gff3	FALSE	Tn5+ Tet 0	Tn5+	Tet 0	No plasmid
RM7-87-10	1	B30	0	None	1182841	1183668	828	spermidine preferential ABC transporter membrane subunit PotB	potB	b1125	b1125	1093	193.285	../results/one-day-expt-genome-analysis/one-day-expt-evolved-pops/RM7-87-10	RM7-87-4	RM7-87-4.gff3	../results/one-day-expt-genome-analysis/RM7-87-4.gff3	FALSE	Tn5+ Tet 0	Tn5+	Tet 0	No plasmid
RM7-87-10	1	B30	0	None	1183682	1184818	1137	spermidine preferential ABC transporter ATP binding subunit	potA	b1126	b1126	1094	213.829	../results/one-day-expt-genome-analysis/one-day-expt-evolved-pops/RM7-87-10	RM7-87-4	RM7-87-4.gff3	../results/one-day-expt-genome-analysis/RM7-87-4.gff3	FALSE	Tn5+ Tet 0	Tn5+	Tet 0	No plasmid
RM7-87-10	1	B30	0	None	1185068	1186294	1227	peptidase T	pepT	b1127	b1127	1095	210.699	../results/one-day-expt-genome-analysis/one-day-expt-evolved-pops/RM7-87-10	RM7-87-4	RM7-87-4.gff3	../results/one-day-expt-genome-analysis/RM7-87-4.gff3	FALSE	Tn5+ Tet 0	Tn5+	Tet 0	No plasmid
RM7-87-10	1	B30	0	None	1186343	1187464	1122	50S ribosomal protein L16-arginine 3-hydroxylase	roxA	b1128	b1128	1096	217.724	../results/one-day-expt-genome-analysis/one-day-expt-evolved-pops/RM7-87-10	RM7-87-4	RM7-87-4.gff3	../results/one-day-expt-genome-analysis/RM7-87-4.gff3	FALSE	Tn5+ Tet 0	Tn5+	Tet 0	No plasmid
RM7-87-10	1	B30	0	None	1187540	1189000	1461	sensor histidine kinase PhoQ	phoQ	b1129	b1129	1097	211.305	../results/one-day-expt-genome-analysis/one-day-expt-evolved-pops/RM7-87-10	RM7-87-4	RM7-87-4.gff3	../results/one-day-expt-genome-analysis/RM7-87-4.gff3	FALSE	Tn5+ Tet 0	Tn5+	Tet 0	No plasmid
RM7-87-10	1	B30	0	None	1189000	1189671	672	DNA-binding transcriptional dual regulator PhoP	phoP	b1130	b1130	1098	215.842	../results/one-day-expt-genome-analysis/one-day-expt-evolved-pops/RM7-87-10	RM7-87-4	RM7-87-4.gff3	../results/one-day-expt-genome-analysis/RM7-87-4.gff3	FALSE	Tn5+ Tet 0	Tn5+	Tet 0	No plasmid
RM7-87-10	1	B30	0	None	1189840	1191210	1371	adenylosuccinate lyase	purB	b1131	b1131	1099	202.64	../results/one-day-expt-genome-analysis/one-day-expt-evolved-pops/RM7-87-10	RM7-87-4	RM7-87-4.gff3	../results/one-day-expt-genome-analysis/RM7-87-4.gff3	FALSE	Tn5+ Tet 0	Tn5+	Tet 0	No plasmid
[truncated: 102,119 more rows]

## Sheet: Fig4A
Annotation	total_isolates	isolates_with_duplicated_ARGs	p	se	Left	Right
[truncated: 7 more rows]

[truncated: 7 more sheets: Fig4B, Fig4C, Fig4DEFGHI, Fig5A, Fig5B, Fig5C, Fig5E]
